# Supplementary material for: iORandLigandDB: A Website for Three-Dimensional Structure Prediction of Insect Odorant Receptors and Docking with Odorants
Source: Insects. 2023 Jun 15;14(6):560. doi: 10.3390/insects14060560 (PMC10299237; doi:10.3390/insects14060560)
Supplement: Supplementary file 1 [file insects-14-00560-s001.zip]

Archive with 27 entries (23 files):
- insects-2353674-supplementary-conversion/
- insects-2353674-supplementary-conversion/insects-2353674-supplementary/
- insects-2353674-supplementary-conversion/insects-2353674-supplementary/.DS_Store
- insects-2353674-supplementary-conversion/insects-2353674-supplementary/Figure S1 Examples of the generated ligand-protein structures.tif
- insects-2353674-supplementary-conversion/insects-2353674-supplementary/Figure S2  Docking affinity of ORs with ligands in Coleoptera, Diptera, Hemiptera, Hymenoptera, Lepi-doptera, Orthoptera, and Trichoptera. .tif
- insects-2353674-supplementary-conversion/insects-2353674-supplementary/Table S1-Database static.xlsx
- insects-2353674-supplementary-conversion/insects-2353674-supplementary/Table S2-Organism static.xlsx
- insects-2353674-supplementary-conversion/insects-2353674-supplementary/Table S3-pLDDT static.xlsx
- insects-2353674-supplementary-conversion/insects-2353674-supplementary/Table S4-Girdbox static.xlsx
- insects-2353674-supplementary-conversion/insects-2353674-supplementary/Table S5-Affinity static.xlsx
- insects-2353674-supplementary-conversion/insects-2353674-supplementary/Table S6-TM static.xlsx
- insects-2353674-supplementary-conversion/insects-2353674-supplementary/Table S7-PDB sequences source table.xlsx
- insects-2353674-supplementary-conversion/insects-2353674-supplementary/Table S8-RMSD statistics.xlsx
- insects-2353674-supplementary-conversion/__MACOSX/
- insects-2353674-supplementary-conversion/__MACOSX/._insects-2353674-supplementary
- insects-2353674-supplementary-conversion/__MACOSX/insects-2353674-supplementary/
- insects-2353674-supplementary-conversion/__MACOSX/insects-2353674-supplementary/._.DS_Store
- insects-2353674-supplementary-conversion/__MACOSX/insects-2353674-supplementary/._Figure S1 Examples of the generated ligand-protein structures.pdf
- insects-2353674-supplementary-conversion/__MACOSX/insects-2353674-supplementary/._Figure S2  Docking affinity of ORs with ligands in Coleoptera, Diptera, Hemiptera, Hymenoptera, Lepi-doptera, Orthoptera, and Trichoptera. .pdf
- insects-2353674-supplementary-conversion/__MACOSX/insects-2353674-supplementary/._Table S1-Database static.xlsx
- insects-2353674-supplementary-conversion/__MACOSX/insects-2353674-supplementary/._Table S2-Organism static.xlsx
- insects-2353674-supplementary-conversion/__MACOSX/insects-2353674-supplementary/._Table S3-pLDDT static.xlsx
- insects-2353674-supplementary-conversion/__MACOSX/insects-2353674-supplementary/._Table S4-Girdbox static.xlsx
- insects-2353674-supplementary-conversion/__MACOSX/insects-2353674-supplementary/._Table S5-Affinity static.xlsx
- insects-2353674-supplementary-conversion/__MACOSX/insects-2353674-supplementary/._Table S6-TM static.xlsx
- insects-2353674-supplementary-conversion/__MACOSX/insects-2353674-supplementary/._Table S7-PDB sequences source table.xlsx
- insects-2353674-supplementary-conversion/__MACOSX/insects-2353674-supplementary/._Table S8-RMSD statistics.xlsx
