# Supplementary material for: iORandLigandDB: A Website for Three-Dimensional Structure Prediction of Insect Odorant Receptors and Docking with Odorants
Source: Insects. 2023 Jun 15;14(6):560. doi: 10.3390/insects14060560 (PMC10299237; doi:10.3390/insects14060560)
Supplement: Supplementary file 1 [file insects-14-00560-s001.zip › insects-2353674-supplementary-conversion/insects-2353674-supplementary/Table S1-Database static.xlsx]

## Sheet: Sheet1
iORid	Nucid	Proid	Name	Organism	Description	Type	Odors	Location	GeneSource	GeneBankLink	Papers	PDBlink	Secstru	MolecularModels	Protein	MolecularWeight	InstatilityIndex	IsoelectricPoint	Nucleotide	Experiments
iORL000001	MG859367.1	AXM05195.1	CchlOR69	Campoletis chlorideae	Campoletis chlorideae isolate CchlOR69 odorant receptor mRNA, complete cds	-	-	-	GenBank	https://www.ncbi.nlm.nih.gov/nuccore/MG859367.1	An odorant receptor mediates the attractiveness of cis-jasmone to Campoletis chlorideae, the endoparasitoid of Helicoverpa armigera|Sun,Y.L., Dong,J.F., Ning,C., Ding,P.P., Huang,L.Q., Sun,J.G. and Wang,C.Z.|Insect Mol. Biol. (2018) In press	Null	AXM05195_1	Null	MSNFFDQSYYKWNKTTLSWIGAWPEQSSLKRSLIPSLVCVSLWSILVPEVIRLRALWPDVDALLEWLPPLLVISITKVHLLNGYANREKYQVMLDRIRSDWKRFEGTPNADILHKYASHGSWITKVYTVSMYVVCLIYCSFPVTIPIVIEFFIPSNETSEKVYLFDAEYGVNSDDYYVLIFIHMSVLTYATCIVMISNDSMYFVYVEHACALFEIVRLELEKLGSTDIDSKDGRRDVSSELISSSVHLHRDAIFFASLIESSYTACFGGVAVLWLLLLSLTGLQVLMHLHEPGNFIRFLTFGIAQIAHHYLNCVPGQKIMDYSVGISDNVYSVNWYNMNPKAQKMLLMIMKRSLTPCQITAGKLFVISMENYSAVLQKSMSFFTVLTSTR	44682.6	44.2636	6.41078	ATGTCGAACTTTTTTGATCAATCGTATTACAAATGGAATAAAACAACTTTATCATGGATAGGTGCTTGGCCAGAACAATCTTCGCTCAAGAGGTCTCTCATACCTTCTCTTGTATGTGTGTCTCTCTGGAGTATCCTTGTTCCTGAGGTTATTCGTCTGAGAGCTCTATGGCCGGATGTTGATGCTTTATTGGAATGGTTGCCACCACTTCTCGTCATATCCATAACGAAAGTTCACTTACTCAACGGCTACGCGAACCGTGAAAAATACCAAGTTATGCTGGATCGCATACGCTCAGATTGGAAGCGTTTTGAGGGTACACCCAATGCCGACATACTTCACAAGTACGCTTCTCATGGTTCTTGGATCACGAAAGTTTATACGGTTTCGATGTACGTT…	Null
iORL000002	MG816626.1	AXF48811.1	NULL	Lobesia botrana	Lobesia botrana odorant receptors OR75 mRNA, complete cds	-	-	-	GenBank	https://www.ncbi.nlm.nih.gov/nuccore/MG816626.1	Analysis of the grapevine moth Lobesia botrana antennal transcriptome and expression of odorant-binding and chemosensory proteins|Rojas,V., Jimenez,H., Palma-Millanao,R., Gonzalez-Gonzalez,A., Machuca,J., Godoy,R., Ceballos,R., Mutis,A. and Venthur,H.|Comp. Biochem. Physiol. Part D Genomics Proteomics 27, 1-12 (2018)	Null	AXF48811_1	Null	MGLVEKNVNPSISVSLTALRLFGFWAPRGLGATRRLLYNCYGFVSFMFLLGTYLIIQVVDMFMIWGDLPLMTGTAFLLFTNLAQATKLASVVLRERTLRNIVAGADQLLSAQQGEGREIVKSCVRETSLQQLLYFCLTTVTVAGWASSAEKNQLPLRAWYPYDTSRSPAYELTYVHQVGALFAAAYLNVGKDTLVTALIAQVRCRLQLLAHRLRTLCDDLEPEGPQGMLTVQQEAVAWARLREAARRHQEALHAAARLQDCFSAPTFAQFSVSMVIICVTAFQLAAQTGNLVRLFSMGTYLLNMTFQVFLYCYQGDQLSEESIDVAGAAYSSSWYRCGLRLRRALLVVMVRTRRPARLSAGGFTSLSLASFMAIVKTSYSLFTVLQQADERK	43664.3	33.2684	9.32466	ATGGGATTAGTTGAGAAGAACGTGAACCCGTCGATCAGCGTGTCCCTGACCGCGCTGAGGCTGTTCGGGTTCTGGGCGCCGCGCGGGCTGGGCGCCACTCGGAGGCTGCTGTATAACTGCTATGGCTTCGTGTCCTTTATGTTTCTCTTAGGAACATACCTGATCATCCAGGTGGTAGACATGTTCATGATCTGGGGCGACCTGCCACTGATGACGGGCACGGCGTTCCTGCTGTTCACGAACCTGGCGCAGGCCACCAAGCTGGCCAGCGTGGTGCTGCGCGAGCGCACGCTGCGGAACATCGTCGCCGGCGCCGACCAACTGCTCTCCGCGCAGCAAGGGGAAGGCAGGGAGATTGTCAAGAGCTGCGTGCGTGAGACGAGCCTGCAGCAGCTGCTG…	Null
iORL000003	MH324868.1	QBB72967.1	NULL	Protaetia brevitarsis	Protaetia brevitarsis odorant receptor (OR35) mRNA, partial cds	-	-	-	GenBank	https://www.ncbi.nlm.nih.gov/nuccore/MH324868.1	Identification and expression analysis of candidate chemosensory receptors in the white-spotted flower chafer, Protaetia brevitarsis|Zhang,T.|Unpublished	Null	QBB72967_1	Null	DGQPIKTYLFYLSIQKTAMRKLSFEFSRDIYKDGVARCILPGKIMLEGIVCWPNKDTLFMRMLGWFLFYNLLLVEIFHAAYVFKNFTNIGEAVSAGTTVTSTMEGLVRIYTMLTKREVINRILVKVWKQFWPIDVMDPTKQKEAKRQSYISIALTSLVLLVSGTCTVFITSVPYLTNRGLVVKSVFPFDWSKSYVYELIYIWQHFNEWLVIVAINGFDFFFIALVTICYIQFIVMQQIFRSILTEDSRRQRVIIFGKRGETMTDREMLFECLEHHNLLTGICSELEESFNIAILIQFFVSTTAICAACLVLKLDYSQFTKMMSYVVGHLSQLFYYCLVGQELSYQSGHLGVAIYECNWHLSYDRNFRKALVLMIQRSQRVQCLTAVGITELN	45560.1	37.9187	8.65573	GACGGTCAGCCAATCAAAACGTATCTATTTTATCTTAGCATACAGAAGACTGCGATGAGAAAGTTATCTTTCGAGTTCAGCAGAGACATCTATAAAGATGGAGTTGCGAGGTGCATATTACCGGGAAAGATCATGTTGGAAGGCATAGTTTGTTGGCCGAACAAAGATACCTTATTCATGAGGATGTTAGGCTGGTTCTTGTTTTACAATCTCCTGTTGGTTGAAATATTTCACGCAGCTTACGTTTTTAAGAACTTCACTAACATCGGTGAAGCTGTTTCTGCAGGAACTACGGTCACATCAACTATGGAGGGCTTGGTGAGGATATACACCATGCTAACTAAAAGAGAAGTTATCAATAGGATTTTGGTGAAAGTGTGGAAACAATTTTGGCCTATA…	Null
iORL000004	MG766161.1	AVN97831.1	odorant receptor 19	Anoplophora chinensis	Anoplophora chinensis odorant receptor 19 (OR19) mRNA, partial cds	-	-	-	GenBank	https://www.ncbi.nlm.nih.gov/nuccore/MG766161.1	Identification and Expression Patterns of Anoplophora chinensis (Forster) Chemosensory Receptor Genes from the Antennal Transcriptome|Sun,L., Zhang,Y.N., Qian,J.L., Kang,K., Zhang,X.Q., Deng,J.D., Tang,Y.P., Chen,C., Hansen,L., Xu,T., Zhang,Q.H. and Zhang,L.W.|Front Physiol 9, 90 (2018)	Null	AVN97831_1	Null	MSFYNINFCLKLFNLMGTHPDKRGSVLQVMIYILGAVLNLSIVFLSILLLFIKERVTITDVTDSIETIGLLLHGFLKLTNLFIKRSKISNLLRAMEAHFWKIEDVTDTDARTSHQRFLNSLKNVLKFFTSLCAFLAVLFIIKGFVGQTVFEIYLPNWFPLYLSVFYQSFTCVLTISFPVISTDLFIFTIFMLTSLQFKLLNEEARNVFGKKGEGGIDDEVIKARIKKCVDHHIFLKDFVKMLNDTFSQVLFIYNGDIVLSLCVEMFIVSTQNSFQTAAKAAVYVFTGMFQYTVCYCIAAQAITDEASEISKSVYFGNWYEHPEKYIRNATTLMIGVGQRPVAITALSFIKVNLETCLKTTQTILSYCMFLRTMGIN	42939.2	21.3187	8.61306	ATGTCTTTTTATAATATAAATTTCTGTTTAAAATTGTTCAATTTGATGGGGACACATCCAGACAAAAGGGGCAGTGTATTACAAGTAATGATATATATTTTAGGAGCGGTTTTAAATCTTAGTATAGTTTTTCTGTCAATATTGTTACTATTTATCAAAGAAAGGGTAACTATAACAGATGTAACTGATTCTATAGAAACAATTGGATTACTTTTGCATGGTTTTCTAAAATTAACAAACCTCTTCATCAAGAGATCGAAGATATCAAATCTGCTCAGAGCAATGGAAGCGCACTTCTGGAAAATTGAGGATGTAACCGATACGGACGCCAGAACCTCCCACCAAAGATTTTTGAACTCTTTAAAAAATGTATTAAAGTTCTTTACATCGCTCTGTGCA…	Null
iORL000005	FJ385012.1	ACO59977.1	odorant receptor 1	Ostrinia nubilalis	Ostrinia nubilalis odorant receptor 1 (Or1) mRNA, partial cds	-	-	-	GenBank	https://www.ncbi.nlm.nih.gov/nuccore/FJ385012.1	Identification and initial characterization of the 3' end of gene transcripts encoding putative members of the pheromone receptor subfamily in Lepidoptera|Garczynski,S.F., Wanner,K.W. and Unruh,T.R.|Insect Sci. 19 (1), 64-74 (2012)	Null	ACO59977_1	Null	SNRRTACIMLHKMQYKISLKALGLAAVGASTMTGILKTTFSYYAFLQTMGD	5604.61	45.1627	9.89965	CAGCAACCGGCGGACGGCGTGCATCATGCTGCACAAGATGCAGTACAAGATCAGCCTCAAGGCGCTGGGGCTGGCGGCCGTCGGCGCCAGCACCATGACCGGGATATTGAAAACAACATTTTCATACTACGCATTTCTGCAAACAATGGGAGATTAG	Null
iORL000006	HQ881918.1	ADV57954.1	NULL	Culex pipiens complex sp. YL-2011	Culex pipiens complex sp. YL-2011 isolate B3-4 haplotype 2 odorant receptor Or2 (CPIJ002479) gene, exons 2 through 4 and partial cds	-	-	-	GenBank	https://www.ncbi.nlm.nih.gov/nuccore/HQ881918.1	High degree of single nucleotide polymorphisms in California Culex pipiens (Diptera: Culicidae) sensu lato|Lee,Y., Seifert,S.N., Nieman,C.C., McAbee,R.D., Goodell,P., Fryxell,R.T., Lanzaro,G.C. and Cornel,A.J.|J. Med. Entomol. 49 (2), 299-306 (2012)	Null	ADV57954_1	Null	DFLQRIADVYSEIAMIDDHVVQKLVRKFTKRARLLSKANLVLGAVISTCYVVYPLFTGTRSLPYGMFIPGVNNFKTPLYQIFFIGQAVLTFPGCCMYIPFTSFFATTTLFGLVQIRTLQRQLRIFKNEVVQENRALVESKLEKCIEDHKRIIRYVYDVNSLVTYICPIEFMSFGLMLCALLFLLNIIENTAQIIIVVAY	22893	38.1291	9.04035	GATTTCTTGCAACGCATCGCTGATGTTTACTCGGAAATTGCTATGATTGACGACCACGTGGTGCAAAAGTTGGTGAGAAAATTCACCAAACGTGCCCGACTGCTCTCCAAGGCCAACCTGGTCCTCGGAGCAGTCATCAGCACCTGTTACGTGGTCTACCCGCTGTTTACCGGCACACGTAGCCTCCCGTACGGAATGTTCATCCCCGGGGTAAACAACTTCAAGACGCCCCTGTACCAGATTTTCTTCATCGGCCAAGCGGTGCTCACTTTTCCCGGCTGCTGCATGTACATCCCTTTCACGAGCTTTTTCGCCACGACTACTTTGTTCGGACTGGTGCAAATTCGAACTTTGCAACGCCAACTGCGAATTTTCAAGAATGAGGTCGTTCAGGAAAAC…	Null
iORL000007	JN169140.1	AFK30401.1	odorant receptor 5	Ostrinia nubilalis	Ostrinia nubilalis E-race odorant receptor 5 (OR5) mRNA, complete cds	-	-	-	GenBank	https://www.ncbi.nlm.nih.gov/nuccore/JN169140.1	Single mutation to a sex pheromone receptor provides adaptive specificity between closely related moth species|Leary,G.P., Allen,J.E., Bunger,P.L., Luginbill,J.B., Linn,C.E. Jr., Macallister,I.E., Kavanaugh,M.P. and Wanner,K.W.|Proc. Natl. Acad. Sci. U.S.A. 109 (35), 14081-14086 (2012)	Null	AFK30401_1	Null	MFKIENQDDINARQPMDLRYMKMLRNLLHLISSWPYKLLGEDVKPLPLRGTFYLFVEWAIVLVTGLIYVKTHINKLSFFEMGNTYVTVSLNVVGLQRITIFWFKSYRQAIKEFVLEVHLFHHRHKTEYSEHIYQYIYKICAVFVVAIHAETFFGVLLFNVMPFVNNVRHGMFNEEMPPDRQFEHSINYSLPFNYHTDLVGYIVIAIVNLILSYDCLLAFCGFDLALSVIVFHVWGHLKILDHDLRTFPTPAEMRATRGRPEDEMSYTKEENQRVRAMLKDIIDHHRHIMHFMTQASDAFGPMLCVYYMFHQVSGCILLLECSKMDPESIGRYAALTVTLNQLLVQLSVIVELLGTQSETLKDAVYSMPWECMDTSNRRTVLFLLYNVQEPIRLKPMGIV…	-	-	-	ATGTTTAAAATTGAAAATCAAGATGATATCAACGCCCGCCAGCCCATGGACCTCCGCTATATGAAGATGCTCAGGAACCTTCTCCACCTGATCAGCTCCTGGCCATACAAGCTGCTGGGCGAGGACGTCAAGCCTCTACCCCTGAGAGGAACTTTCTACCTCTTCGTGGAATGGGCGATCGTGCTGGTGACCGGCCTTATCTACGTGAAGACACATATCAACAAACTCAGCTTTTTCGAAATGGGGAATACGTACGTGACTGTCTCGTTGAATGTGGTCGGCTTGCAAAGAATTACAATTTTCTGGTTTAAGTCATATCGACAAGCGATCAAGGAGTTTGTTCTTGAAGTGCATCTCTTTCACCACAGGCATAAGACGGAATATTCTGAACACATATAT…	Null
iORL000008	MT072572.1	QJX74300.1	odorant receptor 20	Ceracris kiangsu	Ceracris kiangsu odorant receptor 20 mRNA, complete cds	-	-	-	GenBank	https://www.ncbi.nlm.nih.gov/nuccore/MT072572.1	Identification and Expression Profiles Analysis of Chemosensory Genes from the Antennal Transcriptome of Ceracris kiangsu Tsai (Orthoptera: Acrididae)|Li,R. and Jiang,G.-f.|Unpublished	Null	QJX74300_1	Null	MKEEETPWSDTCLWLIARVLALGGSWRPPRARGFALYRAWVLFTQFSFLYGQMRGVFSFWGDATRVIQDVCLLVTTILGIFKFLVFVARQEDVFRIVNTIDARRREQSALNNPRIDAILYASYRSARRITVHMALVGGWLPGVFAVTPFVLRGLGVGPAERELPATARYTDRDTATPVYELLSLLQYFSMQYSHFAAMCIDLFFACLIIHVAAQLEVLNVRISQIREDYYRNGDAGAGARDEEAAEEAAWNELCECVDHHKAAIQLVGDLESLANIVILTQFMGATIMICVTLFLITTSKQHFAALVKLQGYLVVVVYEIFMYCWFGDDVMYQNSRLATSVYTCGWPGAPQKLQKALIIILMRAQRPLGVTAGKFYYVSRGAFVSLMKASYSYYALLNQ…	45497.5	35.8943	8.49327	ATGAAGGAGGAGGAGACCCCGTGGTCGGACACGTGCCTGTGGCTGATCGCGCGCGTGCTGGCGCTGGGCGGCTCGTGGCGCCCGCCACGTGCGCGCGGCTTCGCGCTCTACCGCGCCTGGGTGCTCTTCACGCAGTTCAGCTTCCTGTACGGCCAGATGCGCGGCGTCTTCTCCTTCTGGGGCGACGCCACCCGCGTCATCCAGGACGTGTGCCTGCTCGTGACCACCATCCTGGGCATCTTCAAGTTCCTCGTGTTCGTCGCGCGCCAGGAGGACGTGTTCCGCATCGTCAACACCATCGACGCTCGCCGGCGCGAGCAGTCGGCGCTCAACAACCCGCGCATCGACGCCATCTTGTACGCGTCCTACAGGTCTGCGCGCCGCATCACGGTGCACATG…	Null
iORL000009	KC538880.1	AGK43828.1	odorant receptor 6	Plutella xylostella	Plutella xylostella odorant receptor 6 mRNA, complete cds	-	-	1065617..27332	GenBank	https://www.ncbi.nlm.nih.gov/nuccore/KC538880.1	Functional Specificity of Sex Pheromone Receptors in the Cotton Bollworm Helicoverpa armigera|Liu,Y., Liu,C., Lin,K. and Wang,G.|PLoS ONE 8 (4), E62094 (2013)	Null	AGK43828_1	Null	MIQTGERSKALEVKYIKALSKFLWSIGAWPGEEFGDSVALPIRFQRLTLPYQCAGILAAQIYYLVNHRTNIRFFDVGHVIINCFLTLATGTRTALPSFKGYTLIVKKFINDFHLIHFKDKGEYDEKVYKITDFVSYYFTIMQMTLMVCGMTLFNMSPLYNDYRMGAFSRHRPPNITMDFAVFYEFPGATQDEHFYAATFLNLWLSWNCSVSVCSIDLLLSLMVFQIIGHIRILMYDFENLERPKSSESVKTEGEESLVPVTVELFDRQENMRVHRKLIDMVIRHRLIVEFADDISSFFGPLLALTYSFHLVSLCILLLECSQNDPQALARFLPLTAIIFGELVQISVVFEVVGYMGEKLIDSVYLSPWECMNVSNQKSMKFILSRIQLPLQVTAMGMVP…	48663.5	38.1229	6.08367	ATGATACAAACAGGGGAGAGAAGTAAAGCTCTCGAGGTGAAGTACATAAAGGCTCTGTCCAAGTTCCTGTGGAGCATCGGCGCGTGGCCGGGCGAGGAGTTCGGTGACTCCGTAGCGCTGCCCATCAGGTTCCAGCGGCTGACCCTGCCGTACCAGTGCGCGGGGATCCTGGCAGCCCAGATCTATTACCTGGTGAACCACCGGACCAACATCCGGTTCTTCGACGTCGGCCATGTCATTATTAACTGCTTTCTTACTTTGGCTACTGGCACCCGCACCGCTTTGCCAAGTTTCAAAGGGTACACTTTGATCGTCAAGAAATTCATTAACGATTTCCATTTGATACACTTTAAAGACAAGGGAGAGTACGATGAAAAAGTGTACAAGATCACCGACTTC…	Null
iORL000010	HQ881916.1	ADV57952.1	NULL	Culex pipiens complex sp. YL-2011	Culex pipiens complex sp. YL-2011 isolate B7-4 haplotype 2 odorant receptor Or2 (CPIJ002479) gene, exons 2 through 4 and partial cds	-	-	-	GenBank	https://www.ncbi.nlm.nih.gov/nuccore/HQ881916.1	High degree of single nucleotide polymorphisms in California Culex pipiens (Diptera: Culicidae) sensu lato|Lee,Y., Seifert,S.N., Nieman,C.C., McAbee,R.D., Goodell,P., Fryxell,R.T., Lanzaro,G.C. and Cornel,A.J.|J. Med. Entomol. 49 (2), 299-306 (2012)	Null	ADV57952_1	Null	DFLQRIADVYSEIAMIDDHVVQKLVRKFTKRARLLSKANLILGAIISTCYVVYPLFTGTRSLPYGMFIPGVNNFKGPLYQIFFIGQAVLTFPGCCMYIPFTSFFATTTLFGLVQIRTLQRQLRTFKDEVVQENRALVESKLEKCIEDHKRIIRYVSDVDSLVTYICLIEFMSFGLMLCALLFLLNIIENPAQIIIVVAY	22802.8	39.9417	8.73755	GATTTCTTGCAACGCATCGCTGATGTTTACTCGGAAATTGCTATGATTGACGACCACGTGGTGCAGAAGTTGGTGAGAAAATTCACCAAACGTGCCCGACTGCTCTCCAAGGCCAACCTGATCCTCGGAGCAATCATCAGCACCTGTTACGTGGTCTACCCGCTGTTCACCGGCACACGTAGCCTCCCGTACGGAATGTTCATCCCCGGGGTAAACAACTTCAAGGGGCCCCTGTACCAGATTTTCTTCATCGGCCAAGCGGTGCTCACCTTTCCCGGCTGCTGCATGTACATTCCTTTCACCAGTTTTTTCGCCACGACTACTTTGTTTGGACTGGTGCAAATTCGAACTTTGCAACGCCAACTGCGAACTTTCAAGGATGAGGTCGTTCAGGAAAAC…	Null
iORL000011	FN422704.1	CBA13858.1	NULL	Drosophila melanogaster	Drosophila melanogaster partial or83c gene for odorant receptor 83c, strain 14021-0231.15	-	-	6077300..6076819	GenBank	https://www.ncbi.nlm.nih.gov/nuccore/FN422704.1	Tests for selection on chemosensory genes based on polymorphism and divergence in Drosophila melanogaster and D. simulans|Gardiner,A., Wengraf,D., Lu,J., Jordan,W.C., Ritchie,M.G. and Butlin,R.K.|Unpublished	Null	CBA13858_1	Null	LYYELIATQVLSMALAMMLSFCINLSSFHMPSAIFFVVSAYSMSIYCILGTILEFAYDQVYESICNVTWYELSGEQRKLFGFLLRESQYPHNIQILGVMSLSVRTALQIVKLIYSVSMMM	13771.2	38.9567	5.51369	CTCTACTACGAATTGATCGCCACTCAGGTTCTTTCGATGGCTTTGGCCATGATGCTCAGCTTCTGCATTAATTTGAGCAGCTTTCACATGCCTTCGGCTATCTTTTTCGTGGTTTCTGCCTACAGCATGTCCATCTATTGCATTCTGGGCACCATTCTTGAGTTTGCATATGACCAGGTGTACGAGAGCATCTGTAATGTGACCTGGTATGAGTTGAGTGGCGAACAGCGAAAGCTTTTTGGTTTTTTGTTGCGGGAATCCCAGTATCCGCACAATATTCAGATACTTGGAGTTATGTCGCTTTCCGTGAGAACGGCTCTGCAGATTGTTAAACTAATTTATAGCGTATCCATGATGATG	Null
iORL000012	MG859369.1	AXM05197.1	CchlOR72	Campoletis chlorideae	Campoletis chlorideae isolate CchlOR72 odorant receptor mRNA, complete cds	-	-	-	GenBank	https://www.ncbi.nlm.nih.gov/nuccore/MG859369.1	An odorant receptor mediates the attractiveness of cis-jasmone to Campoletis chlorideae, the endoparasitoid of Helicoverpa armigera|Sun,Y.L., Dong,J.F., Ning,C., Ding,P.P., Huang,L.Q., Sun,J.G. and Wang,C.Z.|Insect Mol. Biol. (2018) In press	Null	AXM05197_1	Null	MVDQLSSYKNYVRGIRGLLLFAGLWPTRKWNCFAYRSISLLNALMCFTMSCVVLNFCCEHSNNLDLLTKSIGIMGSYLSSVLKVICFLVNRKELVDLHRNLEKYFDRTLNNPSVIIFDSLKIFVKPSFAITILVLIGTLVFFLTPLIVIFVQLSNDIHPVKFILPYPAKYPWSFEGGGLVYYVHYAWEILAGSYLFCVTCGVDSLFGYYVFQMHAVFRLMSHRMRSLGFTDEDHRKIIRESVEMHQMLAKSRDQLQMIYGPIIFWIFLTSAIIMCTLIFQASQTKQWTVGYAILFTVYISMKLLQAFMYAWYGSIVYTESEHFREAVYGCGWPGSGDASLMNNILIMMCQQPMVLTACKFIIISTDMFTAIANATMSYFFLLQTLDEGN	44750.4	35.0141	8.36563	ATGGTCGATCAATTGTCTAGTTATAAAAATTACGTTCGTGGAATAAGAGGGTTGTTGCTTTTTGCTGGATTATGGCCAACGAGAAAATGGAATTGTTTCGCTTATCGTTCAATTTCCTTGCTCAATGCACTTATGTGCTTCACTATGAGTTGCGTTGTTCTAAACTTTTGTTGCGAACATTCAAACAATCTTGATCTTCTAACGAAAAGCATAGGAATAATGGGGAGTTATTTGTCGTCGGTGTTGAAGGTCATCTGCTTTCTGGTCAATCGTAAAGAGCTCGTCGATCTTCATCGGAATCTCGAGAAATATTTCGATCGGACTCTGAATAATCCAAGTGTGATAATATTCGACTCTTTGAAGATTTTTGTGAAACCATCATTCGCCATAACGATTCTC…	Null
iORL000013	KY707234.1	AVF19676.1	NULL	Peridroma saucia	Peridroma saucia putative odorant receptor (OR64) mRNA, partial cds	-	-	-	GenBank	https://www.ncbi.nlm.nih.gov/nuccore/KY707234.1		Null	AVF19676_1	Null	GRNKKPIPVILYIMVVSVALGYFYVYLVSMIWFVFIRCPATGDLLAAIIVFSLGVSSEIGTVKLVFMFMHIDKVKEIVSECLACDSSVVPGSRFSNNLLTTLRQVKKRAMVFWVVIIGNGIVYFLKPLLMPGRHFTEDMFILFGLEPMDQNPNYQIATAVFAAGVIFTCYLPANITAFLIVVTGYIEAQMLSLTEELLHLWDDAEEHYYKTKHGISILDRNNKEVDLKSKAMNDYVEEHLKEIIRTHGRNINLLHQVENVFSGAIALEFFLLVIGLIAELLGGLENTYLEIPFALMQVGMDCYTGQHVMDASVKFEAAVYDSRWENYNISNMKIILTMLQSSQKTMKLSAGGIIMLSSSCFMQVIRSIYSAYTTLSATMK	42827	42.8048	6.16438	GGCAGGAATAAGAAACCGATCCCAGTGATCCTCTACATCATGGTGGTGTCGGTGGCCCTGGGCTACTTCTACGTGTACCTCGTCTCGATGATCTGGTTCGTCTTCATCCGGTGTCCAGCTACCGGTGACTTGCTGGCTGCTATCATTGTCTTCTCTCTGGGGGTCTCCAGTGAGATCGGAACTGTTAAACTCGTGTTCATGTTCATGCATATTGACAAAGTGAAGGAGATCGTATCAGAATGCCTGGCCTGCGACTCCTCAGTGGTGCCAGGCAGCAGGTTCTCCAACAACCTGCTGACGACCCTGAGGCAGGTCAAGAAGAGGGCCATGGTGTTCTGGGTGGTCATCATTGGCAACGGCATCGTGTACTTCTTAAAACCTCTTCTGATGCCCGGGAGA…	Null
iORL000014	MK248972.1	QGW45386.1	odorant receptor 13	Bradysia odoriphaga	Bradysia odoriphaga odorant receptor 13 mRNA, complete cds	-	-	-	GenBank	https://www.ncbi.nlm.nih.gov/nuccore/MK248972.1		Null	QGW45386_1	Null	MLKTDAVVNATISAPLRLYWAFRTSLTCETKITPVLHQRLTELHIIKRRYALNRLFAMHTIGIHKVMKQLISLFYWMGIWYRGDVPTVRETRIRTFYFCYFLLTNASVIIGAITSENIDESIFLVSEAILSVILSVKLWILIWKQKEILELLDRICVFSIRYDEDVAFFNKKLGKLMKFVVAFLLGAFVICMATIIVTPCFTRQFLVDIAFPLDYKNNDVAFWIQYVFLVTEMGLVSISVAVTPIIWYLMYNCSLRYEVLGKEVERMGRSIDNGKKKKSKKEKHQVFFQDLRVAIDTQLHLKELIDELASFASNLFLIKFGTSGMSICGSVYSLAYYVSDVSVETLYHIYTIFYYVFELFMITYFGNEIMLCNSRLSYSLFESDWIEQPQLTQKCIIIF…	51500.3	33.8103	8.98472	ATGTTAAAAACTGACGCAGTTGTAAATGCAACGATTTCTGCGCCATTACGGCTATATTGGGCGTTTCGAACGTCGTTAACTTGTGAAACAAAAATCACACCAGTACTTCATCAACGGTTGACTGAATTGCACATAATAAAACGTCGTTACGCGTTAAACAGATTATTCGCGATGCATACCATTGGAATTCATAAAGTTATGAAGCAATTGATATCTTTATTCTATTGGATGGGCATTTGGTATCGGGGTGATGTGCCTACAGTCAGGGAAACCAGAATCAGGACCTTCTACTTTTGCTATTTTTTACTTACAAACGCCTCAGTGATTATTGGAGCAATCACTAGTGAAAACATAGACGAATCTATATTCTTAGTGTCAGAAGCCATTCTTTCTGTAATT…	Null
iORL000015	FJ385010.1	ACO59975.1	NULL	Epiphyas postvittana	Epiphyas postvittana odorant receptor 11a (Or11a) mRNA, partial cds	-	-	-	GenBank	https://www.ncbi.nlm.nih.gov/nuccore/FJ385010.1	Identification and initial characterization of the 3' end of gene transcripts encoding putative members of the pheromone receptor subfamily in Lepidoptera|Garczynski,S.F., Wanner,K.W. and Unruh,T.R.|Insect Sci. 19 (1), 64-74 (2012)	Null	ACO59975_1	Null	SNRRTVLFLLHNVQEPIRLKPMGIVSIGVQTMATIIKTSFSYFMLLRTFT	5770.88	32.676	11.5675	GAGCAACCGGCGGACGGTGCTGTTCCTGCTGCATAACGTGCAGGAGCCCATCCGCCTCAAGCCCATGGGCATCGTCTCCATCGGCGTGCAGACGATGGCCACCATTATAAAGACATCATTCTCCTACTTCATGCTACTGCGAACATTCACCTAA	Null
iORL000016	KC538878.1	AGK43826.1	odorant receptor 4	Plutella xylostella	Plutella xylostella odorant receptor 4 mRNA, complete cds	-	-	59581..40460	GenBank	https://www.ncbi.nlm.nih.gov/nuccore/KC538878.1	Functional Specificity of Sex Pheromone Receptors in the Cotton Bollworm Helicoverpa armigera|Liu,Y., Liu,C., Lin,K. and Wang,G.|PLoS ONE 8 (4), E62094 (2013)	Null	AGK43826_1	Null	MKPGALSLDYVRTVRRFLWFSGAWPGEVFGEAVPRFIRCHKYLILVQYVLGLIGQVNFLWKFNKEISFLMMGHVYITTFLTSVTLVRSLLPFFQEYKNITEEFLTEFHLYYHKAKGKYEAEICAFWDWLSSWFALYQMALMVLGMTLFNALPVYKSVQAGAFTTTDLHNVTVEFAVYFDIPGFHCYDHFCILTALNFYFSYITSCSVCVLDLLLCLIVFQIIGHIQILNYKIENIRTPEGLKYNEDENMQVGKTLIAIIDHHRDIVRFAASISSFFGPLLAINYMFHLVSGCILLLECARPDPETLARFGPLTVIVFGELIQLSVIFEIVGYKSEKLIDAAYCMPWESMDVSNQKTVKFFLSRIQTPIQLTAMGIVPVGVQTMLKILKTTLSYFALLKS…	46192.9	34.3199	6.5967	ATGAAACCTGGAGCTCTAAGCCTGGACTACGTGCGGACGGTGCGGCGGTTCCTGTGGTTCAGCGGCGCGTGGCCGGGCGAGGTGTTCGGCGAGGCGGTCCCCAGGTTCATCCGCTGCCACAAGTACCTCATCCTAGTACAGTACGTGCTAGGCCTCATCGGACAAGTTAACTTCCTTTGGAAATTCAACAAAGAGATCTCCTTTCTAATGATGGGACACGTTTATATAACTACTTTCTTGACTTCGGTTACCTTAGTGCGGTCATTGTTACCATTTTTTCAAGAATATAAGAATATCACAGAAGAATTCCTGACAGAATTTCATTTATATTACCACAAGGCTAAAGGCAAATATGAGGCAGAGATTTGTGCATTCTGGGACTGGTTGTCTAGCTGGTTC…	Null
iORL000017	MT072632.1	QJX74360.1	odorant receptor 83	Ceracris kiangsu	Ceracris kiangsu odorant receptor 83 mRNA, partial cds	-	-	-	GenBank	https://www.ncbi.nlm.nih.gov/nuccore/MT072632.1	Identification and Expression Profiles Analysis of Chemosensory Genes from the Antennal Transcriptome of Ceracris kiangsu Tsai (Orthoptera: Acrididae)|Li,R. and Jiang,G.-f.|Unpublished	Null	QJX74360_1	Null	MADSGSLAGPGGALRRLMGLWQPEGRVGRLLNGVLAAMTLGCVSFIALCVTLKLYGDTPEEVEQITLCALVASICVGFLCKVTLFVTQGGTLRQAVRLLEETRARFCNGDHNKLTRRRYLDHSNNVYYYCQMVAVPAAIGWVVCPLLSRVLTKTDEGQPQPQWQLPLPTWFPVDMYASPTYETLYVVHSFCVLVAVQSCLSIDIFFVHMMLMVAAELEVLNCNLSAMQHINFQTTRTEEEGFISRYKRNGRRLALLSSGQSLADQTLTEGASQKELNQQLLKNVLHHQAILRSVSLLQSA	33327.4	47.6953	8.00074	ATGGCGGACAGCGGGTCGCTGGCGGGCCCCGGCGGCGCGCTGCGGCGGCTGATGGGTCTGTGGCAGCCGGAGGGTCGGGTCGGCCGCCTCCTGAACGGCGTGCTCGCCGCCATGACGCTCGGCTGCGTCTCCTTCATAGCGCTCTGCGTCACACTCAAGCTGTACGGAGACACTCCGGAGGAAGTAGAGCAGATCACGCTGTGCGCCCTCGTCGCTTCTATCTGCGTCGGATTTCTCTGCAAGGTGACGCTCTTCGTGACACAGGGCGGCACGTTGCGGCAGGCGGTGCGACTGCTGGAAGAGACCAGGGCGCGGTTCTGCAATGGAGACCACAATAAACTAACGCGTCGCCGCTACTTGGACCATTCAAACAACGTTTACTACTACTGTCAGATGGTG…	Null
iORL000018	FJ385019.1	ACO59984.1	NULL	Cydia pomonella	Cydia pomonella odorant receptor 1a (Or1a) mRNA, partial cds	-	-	-	GenBank	https://www.ncbi.nlm.nih.gov/nuccore/FJ385019.1	Identification and initial characterization of the 3' end of gene transcripts encoding putative members of the pheromone receptor subfamily in Lepidoptera|Garczynski,S.F., Wanner,K.W. and Unruh,T.R.|Insect Sci. 19 (1), 64-74 (2012)	Null	ACO59984_1	Null	KNKRTVLFFLHRIQTPVSLKAAKVVPVGVNTMSAVLKTTFSYYIMLKALAGER	5938.11	33.2453	10.7682	GAAAAACAAGAGAACTGTGTTGTTTTTTCTGCACAGGATTCAGACCCCAGTCAGTCTGAAGGCCGCCAAGGTCGTCCCTGTGGGGGTCAACACTATGTCCGCAGTTCTGAAGACCACGTTCTCGTATTACATAATGCTGAAGGCGTTGGCTGGGGAGCGATAA	Null
iORL000019	MH324891.1	QBB72990.1	NULL	Protaetia brevitarsis	Protaetia brevitarsis odorant receptor (OR58) mRNA, complete cds	-	-	-	GenBank	https://www.ncbi.nlm.nih.gov/nuccore/MH324891.1	Identification and expression analysis of candidate chemosensory receptors in the white-spotted flower chafer, Protaetia brevitarsis|Zhang,T.|Unpublished	Null	QBB72990_1	Null	MVETKSSEIFRASSFFEPFLHLMRAFCWYSSELASSICYNVYSAIIAIFFIMLPSCLGTITVIETFSQLDEILDVLMLYTTTLSYAIKGYYFIKQKEDIRKLLGDVDLKIFHPKNAHQKYIISSTMLKIKRYVKIMIVAAAINTNIWSICSILNNDLPMSLWYPVNKYRYPTYQIICVYESLYLGAHGVIHPTLDAIPLVLMAFIIGQLDIITDILSNLKKYSEVEMNVDESDNSTKDVLHQKMNNMLIECVHKHRALIRLVQILNRVYTYHFFSILANCIITLAVLLYNIAMEGSFNLSFMYRLIFFFVVLFELLQFNWYANEIIYKVKIYTCYYHGFHLDE	40121.8	33.2548	6.82218	ATGGTTGAAACAAAGTCGAGTGAGATATTCCGTGCTTCAAGTTTTTTTGAACCCTTTCTGCATCTGATGCGAGCATTTTGTTGGTACTCATCGGAATTGGCATCTTCAATATGTTATAATGTCTATTCTGCAATTATAGCGATATTTTTCATAATGTTGCCTTCGTGTTTGGGAACAATTACGGTGATAGAAACATTCAGTCAATTGGACGAAATACTAGATGTACTAATGCTTTACACTACCACCTTGTCTTACGCTATTAAGGGATATTATTTCATCAAACAGAAGGAAGATATCAGAAAATTGTTAGGCGACGTTGATCTAAAGATATTTCACCCTAAAAATGCACACCAGAAGTACATCATCAGCAGTACCATGTTAAAAATTAAAAGATATGTT…	Null
iORL000020	MT072574.1	QJX74302.1	odorant receptor 22	Ceracris kiangsu	Ceracris kiangsu odorant receptor 22 mRNA, partial cds	-	-	-	GenBank	https://www.ncbi.nlm.nih.gov/nuccore/MT072574.1	Identification and Expression Profiles Analysis of Chemosensory Genes from the Antennal Transcriptome of Ceracris kiangsu Tsai (Orthoptera: Acrididae)|Li,R. and Jiang,G.-f.|Unpublished	Null	QJX74302_1	Null	DKITHDVCLMISIILSITKFFIFNLRGQELLRLVRKIDNTRAEQSNRGDSETVSILDASYRSARAVTLRMTCFGPVPAIWAIIPIIMRKVGIFPPERELPGTSWYTGRDSESPIYETLYVLQYFSMQNSFFTAVGPDLLFVSIIVHAAGQLEVLNARLRRVGEMTNPHKQLKPQEELPHEVCCEEMAWTDLCSCIRHHQAIIKLINEIERMVSKIVLLQFLGATVIICVTLYQSSKHTENMAALLMLQGYLGLIMYEVFMYCWHAEDILYQLMSASYSYYALLRQVNDK	33196.5	43.0952	6.48433	GACAAAATCACCCACGACGTGTGCCTTATGATCAGCATAATTCTAAGCATCACAAAGTTCTTCATATTCAATTTGAGAGGTCAAGAATTACTTCGCTTGGTGCGGAAAATAGACAATACCAGGGCAGAACAAAGTAATAGAGGCGACTCAGAAACAGTCTCTATTCTCGACGCGTCATACAGATCGGCGAGAGCTGTCACGCTGAGGATGACGTGTTTCGGTCCCGTGCCTGCCATCTGGGCCATCATTCCCATCATCATGCGGAAGGTCGGGATATTCCCACCAGAGCGGGAGCTCCCGGGCACCTCCTGGTACACTGGTAGGGACAGCGAGAGCCCCATCTACGAGACACTCTACGTACTGCAGTACTTCAGCATGCAGAACAGCTTCTTCACTGCA…	Null
iORL000021	KM251691.1	AKC58572.1	odorant receptor 37	Anomala corpulenta	Anomala corpulenta odorant receptor 37 (OR37) mRNA, partial cds	-	-	-	GenBank	https://www.ncbi.nlm.nih.gov/nuccore/KM251691.1	Chemosensory Gene Families in Adult Antennae of Anomala corpulenta Motschulsky (Coleoptera: Scarabaeidae: Rutelinae)|Li,X., Ju,Q., Jie,W., Li,F., Jiang,X., Hu,J. and Qu,M.|PLoS ONE 10 (4), E0121504 (2015)	Null	AKC58572_1	Null	DEFNRNISKTLAVRYKIVKFIQLGVVGISIVGVLAFFLRPVFISDVTFMLETWIFIDSNLLAGIVLMLQYYYFSVIISVLLGYDFIYMSLCIDMISQMELLKHKISQILSDNIANVTLELVTCIRHHQILLSVYRRMREVYSLMLLFHYFVTLIGTCTTFYEFLGKSDVPDFVINLVTVSVLFLQFGCYAFPAEQVALEFFDLSNFTYMSKWYECSIRVQKLVLFIMTISHKELCFSGGGIMDINANAFGSVMRK	29437.6	35.94	6.56703	GACGAATTTAATCGAAACATATCAAAAACGCTGGCCGTTAGATATAAAATAGTAAAATTTATCCAACTAGGTGTAGTTGGCATCTCAATTGTAGGTGTTCTTGCATTTTTTTTAAGGCCGGTGTTTATCAGCGATGTAACATTCATGTTGGAAACCTGGATCTTTATCGATTCTAATTTATTAGCGGGAATTGTTCTTATGTTACAATATTACTATTTCAGTGTTATCATTTCTGTGCTTCTCGGATACGATTTTATCTACATGTCTCTGTGTATCGATATGATTTCTCAGATGGAATTACTGAAACATAAAATCAGCCAGATATTATCGGATAATATTGCAAATGTTACACTGGAGCTCGTCACTTGCATCAGACATCATCAAATTTTGTTATCTGTG…	Null
iORL000022	MK248966.1	QGW45380.1	odorant receptor 7	Bradysia odoriphaga	Bradysia odoriphaga odorant receptor 7 mRNA, complete cds	-	-	-	GenBank	https://www.ncbi.nlm.nih.gov/nuccore/MK248966.1		Null	QGW45380_1	Null	MARKYSIKLSDTVHRMITIYFVMGFWTTQSGNRTVSAWQLFYFLSFCLFGSSVGIEAYTTENTDDCIFLVTTILIGLLQVGRLYNIIWKQNKTIDLIHEASTNSTDDYRTFCIVSGKLNKQVILIKYFIFCMYFVVVIVAGLPLITKELIFDMTFPWDYKNSQIGFYVAYTFNVENFFVSITIILFASMLWFLMMNFVVKYEILGSDFKNLGVARTEEEEQKNTESLFLKHLVESIKSLEYINGLLEEFLSNFSYLFLLQIVTSSICICGGVYSLAFSSHTNILQDGFYFTVPFLCFFDTFALLYLSNEIMLASDRLSYCLFESKWMDQTESCKKYIIIVGERLKQPQQLVVGKQFPMNLRTFTMIVNRSYSMFNILRRE	44299.3	42.103	6.15091	ATGGCAAGAAAGTACAGCATCAAGTTATCTGATACGGTCCATCGAATGATAACAATCTATTTCGTTATGGGATTTTGGACAACTCAATCCGGCAACAGGACGGTTTCCGCATGGCAGCTTTTCTATTTTCTTTCATTTTGTTTATTCGGTTCATCAGTGGGCATAGAAGCCTACACAACTGAAAACACCGACGACTGCATATTTCTGGTAACCACCATTCTTATCGGCCTCCTACAAGTCGGTCGACTCTACAACATTATTTGGAAGCAAAATAAAACTATTGACTTGATACATGAAGCTAGTACTAACAGCACGGACGATTACCGTACATTTTGCATCGTTAGTGGCAAACTCAACAAGCAAGTGATCCTGATCAAGTACTTCATTTTTTGCATGTAC…	Null
iORL000023	KF601292.1	AHB17948.1	odorant receptor 6	Locusta migratoria	Locusta migratoria odorant receptor 6 mRNA, complete cds	-	-	..	GenBank	https://www.ncbi.nlm.nih.gov/nuccore/KF601292.1	Research of the functions of LmigORs|You,Y., Zhang,L., Guo,M. and Zhang,L.|Unpublished	Null	AHB17948_1	Null	MGWNPREEKPLTWKETANSILRFDVRILYVVGVWAMPVTKLFRAYTAFTLVLAVGYSVEAVIHIWLVRNSMEEVTLAVSTYAVVVTSACKLVSFLQHEPGYWRLVRWMDAVVADQRRFCEERPELRAIFDEARKRAKRYPNALRVYNTSLIISWVFIPLLAPPGLRPLPFQQIPLSETEDFPLFLFSYLLQTFGMLFMCLVSGCLDSFFTAVMIYTAAQFRILGLRIAALRQDNDEIKRQARSDVYEKPRKGAATDHVYEELRLCIRTHQEITSFVTHLESVMNPIAALQLITGVINGCLMIFPTAASSESGALLKCIACVPTISAQVLIYYLGAHAVMEQSEAVSVAAYGCAWPDTSPRCRRSLLVLMTRAMKPLTLTAGGIYTIERSTFLSLLNAGY…	46505.9	47.182	8.93392	ATGGGTTGGAATCCTCGAGAGGAGAAACCGCTGACGTGGAAGGAGACGGCGAACTCGATCCTGAGGTTCGATGTGCGCATTCTATACGTCGTAGGCGTATGGGCCATGCCGGTGACAAAGCTGTTCCGGGCGTACACGGCCTTCACCCTAGTGCTCGCTGTGGGGTACTCCGTGGAAGCCGTGATCCACATCTGGCTGGTGCGCAACAGCATGGAGGAAGTGACGTTGGCGGTGTCCACGTACGCGGTGGTCGTGACGAGCGCCTGCAAGCTGGTGTCCTTCCTTCAGCACGAGCCGGGCTACTGGAGACTGGTGCGGTGGATGGACGCCGTGGTGGCCGACCAGAGGCGCTTCTGCGAGGAGCGTCCCGAACTGCGGGCCATCTTCGACGAGGCCAGG…	Null
iORL000024	HQ881914.1	ADV57950.1	NULL	Culex pipiens complex sp. YL-2011	Culex pipiens complex sp. YL-2011 isolate B5-6 haplotype 2 odorant receptor Or2 (CPIJ002479) gene, exons 2 through 4 and partial cds	-	-	-	GenBank	https://www.ncbi.nlm.nih.gov/nuccore/HQ881914.1	High degree of single nucleotide polymorphisms in California Culex pipiens (Diptera: Culicidae) sensu lato|Lee,Y., Seifert,S.N., Nieman,C.C., McAbee,R.D., Goodell,P., Fryxell,R.T., Lanzaro,G.C. and Cornel,A.J.|J. Med. Entomol. 49 (2), 299-306 (2012)	Null	ADV57950_1	Null	DFLQRIAEVYSEIAMIDDHVVQKLVRKFTKRARLLSKANLVLGAVISTCYVVYPLFTGTRSLPYGMFIPGVNNFKTPLYQVFFIGQAVLTFPGCCMYIPFTSFFATTTLFGLVQIQTLQRQLRTFKDEVVKENRALVESKLEKCIEDHKRIIRYVSDVNSLVTYICLIEFMSFGLMLCALLFLLNIIENPAQIIIVVAY	22789.8	38.1231	8.89672	GATTTCTTGCAACGCATCGCCGAAGTTTACTCGGAAATTGCTATGATTGACGATCACGTGGTGCAGAAGCTGGTGAGAAAATTCACCAAACGTGCCCGACTGCTCTCCAAGGCCAACCTGGTCCTCGGGGCAGTCATCAGCACCTGTTACGTGGTCTACCCGCTGTTCACCGGCACACGTAGCCTCCCGTACGGAATGTTCATCCCCGGGGTAAACAACTTCAAGACGCCCCTGTACCAGGTTTTCTTCATCGGCCAAGCGGTGCTCACTTTTCCCGGCTGCTGCATGTACATCCCTTTCACGAGCTTCTTCGCCACGACTACTTTGTTCGGGTTGGTGCAAATTCAAACTTTGCAGCGCCAACTGCGAACTTTCAAGGATGAGGTCGTTAAGGAAAAC…	Null
iORL000025	KR935727.1	ALM26219.1	odorant receptor 30	Athetis dissimilis	Athetis dissimilis odorant receptor 30 (OR30) mRNA, complete cds	-	-	-	GenBank	https://www.ncbi.nlm.nih.gov/nuccore/KR935727.1	Identification of Putative Chemosensory Receptor Genes from the Athetis dissimilis Antennal Transcriptome|Dong,J., Song,Y., Li,W., Shi,J. and Wang,Z.|plos one 11 (1), E0147768 (2016)	Null	ALM26219_1	Null	MTQTDLKFDKMFKITTMSMHVNGSHPCSIRGTRWKVQFSIIMINTFCCFLFLLYSIFCHDIKSGKFAEASKNGTMVIVSITITFKYMVLLYQQRSIIELINILERDYETAQNGSKEDMEIVLRYAQRGNTVCKFWLVFGFGTSAIFPMKAFFLMAYYYYKGEFVLVPLFDLTYPQPIEGYKNITIVFWALFVVTLLFAGYASSMYVGFDPMVPIFMLHTCGQLDLLSRRISKLFVEAENNKEIEDGLKKIILKLQDLYKFVDRVKANFSILYEYNMKATTFLLPLTTFQIVEDLRDKRINVEFISFFVGCILHFYMPCYYSDLLMEKSEKFRQSIYACDWEKCPDKRIRQIVLFMMTRARIPMGITTVFYVINLDTFAEMCRQSYTLFNLMNAAWE	46572.5	41.2283	8.60661	ATGACGCAGACCGATTTAAAGTTTGATAAAATGTTTAAAATTACAACAATGTCTATGCACGTAAACGGTTCCCATCCCTGTAGCATACGGGGCACTAGATGGAAAGTTCAGTTCTCAATCATAATGATAAATACTTTCTGCTGTTTTCTTTTCCTTTTATATTCCATATTTTGTCATGACATTAAAAGCGGAAAATTTGCTGAAGCTAGCAAGAACGGCACGATGGTTATCGTATCTATTACGATTACTTTTAAATATATGGTGCTCCTGTATCAACAAAGATCTATTATAGAACTTATTAATATTCTTGAGAGAGACTATGAAACTGCTCAGAATGGTTCTAAAGAAGATATGGAAATAGTACTACGATATGCTCAAAGGGGTAATACCGTGTGTAAA…	Null
iORL000026	MG859361.1	AXM05189.1	CchlOR61	Campoletis chlorideae	Campoletis chlorideae isolate CchlOR61 odorant receptor mRNA, complete cds	-	-	-	GenBank	https://www.ncbi.nlm.nih.gov/nuccore/MG859361.1	An odorant receptor mediates the attractiveness of cis-jasmone to Campoletis chlorideae, the endoparasitoid of Helicoverpa armigera|Sun,Y.L., Dong,J.F., Ning,C., Ding,P.P., Huang,L.Q., Sun,J.G. and Wang,C.Z.|Insect Mol. Biol. (2018) In press	Null	AXM05189_1	Null	MRLKLFDGPYYNMTKILLSMIGQWPLQPFWQKLMIQMTVFSYLLSILIPEVIKLIDVRDDLDVVVECLAPIGLHILNALKCFTTSYHANKLVKLMAHMDRDWKSRVDADGTKVLHHWAERGRILAKGYALYLFIGGTLYVCAPLVPFFLDVVKPLNESRPREFLFRTEYYVDQDQYFVPIFLHALTTTSVSMVIVAACDTMYSAFIHYACAVFVELSQELEYPVKNKDDSFYVSKNDDYFYNHIVKCVKKHKEVIEFCDFLESTYTVYSFGTVGLNIFLISFTGVQTVTKVDNPSLFVRYSIYVFGQIMHAFFGCWHGQLLIDYSEAIIISAYKSRWHGSSLRSCRLLTLIMMRSTKPCQLTAGKLFSVSLQTFTTIIKTAMSYFTLLRSLQ	45302.6	43.4631	8.5326	ATGAGGTTGAAATTGTTTGACGGACCGTACTACAATATGACAAAGATATTACTATCGATGATCGGACAGTGGCCACTTCAACCATTTTGGCAGAAACTGATGATACAAATGACTGTCTTTTCTTATCTTCTCTCGATACTCATACCAGAGGTGATAAAACTGATCGACGTAAGGGATGACTTGGATGTCGTGGTTGAATGTCTTGCCCCTATTGGACTTCATATACTGAATGCTTTAAAATGTTTCACTACTTCTTATCACGCCAATAAGTTAGTAAAATTAATGGCTCATATGGATCGTGACTGGAAATCTCGAGTGGATGCAGATGGAACAAAAGTCCTGCATCACTGGGCAGAACGTGGCAGAATCCTGGCCAAAGGATATGCTCTTTACCTGTTT…	Null
iORL000027	KY707232.1	AVF19674.1	NULL	Peridroma saucia	Peridroma saucia putative odorant receptor (OR62) mRNA, partial cds	-	-	-	GenBank	https://www.ncbi.nlm.nih.gov/nuccore/KY707232.1		Null	AVF19674_1	Null	MGYYQIDCFNIHLTILRILGVWSEENPSLCYIYLSRIFVFIFTVLYVAIYTMNFYFLPPQLEIYAEELIFYFTNVGALSKALAFIFLHDKVKKMLDMLESDMFQSDDPEEVKLIEKAKEKSLFYWKITAGLSVSANTVNVLSPFLVHLIFDVKLEFPVCRYSFVPEQYEAMFLYPAYLYQSIGITSHMLYNVNIDTFLLGVMFLAMAQLDILDRKLRKVTDVCVNVNAAQGTVDKNIDDQNAVLEINKCIKHYDAVSEYCKLIQEAFSEILFVLFSSGSCKICMCLFRFTMPAETKYLVFLTLYTVVMTLQVMVPCWFGSRLIEKSSQITFSVYDCDWTPRCRRFKSNMRLLVERANRPITIKGGKMFLLSLGTFTAIMNSSYSFFTLLRHMQSR	45923.6	47.7892	6.97138	ATGGGGTACTATCAAATAGATTGTTTCAATATACATCTCACCATTCTACGAATTCTTGGCGTTTGGTCTGAAGAAAACCCAAGTTTATGCTATATCTACTTGTCCAGAATATTCGTTTTCATCTTCACTGTACTATATGTCGCGATATACACCATGAACTTTTATTTTCTACCACCACAGTTGGAGATTTATGCTGAAGAGCTTATATTTTATTTCACTAACGTTGGAGCATTATCTAAGGCATTAGCGTTTATATTTTTACATGATAAAGTAAAGAAAATGCTTGATATGTTGGAAAGTGATATGTTCCAGTCCGATGACCCAGAAGAAGTGAAACTGATAGAGAAAGCGAAAGAAAAATCATTATTTTACTGGAAGATTACAGCTGGTTTATCTGTA…	Null
iORL000028	MT072576.1	QJX74304.1	odorant receptor 24	Ceracris kiangsu	Ceracris kiangsu odorant receptor 24 mRNA, complete cds	-	-	-	GenBank	https://www.ncbi.nlm.nih.gov/nuccore/MT072576.1	Identification and Expression Profiles Analysis of Chemosensory Genes from the Antennal Transcriptome of Ceracris kiangsu Tsai (Orthoptera: Acrididae)|Li,R. and Jiang,G.-f.|Unpublished	Null	QJX74304_1	Null	MYEVPDKGLTSLPGPNSVINVNIGVLKIAGLWPTRPYGLFAAYTVWIYLTQWAVFALDFMSLFYYWGNLNMITAVFCNLTSITAGIIKMTHFFVYKPKYYMLVNKLDAMVASQQQITDTNVNSKSILVETSKLNKYSTYIIVTYGNLVGVPWIILPFVMDIGDTERTLPVVEWYGITQDKSPVFEIGYVLQCLTIMYWFFASWGLDLFFGSLMIHLAGQFKILNKRIASVGRKVDSALETSSSGETERKMINRGEVSKRTNVQQQETALYSDLHTCIKDHQEMISFMTDLEETVNFVVLVQFMAGTLVICVNLFQAALNVQDFSSVLKVCMYMFELILQLFIYCWCAHDVMVESERLSTSAYFSEWTGAPRRFTTALHILMARAQKPLTISAGRIYTIN…	48277.7	35.9896	7.55608	ATGTATGAAGTACCAGACAAGGGGCTGACTTCTTTGCCCGGCCCGAATTCTGTGATCAACGTGAACATCGGTGTACTTAAAATAGCAGGCCTGTGGCCTACTCGCCCGTACGGTCTATTCGCCGCCTACACTGTGTGGATATACTTAACGCAATGGGCCGTATTCGCTCTGGACTTCATGTCGCTGTTTTACTACTGGGGCAACCTTAATATGATAACAGCAGTCTTCTGTAACCTTACGTCCATAACAGCTGGAATCATCAAAATGACTCATTTCTTCGTATACAAGCCGAAGTACTACATGCTTGTCAACAAATTAGATGCAATGGTGGCTTCTCAGCAACAGATTACAGATACAAACGTAAATTCAAAGTCCATTTTGGTTGAGACAAGTAAGCTG…	Null
iORL000029	MG859345.1	AXM05173.1	CchlOR45	Campoletis chlorideae	Campoletis chlorideae isolate CchlOR45 odorant receptor mRNA, complete cds	-	-	-	GenBank	https://www.ncbi.nlm.nih.gov/nuccore/MG859345.1	An odorant receptor mediates the attractiveness of cis-jasmone to Campoletis chlorideae, the endoparasitoid of Helicoverpa armigera|Sun,Y.L., Dong,J.F., Ning,C., Ding,P.P., Huang,L.Q., Sun,J.G. and Wang,C.Z.|Insect Mol. Biol. (2018) In press	Null	AXM05173_1	Null	MDIPQSRFYRVNATTLRLVGQWPYQERKSQRIQQILFHISVMTVLLMLIIPTGNMEMKKGIKLIEVWGDMDVMIECLTPMGVQVNSCVKSLNCIVNRDKMKKLLEQIKTDWSNVKREDEIKILTAHSEQGRKLSIIYIASMYATVAIYLTIPLTPIILDVIAPLNESRPREYLYRTEYFVDPDDYYFPIMLHTYIGTIITVLVVAAVDAMFATYVQHVCGILAIIGYRFENLIKIRDTRENPSEHDDQCYKELVRCIDQHYQAAEYVMLVEKSYSMAFMIQTMVSMVLLSMSAVQLLMKFGEREEMIRMIQFNLAQFFHIFYNSWPGQKLLDQSVSLRDSVYSSEWYSLSRRSKVLLKFIMLRTLKPLKLTAGKLYDLSMENFGAVIRASASYFTVFAS…	46674.5	31.9587	8.68965	ATGGACATACCACAAAGTCGTTTTTATCGCGTGAATGCAACAACTTTGAGGTTGGTAGGGCAGTGGCCGTATCAAGAACGAAAGAGCCAAAGGATCCAACAGATATTGTTTCATATAAGTGTCATGACAGTTTTGTTAATGTTGATTATACCAACGGGGAATATGGAAATGAAAAAGGGCATCAAATTAATTGAAGTTTGGGGTGACATGGACGTGATGATCGAATGCTTAACACCGATGGGTGTTCAAGTTAATTCGTGCGTTAAATCACTCAACTGCATCGTAAATCGTGATAAAATGAAGAAACTCTTGGAGCAAATCAAGACCGATTGGTCGAATGTCAAACGAGAAGATGAGATCAAGATTCTCACGGCGCATTCCGAGCAAGGACGAAAACTC…	Null
iORL000030	KC538876.1	AGK43824.1	odorant receptor 1	Plutella xylostella	Plutella xylostella odorant receptor 1 mRNA, complete cds	-	-	157279..150975	GenBank	https://www.ncbi.nlm.nih.gov/nuccore/KC538876.1	Functional Specificity of Sex Pheromone Receptors in the Cotton Bollworm Helicoverpa armigera|Liu,Y., Liu,C., Lin,K. and Wang,G.|PLoS ONE 8 (4), E62094 (2013)	Null	AGK43824_1	Null	MRVFFLTDGSDLEGVEKLEDIKHIKVVKWTLTSLNSWPHPPHRRRRAYVEQFFLNLQSFLCIPFIVIYLLRNTGKKDFFRMGHVWITFFMNIVASTRLLLPLTKNYQTLTKSFIEELHLFYHRHTSEYSMKIHLEIHKLSHFFTMYLTGMMVGGIVLFNATPLANNIFSGAFKKDKPPDLEFEHAVYYGLPFDSETKYSGYIPVFLYNWFISYFCSSCFCIYDLILSLLIFHLWGHLKILNYNMRTFPRPGCVAPHIKDTSRLRYDDEEMVIVGRMLREQIDYHRFISDFSDHMSATFGPMLAIYYSFHQVSGCLLLLECSQLDADALIRYGPLTVILFQQLIQLSIVFELIGSSSEKLKDSVYSMPWECLDDKNRKILLIFLKKVQTPIHLKAMGIAD…	49324.3	39.7967	8.71956	ATGCGTGTATTCTTCTTAACAGATGGAAGTGATCTCGAGGGCGTGGAAAAACTCGAAGACATAAAGCACATAAAAGTGGTGAAATGGACGCTCACAAGCCTGAACTCGTGGCCGCACCCGCCGCACCGCCGCCGCCGCGCCTACGTGGAACAGTTCTTCCTGAACCTGCAGTCCTTCCTGTGCATCCCCTTCATCGTCATCTACCTGCTGAGGAACACGGGGAAGAAGGACTTCTTTCGGATGGGACACGTGTGGATCACGTTCTTTATGAATATTGTCGCTTCGACCAGGCTTTTACTACCGCTGACCAAGAATTATCAAACATTAACGAAATCCTTTATTGAAGAGCTACATCTATTTTATCACAGACACACCTCCGAATATTCTATGAAGATCCAC…	Null
iORL000031	FN422485.1	CBA13639.1	NULL	Drosophila simulans	Drosophila simulans partial or69a gene for odorant receptor 69a, strain 14021-0251.184	-	-	12342464..12342112	GenBank	https://www.ncbi.nlm.nih.gov/nuccore/FN422485.1	Tests for selection on chemosensory genes based on polymorphism and divergence in Drosophila melanogaster and D. simulans|Gardiner,A., Wengraf,D., Lu,J., Jordan,W.C., Ritchie,M.G. and Butlin,R.K.|Unpublished	Null	CBA13639_1	Null	WYCNGRLATDTGTFVAQLSEMCSSFCLTFVGFCNVYAISINRNQIETLLEELHQIYPRCTKSHYRCQHYFDMAMKIMRIEFLFYMIFYVYYNSAPVLLLLWEHLHEGYDLSFKTQTNTWFPWKVHGSALGFGMAVLSITVGSFVGVGFSIVTQNHVCLLSFQLKLHYDGISSQLESLDCCRPGAHKKLRILIAYHCRILQLGDQVNDILNFVFGSSLVGATIAICMSSVSILLLDFASAFK	27445.7	38.6395	7.22284	TGGTATTGCAATGGACGGCTTGCCACGGACACGGGCACCTTTGTGGCACAATTATCTGAAATGTGCAGTTCTTTTTGTCTAACATTTGTGGGATTCTGTAACGTATATGCGATCTCCATAAACCGCAACCAAATTGAAACATTACTCGAGGAGCTTCATCAGATATATCCGAGATGCACGAAAAGTCACTATCGATGCCAGCATTACTTTGACATGGCCATGAAAATAATGCGAATTGAGTTCCTTTTCTATATGATCTTTTACGTGTACTACAATAGTGCACCAGTATTGTTGCTCCTTTGGGAACACTTGCACGAGGGATATGATCTTAGCTTCAAGACGCAGACCAACACTTGGTTTCCATGGAAAGTCCATGGGTCGGCACTTGGATTTGGTATG…	Null
iORL000032	FN422805.1	CBA13959.1	NULL	Drosophila melanogaster	Drosophila melanogaster partial or85e gene for odorant receptor 85e, strain 14021-0231.05	-	-	8635866..8634497	GenBank	https://www.ncbi.nlm.nih.gov/nuccore/FN422805.1	Tests for selection on chemosensory genes based on polymorphism and divergence in Drosophila melanogaster and D. simulans|Gardiner,A., Wengraf,D., Lu,J., Jordan,W.C., Ritchie,M.G. and Butlin,R.K.|Unpublished	Null	CBA13959_1	Null	QFHGNVDADIRYDISLDPARESNLFRLLMGLQLANGTKPSPRLPKWWPKRLEMIGKVLPKAYCSMVIFTSLHLGVLFTKTTLDVLPTGELQAITDALTMTIIYFFTGYGTIYWCLRSRRLLAYMEHMNREYRHHSLAGVTFVSSHAAFRMSRNFTVVWIMSCLLGVISWGVSPLMLGIRMLPLQCWYPFDALGPGTYTAVYATQLFGQIMVGMTFGFGGSLFVTLSLLLLGQFDVLYCSLKNLDAHTKLLGGESGLQEELLLRDSNRELNQYVVLQEHQTDLLRLSAGQKCPDQGNAFHNALVECIRLHRFILHCSQELENLFSPYCLVKSLQITFQLCLLVFVGVSGTREVLRIVNQLQYLGLTIFELLMFTYCGELLSRHSIRSGDAFWRGAWWKHA…	51346.6	39.2202	9.07117	CAGTTCCACGGCAACGTCGATGCGGACATCAGGTATGATATTAGCCTGGATCCGGCTAGGGAATCGAATCTCTTCCGTCTGCTAATGGGACTCCAGTTGGCGAATGGCACGAAGCCATCGCCGCGGTTACCCAAATGGTGGCCAAAGCGGCTGGAAATGATTGGTAAAGTGCTGCCCAAAGCCTATTGTTCCATGGTGATTTTCACCTCCCTGCATTTGGGTGTCCTGTTCACGAAAACCACACTGGATGTCCTGCCGACGGGGGAGCTGCAGGCCATAACGGATGCCCTCACCATGACCATAATATACTTTTTCACGGGCTACGGCACCATCTACTGGTGCCTGCGCTCCCGGCGCCTCTTGGCCTACATGGAGCACATGAACCGGGAGTATCGCCAT…	Null
iORL000033	MK248968.1	QGW45382.1	odorant receptor 9	Bradysia odoriphaga	Bradysia odoriphaga odorant receptor 9 mRNA, complete cds	-	-	-	GenBank	https://www.ncbi.nlm.nih.gov/nuccore/MK248968.1		Null	QGW45382_1	Null	MHYIEVHTFINQILSVFYRIGFWTREDEKSPIKLRIKWFYVIYHSMVVMSAGMASLQNENKDDSILLIETALVNAVLTVKLWLTMWKQRKICELLEQICSFTVRDRETFEFVNGKLKKFINLIKIFIWIVVSLATCEVMAPFVGEKKLFFNIALPFDWKKNDFNYLLANAYICSEIILACLSILMTIVLWYIMFNCSLRYQVLGIHIKKMGSRLGEESKGTLDKKNVFREDLSALIKDCLLTRKLVCDIESFCSTIFFLEIGTSGLCICGSIYCLAFDVSEKTVGRMIHFSSLLYNVTGIFITTNFGNEIMLKSNRLSYYLFESDWIDQPQSTKMMIIILAECLQQPHTIVIAKLYPLTLETFVRILNFSYSTFNILKSFRM	44494.3	44.7529	8.57515	ATGCATTACATTGAAGTTCATACATTTATTAACCAAATACTTTCCGTATTTTATCGAATTGGTTTTTGGACTCGAGAAGATGAAAAATCACCCATAAAGTTGCGAATCAAGTGGTTTTATGTAATTTATCACTCTATGGTCGTGATGTCAGCAGGGATGGCATCGCTTCAAAATGAAAACAAAGACGACAGCATTTTGTTAATAGAAACAGCTCTCGTAAATGCCGTTTTAACAGTGAAACTTTGGCTAACGATGTGGAAGCAAAGAAAAATTTGTGAGTTGCTGGAACAGATTTGTTCTTTCACTGTTCGCGATCGAGAGACATTTGAGTTTGTCAATGGGAAGTTGAAAAAATTTATCAATCTAATAAAAATATTTATTTGGATCGTTGTGTCTCTG…	Null
iORL000034	MG770196.1	AXU25099.1	odorant receptor 8	Cyrtorhinus lividipennis	Cyrtorhinus lividipennis odorant receptor 8 mRNA, complete cds	-	-	-	GenBank	https://www.ncbi.nlm.nih.gov/nuccore/MG770196.1	Identification and expression analysis of putative chemoreception genes from Cyrtorhinus lividipennis (Hemiptera: Miridae) antennal transcriptome|Wang,G.Y., Zhu,J.L., Zhou,W.W., Liu,S., Khairul,Q.M., Ansari,N.A. and Zhu,Z.R.|Sci Rep 8 (1), 12981 (2018)	Null	AXU25099_1	Null	MGFASWIKDARERDTEDIQDVVKKYYHRVRPVLRISLSLFNTQGYWLHFNLVYGFLVYCIVLGLEATLIFSINKFEDNVDLMIITCHHAVIGGFTLGMNTCFIYKRRNFSKMLEMMKSRLHDYKDDPVLHTTKGRALKAAEWFVHEVMSFFPILIVGFVFGVKRIFTIIFPSDVNVTETGINYLVAHPIYCPTEGFSSVFYVCEIAEVVFVIQSASAVASVCSLYVIHCIFLITELDYLRLSVANFESRVKCRLKRTDGRKMPFLKQKMQECASDCLVENIKHHHAIKKYFDQLNDMMSTTIFIGYGCGTFTMGLAMMKLFTKKENQKLDVGNTSLIGLLFMFEIVFMLVVSYFGEMITTNAHRVFEQLRFMRLDKFTGVKFRKTLLMFTIGMQKPMQL…	50021.5	29.472	8.8503	ATGGGGTTCGCCTCGTGGATCAAGGACGCTCGTGAACGAGACACCGAAGACATTCAGGACGTGGTTAAGAAATATTACCACAGAGTAAGACCAGTTCTTCGTATTTCTCTCTCGCTGTTCAATACCCAAGGCTACTGGCTGCATTTCAATTTAGTCTACGGATTTCTAGTCTACTGTATCGTGCTCGGACTGGAGGCAACATTAATTTTCTCTATCAACAAATTTGAGGACAACGTGGATTTGATGATCATCACCTGCCACCACGCCGTAATTGGCGGTTTCACGTTGGGAATGAACACGTGTTTCATCTACAAAAGGCGAAATTTCAGCAAGATGCTGGAAATGATGAAGAGTCGGTTGCACGACTACAAAGACGACCCCGTTCTGCACACGACCAAA…	Null
iORL000035	MF625594.1	AXY83421.1	odorant receptor 26	Conopomorpha sinensis	Conopomorpha sinensis putative odorant receptor 26 mRNA, complete cds	-	-	-	GenBank	https://www.ncbi.nlm.nih.gov/nuccore/MF625594.1	Analysis of the Antennal Transcriptome and Chemosensory-related Genes of Conopomorpha sinensis Bradley (Lepidoptera: Gracilariidae)|Li,P., Liu,Y., Wang,S. and Sun,H.|Unpublished	Null	AXY83421_1	Null	MANNNVRKPENSDISEETPPSEFTDLMYGISKFVFLCGMPNYWPRNLHYNVTVMKYYSLFSKIVHSPFVFVVVLQYMSFFTEQQLSAKQQSDRVLYCITHPFFGMSVVWGFYRQELFADITHDIVVTLRQMYHDTEVDKAIVKKLVVFTTVYKIGALAVVPAHGCEMLYQVIVYGDSFTCLATAWPLVNDRSVWAEFGRAAIYTMWFFFILKLSGIYLMTMTLTMCLSHQYLSLCSYFINLPILFESNEDIIIKEKKYEKAFKYGVKMHAETLRCALKAKTAFGVPYTGQIIINTIVFVQILTHVVQAKEVNVAALMPILASLFVCLMATGMFMCNAGDITIQAAKLPSAMFASGWHMCSGGAMVRMRSLVTIAITQAQVVPTIYILLLCKILADRANF…	47746.8	33.2132	8.62492	ATGGCGAATAACAATGTACGAAAGCCTGAAAATAGCGATATCAGTGAAGAAACTCCACCGTCTGAGTTCACAGATTTAATGTATGGAATAAGCAAGTTCGTTTTTCTGTGCGGTATGCCAAACTATTGGCCTCGGAATCTTCATTACAACGTAACTGTTATGAAATACTATTCATTATTTTCCAAGATCGTACACTCACCCTTTGTGTTCGTCGTCGTGTTGCAGTATATGAGTTTTTTCACGGAGCAACAGCTATCCGCAAAGCAACAGTCGGACCGGGTACTGTATTGCATCACGCACCCTTTCTTCGGTATGTCCGTGGTCTGGGGATTCTACAGGCAAGAGTTGTTCGCGGACATAACACACGACATTGTTGTGACACTGAGACAAATGTATCAC…	Null
iORL000036	KJ702091.1	AID61245.1	NULL	Calliphora stygia	Calliphora stygia odorant receptor (OR115) mRNA, complete cds	-	-	-	GenBank	https://www.ncbi.nlm.nih.gov/nuccore/KJ702091.1	Chemosensory genes identified in the antennal transcriptome of the blowfly Calliphora stygia|Leitch,O., Papanicolaou,A., Lennard,C., Kirkbride,K.P. and Anderson,A.|BMC Genomics 16, 255 (2015)	Null	AID61245_1	Null	MAGKYSERFFNIFYLTRRFSELCGADVIKNDYKICWKTGAIFLLINFAIAFTFYTNYVEVIVNGNYYNLLKSASILGTGLQGYTKLINILLQQKSLRFLYQEITEIYEIYELKSTAYKDCLRYSITLVKKLLSTLLTLIVITTLIIIGIPVFMLIFLDTRIEIMPFKIPYIDIETDIGYYVTFVVHTISVFFGGFGNFVIDSWLFIFAAHVPLIKNILKCKFDELDKILEANPKDVEKSRAPLKDIFEWHQKYMLFCKIIKEAFFWVIFVQVGTEFFGIISTIVCIFLGIWPPAPAYLLYLFAMFYSYCSLGNIVEVSNDDVTLIIYDSCWYNLTASEQKMVLIMLRESQQATGISIGGVSPLSMSTALQLTKTVYTLSMMLKEFLN	44655.3	37.6538	6.82064	ATGGCTGGCAAGTATTCCGAAAGATTTTTTAACATCTTTTATTTAACGCGCAGATTTTCGGAACTATGTGGCGCTGACGTTATTAAAAATGATTACAAAATTTGCTGGAAGACAGGAGCAATTTTCCTACTAATCAATTTTGCTATTGCTTTTACATTCTACACCAATTATGTCGAGGTAATAGTCAATGGAAATTATTATAATCTTCTCAAATCGGCTTCTATTTTGGGAACGGGTTTGCAGGGCTACACGAAACTTATAAATATTCTCCTACAACAGAAAAGTTTGCGTTTTTTGTACCAGGAAATCACTGAGATATACGAAATATACGAATTGAAATCGACAGCCTATAAAGACTGTTTAAGATACAGCATTACGTTAGTGAAGAAGCTTCTATCG…	Null
iORL000037	FR669434.1	CBW30763.1	NULL	Drosophila pseudoobscura pseudoobscura	Drosophila pseudoobscura speudoobscura Or69a gene for odorant receptor, isolate Ps15	-	-	-	GenBank	https://www.ncbi.nlm.nih.gov/nuccore/FR669434.1	Odorant receptor (Or) genes: polymorphism and divergence in the D. melanogaster and D. pseudoobscura lineages|Conceicao,I.C. and Aguade,M.|PLoS ONE 5 (10), E13389 (2010)	Null	CBW30763_1	Null	MQLEDLMRYPDIAFRYFGMAPRFEWTARRTVAPKQTVTRQIVFMVGSLCLGYQNLGMIIYWVRFNSQQKEISMYVAKIAEMGSVLALIFAGFLNIWALTSKRAQIEAVLAELQEMYPEPRQRHYRIRHYNDQAVGLMKFTVNFYVVFIIYYNIAPLVLLLCEHLMDSQDISYRAQSYTWYPWQVYGSPLGYSAAYLCQAIGSILGVGFSMSSQQLICLFTTQLQLHFDAMANHLTAIDAKEPTANQQLRSLILYHRRILRLGDRVNRLFNFTFVVSLIVSTIAICLTSIATMLLELHKALLYISGLIAFVFYHFLICYRGSVLTLAMQLADFMQYSDLGCQVALIRRYGWSGRQSPGAKQTLMKKVIFVLGALNMSCYFFSFITYGYHIERKTKEPIIY…	82908.7	44.8574	9.03339	ATGCAGTTGGAGGACTTGATGAGGTATCCGGACATTGCCTTCCGTTATTTCGGCATGGCACCCCGTTTCGAGTGGACCGCCCGGAGAACCGTGGCACCCAAGCAGACTGTGACCAGGCAGATCGTGTTTATGGTGGGATCCCTGTGCTTGGGCTATCAGAATCTGGGTATGATCATCTACTGGGTCCGGTTTAATAGTCAACAAAAGGAAATAAGTATGTACGTGGCAAAGATCGCGGAGATGGGCAGTGTGCTGGCGCTCATCTTCGCAGGGTTCCTAAACATTTGGGCCTTGACGTCCAAGAGAGCCCAGATCGAAGCGGTGCTTGCCGAACTGCAGGAGATGTACCCCGAGCCCAGGCAGAGGCATTACCGCATCCGACACTACAACGATCAGGCA…	Null
iORL000038	MG859343.1	AXM05171.1	CchlOR44	Campoletis chlorideae	Campoletis chlorideae isolate CchlOR44 odorant receptor mRNA, complete cds	-	-	-	GenBank	https://www.ncbi.nlm.nih.gov/nuccore/MG859343.1	An odorant receptor mediates the attractiveness of cis-jasmone to Campoletis chlorideae, the endoparasitoid of Helicoverpa armigera|Sun,Y.L., Dong,J.F., Ning,C., Ding,P.P., Huang,L.Q., Sun,J.G. and Wang,C.Z.|Insect Mol. Biol. (2018) In press	Null	AXM05171_1	Null	MKIIINAFSTQLPQDQKVYDDAAKVLSWNRWLLTVLGIWPKNPSEIRFGINFGYFCYHMLMEYLDLCLFISNLEHVIENLTENMAFSQILIRMAMLKRYNKPLGTVIDEVFKDFDYRKYKTIEESDAFIKYNKRSKLFVKLLSAFVVLTASSYYVKPLTAKPPEDLSIVIPENASATYELPYRFHVFYKIEDDQTYLYTYLSQLPFVFVSGFGQSAADCLMVTLVFHVCGQMSILAMRISKINSNADSCEEELREIVKDHNRLLQMGTVVQEAFSETLLGHLIGATSLVCILGYQVLTNFAKGQNADLVTFITFAFLVLLVLYAHCTVGESLITESLNVCNAFYDCEWYNMPTKKARVIIICMARSQKPLCLTAGKFGIFCLSTLTEVLKTAMGYLSVL…	46024.4	41.1703	6.65871	ATGAAAATAATAATAAATGCTTTCTCAACCCAACTGCCGCAGGATCAAAAAGTATACGACGATGCAGCTAAGGTTTTGTCCTGGAACAGATGGCTTTTAACAGTTCTGGGTATTTGGCCAAAAAACCCAAGTGAAATTCGATTTGGAATAAATTTCGGCTATTTCTGTTATCACATGCTGATGGAATACTTGGACTTGTGTCTTTTTATCAGTAATCTAGAGCACGTTATTGAGAATCTTACGGAAAATATGGCCTTCTCTCAGATATTGATTCGTATGGCAATGTTGAAACGTTACAACAAACCTCTCGGAACGGTAATCGACGAAGTTTTCAAAGACTTTGATTATCGTAAATACAAAACAATCGAGGAGAGCGATGCTTTTATCAAGTACAATAAA…	Null
iORL000039	MK691779.1	QDD67766.1	NULL	Galeruca daurica	Galeruca daurica odorant receptor (OR10) mRNA, partial cds	-	-	-	GenBank	https://www.ncbi.nlm.nih.gov/nuccore/MK691779.1		Null	QDD67766_1	Null	MPTWLPFRFDYFPIKHIVYLYECYAVIVVYQTAAYLSFTMFAMCEHLVLRFEHVENELVNALNEQDRVIRRQKFNKAIQYHQAVIEIGA	10705.4	51.4303	6.39242	ATGCCAACGTGGCTGCCGTTTAGATTTGATTATTTTCCTATTAAACATATTGTTTACTTGTATGAGTGTTATGCGGTTATTGTGGTCTACCAAACAGCAGCATATTTATCATTTACCATGTTCGCCATGTGCGAACATTTGGTGCTTAGATTTGAACATGTGGAAAATGAGTTAGTGAATGCATTGAATGAACAAGACAGAGTAATCAGAAGACAGAAATTTAATAAGGCTATTCAGTATCATCAAGCTGTTATTGAAATTGGGGCG	Null
iORL000040	MK558337.1	QEI46838.1	odorant receptor 22	Galleria mellonella	Galleria mellonella odorant receptor 22 mRNA, complete cds	-	-	-	GenBank	https://www.ncbi.nlm.nih.gov/nuccore/MK558337.1	Identification of putative chemosensory receptor genes from the antennae of the great wax moth, Galleria mellonella|Liu,S.|Unpublished	Null	QEI46838_1	Null	MIRQFLESLEDREKPLLGPNYWILKKCGLILPDNFLLKYLFLVIHLFGILFIISQYIELYVIRSDIDLVISNMMISMLSAVSVLKGDTFVFWQKQWRELIDYVTEADQFERDNSDAAKANTIDKYTAYCRKVSYCYWVLAFATCLAVIGAPFMNVLSTSSQNEITQNRTEVFSHIMSSWMPLDKYSSPGCWITVVWHIFTCIYESTVAAAYDSTAITIMVYFECKLSLLRIRCTEMLGINGQRFSDQDAEITIRQLHDIHIKVIKYSRLFNSVFSPVMFFYLLNCSLMLCASGYQLTSSTNTAQKLLLGEYLVFGVSQLFVFCWHSNKVLIKNENLMYGPFESNWCSTSVKQRKYVLFLSGQLSIKHVFTAGPFTNLTLATFVTILKGAYSYYTLLRK	45957.2	35.2103	8.3399	ATGATCAGACAATTCCTTGAGAGCTTGGAAGATCGTGAAAAGCCCCTTCTTGGGCCGAATTACTGGATTTTAAAGAAATGTGGTTTAATTTTACCTGACAACTTTCTCCTTAAATATTTATTTTTAGTAATACATCTATTCGGTATACTCTTTATTATTAGCCAATATATAGAATTGTACGTAATAAGATCAGATATAGATCTCGTGATATCCAACATGATGATTTCTATGTTGAGTGCAGTATCCGTTTTGAAGGGTGATACATTCGTGTTCTGGCAAAAACAATGGAGGGAACTCATTGATTATGTAACAGAAGCTGATCAATTTGAGAGAGACAACAGTGACGCTGCAAAAGCTAACACCATTGATAAATACACGGCTTATTGTCGCAAAGTGTCG…	Null
iORL000041	FJ385000.1	ACO59965.1	NULL	Helicoverpa zea	Helicoverpa zea odorant receptor 11a (Or11a) mRNA, partial cds	-	-	-	GenBank	https://www.ncbi.nlm.nih.gov/nuccore/FJ385000.1	Identification and initial characterization of the 3' end of gene transcripts encoding putative members of the pheromone receptor subfamily in Lepidoptera|Garczynski,S.F., Wanner,K.W. and Unruh,T.R.|Insect Sci. 19 (1), 64-74 (2012)	Null	ACO59965_1	Null	KNRRTVLIFLIRVQEPIHVKAGGLVNVGVTTMASILKTSFSYFAFLRTF	5541.56	41.4959	11.5803	GAAAAACCGTAGAACTGTCCTGATATTCCTCATCAGAGTTCAGGAGCCAATTCACGTGAAAGCTGGAGGTTTGGTAAATGTCGGAGTCACGACTATGGCTTCGATTCTGAAAACGTCATTCTCCTACTTCGCATTTCTTCGCACGTTTTAA	Null
iORL000042	KR935725.1	ALM26217.1	odorant receptor 28	Athetis dissimilis	Athetis dissimilis odorant receptor 28 (OR28) mRNA, complete cds	-	-	-	GenBank	https://www.ncbi.nlm.nih.gov/nuccore/KR935725.1	Identification of Putative Chemosensory Receptor Genes from the Athetis dissimilis Antennal Transcriptome|Dong,J., Song,Y., Li,W., Shi,J. and Wang,Z.|plos one 11 (1), E0147768 (2016)	Null	ALM26217_1	Null	METSTYQHSKTTVFFYRLSFAVYILGLPNFWIEDLKLSKTFVKFYDKFTNINNLLIYFLILFEVASFFTQENLTDKQKSNLLLYGISHPMVCMFGVMMARLQEKVRRVMYTLTVELKRVHNDPEVERQMLASTYMYMFAVTFSCVMSMIMYIAEAVWEVVRYDVTFTTIVTAYPDVHDKSNLADVVRALCYIVWWIFLARIVGVYILVIPFTTCLSHQYKNLQSYFISLADIFERNDLSQTEKEDRYEAGFKVGIQLHSDTLRCTEQIQEVCLGVFSGQILFNMILLVVLMAQMANSERTLVNLCSAVFTSSAVLFTTGFYMWNAGDVTIEASHLATAMYLSGWYHNQGAASARIRKLVVISMSQAQRPVVLKGFGYIDLSYQMYLRIVKGSYSVFSVIY	46234.5	39.7671	7.5853	ATGGAGACCAGCACTTACCAACATAGCAAGACTACTGTCTTCTTCTACCGACTCAGCTTTGCAGTCTACATTCTAGGTCTACCTAACTTCTGGATAGAAGACTTGAAGCTATCCAAAACGTTTGTAAAGTTCTACGATAAGTTTACAAATATTAACAACCTCTTGATATACTTCTTGATACTTTTCGAGGTCGCGTCCTTCTTCACGCAAGAGAATTTGACAGATAAGCAGAAGTCTAACTTGTTACTGTATGGTATATCTCATCCGATGGTGTGTATGTTCGGCGTGATGATGGCAAGGTTGCAGGAGAAAGTGCGGCGCGTGATGTACACCCTGACGGTGGAGCTGAAGAGGGTGCACAACGACCCCGAGGTGGAGAGGCAGATGCTGGCCAGCACA…	Null
iORL000043	MN616868.1	QGW50360.1	odorant receptor 32	Chouioia cunea	Chouioia cunea odorant receptor 32 mRNA, partial cds	-	-	-	GenBank	https://www.ncbi.nlm.nih.gov/nuccore/MN616868.1	Full-Length Transcriptome Survey and Expression Analysis of Parasitoid Wasp Chouioia cunea upon Exposure to 1-Dodecene|Pan,L., Guo,M., Jin,X., Sun,Z., Jiang,H., Han,J., Wang,Y., Yan,C. and Li,M.|Sci Rep 9 (1), 18167 (2019)	Null	QGW50360_1	Null	VIGIAVLLVMLIKLIMPRIKRHYKQQVYEKIRGHFRFTTDLAEARVLRNFYDKGWRFVIAYTVINFIISGLFYGMPMLKARFNHFFNNITPKKEFPTSVDYLVDQDKYFYLILIHIY	14115.7	38.0823	9.89733	GTTATCGGCATAGCAGTGCTACTAGTAATGCTAATAAAATTGATAATGCCTCGGATTAAACGACATTACAAGCAGCAAGTTTACGAAAAAATACGAGGACATTTTCGCTTTACAACCGATCTGGCGGAGGCTCGAGTTTTACGCAATTTCTACGATAAAGGCTGGAGGTTTGTCATCGCGTACACGGTCATAAATTTCATCATTTCTGGTCTATTTTATGGAATGCCAATGCTCAAGGCACGTTTCAATCACTTTTTCAACAATATTACCCCGAAAAAGGAATTTCCCACTTCAGTGGATTACCTTGTGGACCAAGACAAGTATTTTTATCTCATATTGATACATATTTAT	Null
iORL000044	MH750491.1	AYD60270.1	NULL	Drosophila mojavensis	Drosophila mojavensis strain ANZA_8 odorant receptor 67c (Or67c) gene, complete cds	-	-	20766974..20765578	GenBank	https://www.ncbi.nlm.nih.gov/nuccore/MH750491.1	Positive selection at sites of chemosensory genes is associated with the recent divergence and local ecological adaptation in cactophilic Drosophila|Diaz,F., Allan,C.W. and Matzkin,L.M.|BMC Evol. Biol. 18 (1), 144 (2018)	Null	AYD60270_1	Null	MSSSLVESPRTFGDMMRMPVRFYKTIGEDIYAHRSTNELTSLLLKIYLYAGFINFNLLVCGELVFFYKSIQDFETVRLAIAVAPCIGFSLVADFKQLTMVVYKKTLIQLLDELEEMHPKTLLAQKAYKMADFERTMKRVISIFTFLCLAYTTTFTLYPAVKATVKYNFLGYETFDRNFGFLIWFPYDATSRNWVYWITYWDIAHGAYLAGIAFLCADLLLVVVITQLCMHFSYISGRLEAHPCDPDQDEENLSFLCSMIKYHDKCLTLCEHVNNMYSFSLLLNFLMASMQICFIAFQVTESTIEVILIYCIFLMTSMVQVFLVCYYGDALIAASERVGDAAYNQNWFQCSKRYCIMLKLMIMRSQKPAMIRPPTFPPISLVTYMKVISMSFQFFALLKT…	46946.9	32.4971	6.99872	ATGAGCAGCTCCTTGGTAGAGAGTCCTCGCACCTTTGGCGACATGATGCGAATGCCCGTGCGTTTCTACAAGACCATTGGAGAGGACATCTATGCGCATCGGTCGACGAACGAGCTGACCTCGCTGCTGCTGAAGATCTACCTCTACGCGGGCTTCATCAACTTCAATTTGCTGGTCTGCGGCGAGCTGGTATTCTTCTACAAGTCGATTCAGGACTTCGAGACGGTGCGCCTGGCGATTGCTGTGGCGCCCTGCATTGGCTTCTCCCTGGTCGCGGACTTCAAGCAGCTCACCATGGTGGTGTACAAGAAAACGTTGATACAGCTGCTCGACGAGCTGGAGGAGATGCACCCGAAGACCCTGCTGGCGCAGAAGGCCTACAAGATGGCCGACTTCGAG…	Null
iORL000045	KP975149.1	ALT31668.1	odorant receptor 14	Cnaphalocrocis medinalis	Cnaphalocrocis medinalis odorant receptor 14 (or14) mRNA, partial cds	-	-	-	GenBank	https://www.ncbi.nlm.nih.gov/nuccore/KP975149.1	Identification and Comparative Expression Profiles of Chemoreception Genes Revealed from Major Chemoreception Organs of the Rice Leaf Folder, Cnaphalocrocis medinalis (Lepidoptera: Pyralidae)|Zeng,F.F., Zhao,Z.F., Yan,M.J., Zhou,W., Zhang,Z., Zhang,A., Lu,Z.X. and Wang,M.Q.|PLoS ONE 10 (12), E0144267 (2015)	Null	ALT31668_1	Null	YNLTAEQEKVVQERITKCVAEHQRALQSALLIQTCFSEQIFAQFNVSLVIICVTAFQLVSQTGNLVRLMSMGTYLLNMCFQVFLYCYEGNQLSEESSEIAGAAYEAPWYVMSPALRRSLLIIMTRSRRIARITAGSFTTLSLGSFMAIIKASYSLFTLLQQVEG	-	-	-	TATAACCTGACAGCGGAGCAAGAGAAGGTGGTCCAGGAACGCATCACCAAGTGCGTGGCGGAGCACCAGCGCGCGCTGCAGTCGGCGCTGCTCATCCAGACCTGCTTCTCGGAACAGATCTTCGCGCAGTTCAACGTGTCGCTCGTCATCATCTGCGTCACTGCCTTCCAACTGGTTTCGCAAACTGGTAACCTCGTTCGCCTTATGTCTATGGGAACATATCTTCTAAACATGTGTTTCCAAGTATTTTTATATTGCTACGAAGGAAATCAGCTATCTGAAGAGAGTAGTGAGATAGCTGGAGCAGCATACGAGGCGCCGTGGTACGTGATGTCGCCAGCGCTGAGGAGGTCGCTGCTGATCATCATGACCAGGTCCCGGCGCATCGCCAGGATCACG…	Null
iORL000046	KF365955.1	AGY31917.1	NULL	Scaptomyza nigrita	Scaptomyza nigrita isolate p85gDNA3 odorant receptor co-receptor (Odrco) gene, partial cds	-	-	-	GenBank	https://www.ncbi.nlm.nih.gov/nuccore/KF365955.1	Evolution in an ancient detoxification pathway is coupled with a transition to herbivory in the drosophilidae|Gloss,A.D., Vassao,D.G., Hailey,A.L., Nelson Dittrich,A.C., Schramm,K., Reichelt,M., Rast,T.J., Weichsel,A., Cravens,M.G., Gershenzon,J., Montfort,W.R. and Whiteman,N.K.|Mol. Biol. Evol. 31 (9), 2441-2456 (2014)	Null	AGY31917_1	Null	LVADLIPNIRAMKYSGLFMHNFTGGSLFMKRIYSSVHLFLLVMHICLILVNLALNAEEVNELSGNTITTLFFTHCIVKFVYLAINQKNFYRTLNIWNQANSHALFAESDARYHSIALAKMRKLFFLVMLTTFASAIAWTTITFFGESVKLAIDKETNSSITIEVPRLPIKAF	-	-	-	GCCTTGTGGCCGATTTAATACCCAACATACGGGCAATGAAATACTCTGGACTGTTTATGCATAATTTTACCGGTGGCAGTTTGTTCATGAARAGAATCTACTCTTCGGTGCATTTGTTTTTACTTGTGATGCACATTTGTTTGATTCTGGTGAATTTGGCATTGAATGCAGAGGAAGTGAATGAGCTGTCGGGCAACACAATAACCACATTGTTCTTTACGCATTGCATTGTTAAGTTCGTCTACTTGGCCATCAATCAAAAGAACTTTTACAGAACTTTGAACATCTGGAATCAGGCTAATTCACATGCATTGTTTGCCGAATCGGATGCCAGATATCATTCCATAGCTTTGGCCAAAATGCGTAAACTCTTCTTTTTGGTCATGTTGACAACATTTG…	Null
iORL000047	MF431269.1	AXJ21642.1	odorant receptor 16	Mamestra brassicae	Mamestra brassicae odorant receptor 16 (OR16) mRNA, complete cds	-	-	-	GenBank	https://www.ncbi.nlm.nih.gov/nuccore/MF431269.1		Null	AXJ21642_1	Null	MTLWKFLFENEAVHGINTPSDYLYIKILRFTLVIVGSWPRKEIGEPEPKYQAVFLKYFYLGVTGVGMIGAVIYIIKHLGELSFLEIGHIYIVILIIFVNLSRVITLTFSTKYREVAKTFLTKIHLFFYKDRSEYAMKTHRMVHLISHLFTLCLLVQMITGLSFFNLIPMYNNYAAGRYKSGGLKNSSFEHSLYYSYPFNTSTDMRGYIVACIMHWGLSYLTSTWFCMFDLFLSLMVFNLWGHFRILMNLLNEFPRPSSDVIVENGFNIKLEKYTREELLKVSERLKECILYHREIVKFTDTMSDAFGPMLFVYYMFHQASGCLLLLECSQMTAQALMRYAPLTIILTQQLIQLSVIFELVGSESEKLKDAVYGVPWEFMDIKNRRVVIIFLMNVQEPVH…	49992.6	34.9961	8.88415	ATGACATTATGGAAATTCCTTTTCGAAAATGAAGCTGTACATGGCATCAACACTCCATCCGATTATCTGTACATAAAAATTTTACGTTTCACGTTGGTGATCGTCGGCTCTTGGCCCAGAAAAGAGATAGGAGAACCTGAACCTAAGTACCAGGCAGTATTCCTCAAATACTTTTACTTAGGTGTAACCGGTGTTGGCATGATTGGAGCGGTTATTTACATCATCAAACACTTAGGAGAACTATCTTTTTTGGAAATTGGGCACATTTATATTGTTATACTTATAATTTTTGTTAATTTATCCAGGGTCATCACGCTGACATTTTCTACTAAGTACCGTGAGGTGGCCAAAACATTTCTAACTAAAATCCACCTGTTCTTCTACAAAGATCGTTCTGAG…	Null
iORL000048	FM212190.1	CAR79350.1	NULL	Drosophila melanogaster	Drosophila melanogaster or22 gene for odorant receptor 22, strain MA45	-	-	1524159..1520613	GenBank	https://www.ncbi.nlm.nih.gov/nuccore/FM212190.1	Nucleotide and copy-number polymorphism at the odorant receptor genes Or22a and Or22b in Drosophila melanogaster|Aguade,M.|Mol. Biol. Evol. 26 (1), 61-70 (2009)	Null	CAR79350_1	Null	MLSKFFPHIKEKPLSERVKSRDAFIYLDRVMWSFGWTVPENKRWNLHYKLWSTFVTLLIFILLPISVSAEYIQRFKTFSAGEFLSSIQIGVNMYGSSFKSCFTMMGYKKREEAKMSLDELDKRCVRDEDRSIIHRHVALGNFCYIFYHILYTSFLFTNFLSFIMKRVHAWRMYFPYVDPEKQFYISSIAEVILMGWAVFMDLCTDVCPLISMLMARCHISLLKQRLRNLRSEPGMTEDEYLKELTDCVRDHRLILDYVDALRSVFSRTIFVQFLLIGIVLGLSMINIMFFSTLSTGVAVVLFMSCVSMETFPFCYLCNMIMDDCQEMADSLFQSDWTSADRRYKSTLVYFLHNLQQPIILTAGGVFPISMQTNLNMVKLAFTVVTIVKQFNLAEKFQ	46574.4	49.3837	8.54111	ATGTTAAGCAAGTTTTTTCCCCACATTAAAGAAAAGCCATTGAGCGAGCGGGTTAAGTCCCGAGATGCCTTCATTTACTTGGATCGGGTGATGTGGTCCTTTGGCTGGACAGTGCCTGAAAACAAAAGGTGGAATCTACATTACAAATTGTGGTCAACTTTCGTGACATTGTTGATATTTATCCTTTTGCCGATATCGGTAAGCGCCGAGTACATTCAGCGGTTCAAGACCTTCTCGGCGGGGGAGTTTCTTAGCTCAATCCAGATTGGCGTTAACATGTACGGAAGCAGCTTTAAAAGTTGTTTCACCATGATGGGATACAAGAAGAGAGAGGAGGCTAAGATGTCACTGGATGAGCTGGACAAGAGATGCGTTCGTGATGAGGACAGGTCCATTATA…	Null
iORL000049	MG859355.1	AXM05183.1	CchlOR55	Campoletis chlorideae	Campoletis chlorideae isolate CchlOR55 odorant receptor mRNA, complete cds	-	-	-	GenBank	https://www.ncbi.nlm.nih.gov/nuccore/MG859355.1	An odorant receptor mediates the attractiveness of cis-jasmone to Campoletis chlorideae, the endoparasitoid of Helicoverpa armigera|Sun,Y.L., Dong,J.F., Ning,C., Ding,P.P., Huang,L.Q., Sun,J.G. and Wang,C.Z.|Insect Mol. Biol. (2018) In press	Null	AXM05183_1	Null	MNFFQHSHYQINKRLLYYLGQWPLQTPKERLFFRSLTAILIGSIVLPKVIKMVEYWGNFNNMINCCAVLGLHVVSIIKFIISTLNARKAKELAIRIEKNWETQGSDIKESIMREYAVRGRYITVIYAIMLFSALGLYLGLPLVPFLMDAIKPLNQSRQLIYLYETEYFVDQDEYYFIILIHYYMTMPFSVGMIVGYDTMFGVYVQHACGIFSILSSQLERIGVSHHDNREIQRNSDKRRDDAYEKIVACIKIHQSVLEFIRLLESMTCVCFFFSIGLCMIMITMTGFMVVTHLDEPDIAFRFGAFALGEVVHMFFLCWQGQLLIDHSEQIFFKVYNVSWYNISLRAKKLLILIMMQSSVPCTMTAGKMFVMSLQNFALALKTSMSYFTVLLSMQ	45867.9	38.5025	8.59868	ATGAATTTTTTTCAACACTCACATTATCAGATAAATAAACGTTTATTGTATTATCTCGGACAGTGGCCTTTGCAAACTCCGAAAGAACGTTTATTTTTTAGATCACTTACAGCCATTCTAATTGGCAGCATAGTACTACCTAAAGTAATAAAAATGGTCGAGTATTGGGGCAATTTTAATAACATGATCAACTGTTGTGCCGTATTGGGTCTCCATGTTGTGAGCATTATTAAATTTATCATCTCCACTCTCAACGCAAGAAAAGCGAAAGAGTTAGCGATCCGAATTGAAAAAAACTGGGAGACACAAGGCAGCGATATTAAAGAATCGATTATGAGAGAATATGCTGTACGAGGGAGATACATCACCGTTATTTATGCTATTATGCTATTTAGTGCA…	Null
iORL000050	MH750647.1	AYD60426.1	NULL	Drosophila mojavensis	Drosophila mojavensis strain MJ_36 odorant receptor 83c2 (Or83c2) gene, complete cds	-	-	31600092..31598730	GenBank	https://www.ncbi.nlm.nih.gov/nuccore/MH750647.1	Positive selection at sites of chemosensory genes is associated with the recent divergence and local ecological adaptation in cactophilic Drosophila|Diaz,F., Allan,C.W. and Matzkin,L.M.|BMC Evol. Biol. 18 (1), 144 (2018)	Null	AYD60426_1	Null	MSTRASDNFNEIMRFVRFITNCVGFDVYDPNFHFSAVTITVVALISMYFIFTILTIAKEFHGNWMFMIQASAMSGSVVQACAKIYMGVSSVETVSKLYVQLNQNYTHFEKEEDARYSMALLRSCHKLRRFLVLVGISYMVGALGMIIVAVLASILTGKLYLIMHFHLPGIDVNTEWGAWATQALHCVCIILGGLGLYTGDMIIIVYLMQSFVYADILQLKVDHLNALSENQDSTEKQLEASAQLINIAKWHQTYTRFIDQCNDMFSVLVSVQVTTSAVCIVITIFSLLTSDWIGGYCYFCVLVPNMYLYCILGTILENCSEKFMYEMYNISFYNLNPSQQRFVLFMLAKSQQPGAILLLGVMPLSVSSALQVTKSIYSITMMMARFLQK	44010.4	36.9669	6.49143	ATGTCGACGCGAGCCAGCGATAATTTCAATGAAATAATGCGCTTTGTGCGCTTCATAACGAACTGCGTCGGGTTCGATGTCTACGATCCGAACTTTCACTTCAGTGCCGTTACCATCACCGTAGTAGCGCTGATTAGTATGTACTTCATCTTCACAATTTTAACGATAGCCAAGGAGTTCCACGGCAACTGGATGTTCATGATACAGGCCAGTGCCATGAGCGGCAGCGTCGTGCAGGCCTGCGCCAAGATATACATGGGAGTCTCCTCGGTAGAAACGGTGTCCAAGCTCTACGTACAGCTGAATCAGAACTACACTCACTTCGAAAAGGAAGAGGATGCCAGATACTCCATGGCGCTCTTGCGCAGTTGCCACAAGCTGCGGCGCTTTCTAGTTCTG…	Null
iORL000051	FJ385002.1	ACO59967.1	odorant receptor 15	Helicoverpa zea	Helicoverpa zea odorant receptor 15 (Or15) mRNA, partial cds	-	-	-	GenBank	https://www.ncbi.nlm.nih.gov/nuccore/FJ385002.1	Identification and initial characterization of the 3' end of gene transcripts encoding putative members of the pheromone receptor subfamily in Lepidoptera|Garczynski,S.F., Wanner,K.W. and Unruh,T.R.|Insect Sci. 19 (1), 64-74 (2012)	Null	ACO59967_1	Null	KNRRIVAFFLMNVQEPVHVKALGLADVGVTSMTAILKTSMSYFAFLRSM	5490.53	49.2347	10.4331	TAAGAACAGGAGAATAGTGGCCTTCTTCCTAATGAATGTACAGGAACCTGTGCATGTGAAGGCATTGGGACTAGCCGATGTCGGTGTTACTTCTATGACTGCGATTTTAAAGACTTCAATGTCATACTTCGCTTTTCTACGCAGCATGTAA	Null
iORL000052	KC960466.1	AGY14577.1	SinfOR19	Sesamia inferens	Sesamia inferens clone SinfOR19 putative odorant receptor mRNA, partial cds	-	-	-	GenBank	https://www.ncbi.nlm.nih.gov/nuccore/KC960466.1	Differential expression patterns in chemosensory and non-chemosensory tissues of putative chemosensory genes identified by transcriptome analysis of insect pest the purple stem borer Sesamia inferens (Walker)|Zhang,Y.N., Jin,J.Y., Jin,R., Xia,Y.H., Zhou,J.J., Deng,J.Y. and Dong,S.L.|PLoS ONE 8 (7), E69715 (2013)	Null	AGY14577_1	Null	YIQYIKRPLKICACWDLFPNTTSEWRIIINDLYLGIVLFVLTHLPVVLTVYLYTEWQDIMSSLATIADSLPIIVSLIIVAYYAVYRKDLYKLLEYMDKNFKHHSARGLTNMTMDSSYRKARSFARFYTACTMFSVTMYTTMPVIVHLWTKEPIQGWIYMDVTRSPFYEFVFMLSCIAQLYVGLALGQFGVFFASNSILICGQLDLLCCSLRNARYTALLQHGVKHAALVAMYANIQHDEEHNYIYSVSEMKESKYHYDEKVYNNFVRGKTQFDIYSPEYDDATMAALRDCASLCQVVYQYKVTFEKFVSPLLALRVIQVTLYLCTLLYAATLKFDTITVEYLAAVALDIFVYCYYGNQIILQAERVST	-	-	-	TATATTCAATACATCAAAAGACCATTGAAGATCTGTGCTTGCTGGGATCTGTTCCCCAATACTACCAGCGAATGGAGAATAATTATCAACGATTTATATTTAGGCATTGTGCTCTTTGTTCTGACACATTTACCCGTAGTTTTGACGGTGTATTTGTACACAGAATGGCAGGACATAATGTCAAGTTTAGCGACTATTGCAGATTCTCTACCTATTATAGTTTCCTTAATAATTGTCGCGTACTATGCCGTATATCGCAAAGATTTGTACAAGTTGCTGGAGTATATGGATAAGAACTTCAAGCATCATTCGGCTAGGGGGCTTACGAATATGACAATGGATTCGAGCTACAGGAAGGCCAGGAGTTTCGCAAGGTTCTATACGGCTTGCACAATGTTT…	Null
iORL000053	FR669289.1	CBW30618.1	NULL	Drosophila melanogaster	Drosophila melanogaster Or65a gene for odorant receptor, isolate CN5	-	-	6322098..6320611	GenBank	https://www.ncbi.nlm.nih.gov/nuccore/FR669289.1	Odorant receptor (Or) genes: polymorphism and divergence in the D. melanogaster and D. pseudoobscura lineages|Conceicao,I.C. and Aguade,M.|PLoS ONE 5 (10), E13389 (2010)	Null	CBW30618_1	Null	MTELRSERKNGNWDRLFGPFFESWTVFKAPQAKSRHIIAYWTRDQLKALGFYMKSEQRRLPRIVAWQYFVSIQLATALASLFYGISESIGDIVNLGRDLVFIITIIFICFRLVFFAQYAGELDVIIDALEDIYHWSIKGPATKEVQETKRLHFLLFMALIITWFSFLILFMLIKISTPFWIESQTLPFHVSWPFQLHDPSKHPIAYIIIFVSQSTTMLYFLIWLGVVENMGVSLFFELTSALRVLCIELRNLQELCLGDEDMLYRELCRMTKFHQQIILLTDRCNHIFNGAFIMQMLINFLLVSLSLFEVLAAKRNPQVAAEYMIIMLMTLGHLSFWSKFGDMFSKESEQVALAVYEAYDPNVGSKSIHRQFCFFIQRAQKPLIMKASPFPPFNLENYM…	48774	40.5873	7.6331	ATGACCGAGCTGCGGAGTGAGCGGAAAAATGGTAATTGGGATCGATTGTTTGGACCGTTTTTCGAAAGTTGGACTGTTTTCAAGGCTCCCCAGGCGAAGTCCCGACACATTATCGCCTACTGGACTCGGGACCAGTTGAAAGCTCTAGGTTTCTACATGAAATCTGAGCAACGCCGTTTGCCCAGGATTGTGGCCTGGCAATATTTTGTTTCGATCCAACTGGCAACAGCACTGGCATCTCTATTTTATGGTATCAGTGAATCCATCGGTGATATTGTCAATCTGGGACGAGATCTGGTCTTTATAATAACGATCATATTTATTTGCTTCAGACTGGTGTTCTTTGCTCAATATGCTGGTGAATTGGATGTCATAATCGATGCTCTCGAGGACATTTAT…	Null
iORL000054	KR935717.1	ALM26209.1	odorant receptor 20	Athetis dissimilis	Athetis dissimilis odorant receptor 20 (OR20) mRNA, complete cds	-	-	-	GenBank	https://www.ncbi.nlm.nih.gov/nuccore/KR935717.1	Identification of Putative Chemosensory Receptor Genes from the Athetis dissimilis Antennal Transcriptome|Dong,J., Song,Y., Li,W., Shi,J. and Wang,Z.|plos one 11 (1), E0147768 (2016)	Null	ALM26209_1	Null	MDEELEFKPFSDTYRKITFALSVGMIYPNPKTEKWRLASIPILVASITPLASMIFIDMYKGWLVKDIVNIIRHSTVVGPFLGGFFKMILMYHKRVQAKEILDEIDRDHRVFNGISEPYKDIARASIKNSQVFSETGWVITVFTCVMTFPAMAIVQNFYNFAFKSEPEKYMIHDLEKPFSAPEARFQSPYFEFIFVYMFYCSILYVINFIGYDGFFGLSINHACLKMDLYCKALEDAMTAPTEEVYEKVIAVVKEQCRMFRYVDLIQDTFNIWLGIIFIATMVQICTCLYHITEGYGFDLRYMIFVTGAVIHIYLPCRYGAKLKVMSVETSNRFYSSGWEQVDCQRVRRMVLFMVARAQCPIVITAFNMMAFDMELFTSILQSSYSMFTLLRS	45660.2	47.3258	6.66252	ATGGATGAGGAGTTAGAATTCAAGCCATTTAGCGACACGTACAGAAAGATTACATTTGCATTGAGTGTCGGTATGATCTATCCGAATCCTAAGACCGAGAAATGGAGGCTGGCTAGCATACCTATCCTGGTGGCATCAATAACTCCTCTCGCAAGCATGATCTTCATAGACATGTACAAGGGTTGGCTTGTAAAGGACATCGTGAACATCATTAGACATAGCACGGTGGTCGGGCCTTTTCTTGGTGGGTTCTTTAAGATGATACTAATGTACCACAAACGGGTTCAGGCTAAAGAGATCCTTGACGAAATCGATCGCGACCACCGAGTGTTCAACGGGATTTCAGAACCTTACAAGGACATAGCTCGAGCCTCAATCAAGAATAGCCAAGTGTTCAGC…	Null
iORL000055	KP963700.1	ALG36148.1	odorant receptor 5	Sclerodermus sp. MQW-2015	Sclerodermus sp. MQW-2015 odorant receptor 5 (OR5) mRNA, complete cds	-	-	-	GenBank	https://www.ncbi.nlm.nih.gov/nuccore/KP963700.1	Analysis of antennal transcriptome and odorant binding protein expression profiles of the recently identified parasitoid wasp, Sclerodermus sp.|Zhou,C.X., Min,S.F., Yan-Long,T. and Wang,M.Q.|Comp. Biochem. Physiol. Part D Genomics Proteomics 16, 10-19 (2015)	Null	ALG36148_1	Null	MVFVLVTSFMSQILDTFLPLNESRPHQFPFEFEVFVDKQKHFILIILMFHTMAVVYVMFAVANETMFMVHMDHVLGMFAVLGYGINVNRGKRSTNFLKFSSFLIRHRLEHALPNDVESLKNKESVINLKYYHSIILCIKRHQKASEYAAILESYYAPCLIVSITMSILILSPAFVQLSEIQLMKPQDVFEAVFVVCFWFVHNYMGQRLIDLSSETATKVYFSQWYLCSQRLQKMLPMIMSQCEKPCQISVYDLYISSLYCFRQVMQMGISYCTVIKQLR	-	-	-	ATGGTCTTTGTATTGGTAACTAGTTTTATGTCGCAAATTCTTGATACGTTTCTGCCTCTCAATGAATCTCGTCCGCATCAATTTCCCTTCGAATTTGAAGTATTTGTCGATAAGCAGAAACATTTTATTCTCATTATACTTATGTTTCACACAATGGCTGTTGTATACGTTATGTTCGCTGTAGCTAATGAGACCATGTTCATGGTTCACATGGATCATGTTTTAGGAATGTTCGCTGTTTTGGGGTATGGTATAAATGTAAATCGGGGAAAACGATCAACTAATTTTTTGAAATTTTCATCCTTTTTGATTAGACACCGATTAGAGCATGCGCTACCAAATGATGTAGAATCATTAAAAAATAAAGAAAGCGTCATTAATTTAAAGTATTATCACTCC…	Null
iORL000056	MK248974.1	QGW45388.1	odorant receptor 15	Bradysia odoriphaga	Bradysia odoriphaga odorant receptor 15 mRNA, complete cds	-	-	-	GenBank	https://www.ncbi.nlm.nih.gov/nuccore/MK248974.1		Null	QGW45388_1	Null	MTSKVTKKVSDDGFGEYVNGSPLNVPLDSGIKNPAKFTKAVKTDSAFGKSRTRLEQIHQLDQLKVTYGPESDEDMENYLIFEQDLKFFRYFGNILGVDMEFYWKPGFLFCVSLLLLFVIVSQLTYTQYVHIKNHNYYRILETLACYGITISMVLKIVTFLKSFHAIRALLNSTIKVCKANDSGCRAAKIRDRLLYNSRFYMWTTIVVMASITIFLAYPTKAFLVDHELVSLLPIEYIFVDSSTLSGFITANLISSLLGAFANVGTVYAILMIVSLILNYSVFVDMFEEDVKYLDEMWSRESNTTVTYRHSFLRNMCRKQQDINAYVVEIKRLLDDYIFHYFIASYLGQIICLFQIVVSDWKSGYAIAYGMFLEMMFYCLMGTKISSENERIMTALQQSN…	52411.3	29.924	6.2634	ATGACTTCTAAGGTGACGAAGAAGGTTTCGGACGACGGGTTTGGGGAGTACGTGAATGGTTCACCTTTGAATGTTCCTCTAGATTCAGGAATTAAAAACCCAGCCAAATTCACTAAGGCCGTAAAGACGGATTCCGCATTTGGAAAGAGTAGAACTAGGCTCGAACAAATTCATCAGTTGGACCAATTGAAAGTGACTTATGGGCCAGAATCTGATGAAGACATGGAAAATTACTTGATCTTCGAACAGGATTTGAAATTTTTTCGTTATTTTGGTAATATATTGGGCGTTGATATGGAATTCTATTGGAAGCCTGGGTTTCTGTTTTGTGTCAGTTTGCTTCTCCTTTTTGTGATTGTCTCTCAACTAACATATACACAGTACGTGCACATCAAAAAC…	Null
iORL000057	MT474412.1	QKN21124.1	NULL	Zeugodacus cucurbitae	Zeugodacus cucurbitae odorant receptor (OR7a.3) mRNA, complete cds	-	-	-	GenBank	https://www.ncbi.nlm.nih.gov/nuccore/MT474412.1	Analyses of chemosensory genes provide insight into the evolution of behavioral differences to phytochemicals in Bactrocera species|Wu,Z., Cui,Y., Ma,J., Qu,M. and Lin,J.|Mol. Phylogenet. Evol. (2020) In press	Null	QKN21124_1	Null	MQRLSELLYERVESDCETNKPFKLLFYFWTWIGIKSKPRGFLSTLHMVCVWIMFFFTPFLATVGFIRKWKVSTVTECLSTLQAFINAIAASAKAFAVLMYFKRIKNVEPIMKDLDERYKKPHERQQISDCVAACTRLYASIWFIYYLYGNMSILTAIVLHKQPFGGWYPFLDVIPNPTVHFYSCFIFETCYMYLLLTAQYLNDLFPTLYMRTIRTHIQLLRERVSQVGADPDMSDEEKHQQLIDCIDIHQQILKVVNIVGSICSPTIFIQFSVVAIVHCICMVNIFIFADNLNLMITIIYYITVAMEILPTCYEASTLEMESSKLPVSIFHSNWLALDMRGRKLIIFFIRRAQVDVSFVAMQMFKINLQTYLVIAKFSFTLYTFVNEMGFGQNIKDLME	46661.7	37.2274	8.1719	ATGCAAAGACTCAGCGAATTATTATACGAACGTGTCGAAAGTGATTGTGAGACAAATAAACCGTTCAAGCTGTTATTTTATTTCTGGACTTGGATTGGTATTAAGTCGAAACCACGTGGCTTTTTGTCCACACTGCACATGGTTTGCGTTTGGATTATGTTCTTTTTTACACCATTCTTAGCCACTGTTGGTTTCATACGTAAATGGAAGGTATCAACTGTAACTGAGTGCCTATCAACATTACAGGCGTTTATCAATGCTATTGCCGCCTCTGCAAAGGCATTTGCAGTCTTAATGTACTTTAAGCGCATAAAAAATGTCGAACCGATTATGAAAGATTTGGATGAACGCTATAAGAAACCACACGAGCGTCAGCAAATAAGCGACTGTGTTGCAGCT…	Null
iORL000058	KU133810.1	ALV87635.1	odorant receptor 20	Drosicha corpulenta	Drosicha corpulenta odorant receptor 20 mRNA, complete cds	-	-	-	GenBank	https://www.ncbi.nlm.nih.gov/nuccore/KU133810.1	Identification of candidate chemosensory genes in the antennal transcriptome of Drosicha corpulenta (Kuwana)|Zhang,Y., Gao,Q. and Xie,Y.|Unpublished	Null	ALV87635_1	Null	MNCYFLVTAGVSQYWNRSVQRFVGFFAALFYFSFFCRIGNNLLTLGEEFRNGLYNTKWYEYDIKCQKMVLLILTTSKLRDGITFGIRSAASYELLLTVLKASYTYLNLLLKSRKKIIESR	14078.3	29.7517	9.67788	ATGAATTGTTATTTTCTGGTCACGGCTGGCGTTTCTCAGTATTGGAACAGAAGTGTACAACGTTTCGTGGGATTCTTCGCCGCACTTTTCTATTTCTCGTTTTTTTGTCGCATAGGCAACAATTTACTGACGCTGGGCGAAGAATTCAGAAACGGCCTATACAATACGAAATGGTACGAATACGACATTAAATGCCAGAAAATGGTTCTGTTAATTTTAACGACGTCTAAGCTAAGGGACGGAATCACGTTCGGCATCCGATCGGCCGCGTCGTACGAGCTGCTTTTAACCGTGTTAAAAGCTTCCTACACTTATTTGAATCTTTTGTTGAAATCTAGAAAGAAGATAATCGAAAGTCGATAG	Null
iORL000059	KR935719.1	ALM26211.1	odorant receptor 22	Athetis dissimilis	Athetis dissimilis odorant receptor 22 (OR22) mRNA, partial cds	-	-	-	GenBank	https://www.ncbi.nlm.nih.gov/nuccore/KR935719.1	Identification of Putative Chemosensory Receptor Genes from the Athetis dissimilis Antennal Transcriptome|Dong,J., Song,Y., Li,W., Shi,J. and Wang,Z.|plos one 11 (1), E0147768 (2016)	Null	ALM26211_1	Null	MFEQIKSFYYKDRYDFSKGLIDPFDFHKIFYRMSIAFKIADFKNPNPPSYFNQNGVLIIVGFYGAILSLFSFYHGLMTLDITHITEAGCYTVLLTYELFILSCTRRNLPQYHNLMRALQNDFHYICTVGKKYRAAYFENQLKTWKICIIMAIFTSSVPIAMNITSYVALVYFLATHEAGEGSRPLLFPFWLPNVDFGKSPVYEMAFMYFNIAIIFYSYNYTFMILTHIVWISQITSKVDIIIWKIQDLLVDIHPATNKEESEYFSHLIKTRMKEIVIHHQSMYSLMEDYANVYKKLLFFEHLFSSPTICLTAFCTA	37193	45.8676	7.65089	ATGTTTGAGCAAATTAAATCATTTTACTACAAAGACCGTTACGACTTTTCCAAAGGTCTTATCGATCCGTTCGACTTTCATAAGATCTTCTATCGAATGTCAATTGCATTCAAAATTGCAGATTTCAAAAATCCGAATCCTCCATCGTACTTCAATCAGAATGGAGTCCTCATCATTGTTGGGTTCTATGGTGCAATATTATCTTTGTTTTCCTTTTATCATGGTTTGATGACCCTAGATATTACTCATATCACTGAAGCTGGATGTTACACAGTGCTACTGACATATGAGTTATTTATACTTTCCTGTACAAGAAGGAATCTGCCGCAATACCACAACTTAATGCGAGCTTTGCAAAATGATTTTCATTATATTTGTACGGTGGGAAAAAAGTACCGA…	Null
iORL000060	MG859353.1	AXM05181.1	CchlOR52	Campoletis chlorideae	Campoletis chlorideae isolate CchlOR52 odorant receptor mRNA, complete cds	-	-	-	GenBank	https://www.ncbi.nlm.nih.gov/nuccore/MG859353.1	An odorant receptor mediates the attractiveness of cis-jasmone to Campoletis chlorideae, the endoparasitoid of Helicoverpa armigera|Sun,Y.L., Dong,J.F., Ning,C., Ding,P.P., Huang,L.Q., Sun,J.G. and Wang,C.Z.|Insect Mol. Biol. (2018) In press	Null	AXM05181_1	Null	MTDLFEGRYYKINKVLLILVGAWPYTSPPVRNFVLFFIAFSAGTALIPQVYGYSKLLNDWDALVEAILPSIVNVGFILKLSTISINMKQMRKLLDRMKIDWLSLAGQPELRILHEYAKNARHFTIVYAIGVYVLSMLHVTQPVVIKVLQVMNVRNDSEPAPYLFPLDFYFFDLDTYYFYVLPHTYFCTCIILTAIIAADTLFVLQVQHGCAMFLVVGHQFQRMAQEVTDDWAICSRPAENPAFAYFSACISTHSNVIEFSDLLNSVYSPLFLAIVGLNMILISVTGFQCVMIMDDRPLEALAYVSSTVGQMGHLFFLSYFSQKLMDHSQQVRQFLCDAEWYRTTLYVQKSVTFTLMRTLVPCQLTAGKFLVMSLENFTSAVKTSMSYFTLLRSMQ	45159.5	30.899	6.74192	ATGACGGATCTTTTCGAGGGACGGTACTACAAAATCAATAAAGTGCTCCTCATTCTGGTTGGTGCTTGGCCTTATACGAGTCCTCCTGTGAGAAACTTTGTACTATTTTTTATAGCTTTTTCCGCAGGCACTGCACTAATACCGCAGGTATATGGATATTCGAAACTTCTGAACGACTGGGACGCTCTTGTCGAGGCTATATTACCTTCCATTGTTAACGTTGGATTCATCCTTAAATTATCAACCATCTCCATAAACATGAAACAGATGCGGAAATTATTGGATCGCATGAAAATCGACTGGTTATCTCTTGCTGGACAACCTGAGCTCCGAATTTTGCACGAGTACGCAAAAAATGCTCGACATTTCACGATTGTTTATGCAATTGGAGTTTACGTG…	Null
iORL000061	MK458378.1	QEE82737.1	odorant receptor 19	Conogethes pinicolalis	Conogethes pinicolalis odorant receptor 19 (OR19) mRNA, complete cds	-	-	-	GenBank	https://www.ncbi.nlm.nih.gov/nuccore/MK458378.1	Antennal transcriptome and differential expression of olfactory genes in the Conogethes pinicolalis (Lepidoptera: Crambidae)|Jing,D., Zhang,T., Wang,Z., He,K. and Bai,S.|Unpublished	Null	QEE82737_1	Null	MDGFEIYHKEFLKPLMVTLKMLKHSNVRFCKSEVPFLERNWRFFYIVPIMILHTISLTAFIVNLIMDGNDPFEDAYMIPICFISLEHCIKMCILMKKREQIRDVITNIGNIWRSTGLTDDQKKMKEELLKKLYNAGLVFNNIGMVVTIQYLMVPLFETLVRRLVLEQEVELMLPLTINYPFEIDTWPLYLAIYGFQVYSLHCTACAYLGFAWLLVVLTCYLNIHFLLLQEDLILVKPETSNRLSYLPEEEGEITHYWEPSTLTIDDFIRQHQTVILLADKLNAAVNKITFTIILFATLNISFFAIAVKASAGAVDMVNNFGAILVIMMNIFILCYCGELLRSSSSGIALAAGKNLWYKGDLGYQKKIRFIMMRSQKPCSLTALDVSPISLETFNKVLKT…	47956.2	44.24	6.46455	ATGGACGGATTCGAAATATACCACAAGGAGTTCTTAAAACCCCTTATGGTTACTTTGAAAATGCTCAAGCATTCCAACGTAAGGTTCTGTAAATCCGAAGTACCCTTCTTGGAGAGAAATTGGAGGTTTTTCTACATAGTCCCAATAATGATTCTGCACACCATAAGTCTAACGGCGTTTATAGTAAATTTGATAATGGATGGAAATGATCCCTTTGAGGATGCCTATATGATACCTATCTGCTTTATCAGCCTTGAACATTGCATTAAGATGTGTATTTTAATGAAGAAACGAGAGCAAATCCGAGATGTTATCACTAATATTGGCAATATATGGAGGTCTACTGGGCTAACTGATGACCAAAAGAAGATGAAAGAAGAACTTCTTAAGAAGCTGTAT…	Null
iORL000062	KY707206.1	AVF19648.1	NULL	Peridroma saucia	Peridroma saucia putative odorant receptor (OR36) mRNA, partial cds	-	-	-	GenBank	https://www.ncbi.nlm.nih.gov/nuccore/KY707206.1		Null	AVF19648_1	Null	MSAIRKFGLQYCDLPTSMANVAFFLKAVTLKIDVRDEKPVPIFFYFLTIFSAACYLYVYVVSMIWFVFCRCPQTGDVLAALIMFSLGLASQISTVKFLYILFNIKDVRKMVSECLNFDAQVVPGTRFSVNLLQTLRVAKKRAMLFWVVIVGNGTMYIMRALLTPGRHLMDDVQVLYGLEPMFETPNYQISFVLTATSVCLICYLCSNITAFLIIITGYVEAQMLALGEELTHVWEDAEEHYREAGLEDIENDDYEGKLDFNGKNDKTKDVILNNFIKDQLKDIAKRHAVNINLLRQIEGTFRGAIALEFCILVVALIAELLGGLQNTYMEVPFALMQVGMDCLVGQKVMDAGTVFEDAVYDCKWERFSKVNMKAAMVMLVNAQKPMTLSAGGVTTLSYV…	45891.6	31.0587	5.55035	ATGTCTGCTATCCGCAAGTTTGGCCTGCAGTACTGTGATCTGCCGACTTCTATGGCGAATGTCGCATTCTTTTTGAAGGCTGTCACACTGAAAATTGATGTACGGGATGAGAAACCGGTCCCCATCTTCTTCTACTTCCTCACTATCTTCAGCGCCGCGTGTTACCTGTACGTGTACGTGGTGTCCATGATCTGGTTCGTGTTCTGCCGCTGCCCGCAGACCGGTGACGTGTTAGCTGCCCTCATCATGTTCTCCTTGGGCCTCGCCAGTCAGATCAGCACTGTCAAGTTCTTGTATATTTTGTTTAATATAAAGGATGTCAGAAAAATGGTGTCCGAATGTCTCAACTTCGACGCTCAAGTGGTCCCGGGGACCAGGTTCTCAGTGAACCTGCTGCAA…	Null
iORL000063	MG816630.1	AXF48815.1	NULL	Lobesia botrana	Lobesia botrana odorant receptors OR79 mRNA, complete cds	-	-	-	GenBank	https://www.ncbi.nlm.nih.gov/nuccore/MG816630.1	Analysis of the grapevine moth Lobesia botrana antennal transcriptome and expression of odorant-binding and chemosensory proteins|Rojas,V., Jimenez,H., Palma-Millanao,R., Gonzalez-Gonzalez,A., Machuca,J., Godoy,R., Ceballos,R., Mutis,A. and Venthur,H.|Comp. Biochem. Physiol. Part D Genomics Proteomics 27, 1-12 (2018)	Null	AXF48815_1	Null	MKSINLYRHVSLHLKCFHFTGLWFFIDYPISSIQFWLHILIRFLNALFVFTLPTLGQIFYVKKLFAAEIFAIQEVASCINIILAEVLVSFKALDMFIRRNTFIQLLEQLNNHEFQQIAHKDIIESAIKRSRRYFWVIMIAAFLNVIAHNVVVPAAEGFRNLPAKMDLVFVDIDDPAYFDIICFFQLIYKPTMVLVYVGLQSMPWSMLTFVMAQLDILIDNFENMEKLMIQTKEKKGCSEAEAFKEVFNSLVTHHQAIIRFIDTANATFGGQFALYLMLSSGVICTTGVHFLAIENSSSKDFLGVIWLLAYLSTFIFIQFVDCSFGSSVYVKSTDLATVAYSSPWLKMPKEMRKQVLIVIARAQRPLEISAFNLVPISLQTFTTVMNWTYKAFAIMNGMQ	45900.7	38.7707	8.13116	ATGAAGTCCATTAATCTTTATCGGCACGTGTCACTTCATTTAAAATGTTTTCATTTTACTGGACTATGGTTTTTCATAGATTACCCGATATCGTCCATTCAGTTTTGGCTGCATATTTTGATTCGTTTTCTAAATGCATTATTTGTATTTACATTGCCAACACTGGGACAAATATTTTACGTAAAAAAGTTATTCGCAGCGGAAATCTTTGCAATTCAAGAGGTAGCATCTTGTATCAACATTATTCTGGCGGAGGTTCTGGTGTCATTTAAAGCGTTGGATATGTTCATCCGACGGAACACATTCATTCAGTTACTGGAACAGCTTAACAATCACGAGTTCCAGCAAATAGCACATAAGGATATTATAGAATCAGCAATAAAACGATCACGACGCTAT…	Null
iORL000064	Or94b	AAF56077.1	NULL	Drosophila melanogaster	odorant receptor 94b	-	-	22990568..22989295	GenBank	https://www.ncbi.nlm.nih.gov/nuccore/Or94b	The genome sequence of Drosophila melanogaster|Adams,M.D., Celniker,S.E., Holt,R.A., Evans,C.A., Gocayne,J.D., Amanatides,P.G., Scherer,S.E., Li,P.W., Hoskins,R.A., Galle,R.F., George,R.A., Lewis,S.E., Richards,S., Ashburner,M., Henderson,S.N., Sutton,G.G., Wortman,J.R., Yandell,M.D., Zhang,Q., Chen,L.X., Brandon,R.C., Rogers,Y.H., Blazej,R.G., Champe,M., Pfeiffer,B.D., Wan,K.H., Doyle,C., Baxter…	Null	AAF56077_1	Null	MESTNRLSAIQTLLVIQRWIGLLKWENEGEDGVLTWLKRIYPFVLHLPLTFTYIALMWYEAITSSDFEEAGQVLYMSITELALVTKLLNIWYRRHEAASLIHELQHDPAFNLRNSEEIKFWQQNQRNFKRIFYWYIWGSLFVAVMGYISVFFQEDYELPFGYYVPFEWRTRERYFYAWGYNVVAMTLCCLSNILLDTLGCYFMFHIASLFRLLGMRLEALKNAAEEKARPELRRIFQLHTKVRRLTRECEVLVSPYVLSQVVFSAFIICFSAYRLVHMGFKQRPGLFVTTVQFVAVMIVQIFLPCYYGNELTFHANALTNSVFGTNWLEYSVGTRKLLNCYMEFLKRPVKVRAGVFFEIGLPIFVKTINNAYSFFALLLKISK	45261.5	39.2515	9.0116	ATGGAGTCTACAAATCGCCTAAGTGCCATCCAAACACTTTTAGTAATCCAACGTTGGATAGGACTTCTTAAATGGGAAAACGAGGGCGAGGATGGAGTATTAACCTGGCTAAAACGAATATATCCTTTTGTACTGCACCTTCCACTGACCTTCACGTATATTGCCTTAATGTGGTATGAAGCTATTACATCGTCAGATTTTGAGGAAGCTGGTCAAGTTCTGTACATGTCCATCACCGAACTGGCATTGGTCACTAAACTGCTGAATATTTGGTATCGTCGTCATGAAGCTGCTAGTCTAATCCACGAATTGCAACACGATCCCGCATTTAATCTGCGCAATTCGGAGGAAATCAAATTCTGGCAGCAAAATCAGAGGAACTTTAAGAGAATATTTTAC…	Null
iORL000065	MK458380.1	QEE82739.1	odorant receptor 21	Conogethes pinicolalis	Conogethes pinicolalis odorant receptor 21 (OR21) mRNA, complete cds	-	-	-	GenBank	https://www.ncbi.nlm.nih.gov/nuccore/MK458380.1	Antennal transcriptome and differential expression of olfactory genes in the Conogethes pinicolalis (Lepidoptera: Crambidae)|Jing,D., Zhang,T., Wang,Z., He,K. and Bai,S.|Unpublished	Null	QEE82739_1	Null	MTSLAGGSVAPHLRVLRLVGFCRLLAPAGRAAPSLARRLHALYCTFALAVTSLYLVQECFYAYQERYDMDKLARVMFLLLCHVTSITKQLVFYVDAADIDDMVFGLDEPLYNQGPSWQRAALARTAAAARRLLRAYSGTAVLTCTLWIIFPILDYARGLPVEFPFWSNLDHTKPFGFTVLLLYSYYVTTLVGIANTTMDAFMATVLYQCKTQLTILRLNLENFTQRAVEIVKQNPGQVYDDVLNKLLIQCLMHYKHIIKTTERLQDIFGTAILVQFGIGGWILCMAAYKLISLNILSIEFASMTLFITCILTELLLYCYYGNEVFVESNRLVESIYGMDWLHAPLRFKKSLVLMMERAKRPLRPAAGRVIPLSLETFVTILKSSYTFYAVLRQTK	44888.5	47.7867	9.05518	ATGACGTCGTTGGCGGGCGGCAGCGTGGCGCCGCACCTGCGCGTGCTGCGGCTGGTGGGCTTCTGCCGGCTGCTGGCGCCCGCCGGCCGCGCGGCTCCGAGCCTGGCGCGCCGCCTGCACGCGCTCTACTGCACCTTCGCGCTCGCTGTCACCTCCCTCTACCTCGTGCAGGAGTGCTTCTATGCTTATCAGGAGCGCTACGACATGGACAAGCTGGCACGCGTGATGTTCCTGCTGCTGTGCCACGTCACTTCCATCACGAAGCAGCTCGTGTTCTACGTGGACGCCGCCGACATTGACGACATGGTCTTCGGTCTGGACGAGCCGCTGTACAACCAAGGCCCGAGCTGGCAGCGCGCGGCGCTGGCGCGCACGGCGGCGGCGGCGCGGCGGCTGCTG…	Null
iORL000066	MH750675.1	AYD60454.1	NULL	Drosophila mojavensis	Drosophila mojavensis strain WC_4 odorant receptor 83c2 (Or83c2) gene, complete cds	-	-	31600092..31598730	GenBank	https://www.ncbi.nlm.nih.gov/nuccore/MH750675.1	Positive selection at sites of chemosensory genes is associated with the recent divergence and local ecological adaptation in cactophilic Drosophila|Diaz,F., Allan,C.W. and Matzkin,L.M.|BMC Evol. Biol. 18 (1), 144 (2018)	Null	AYD60454_1	Null	MSTRASDNFNEIMRFVRFITSCVGFDVYDPNFHFSAVTITVVALISMYFIFTILTIAKEFHGNWMFMIQASAMSGSVVQACAKIYMGVSSVETVSKLYVQLNQNYTHFEKEEDARYSMALLRSCHKLRRFLVLVGISYMVGALGMIIVAVLASILTGKLYLIMHFHLPGIDVNTEWGAWATQALHCVCIILGGLGLYTGDMIIIVYLMQSFVYADILQLKVDHLNALSENQDSTEKQLEASAQLINIAKWHQTYTRFIDQCNDMFSVLVSVQVTTSAVCIVITIFSLLTSDWIGGYCYFCVLVPNMYLYCILGTILENCSEKFMYELYNISFYNLNPSQQRFVLFMLAKSQQPGAILLLGVMPLSVSSALQVTKSIYSITMMMARFLQK	43965.3	37.6566	6.49143	ATGTCGACGCGAGCCAGCGATAATTTCAATGAAATTATGCGCTTTGTGCGCTTCATAACGAGCTGCGTCGGGTTCGATGTCTACGATCCGAACTTTCACTTCAGTGCCGTTACCATCACCGTAGTAGCGCTGATTAGTATGTACTTCATCTTCACAATTTTAACGATAGCCAAGGAGTTCCACGGCAACTGGATGTTCATGATACAGGCCAGTGCCATGAGCGGCAGCGTCGTGCAGGCCTGCGCCAAGATATACATGGGAGTCTCCTCGGTAGAAACGGTGTCCAAGCTCTACGTACAGCTGAATCAGAACTACACTCACTTCGAAAAGGAAGAGGATGCCAGATACTCCATGGCGCTCTTGCGCAGTTGCCACAAGCTGCGGCGCTTTCTAGTTCTG…	Null
iORL000067	MT474414.1	QKN21126.1	NULL	Zeugodacus cucurbitae	Zeugodacus cucurbitae odorant receptor (OR7a.5) mRNA, complete cds	-	-	-	GenBank	https://www.ncbi.nlm.nih.gov/nuccore/MT474414.1	Analyses of chemosensory genes provide insight into the evolution of behavioral differences to phytochemicals in Bactrocera species|Wu,Z., Cui,Y., Ma,J., Qu,M. and Lin,J.|Mol. Phylogenet. Evol. (2020) In press	Null	QKN21126_1	Null	MRKITDLFYGRGKVDYDTNESFALLFHSWSLVGFIPKKPTRISEIISQFICWTCVITSPITYFAGLIATMGDLPITIVLSNLGVAINCVALPLKAIHIKVNIDRLHDIGLIFKRLDARYQRPEDQLEVREAVKVSTRIYAIFFFLYWFYGTASWLAALFAHKYPHDSYFPIIDWLPESVFQFWLHFVFEVFYLQILLQINLTNDAFPGIYIRALRTHIKLLTDRVSRLGLNPDLSDQENFEELVDCIVSHQELIQISDTVGSILSLTTFFQFTIYAAILCVCMLNMFVFGDATTKVVTVVYLIPVLWQTIPTCYQASMLESDCAKLPLAIFHCNWLALDKRCHKLIIYFMQRSQEEISFTAIKLFRINLGTNLSIAKFSFTLYTFINEMGFGETLKERLE	46248.7	30.4826	6.3702	ATGCGTAAAATCACCGATTTATTTTATGGTCGCGGCAAGGTTGACTACGATACGAACGAATCGTTTGCACTACTATTTCATAGTTGGTCTTTAGTTGGTTTTATACCAAAAAAACCGACACGTATTTCTGAAATAATTTCTCAGTTTATTTGCTGGACTTGTGTAATCACCAGTCCGATTACCTATTTTGCGGGATTAATAGCAACTATGGGCGATTTGCCGATAACGATTGTACTTTCAAATTTGGGTGTCGCTATTAATTGTGTTGCCTTACCGTTGAAGGCGATACACATTAAAGTTAATATAGATCGTTTGCATGACATCGGCTTGATTTTCAAACGCTTAGACGCACGTTATCAACGGCCCGAAGATCAGTTAGAGGTCAGAGAAGCGGTTAAA…	Null
iORL000068	MG766174.1	AVN97844.1	odorant receptor 32	Anoplophora chinensis	Anoplophora chinensis odorant receptor 32 (OR32) mRNA, partial cds	-	-	-	GenBank	https://www.ncbi.nlm.nih.gov/nuccore/MG766174.1	Identification and Expression Patterns of Anoplophora chinensis (Forster) Chemosensory Receptor Genes from the Antennal Transcriptome|Sun,L., Zhang,Y.N., Qian,J.L., Kang,K., Zhang,X.Q., Deng,J.D., Tang,Y.P., Chen,C., Hansen,L., Xu,T., Zhang,Q.H. and Zhang,L.W.|Front Physiol 9, 90 (2018)	Null	AVN97844_1	Null	MEADDIVIMENSLRYLSRNLIFPKKKDVNNPGVIFHLKFIALNLSTVMFLTGNILHLTINIKRKTYINLDLDIALAISLFGSYYFNFSYIRQVKNTINIYKQLSDLRSYGIPKDFYATNKKLNNYSKYHYIYIVSAVLGLSVAPLLEYKKCQKENVVKNINEICGLIGSIWLPIDLDSIPYKQMYYIFQVYSSFVIYQTSSLISFSIMETAEHLILRLNHVKHGFLDALMEREDRVRREKFSRAVKYHVNIIRISKLLNTSVSTIMFGHVLLTGAILGCIEYRLLKSYSLGAICLFVGWLISMSMVCIGGQRLRDQSLSIGDAICKSNWFDVNKELQRDLVLVILRCQKPIFIDAGPFGYMTYAMILTVLKTSYSYLTLLSSTS	44175.5	37.4164	9.34058	ATGGAAGCTGATGATATCGTCATCATGGAAAATTCTCTGAGATATTTAAGCCGGAATCTTATTTTTCCAAAGAAAAAAGATGTGAACAATCCAGGGGTCATTTTTCATTTGAAATTCATTGCTCTCAATTTGTCCACTGTGATGTTCTTGACTGGAAATATCTTGCATCTTACGATAAATATAAAACGAAAAACTTACATTAACCTGGATCTAGACATCGCCTTGGCTATATCTTTATTTGGATCCTACTATTTCAACTTTTCTTACATAAGGCAAGTTAAGAACACCATAAATATATACAAACAGTTATCTGACCTGCGGAGTTATGGAATTCCAAAGGACTTTTACGCCACGAACAAAAAATTGAACAATTATTCAAAATACCACTACATCTACATC…	Null
iORL000069	Or22a	AAF51364.1	NULL	Drosophila melanogaster	odorant receptor 22a	-	-	1522051..1520613	GenBank	https://www.ncbi.nlm.nih.gov/nuccore/Or22a	The genome sequence of Drosophila melanogaster|Adams,M.D., Celniker,S.E., Holt,R.A., Evans,C.A., Gocayne,J.D., Amanatides,P.G., Scherer,S.E., Li,P.W., Hoskins,R.A., Galle,R.F., George,R.A., Lewis,S.E., Richards,S., Ashburner,M., Henderson,S.N., Sutton,G.G., Wortman,J.R., Yandell,M.D., Zhang,Q., Chen,L.X., Brandon,R.C., Rogers,Y.H., Blazej,R.G., Champe,M., Pfeiffer,B.D., Wan,K.H., Doyle,C., Baxter…	Null	AAF51364_1	Null	MLSKFFPHIKEKPLSERVKSRDAFIYLDRVMWSFGWTEPENKRWILPYKLWLAFVNIVMLILLPISISIEYLHRFKTFSAGEFLSSLEIGVNMYGSSFKCAFTLIGFKKRQEAKVLLDQLDKRCLSDKERSTVHRYVAMGNFFDILYHIFYSTFVVMNFPYFLLERRHAWRMYFPYIDSDEQFYISSIAECFLMTEAIYMDLCTDVCPLISMLMARCHISLLKQRLRNLRSKPGRTEDEYLEELTECIRDHRLLLDYVDALRPVFSGTIFVQFLLIGTVLGLSMINLMFFSTFWTGVATCLFMFDVSMETFPFCYLCNMIIDDCQEMSNCLFQSDWTSADRRYKSTLVYFLHNLQQPITLTAGGVFPISMQTNLAMVKLAFSVVTVIKQFNLAERFQ	46753.4	52.7552	7.51027	ATGTTAAGCAAGTTTTTTCCCCACATAAAAGAAAAGCCATTGAGCGAGCGGGTTAAGTCCCGAGATGCCTTCATTTACTTGGATCGGGTGATGTGGTCCTTTGGCTGGACAGAGCCTGAAAACAAAAGGTGGATCCTTCCTTATAAACTGTGGTTAGCGTTCGTGAACATAGTAATGCTCATCCTTCTGCCGATCTCGATAAGCATCGAGTACCTCCACCGATTTAAAACCTTCTCGGCGGGGGAGTTCCTTAGTTCCCTCGAGATTGGAGTCAACATGTACGGAAGCTCTTTTAAGTGCGCCTTCACCTTGATTGGATTCAAGAAAAGACAGGAAGCTAAGGTTTTACTGGATCAGCTGGACAAGAGATGCCTTAGCGATAAGGAGAGGTCCACTGTT…	Null
iORL000070	MG816628.1	AXF48813.1	NULL	Lobesia botrana	Lobesia botrana odorant receptors OR77 mRNA, complete cds	-	-	-	GenBank	https://www.ncbi.nlm.nih.gov/nuccore/MG816628.1	Analysis of the grapevine moth Lobesia botrana antennal transcriptome and expression of odorant-binding and chemosensory proteins|Rojas,V., Jimenez,H., Palma-Millanao,R., Gonzalez-Gonzalez,A., Machuca,J., Godoy,R., Ceballos,R., Mutis,A. and Venthur,H.|Comp. Biochem. Physiol. Part D Genomics Proteomics 27, 1-12 (2018)	Null	AXF48813_1	Null	MYLTCFFAILGLIRTLLPLFTKYGIIIERFLLCFHLIHFKHKGIYYKKIYEKVERFSYRLVTMTMSLTMLCAGVFNLVPVMNNIRSGAYADPNKTIEFSVFFSYPGFDPQNHHKFVTGWNLFLVFACAILVGGIDVVMTLFIFQIIGHIDILNNNLENFPKLKKNSKVGKTKQSLNLTADMFSNEENVIIKEKIKQCVEHHVLVISFTDDVSEFFGPVIAVYYLFHLVAGCMMLLELSAGDAGSLTRYGPLTVVIFGQLIIISVIFEIVNTKSEQLANTAYCLPWESMSVYNQRSLCLLLNRLQTPIVVTALGVTPVNVQTMFT	36809.2	33.8238	8.53202	ATGTATTTGACTTGCTTCTTTGCTATCTTAGGCTTAATTCGTACTCTTCTGCCGCTATTTACGAAGTATGGAATAATAATAGAACGATTTCTGTTATGTTTTCATCTCATACATTTTAAGCATAAAGGCATCTATTATAAAAAGATTTACGAAAAAGTAGAACGGTTCTCCTACCGCCTCGTCACAATGACCATGTCGCTGACAATGCTATGCGCAGGAGTGTTCAACCTCGTCCCTGTCATGAACAACATCAGGAGCGGCGCCTACGCCGACCCAAACAAGACGATAGAGTTCTCCGTCTTCTTCTCCTACCCTGGGTTCGACCCACAAAACCACCATAAATTTGTGACCGGCTGGAACTTGTTTTTAGTATTTGCATGCGCCATTTTGGTTGGAGGT…	Null
iORL000071	KT381566.1	ALR72572.1	odorant receptor 29	Colaphellus bowringi	Colaphellus bowringi odorant receptor 29 mRNA, complete cds	-	-	-	GenBank	https://www.ncbi.nlm.nih.gov/nuccore/KT381566.1	Candidate chemosensory genes identified in Colaphellus bowringi by antennal transcriptome analysis|Li,X.M., Zhu,X.Y., Wang,Z.Q., Wang,Y., He,P., Chen,G., Sun,L., Deng,D.G. and Zhang,Y.N.|BMC Genomics 16 (1), 1028 (2015)	Null	ALR72572_1	Null	MTCNEFASFTFYIPFFTATKWQCIISSTAMYSGMLFEAGIHAVHDGIFFGLIYCSKIQLQIIGDVFRTIRQRSLSKLNIPEDYSVLHDEENPALEEELYRQLSHSTDHLKILLRVQDEIKKLFTYVLLAQIISMLFTLASFLYLVSTISINDPGLFLQFFWFMTILLQLTLFCWSGNGITEGFDSINTALYESEWLSCSRRFKKSMILTMTRLQRPVLLSLGGFSPLTLATLVGVCQGSFSYFTLFQSYQ	28729.1	42.26	5.94243	ATGACTTGCAACGAATTTGCTTCGTTTACTTTCTACATTCCATTTTTCACTGCGACCAAATGGCAGTGCATAATATCGTCTACCGCTATGTATTCGGGGATGTTATTCGAAGCTGGCATTCATGCAGTTCATGATGGTATATTCTTTGGATTGATATATTGTTCGAAGATACAACTGCAAATCATCGGTGATGTGTTCAGAACAATTCGACAAAGAAGTCTATCGAAACTCAATATTCCGGAAGATTACTCGGTACTACATGATGAAGAAAATCCTGCTCTGGAAGAGGAATTGTACAGACAGTTGTCCCACTCTACCGATCATTTGAAAATACTGTTGAGAGTACAGGATGAAATCAAGAAATTGTTTACATACGTGTTACTGGCACAAATTATTTCT…	Null
iORL000072	MH750610.1	AYD60389.1	NULL	Drosophila mojavensis	Drosophila mojavensis strain WC_14 odorant receptor 83c1 (Or83c1) gene, complete cds	-	-	24682492..24681199	GenBank	https://www.ncbi.nlm.nih.gov/nuccore/MH750610.1	Positive selection at sites of chemosensory genes is associated with the recent divergence and local ecological adaptation in cactophilic Drosophila|Diaz,F., Allan,C.W. and Matzkin,L.M.|BMC Evol. Biol. 18 (1), 144 (2018)	Null	AYD60389_1	Null	MKPSQRMHGLVQHINAVAQQLGLDMLTVKKEYIFRTWVTISAPLTYAVFGVYWGFLEARRHWLEGIKSSIMLGGLVSGSAKLLTILLRHTPIRDLLHFIIKICEDYEQRGVDFIHALNFGIDRVYKIQRIIFVGYSITFLIMLLMPLVLLFYKGIRITVMPYEIPGLSIDSNIGYGLTYLQHTIPEVVGGIGFYLGDMLVLLALNQIQTFADIFQLKATALNDALERKEHSRYVCNVGEYKDFNIQALLMDLINWHQLFVDYCELVEKIYDNLIAAQVFAASVSIVICLCVSLNEFDLISAIFFLVSAYSMSVYCIVGTQIEFAYDQVYQTVSCLSWHELSCEQRKLYMMMLQRAQNMKIIVLLGITPLSLGTALQASELDFCFGNLLAKNNI	44755.3	29.0023	6.20229	ATGAAGCCCTCGCAGCGCATGCATGGACTGGTGCAGCACATCAACGCCGTGGCCCAGCAGCTGGGATTGGATATGCTGACCGTGAAGAAGGAGTACATCTTTCGCACCTGGGTCACAATATCGGCGCCGTTGACCTATGCGGTGTTTGGCGTCTACTGGGGCTTCTTGGAGGCGCGCCGGCACTGGCTGGAGGGCATCAAATCCAGCATTATGCTCGGCGGCCTCGTGAGCGGATCGGCCAAGCTGCTCACCATACTGCTCAGGCATACGCCCATCAGGGATCTGCTCCATTTCATTATCAAAATATGCGAGGACTACGAGCAGCGCGGCGTGGACTTTATCCACGCCCTCAACTTCGGCATCGATCGGGTGTACAAAATACAGCGCATCATTTTCGTC…	Null
iORL000073	MG859333.1	AXM05161.1	CchlOR36	Campoletis chlorideae	Campoletis chlorideae isolate CchlOR36 odorant receptor mRNA, partial cds	-	-	-	GenBank	https://www.ncbi.nlm.nih.gov/nuccore/MG859333.1	An odorant receptor mediates the attractiveness of cis-jasmone to Campoletis chlorideae, the endoparasitoid of Helicoverpa armigera|Sun,Y.L., Dong,J.F., Ning,C., Ding,P.P., Huang,L.Q., Sun,J.G. and Wang,C.Z.|Insect Mol. Biol. (2018) In press	Null	AXM05161_1	Null	ESAVAFTKASVSLVCSWPPSSNASPLQNIRFRVYWWIGLVILVQLFLPLLRGIWVSRNNVEVVVKVVLLSSATAQALIKLVLCRYQRDRLRSLYEDMEFFLKNAKPFERAILQRYVDRSMNFYGLVGGCIYLACLGFVLEPIILSHSFPTDASYPFDVKFHPLHEILYLLQILAIFHIASALFIDTQVAILLWFTSARFEMLGEEFENATNINRLKYCIKKHQKILTYAEDVKIATKFIALATMATTTIGILCGGLTLIGRQPLSVKIRVGNVVANAIVELFVYAWPADNLIEMVRLSIIYQIPSKYHSFSFSLHIFQVMIPFNVRVCEQQSQNIGNRAYRSGWIGQPIGMLKSIVNVVQRSQKPAIIAVNGFLPALSLSQYVSFLSSSLSYFTTLRVV…	45971.5	41.1554	9.42123	GAGTCCGCGGTGGCTTTCACCAAGGCCAGTGTTAGTCTCGTATGTTCCTGGCCACCCTCGTCAAACGCTTCGCCTCTCCAAAACATACGTTTTCGCGTTTATTGGTGGATCGGTCTCGTTATTCTTGTACAATTATTTTTGCCCCTTCTCAGAGGCATTTGGGTCTCAAGAAATAATGTTGAAGTTGTTGTCAAAGTCGTTCTCCTCAGCAGTGCTACCGCACAGGCTCTCATCAAACTTGTATTGTGCAGATATCAGAGGGATCGTCTTCGGTCGTTGTACGAGGACATGGAATTTTTTTTGAAAAATGCAAAACCCTTCGAACGGGCGATCCTCCAACGTTACGTCGACAGATCAATGAATTTTTATGGATTGGTCGGTGGGTGCATTTACCTCGCT…	Null
iORL000074	JN169142.1	AFK30403.1	odorant receptor 6	Ostrinia furnacalis	Ostrinia furnacalis odorant receptor 6 (OR6) mRNA, complete cds	-	-	-	GenBank	https://www.ncbi.nlm.nih.gov/nuccore/JN169142.1	Single mutation to a sex pheromone receptor provides adaptive specificity between closely related moth species|Leary,G.P., Allen,J.E., Bunger,P.L., Luginbill,J.B., Linn,C.E. Jr., Macallister,I.E., Kavanaugh,M.P. and Wanner,K.W.|Proc. Natl. Acad. Sci. U.S.A. 109 (35), 14081-14086 (2012)	Null	AFK30403_1	Null	MQQESPLQLGYIKTIRFFLRPSGSWPSDVFEGYLPLPIRIHRATLPFHTTIIVMGGLYYITDNFHRLSFLDMGHMIITTFLAMVTALRSILPNLQTYNSLLCKFIQEFHLMHHAYKGDYFEEVNKTVDKISSYCTKFSTIIMYLAILFFNITPTYNNIRHTLISKTENYSMEYSVYFSFPGFNPLDHFASTTVYNIYLSYNCSTLFCGFDLLLFLMIFQIIGHVYILRHNLENFQSPKNKITLNLRGDALITNNTCTYEVFDAQENEEVRLQLAECIEHHKIIIGFTDDVSGLYGPLLAFNYFFHMIACCLLLLECTEGSYDAVLRYGPLTILVFGQLIQMSVMFELLGSETEKLKDSAYCLPWEAMNTSNQRTAFIMLHKMQYKISLKALGLAAVGVN…	-	-	-	ATGCAACAGGAATCGCCATTACAACTCGGCTACATAAAAACCATAAGATTTTTTTTGAGACCATCAGGATCATGGCCATCTGATGTCTTCGAAGGGTACTTGCCTTTGCCCATACGAATCCATAGGGCAACTTTACCATTCCATACCACCATCATAGTGATGGGGGGGTTGTATTACATAACTGATAATTTTCATCGGTTGAGTTTTCTCGACATGGGACATATGATTATAACTACGTTTTTGGCAATGGTTACAGCTCTTAGAAGTATTCTACCAAACTTGCAGACATACAATTCATTGCTATGTAAATTCATACAGGAATTTCATTTGATGCACCACGCTTATAAAGGCGACTATTTTGAAGAGGTGAACAAAACTGTTGACAAGATCTCATCTTAT…	Null
iORL000075	FN422997.1	CBA14151.1	NULL	Drosophila simulans	Drosophila simulans partial or85c gene for odorant receptor 85c, strain Inbred6, simulans	-	-	16937543..16936265	GenBank	https://www.ncbi.nlm.nih.gov/nuccore/FN422997.1	Tests for selection on chemosensory genes based on polymorphism and divergence in Drosophila melanogaster and D. simulans|Gardiner,A., Wengraf,D., Lu,J., Jordan,W.C., Ritchie,M.G. and Butlin,R.K.|Unpublished	Null	CBA14151_1	Null	EPYTIDSRPKKVSLWSNLLFWANVINLSVIVFGEILYLGVAYSDGKLIDAVTVLSYIGFVIVGMSKMFFIWWKKTDLSNLVKELEHIYPNGRAEEEVYRLDSYLRSCSRISITYALLYSVLIWTFNLFSIMQFLVYEKWLKIRVVGQTLPYLMYFPWNWHENWTYYVLLFCQNFAGHTSASGQISTDLLLCAVATQVVMHFDYLARVVENQVLDGDWNENSRFLAKTVQYHQRILRLMEVLNDIFGIPLLLNFMVSTFVICFVGFQMTVGVPPDIMIKYRRALVFFIARPQRTTYLKATIFMNITRATMTDLLQVSYKFFALLRTMY	38362.7	29.0131	8.8806	GAGCCATATACGATTGACTCGCGTCCCAAAAAAGTGAGCCTTTGGTCAAATCTTCTCTTCTGGGCCAATGTGATCAATTTAAGTGTCATTGTTTTCGGAGAGATCCTCTATCTGGGAGTGGCCTATTCCGACGGAAAGTTAATTGATGCTGTAACCGTACTGTCCTATATCGGATTCGTAATCGTGGGCATGAGCAAGATGTTCTTCATTTGGTGGAAGAAGACCGATCTTAGCAATTTGGTCAAGGAATTGGAGCACATCTATCCAAATGGTAGAGCTGAGGAGGAGGTGTATCGGTTGGATAGCTACCTGCGATCCTGTTCACGGATTAGCATTACCTACGCATTACTCTACTCCGTGCTCATCTGGACCTTCAATCTGTTCAGTATCATGCAATTC…	Null
iORL000076	KM251658.1	AKC58539.1	odorant receptor 4	Anomala corpulenta	Anomala corpulenta odorant receptor 4 (OR4) mRNA, complete cds	-	-	-	GenBank	https://www.ncbi.nlm.nih.gov/nuccore/KM251658.1	Chemosensory Gene Families in Adult Antennae of Anomala corpulenta Motschulsky (Coleoptera: Scarabaeidae: Rutelinae)|Li,X., Ju,Q., Jie,W., Li,F., Jiang,X., Hu,J. and Qu,M.|PLoS ONE 10 (4), E0121504 (2015)	Null	AKC58539_1	Null	MEKETLQYNAFDLERRILWFYGIYFSKDFRPQKLHYLRVIATSFVINTLVLGIVMEMIVDHNNLETVFQSIYYIIVVIIGQIKTFSLYRSLSQFNSLEDMLQDVIFNAEISTGCTSISKAVDTYKIFKRIFWGTASFCASVYSLMPLLSGDLSIPIWYPSESFKLYCQLFEIVCIWTIAASLLSIDVIIMGLIYFMSAQINTLNYNLRNATDRNPDYDAGTQEKQVQDNLRICIRHHLAISEFVSKLEEIFKFGLLLQIFSSIIAISAGGVYMVFVTLTPSSFIILVSSMTMILAQIAMYCWVGQGLLTESDQIGESCYMSEWYTCNIATRKMFFIIMERSKRVISFKAGNFFELSFATLVMIIKNAYSYFTVIITAFK	43618.7	39.7937	6.13051	ATGGAAAAGGAAACACTTCAATATAATGCATTTGATCTTGAACGCCGGATACTTTGGTTTTATGGAATCTATTTTAGCAAAGATTTTCGACCCCAAAAATTGCATTATCTCCGCGTAATAGCAACATCTTTCGTGATTAACACCTTGGTTCTTGGCATAGTAATGGAGATGATTGTGGATCACAATAATTTGGAAACAGTTTTTCAAAGTATCTACTACATAATAGTAGTAATAATCGGTCAGATAAAAACATTTTCGTTATATCGATCTTTGTCACAATTCAACAGTTTGGAAGACATGTTGCAAGATGTTATTTTTAACGCGGAGATATCGACAGGATGCACCTCCATATCGAAAGCAGTGGATACTTACAAAATCTTCAAGAGGATCTTCTGGGGG…	Null
iORL000077	FN422542.1	CBA13696.1	NULL	Drosophila melanogaster	Drosophila melanogaster partial or63a gene for odorant receptor 63a, strain 14021-0231.06	-	-	2962482..2961840	GenBank	https://www.ncbi.nlm.nih.gov/nuccore/FN422542.1	Tests for selection on chemosensory genes based on polymorphism and divergence in Drosophila melanogaster and D. simulans|Gardiner,A., Wengraf,D., Lu,J., Jordan,W.C., Ritchie,M.G. and Butlin,R.K.|Unpublished	Null	CBA13696_1	Null	LDPSRCGQVLRWTIVLSVSSLASLYGHWQMLARYIHDIPRIGTAGTALQFLTSIAKRWYFLFAHRQIYKLLRKARCLELLQKCELFERMLPVIKEIRQQVESTMNRYWASTRRQILIYLYSCICITTNYFINSFVINLYRYFTKPKGSYDIML	18261.4	37.4373	9.85556	TTGGATCCTTCCCGATGCGGACAGGTGCTCAGATGGACAATTGTCCTTAGCGTGAGTAGCTTGGCATCGCTTTATGGGCACTGGCAAATGTTAGCCAGGTACATTCATGATATTCCACGCATTGGAACCGCTGGAACTGCCCTGCAGTTCCTAACATCGATAGCAAAGAGGTGGTACTTTCTGTTTGCCCATAGACAGATATACAAATTGCTACGAAAGGCGCGCTGCCTTGAATTACTCCAAAAGTGTGAGCTCTTTGAGAGGATGCTACCTGTTATCAAAGAGATTCGCCAGCAGGTTGAGTCCACGATGAATCGGTACTGGGCCAGCACTCGTCGGCAAATTCTTATCTATTTGTACAGCTGTATTTGTATTACTACAAACTACTTTATCAACTCC…	Null
iORL000078	MG816588.1	AXF48773.1	NULL	Lobesia botrana	Lobesia botrana odorant receptors OR20 mRNA, complete cds	-	-	-	GenBank	https://www.ncbi.nlm.nih.gov/nuccore/MG816588.1	Analysis of the grapevine moth Lobesia botrana antennal transcriptome and expression of odorant-binding and chemosensory proteins|Rojas,V., Jimenez,H., Palma-Millanao,R., Gonzalez-Gonzalez,A., Machuca,J., Godoy,R., Ceballos,R., Mutis,A. and Venthur,H.|Comp. Biochem. Physiol. Part D Genomics Proteomics 27, 1-12 (2018)	Null	AXF48773_1	Null	MSKMCKIKYLNENNNAKKYKSFNETFRICAFALAFGLIYPNKSNMFKRMFLFFLVLLFHFGTLFWFIWYTIKCLVKLDIYNSTRNITVGVIIVLFVLKTIYADLKTDMFADLLKQISKDLLNGNYMEDDYQEIYDYYIKQGMFGQRSYIVIPLVLSSIFPVYSGSAMIYGSLKSDVFKKYMLHEMDIKYLEDKQYDSPYFELVYAYYTIGIYTLVPNFTGFDGSFCIATSHLRMKLKLMTHRVKRAFRDSNNVLELNDRLKDCVKDHQEALQFYDLIQNLYGGWLFAVFILTSFLISCNLYQIYLTGVDPRYTIFALTGAFHMYMPCYFASCLIELGEEVATDLYFAEWEIWSDPTATKMLVFIIARSQKRLVLTGLGIVTFNMETFVSLMQTSYSFFT…	47409	33.5698	8.40141	ATGTCAAAAATGTGCAAGATAAAATATTTAAACGAAAATAATAATGCAAAAAAATATAAATCGTTCAATGAAACATTCCGAATTTGCGCTTTCGCGCTTGCTTTTGGTTTAATTTATCCGAATAAAAGCAACATGTTCAAAAGAATGTTCCTATTTTTCTTGGTGCTATTATTTCATTTTGGAACTCTGTTCTGGTTTATATGGTACACGATCAAATGTCTGGTGAAACTAGACATCTATAATTCAACGAGAAATATCACGGTTGGAGTCATCATCGTCCTCTTTGTATTAAAAACTATTTATGCCGATCTGAAAACAGACATGTTTGCCGATTTATTAAAACAAATCAGTAAGGATTTGTTGAATGGAAACTACATGGAGGATGATTATCAAGAGATA…	Null
iORL000079	KY817057.1	AVH87273.1	odorant receptor 32	Holotrichia parallela	Holotrichia parallela odorant receptor 32 mRNA, partial cds	-	-	-	GenBank	https://www.ncbi.nlm.nih.gov/nuccore/KY817057.1		Null	AVH87273_1	Null	MITYSVCPIYVGNIWAIPIWTPFDEEKYKIYAQFYEIICFIVLSTIDVAIDCISASMINLMAIQLDILNDNLKRIGQNRSNSSYLEQEKQIQNDLKRYIQHYIAIIRFVTETQNIFSVGVFIQIFTSVVAICTTGIQMALRTSGTFISTLLYFQTMVIEIGMFCWFSQDIITKSSQIGESCYMSEWYTCNTSTKRSIFIIMERAKKEIKFRAGGVFEMSLTTFVMILRNSYSYFAVLMRVYKN	28232.8	48.1223	8.09583	ATGATAACGTATTCCGTATGTCCCATTTACGTTGGGAATATTTGGGCAATACCGATTTGGACTCCATTCGACGAGGAAAAGTACAAAATTTACGCACAATTTTACGAAATCATCTGCTTTATTGTACTGTCCACTATTGATGTAGCAATAGATTGCATCTCTGCAAGTATGATAAACCTTATGGCTATACAATTGGATATTCTAAACGATAATCTAAAACGTATTGGACAAAATAGATCGAACAGTAGTTACTTGGAGCAGGAAAAACAAATACAAAATGATTTAAAAAGATATATCCAACATTACATTGCAATAATAAGATTTGTTACTGAAACACAGAACATATTTTCAGTTGGCGTATTTATTCAAATATTTACGAGCGTTGTAGCAATTTGCACA…	Null
iORL000080	FN422728.1	CBA13882.1	NULL	Drosophila melanogaster	Drosophila melanogaster partial or85a gene for odorant receptor 85a, strain 14021-0231.23	-	-	8323039..8321756	GenBank	https://www.ncbi.nlm.nih.gov/nuccore/FN422728.1	Tests for selection on chemosensory genes based on polymorphism and divergence in Drosophila melanogaster and D. simulans|Gardiner,A., Wengraf,D., Lu,J., Jordan,W.C., Ritchie,M.G. and Butlin,R.K.|Unpublished	Null	CBA13882_1	Null	KYHQEPVLGSLFRSRDSLIYLNRSIDQMGWRLPPRTKPYWWLYYIWTLVVIVLVFIFIPYGLIMTGIKEFKNFTTTDLFTYVQVPVNTNASIMKGIIVLFMRRRFSRAQKMMDAMDIRCTKMEEKVQVHRAAALCNRVVVIYHCIYFGYLSMALTGALVIGKTPFCLYNPLVNPDDHFYLATAIESVTMAGIILANLILDVYPIIYVVVLRIHMELLSERIKTLRTDVEKGDDQHYAELVECVKDHKLIVYGNTLRPMISATMFIQLLSVGLLLGLAAVSMQFYNTVMERVVSGVYTIAILSQTFPFCYVCEQLSSDCESLTNTLFHSKWIGAERRYRTTMLYFIHNVQQSILFTAGGIFPICLNTNIKMAKFAFSVVTIVNEMDLAEK	44768.5	35.8175	8.83077	AAGTACCATCAAGAGCCAGTCCTTGGATCCTTATTTCGATCCCGGGATTCGCTGATCTACTTAAACAGATCCATAGATCAAATGGGATGGAGACTGCCGCCACGAACTAAGCCGTACTGGTGGCTCTATTACATTTGGACATTGGTGGTCATAGTACTCGTCTTTATCTTTATACCCTATGGACTGATAATGACTGGAATAAAGGAGTTCAAGAACTTCACGACCACGGATCTGTTTACGTATGTCCAGGTGCCGGTTAACACCAATGCTTCGATCATGAAGGGCATTATAGTGTTGTTTATGCGGCGGCGATTTTCAAGGGCTCAAAAGATGATGGACGCCATGGACATTCGATGCACCAAGATGGAGGAGAAAGTCCAGGTGCACCGAGCAGCAGCC…	Null
iORL000081	MN602175.1	QHB15257.1	PsauOR23	Peridroma saucia	Peridroma saucia isolate PsauOR23 odorant receptor 23 mRNA, partial cds	-	-	-	GenBank	https://www.ncbi.nlm.nih.gov/nuccore/MN602175.1		Null	QHB15257_1	Null	MMITLREIEHEIRKFGLEYCDLPTMLENVSILLRVLTVNIDSKYHKGITIYSYILTAITAVCFYYVFLFSMSWFVFYRCRITGELVGAMVVLSLGISSQIGPFKLFYMCFYMDKTQKIADGFLECDANTIKGTRFHGNLMKCLRSVKKRAMLYWVVVAGNGVLYVMKPVAMKGRNLPENYFIIYGLEPMFDTPNYQIAYFMMIAGVFFICYVPATVTAFLIVITGYAEAQMLALSEEMLQLWPDAKKHAEAKTVLSAAEEFSVYNAEVKIIMNQFVQKRLREIIMRHANVINLLNQVEIVFRQAIAMGFLLLIGGLLSELLGKLENTFLQLPFALMQVSMDCFAGQRVADASIMFEASVYDCKWENFDKANMKLVLVILQNSQKTMTLSAGGVRALNFT…	47844.3	35.0296	8.79247	ATGATGATAACCTTACGTGAGATTGAACATGAAATCCGCAAGTTTGGTCTGGAGTACTGTGACCTGCCGACCATGTTGGAGAACGTCTCCATCCTGTTGAGGGTCCTCACTGTCAATATCGATAGCAAGTATCATAAAGGCATCACCATCTACTCCTACATCCTAACCGCGATAACAGCAGTCTGCTTCTACTACGTGTTCCTGTTCTCCATGTCCTGGTTCGTGTTCTACCGCTGCCGCATCACCGGCGAGCTGGTGGGCGCCATGGTGGTGCTGTCTCTTGGCATCTCCAGCCAGATCGGGCCCTTCAAGCTGTTCTATATGTGCTTCTATATGGACAAAACCCAAAAAATTGCTGACGGCTTCTTGGAGTGCGACGCCAACACAATCAAAGGCACC…	Null
iORL000082	MG913128.1	AWV67917.1	odorant receptor 1	Lampronia capitella	Lampronia capitella odorant receptor 1 (OR1) mRNA, complete cds	-	-	-	GenBank	https://www.ncbi.nlm.nih.gov/nuccore/MG913128.1	Functional characterization of odorant receptors from Lampronia capitella suggests a non-ditrysian origin of the lepidopteran pheromone receptor clade|Yuvaraj,J.K., Andersson,M.N., Corcoran,J.A., Anderbrant,O. and Lofstedt,C.|Insect Biochem. Mol. Biol. (2018) In press	Null	AWV67917_1	Null	MERSKRKDPMKLKHWRWVRFYLIALGMWPKACVGEPRSRAYEYYHKHTLMMCLITLYLQISYIWSHYAVTSFFELGHMLITICMNLLCIVRLLLGLDKAYGPMINTFFTKVHLFNYECHDYNSYSQKVKEIAELFSRYFSMCYLVLLNIAILLFNITPWINNYKNGAFSGDSNITLQASLYIANPFDTHTNVKHWIVLSIYNYYPTYVGGISITATDLCVSLMIFQVMGRIHILENNLKTMGRPALQRYWEIKYKGSVKKVQVEMFSEAENVDIHLRLKQYINDQKLIRAFIDELVKRYGLVLLASYMIHLANGSIILLEILDGRAESLTRYGPLAVGLFGELIIMSTILEHVCTLSDRLGDAVYSTPWECMDTRNQSTVLLFLMRVQTPTVFKAKGLV…	49362.7	34.323	9.13364	ATGGAGCGGAGCAAACGAAAAGACCCCATGAAACTAAAACATTGGAGATGGGTCAGATTTTACCTGATCGCACTCGGCATGTGGCCGAAGGCCTGCGTCGGAGAGCCCAGGAGCAGAGCGTACGAGTATTACCATAAACATACGTTGATGATGTGTTTAATAACACTGTACTTACAAATAAGTTACATTTGGAGCCACTACGCTGTGACTAGCTTCTTTGAATTGGGCCACATGCTGATAACAATCTGCATGAACTTATTGTGTATAGTCCGGTTACTATTGGGACTTGATAAGGCCTACGGTCCAATGATTAATACTTTTTTCACTAAAGTACATTTATTTAATTATGAATGTCACGATTATAATAGTTATTCTCAAAAGGTTAAAGAGATAGCTGAG…	Null
iORL000083	JF745092.1	AEB91955.1	NULL	Drosophila melanogaster	Drosophila melanogaster strain RAL-852 odorant receptor 22a (Or22a) gene, complete cds	-	-	1522051..1520613	GenBank	https://www.ncbi.nlm.nih.gov/nuccore/JF745092.1	Genetic variation in odorant receptors contributes to variation in olfactory behavior in a natural population of Drosophila melanogaster|Richgels,P.K. and Rollmann,S.M.|Chem. Senses 37 (3), 229-240 (2012)	Null	AEB91955_1	Null	MLSKFFPHIKEKPLSERVKSRDAFIYLDRVMWSFGWTEPENKRWILPYKLWLAFVNIVMLILLPISISIEYLHRFKTFSAGEFLSSLEIGVNMYGSSFKSAFTLIGFKKRQEAKVLLDQLDKRCLSDKERSTVHRYVAMGNFFDILYHIFYSTFVVMNFPYFLLERRHAWRMYFPYIDSDEQFYISSIAECFLMTAAIYMDLCTDVCPLISMLMARCHINLLKQRLRNLRSKPGRTEDEYLEELTECIRDHRLLLDYVDALRPVFSGTIFVQFLLIGTVLGLSMINLMFFSTFWTGVATCLFMFDVSMETFPFCYLCNMIIDDCQEMSNCLFQSDWTSADRRYKSTLVYFLHNLQQPITLTAGGVFPISMQTNLAMVKLAFSVVTVIKQFNLAERFQ	-	-	-	ATGTTAAGCAAGTTTTTTCCCCACATAAAAGAAAAGCCATTGAGCGAGCGGGTTAAGTCCCGAGATGCCTTCATTTACTTGGATCGGGTGATGTGGTCCTTTGGCTGGACAGAGCCTGAAAACAAAAGGTGGATCCTTCCTTATAAACTGTGGTTAGCGTTCGTGAACATAGTAATGCTCATCCTTCTGCCGATCTCGATAAGCATCGAGTACCTCCACCGATTTAAAACCTTCTCGGCGGGGGAGTTCCTTAGTTCCCTCGAGATTGGAGTCAACATGTACGGAAGCTCTTTTAAGAGCGCCTTCACCTTGATTGGATTCAAGAAAAGACAGGAAGCTAAGGTTTTACTGGATCAGCTGGACAAGAGATGCCTTAGCGATAAGGAGAGGTCCACTGTT…	Null
iORL000084	MG204699.1	AXX83065.1	NULL	Yemma signatus	Yemma signatus odorant receptor (OR64) mRNA, complete cds	-	-	-	GenBank	https://www.ncbi.nlm.nih.gov/nuccore/MG204699.1		Null	AXX83065_1	Null	MDFSGSVRESDLVEGLDISLFKLSGIWGILNHYRDHRERSWTLYSFIALSFVSLFSFVLFQVYNIFFISFDVRVVSLLILNPLTTIQSLTKLAVLFISIEKQAALLNLFRRDFLPSITREKQERASDIYRYLSKQSNYFCFLATFANTLCVMFWNVLPIIRSDAVENLLNVKLKADGEPNKILGGWYPIPYGESPWYEAVYVYEFIACCWCGFIISFYEILLISLVMMLGTHIRVLGFHIARLTEDTRANPHGWVDLGGREASPVGDPGISSYQLLLLYIKDHQMLMKVGDEFRKMYNHLITMQLGLGLLIMTISVFHFIFVEKNFFMTFKFLVYLTYQVTEIVLYCYCGTFLETASSDVVFAIYNTDWYRLDKKFRCSSQMLMIRAQTPLSLIAVRLY…	49288.3	29.2603	7.55307	ATGGATTTCAGCGGCTCCGTACGCGAGTCCGACCTCGTGGAAGGGCTGGACATCAGCCTGTTCAAACTCAGCGGTATCTGGGGTATTCTCAATCACTACAGGGACCATCGGGAGCGCTCGTGGACTTTGTACTCCTTCATCGCCCTCTCCTTCGTATCCCTCTTCTCGTTCGTACTCTTCCAAGTGTACAACATATTCTTCATCAGCTTTGATGTACGGGTTGTATCTTTACTTATACTCAATCCACTGACCACAATACAGTCGCTGACGAAATTGGCTGTGCTGTTTATATCGATCGAGAAACAAGCGGCACTTTTGAACCTGTTCAGAAGGGATTTCTTGCCGAGCATCACGCGGGAGAAACAGGAACGCGCAAGCGACATATACAGGTACCTGTCG…	Null
iORL000085	EU104529.1	ABW39748.1	NULL	Anopheles gambiae	Anopheles gambiae isolate AM1591 candidate odorant receptor gene, partial cds	-	-	19362187..19361791	GenBank	https://www.ncbi.nlm.nih.gov/nuccore/EU104529.1	Evidence for X-linked introgression between molecular forms of Anopheles gambiae from Angola|Choi,K.S. and Townson,H.|Med. Vet. Entomol. 26 (2), 218-227 (2012)	Null	ABW39748_1	Null	QLGQLKPFLQTTFLVMFYSAALFLAIGTFMISANGTTTYGVILSGFLFALLLECYWCCQLVDRLNEVNTQIGILLYSLDWPVELQYTKATASRYRQARSSLLIM	11789.8	27.5164	7.90184	CAGCTGGGACAGTTGAAACCGTTCCTGCAGACCACGTTCCTGGTGATGTTCTACTCCGCGGCGCTATTTCTCGCCATCGGCACCTTCATGATCTCGGCCAACGGGACGACGACGTACGGTGTCATTCTGAGCGGGTTCCTGTTTGCATTGTTGCTCGAGTGCTACTGGTGTTGTCAGCTGGTCGATCGGCTCAATGAAGTGAACACACAAATTGGAATTCTGCTCTACAGCCTGGACTGGCCGGTGGAGCTGCAGTATACGAAGGCGACCGCAAGCCGCTATCGGCAGGCCCGCTCCTCGCTGCTGATCATG	Null
iORL000086	KT381574.1	ALR72580.1	NULL	Colaphellus bowringi	Colaphellus bowringi odorant receptor OR37 mRNA, complete cds	-	-	-	GenBank	https://www.ncbi.nlm.nih.gov/nuccore/KT381574.1	Candidate chemosensory genes identified in Colaphellus bowringi by antennal transcriptome analysis|Li,X.M., Zhu,X.Y., Wang,Z.Q., Wang,Y., He,P., Chen,G., Sun,L., Deng,D.G. and Zhang,Y.N.|BMC Genomics 16 (1), 1028 (2015)	Null	ALR72580_1	Null	MYFNTIQKVLPILYIIGADPREGFTKSQFFLYFYNIFSAIGMVYLLVLKFANAENKVTVKDITDAVICLFLFCHGMVKSTTMFVKKNSVQTLLAQMEKHFWPMNNYKYSYIHNGILNICKTIRNTTNFIWFMHFCNAMGFLVGPLITKDPVLPFECYRPEWMGYYTLLLFEDVTSIITILCPVLAMDVFFVTIIKLTQIQWKMLNSEIQSMFDLSPSGKISREDEENIMVMKIKKCVVHHNFLLNYQQLLNDTFSIPLFFFLIVIVLCMCVEMYVISTVSDWESLRTAIVYTATGCLEFMLCYCYPCQDLSDEADNISYSIYFSNWYRNPEYFRDTQLIMQKGQKLVAIRPGGFMIMDLKTGLSVGIFPSP	43197.6	31.2952	6.58618	ATGTATTTCAACACAATTCAAAAAGTCCTACCAATTCTATATATAATTGGTGCTGATCCGAGAGAGGGTTTCACCAAGAGCCAGTTTTTCCTCTATTTCTACAATATATTTAGCGCTATTGGCATGGTATATCTGCTAGTTTTAAAATTTGCCAATGCAGAAAATAAAGTAACGGTTAAAGATATCACTGATGCTGTCATTTGTTTGTTTTTGTTCTGTCACGGAATGGTGAAATCGACAACGATGTTTGTCAAGAAAAACAGCGTCCAAACTCTACTTGCTCAAATGGAAAAACATTTCTGGCCAATGAATAATTACAAATATAGCTACATCCATAACGGAATTCTGAATATTTGTAAAACGATCAGAAACACAACTAATTTCATATGGTTCATGCAC…	Null
iORL000087	MG204694.1	AXX83060.1	NULL	Yemma signatus	Yemma signatus odorant receptor (OR59) mRNA, complete cds	-	-	-	GenBank	https://www.ncbi.nlm.nih.gov/nuccore/MG204694.1		Null	AXX83060_1	Null	MGIFEFYMARVKRYYEPNMNTLSVFKRDYFNLPILTSLYLNVHPKYLALSVIQLACLVYHAILILNSSVSLLNINFTLASFEFQIVLIILFPIIIIFTFNVNRTELNILHSEMVHKIFEYEEADSEYIGQLYREVGKENKKLLMVPILGGLNGGFVLIICPFLDSGYGTFAYNGTELSSKSWDLPVPLVEYPISLDNNPLLFYLAIFGEGMAAYFVVSTLAAAGYLFINLSQVTCLNLKYLAYNVERLERRAVTMREKELGKWNLGMRGTKQQLYKDADFIRCYKRCLRKSIQHHQLIIRWKNYFQSFGSFSLGVAYFTGTLVIAFSLLSIKTGTNLPGTFLSSITFCVAEVGFIGLLSMLGQRITDLSEELRLSLYNTKWYYAPKSLNLDLLIFQEGM…	49738.5	35.3872	8.33223	ATGGGTATATTTGAGTTTTACATGGCGAGGGTTAAGAGGTACTACGAGCCGAATATGAACACATTATCCGTATTTAAAAGGGACTATTTCAACTTACCTATTCTTACTAGCCTTTATTTGAACGTACATCCAAAATATCTTGCGTTATCCGTCATTCAACTAGCTTGCTTAGTTTACCATGCCATCTTGATATTAAATTCCTCGGTGTCGCTATTGAATATCAATTTCACTCTTGCCTCTTTCGAGTTTCAAATCGTCTTAATCATTCTGTTCCCAATCATTATAATTTTTACGTTCAACGTGAACCGAACGGAGTTGAATATCCTTCATAGTGAGATGGTACATAAGATATTCGAGTACGAGGAAGCTGACTCGGAGTATATCGGCCAGCTGTACAGG…	Null
iORL000088	JF719967.1	AEB91868.1	odorant receptor 22	Drosophila melanogaster	Drosophila melanogaster strain RAL-639 odorant receptor 22 (Or22) gene, complete cds	-	-	1524159..1520613	GenBank	https://www.ncbi.nlm.nih.gov/nuccore/JF719967.1	Genetic variation in odorant receptors contributes to variation in olfactory behavior in a natural population of Drosophila melanogaster|Richgels,P.K. and Rollmann,S.M.|Chem. Senses 37 (3), 229-240 (2012)	Null	AEB91868_1	Null	MLSKFFPHIKEKPLSERVKSRDAFIYLDRLMWSFGWTEPENKRWDLHYKLWSTFVTLLIFILLPISVSVEYIQRFKTFSAGEFLSSIQIGVDMYGSSFKSYLTMMGYKKRQEAKMSLDELDKRCVCDEERTIVHRHVALGNFCYIFYHIAYTSFLISNFLSFIMKRIHAWRMYFPYVDPEKQFYISSIAEVILMGWAVFMALCTDVCPLISMLIARCHITLLKQRLRNLRSEPGRTEDEYLKELADCVRDHRLILDYVDALRSVFSGTIFVQFLLIGIVLGLSMINIMFFSTLSTGVAVVLFMSCVSMQTFPFCYLCNMIMDDCQEMADSLFQSDWTSADRRYKSTLVYFLHNIQQPIILTAGGVFPISMQTNLNMVKLAFTVVTIVKQFNLAEKFQ	-	-	-	ATGTTAAGCAAGTTTTTTCCCCACATTAAAGAAAAGCCATTGAGCGAGCGGGTTAAGTCGAGAGATGCCTTCATTTACTTGGATCGCTTGATGTGGTCCTTTGGCTGGACAGAGCCTGAAAACAAAAGGTGGGATCTACATTACAAACTGTGGTCAACTTTCGTGACATTGTTGATATTTATCCTTCTGCCGATATCGGTAAGCGTTGAGTATATTCAGCGATTCAAGACCTTCTCGGCGGGTGAGTTTCTTAGCTCAATCCAGATTGGCGTTGACATGTACGGAAGCAGCTTTAAAAGTTATTTGACCATGATGGGATATAAGAAGAGACAGGAGGCTAAGATGTCACTGGATGAGCTGGACAAGAGATGCGTTTGTGATGAGGAGAGGACCATTGTA…	Null
iORL000089	DQ991153.1	ABK27847.1	odorant receptor 30	Bombyx mori	Bombyx mori odorant receptor 30 (Or30) mRNA, partial cds	-	-	1965371..20	GenBank	https://www.ncbi.nlm.nih.gov/nuccore/DQ991153.1	Female-biased expression of odorant receptor genes in the adult antennae of the silkworm, Bombyx mori|Wanner,K.W., Anderson,A.R., Trowell,S.C., Theilmann,D.A., Robertson,H.M. and Newcomb,R.D.|Insect Mol. Biol. (2006) In press	Null	ABK27847_1	Null	KLQELYGFVNFIKVNFSILYEYNMKITTISMPLSAFQVVESLRRGEFNIEFTYFFFGCILHFVMPCYYSNLLMERSENFRFAIYSCGWENHHDKNIRQMLLFMLTRATEPLGIATVFTNISLDTFAEMCRQSYTIFNLMNAAWA	17081.7	44.4097	6.327	AAGCTGCAGGAGCTGTACGGCTTTGTGAATTTCATCAAGGTCAACTTTTCTATTTTATATGAATATAATATGAAAATTACCACAATCTCAATGCCACTAAGTGCTTTTCAAGTTGTAGAGAGTCTGCGGCGGGGAGAATTTAATATAGAGTTTACATACTTCTTTTTTGGATGTATACTTCACTTTGTTATGCCATGCTATTACAGCAACCTTCTTATGGAAAGGAGTGAGAATTTTCGATTCGCCATATATTCATGCGGTTGGGAAAACCATCATGATAAAAATATTCGACAAATGCTGTTGTTCATGTTAACCAGAGCCACAGAGCCGCTCGGTATAGCTACCGTATTTACCAACATTTCTCTCGACACATTTGCCGAGATGTGTCGTCAGTCCTAC…	Null
iORL000090	MH750560.1	AYD60339.1	NULL	Drosophila arizonae	Drosophila arizonae strain ARNA_36 odorant receptor 83c1 (Or83c1) gene, complete cds	-	-	-	GenBank	https://www.ncbi.nlm.nih.gov/nuccore/MH750560.1	Positive selection at sites of chemosensory genes is associated with the recent divergence and local ecological adaptation in cactophilic Drosophila|Diaz,F., Allan,C.W. and Matzkin,L.M.|BMC Evol. Biol. 18 (1), 144 (2018)	Null	AYD60339_1	Null	MKPSLRMHGLVQHINAVAQQLGLDMLTVKKEYIFRTWVTISAPLTYAVFGVYWGFIEARRHWLEGIKSCIMLGGLVSGSAKLLTILLRHTPIRDLLYFIIKICEDYEQRGVDFIHALNFGIDRVYKIQRIIFVGYSITFLIMLLMPLVLLFYKGIRITVMPYEIPGLSIDSNIGYGLTYLQHTVPEVVGGIGFYLGDMLVLLALNQIQTFADIFQLKATALNDALERKEQSRYVCNVGEYKDFNIQALLMDLINWHQLFVDYCELVERIYDNLIAAQVFAASVSIVICLCVNLNEFDLISAIFFLVSAYSMSVYCIVGTQIEFAYDQVYQTVSCLSWHELNCEQRKLYMMMLQRAQNMKIIVLLGIVPLSLGTALQASELDFCFGNLLAKNNI	44839.5	32.6744	6.0731	ATGAAGCCCTCGCTGCGCATGCATGGACTGGTGCAGCACATCAACGCCGTGGCCCAGCAGCTGGGATTGGATATGTTGACGGTGAAGAAGGAGTACATCTTTCGCACCTGGGTCACAATATCGGCGCCGTTGACCTATGCGGTCTTTGGCGTCTACTGGGGCTTCATAGAGGCGCGCCGGCACTGGCTGGAGGGCATCAAATCTTGCATTATGCTCGGCGGCCTCGTGAGCGGATCGGCCAAGCTGCTCACCATACTGCTCAGGCATACGCCCATCAGGGATCTGCTCTATTTCATTATCAAAATATGCGAGGACTACGAGCAGCGCGGCGTGGACTTTATCCACGCCCTCAACTTCGGCATCGATCGGGTGTACAAAATACAGCGCATCATTTTTGTC…	Null
iORL000091	KY817055.1	AVH87271.1	odorant receptor 30	Holotrichia parallela	Holotrichia parallela odorant receptor 30 mRNA, complete cds	-	-	-	GenBank	https://www.ncbi.nlm.nih.gov/nuccore/KY817055.1		Null	AVH87271_1	Null	MINDNLKNKKLKDYFYLQKLVLRMTGVSLGENDTDAYKLYSMFCVFLAITYTGVEAYGLVVHINNIDMFANVISLSASHILGVVKVFVLLKNKTSFAKLLNTFEAGIFAPNHQRGGILEDELVEKCISYTTKQSIVYWSAVSMVLFFGILDSVLSKIKSNDYNDWSMPLAPFSLFEVTTNAQFILVCFYQSTCLFIFASIISSIDLLMGSVIAHMKTQFTILKNTIKSIRSDVDDEDFSEKVTARHLQKTSAGLLQKKLKYVVTYHQSIIDLTEQFEDAFNFLLLTLFIGNFLVLCFTMYHASLYPLSNTKAFMDFTYVGAICVQLLLTCYWSNELTLESESVAYACYEVNFVGASPAFQKNLALMIQRSQRPVVLTAGKFVNLSLDAYVSILRMSYSY…	46654.9	34.8586	7.97991	ATGATTAACGATAATTTAAAGAACAAAAAATTAAAAGATTACTTTTACTTGCAAAAGCTCGTTTTGAGAATGACTGGGGTATCGTTGGGAGAGAACGACACAGATGCATACAAATTATACTCGATGTTCTGTGTATTTTTAGCGATAACTTATACAGGTGTAGAAGCCTACGGACTAGTCGTTCATATAAATAATATCGATATGTTTGCGAATGTTATCAGCTTAAGCGCATCGCATATATTAGGTGTCGTTAAAGTTTTCGTCTTGCTCAAGAATAAAACTTCCTTCGCCAAATTATTAAACACATTCGAAGCTGGAATATTTGCTCCGAATCATCAGCGAGGTGGAATTTTAGAAGACGAATTAGTTGAGAAGTGCATATCTTATACAACTAAACAG…	Null
iORL000092	KY707222.1	AVF19664.1	NULL	Peridroma saucia	Peridroma saucia putative odorant receptor (OR52) mRNA, partial cds	-	-	-	GenBank	https://www.ncbi.nlm.nih.gov/nuccore/KY707222.1		Null	AVF19664_1	Null	MAVKNTALFLGRPKKILSAHGVWPHPNNYIILRKLYMLFVMWTQYSFLLFEIIYIVDVWGDIDAVSEASYLLFTQASLCYKSTAFMVNKKSLLELLEIMDCEIFEPKSAEHEKILGAQARKIKRLCLFFLTSATTTCTLWAMIPLFDDTSKRSFPFRIWMPVTPLKSPGYELGYLYQMVSIYISAFLFISVDSVAVSMIMYGCAQLEIIMDKVQKIQYVFDAAESEEDRKKLIKINNDVLVECIKQHQTVERFIQLCENTYHANIFFQLTGTVAIICNIGLRISIVEHNSVQFFSMLNYMVTMLSQLFLYCWCGHELTIRSENLREWLYQCPWYEQDTKFKRALFIAMERMKKPIIFKAGHYISLSRPTFVAILRCSYSYFAVLNRVNTE	45554.2	34.3841	8.47774	ATGGCAGTGAAAAACACAGCATTGTTCCTGGGTCGACCAAAAAAGATCCTAAGTGCCCACGGTGTCTGGCCACACCCAAACAACTACATAATTTTGCGGAAACTTTACATGCTTTTTGTCATGTGGACACAATACTCCTTCCTGCTATTTGAGATCATATACATAGTAGATGTTTGGGGTGATATCGATGCGGTGTCTGAGGCTTCGTACTTGCTGTTCACTCAGGCATCCCTGTGTTACAAGAGTACTGCCTTTATGGTCAATAAGAAGAGTCTGTTGGAGCTGTTAGAGATTATGGACTGCGAAATTTTTGAGCCGAAATCTGCTGAGCATGAGAAAATCTTAGGAGCGCAAGCTCGCAAGATAAAACGCCTGTGCTTGTTTTTCCTGACGAGTGCC…	Null
iORL000093	MG816607.1	AXF48792.1	NULL	Lobesia botrana	Lobesia botrana odorant receptors OR47 mRNA, complete cds	-	-	-	GenBank	https://www.ncbi.nlm.nih.gov/nuccore/MG816607.1	Analysis of the grapevine moth Lobesia botrana antennal transcriptome and expression of odorant-binding and chemosensory proteins|Rojas,V., Jimenez,H., Palma-Millanao,R., Gonzalez-Gonzalez,A., Machuca,J., Godoy,R., Ceballos,R., Mutis,A. and Venthur,H.|Comp. Biochem. Physiol. Part D Genomics Proteomics 27, 1-12 (2018)	Null	AXF48792_1	Null	MADTVSPDRPKRYFAIHFTLLRFLGLGWWHHPDEGNYSNFPGLYLYYSILTQIVWVAGFVGLETIDPFVGEKDIDRFMFSLSFVITHDLTCIKLYLFFFKNRAIQEIVRTLEIEVYDYYQNIDKNRATIRITKIMTASFVFFGWITIGNTNVYGTIQDLKWKREVALLNDTEARPLRTLPQPIYIPWPYQTDEAYISTFVLETVGLLWTGHIVMIIDTFIGSVILHMSSQFAILQEAFMTAYERALLKLVSNMPIDNDINDNLMPTKNEDYIGNTGLDKLEVRVKSFYTGKQIEMAVEKSIVNCLRQHQLLISCVEKFRVTYSYGFMTQLLSSMAAICVVMVQVSQDASSFKSIRLVTSLAFFMAMIIQLAIQCFTANELTLQAERVSDAIMQSKWECM…	52238.4	33.0297	7.57154	ATGGCGGACACTGTAAGCCCCGATCGCCCTAAGCGCTACTTTGCTATACACTTCACACTCTTAAGATTCTTAGGATTAGGTTGGTGGCACCACCCCGATGAAGGGAATTATAGTAACTTCCCAGGCTTGTACCTTTACTACTCCATCCTCACTCAAATCGTGTGGGTCGCAGGCTTCGTTGGTCTCGAAACAATCGACCCTTTCGTCGGCGAAAAGGATATCGACCGCTTCATGTTCTCTCTGTCATTCGTCATCACCCATGACCTAACTTGCATCAAACTCTACCTCTTCTTCTTCAAAAACCGCGCTATCCAGGAAATCGTGCGTACCCTCGAAATCGAGGTCTACGATTACTACCAAAATATAGATAAAAACCGCGCCACGATCAGAATAACGAAG…	Null
iORL000094	MT474422.1	QKN21134.1	NULL	Zeugodacus cucurbitae	Zeugodacus cucurbitae odorant receptor (OR22c) mRNA, complete cds	-	-	-	GenBank	https://www.ncbi.nlm.nih.gov/nuccore/MT474422.1	Analyses of chemosensory genes provide insight into the evolution of behavioral differences to phytochemicals in Bactrocera species|Wu,Z., Cui,Y., Ma,J., Qu,M. and Lin,J.|Mol. Phylogenet. Evol. (2020) In press	Null	QKN21134_1	Null	MRRLLGPQVPIERSFFRIPRFSARIAAFWPQTFNRSFYCLTALRFCVNTFAVAVGGIGETLYGFVYLHDLFSALEAFCPGITKVISLLKMTIFFVRRKRWLHVIDGMRQLLLLDTSAEKRRIMEPLASFGSVLSFVLLISGSVTNTFFNILPLLKMGYYKSQSLDVPLLLPFNVVLPEMFVNWPYYPATYLVLTLSGAMTVFSFSAVDGFFLCACVYTSALFRILQHDIRGAFAELQEQEHSTLAQNMRIQHRLAVLIERHNKIIDLCSDFASEFSLIILMHFLSASLVLCFSILDLMLNSTSIGVLTYIFYSIAALTQLVLYCIGGTYVSESSLKVAEVIYDIDWYKCDVRTRRMLLIMICRSQKAKTIQVPFFTPSLPAFRSIVSTAGSYITLLKTFL	45506.4	47.682	9.20082	ATGCGTCGTCTATTGGGTCCACAGGTACCCATCGAACGCAGCTTCTTTCGCATACCACGCTTTTCGGCTCGCATTGCCGCTTTCTGGCCACAAACGTTCAATCGGTCGTTTTACTGCCTAACAGCTTTGCGTTTCTGCGTGAATACCTTTGCCGTGGCCGTCGGTGGTATCGGAGAGACTCTCTACGGTTTCGTTTATTTGCATGATCTCTTTAGCGCGCTCGAGGCATTCTGTCCGGGTATTACCAAGGTCATTTCACTATTGAAAATGACCATATTCTTTGTGCGCCGCAAGCGTTGGCTACATGTGATAGATGGTATGCGGCAATTGCTATTGTTGGATACCAGCGCCGAAAAACGACGCATCATGGAGCCACTGGCCTCGTTCGGTTCCGTGTTG…	Null
iORL000095	KR935715.1	ALM26207.1	odorant receptor 18	Athetis dissimilis	Athetis dissimilis odorant receptor 18 (OR18) mRNA, complete cds	-	-	-	GenBank	https://www.ncbi.nlm.nih.gov/nuccore/KR935715.1	Identification of Putative Chemosensory Receptor Genes from the Athetis dissimilis Antennal Transcriptome|Dong,J., Song,Y., Li,W., Shi,J. and Wang,Z.|plos one 11 (1), E0147768 (2016)	Null	ALM26207_1	Null	MEIKMDITPEKKYKVFNETFKLCAFSLSFALLYPNRKTALKRCIIITVIITFCGGQLFWFIHYTFKCLYTLDLYNFSRNMTLAVILILFFIKTYYVMYATHKFARLLDKISKDLLEANNLEEEYQTLYDEHIKISKATEIFWLIIPTFMSALFPIYAGALMSIESIQTDDYQRRMVHDMELLFVEDIQSEAPFFHLMFAYNCVQCVVLVPNYCGFDGSFCIATTHLRLKLKLLVLKVNKAFQNSKSRQELRMKMNDAIREHQDALDFFVQIQNVYGPWLFAVFLLTAFMISFNLYQIYLLQRIDLKYTAFGLAGVIHIYFPCQYASELTKTSQETAVDLYLVPWEAWGDNGVTKLLIFMIIRAQKEMVVTGMDLVAFNMELFKTILQTSFSFFNLITA	46635.5	35.9744	7.05607	ATGGAAATCAAGATGGACATCACTCCAGAAAAAAAATACAAAGTATTTAATGAAACTTTCAAATTATGCGCTTTTTCGCTCTCTTTTGCTCTCCTCTACCCAAACAGAAAGACCGCTTTAAAGCGATGTATTATCATCACAGTAATCATCACCTTTTGTGGTGGCCAGCTCTTCTGGTTTATCCACTACACTTTCAAATGTCTGTACACCTTAGATTTGTATAATTTTTCAAGAAACATGACGTTGGCCGTCATTCTCATTCTTTTCTTTATCAAAACCTATTACGTTATGTACGCCACCCACAAATTTGCGCGATTACTTGACAAAATAAGTAAAGATTTGTTAGAGGCTAACAATCTAGAAGAAGAATATCAAACGCTGTACGATGAGCACATTAAA…	Null
iORL000096	FR669301.1	CBW30630.1	NULL	Drosophila melanogaster	Drosophila melanogaster Or65b gene for odorant receptor, isolate CN7	-	-	6327049..6325612	GenBank	https://www.ncbi.nlm.nih.gov/nuccore/FR669301.1	Odorant receptor (Or) genes: polymorphism and divergence in the D. melanogaster and D. pseudoobscura lineages|Conceicao,I.C. and Aguade,M.|PLoS ONE 5 (10), E13389 (2010)	Null	CBW30630_1	Null	MDIQRFLKFYKVGWKTYRDPLMEASHSSVYYWREQMKAMALFTTTEESLLPYRSKWHTLVNIQMVIFFASMSFGLTESIGDHVQMGRDLAFILGAFFIIFKTYYFCWYGDELDQVISDLDALHPWAQKGPNPVEYQTGKRWYFVMAFFLATSWSFFLCILLLLLITSPMWVHQQNLPFHAAFPFQWHEKSLHPISHAIIYLFQSYFAVYCLTWLLCIEGLSICIYAEITFGIEVLCLELRQIHRHNYGLQELRMETNRLVKLHQKIVEILDRTNDVFHGTLIMQMGVNFSLVSLSVLEAVEARKDPKVVAQFAVLMLLALGHLSMWSYCGDQLSQKSLQISEAAYEAYDPTKGSKDVYRDLCVIIRRGQDPLIMRASPFPSFNLINYSAILNQCYGILT…	47329.7	36.032	6.53077	ATGGATATCCAACGTTTTCTGAAGTTTTATAAGGTCGGATGGAAGACTTATCGGGATCCACTGATGGAGGCTAGCCATTCCTCAGTTTACTATTGGCGGGAGCAGATGAAAGCAATGGCCTTATTTACAACCACAGAAGAAAGTCTGCTGCCCTACCGATCTAAATGGCACACCTTGGTAAATATTCAAATGGTCATATTTTTTGCTTCAATGAGCTTTGGCTTAACGGAATCGATAGGAGACCATGTTCAAATGGGACGGGACTTAGCCTTCATCCTTGGGGCTTTTTTTATTATATTCAAGACATATTATTTCTGCTGGTATGGCGATGAACTTGACCAAGTGATCAGCGATCTGGACGCTCTACATCCTTGGGCACAGAAAGGTCCTAATCCAGTT…	Null
iORL000097	Or85b	AAF54244.2	NULL	Drosophila melanogaster	odorant receptor 85b	-	-	8511358..8510077	GenBank	https://www.ncbi.nlm.nih.gov/nuccore/Or85b	The genome sequence of Drosophila melanogaster|Adams,M.D., Celniker,S.E., Holt,R.A., Evans,C.A., Gocayne,J.D., Amanatides,P.G., Scherer,S.E., Li,P.W., Hoskins,R.A., Galle,R.F., George,R.A., Lewis,S.E., Richards,S., Ashburner,M., Henderson,S.N., Sutton,G.G., Wortman,J.R., Yandell,M.D., Zhang,Q., Chen,L.X., Brandon,R.C., Rogers,Y.H., Blazej,R.G., Champe,M., Pfeiffer,B.D., Wan,K.H., Doyle,C., Baxter…	Null	AAF54244_2	Null	MEKLMKYASFFYTAVGIRPYTNGEESKMNKLIFHIVFWSNVINLSFVGLFESIYVYSAFMDNKFLEAVTALSYIGFVTVGMSKMFFIRWKKTAITELINELKEIYPNGLIREERYNLPMYLGTCSRISLIYSLLYSVLIWTFNLFCVMEYWVYDKWLNIRVVGKQLPYLMYIPWKWQDNWSYYPLLFSQNFAGYTSAAGQISTDVLLCAVATQLVMHFDFLSNSMERHELSGDWKKDSRFLVDIVRYHERILRLSDAVNDIFGIPLLLNFMVSSFVICFVGFQMTVGVPPDIVVKLFLFLVSSMSQVYLICHYGQLVADASYGFSVATYNQKWYKADVRYKRALVIIIARSQKVTFLKATIFLDITRSTMTDLLQISYKFFALLRTMYTQ	45664.1	31.7157	9.01115	ATGGAGAAGCTAATGAAGTACGCTAGCTTCTTCTACACAGCAGTGGGCATACGGCCATATACCAATGGTGAAGAATCCAAAATGAACAAACTTATATTTCACATAGTTTTTTGGTCCAATGTGATTAACCTGAGCTTCGTTGGATTATTTGAGAGCATTTACGTTTACAGTGCCTTCATGGATAATAAGTTCCTGGAAGCAGTCACTGCGTTGTCCTACATTGGCTTCGTAACCGTAGGCATGAGCAAGATGTTCTTCATCCGGTGGAAGAAAACGGCTATAACTGAACTGATTAATGAATTGAAGGAGATCTATCCGAATGGTTTGATCCGAGAGGAAAGATACAATCTGCCGATGTATCTGGGCACCTGCTCCAGAATCAGCCTTATATATTCCTTG…	Null
iORL000098	KT381576.1	ALR72582.1	NULL	Colaphellus bowringi	Colaphellus bowringi odorant receptor OR39 mRNA, complete cds	-	-	-	GenBank	https://www.ncbi.nlm.nih.gov/nuccore/KT381576.1	Candidate chemosensory genes identified in Colaphellus bowringi by antennal transcriptome analysis|Li,X.M., Zhu,X.Y., Wang,Z.Q., Wang,Y., He,P., Chen,G., Sun,L., Deng,D.G. and Zhang,Y.N.|BMC Genomics 16 (1), 1028 (2015)	Null	ALR72582_1	Null	MHNVLVTLVLCCLLYSSTAPLESFVLSVIVTLTLVVLIEVFILCWFCQEFTTEFSNVLDAAYELDWLNYSPKLRRTIILTIMRLQKPPFFTMAKSTRLDMIFFSNLLKMAYSFYTLISKVN	14065.7	51.8092	7.64106	ATGCACAACGTTCTAGTTACTCTCGTTTTGTGCTGTCTTCTGTACAGTTCAACGGCGCCTTTGGAGTCTTTTGTGCTGTCAGTGATTGTCACTCTAACATTGGTTGTGTTGATAGAAGTGTTTATTCTTTGTTGGTTCTGTCAGGAATTCACAACAGAATTTTCCAATGTGTTGGACGCAGCATACGAGCTAGATTGGTTGAATTACTCTCCGAAACTGAGAAGAACAATTATTTTAACCATCATGAGGCTTCAGAAGCCTCCATTTTTCACAATGGCAAAGTCAACTAGGCTGGACATGATATTTTTCTCAAATCTACTGAAGATGGCCTACTCGTTTTACACGTTGATTTCGAAAGTTAACTAA	Null
iORL000099	MT474420.1	QKN21132.1	NULL	Zeugodacus cucurbitae	Zeugodacus cucurbitae odorant receptor (OR13a.2) mRNA, complete cds	-	-	-	GenBank	https://www.ncbi.nlm.nih.gov/nuccore/MT474420.1	Analyses of chemosensory genes provide insight into the evolution of behavioral differences to phytochemicals in Bactrocera species|Wu,Z., Cui,Y., Ma,J., Qu,M. and Lin,J.|Mol. Phylogenet. Evol. (2020) In press	Null	QKN21132_1	Null	MDYFVPLQFDNRPIKLPIQITGYKFNCLWPLKEDASVLWRLFNNVCLSVSVLCYIGTILGEFTFIAENISDIPAVAECLCTSFMGVQYIIRIFVLLSRQRPLRQLLRNFYRDIYFTDADDAALCKEINSIIRFINIFTQFYYVPMVLILGLYVYEVASVGMASPDKPFIYRMSFRWYDAQAPLQFIITAIYSGWLTISCVTIWTAEDYTLCMVLCHASFRYKKLRLDLEQLLETARADLRSGETRCTNLNLHIAFRRRLCDIFQRQQRLNGFVAEAKAHFTHQIFYVMSFGVLLLCVVSFQFQSSPISVEWSKYISWIISQTSQFLLIGYFGQMLMDETTELRNSFYCCRWEDLLALGDLRSNKLLLGDVQFAIMNSQEPIVFDGMKFFPLTYSTVSSA…	48438	51.8208	6.86873	ATGGATTACTTTGTGCCTTTGCAGTTCGATAATCGTCCGATTAAATTACCCATACAGATAACGGGTTACAAATTCAATTGCCTTTGGCCACTCAAAGAGGACGCCAGCGTCTTATGGCGCTTGTTCAATAACGTATGCCTCAGTGTGAGCGTACTCTGTTATATCGGCACTATTTTGGGCGAATTTACCTTCATTGCCGAGAACATTAGTGATATACCAGCGGTGGCTGAGTGCCTGTGCACCTCCTTCATGGGCGTGCAATATATAATACGTATATTTGTGCTGCTCAGTCGACAGCGTCCGTTGCGACAACTACTGCGAAACTTCTATCGTGACATTTATTTTACCGACGCTGATGATGCAGCACTCTGCAAGGAAATCAACTCGATAATACGTTTC…	Null
iORL000100	DQ991151.1	ABK27845.1	odorant receptor 14	Bombyx mori	Bombyx mori odorant receptor 14 (Or14) mRNA, partial cds	-	-	4133043..4130593	GenBank	https://www.ncbi.nlm.nih.gov/nuccore/DQ991151.1	Female-biased expression of odorant receptor genes in the adult antennae of the silkworm, Bombyx mori|Wanner,K.W., Anderson,A.R., Trowell,S.C., Theilmann,D.A., Robertson,H.M. and Newcomb,R.D.|Insect Mol. Biol. (2006) In press	Null	ABK27845_1	Null	MKLYCRALEDAMRSESRRHEKIVAVIEEQRRTYEYIALIQDTFNIWLGLIYVATMIQMCTCMYHIVQSFNIDVRYIIFVISIIHIYLPCRYAANLKCMAAETPTLIYCCGWESVSDLRIKRMMPFMVARSQVIVEITAFNMFAFDMELFVWIMKTSYSMFTLMRS	19619.2	68.7855	8.15482	ATGAAGCTGTATTGCAGAGCGCTCGAAGACGCCATGAGGAGTGAAAGCAGGAGACACGAGAAGATCGTTGCGGTCATTGAAGAGCAGAGGAGGACTTATGAGTACATCGCATTAATACAGGACACGTTCAACATATGGCTCGGTCTCATATATGTGGCTACGATGATACAAATGTGCACTTGCATGTATCATATTGTCCAGAGCTTCAACATAGACGTGAGATACATTATATTCGTGATCTCCATAATCCACATCTACCTGCCTTGTCGTTACGCAGCCAATCTCAAATGCATGGCAGCCGAAACCCCTACCCTGATCTACTGTTGCGGATGGGAGTCCGTATCGGACTTGAGGATCAAGAGAATGATGCCATTCATGGTAGCACGCAGCCAAGTCATC…	Null
iORL000101	EU104527.1	ABW39746.1	NULL	Anopheles gambiae	Anopheles gambiae isolate AM1902 candidate odorant receptor gene, partial cds	-	-	19362173..19361810	GenBank	https://www.ncbi.nlm.nih.gov/nuccore/EU104527.1	Evidence for X-linked introgression between molecular forms of Anopheles gambiae from Angola|Choi,K.S. and Townson,H.|Med. Vet. Entomol. 26 (2), 218-227 (2012)	Null	ABW39746_1	Null	KPFLQTTFLVMFYSAALFLAIGTFMISANGTTTYGVILSGFLFALLLECYWCCQLVDRLNEVNTQIGILLYSLDWPVELQYTKATASRYRQAR	10605.3	23.7055	7.90184	GAAACCGTTCCTGCAGACCACGTTCCTGGTGATGTTCTACTCCGCGGCGCTATTTCTCGCCATCGGCACCTTCATGATCTCGGCCAACGGGACGACGACGTACGGTGTCATTCTGAGCGGGTTCCTGTTTGCATTGTTGCTCGAGTGCTACTGGTGTTGTCAGCTGGTCGATCGGCTCAATGAAGTGAACACACAAATTGGAATTCTGCTCTACAGCCTGGACTGGCCAGTGGAGCTGCAGTATACGAAGGCGACCGCAAGCCGCTATCGGCAGGCCCG	Null
iORL000102	KY817035.1	AVH87251.1	odorant receptor 10	Holotrichia parallela	Holotrichia parallela odorant receptor 10 mRNA, complete cds	-	-	-	GenBank	https://www.ncbi.nlm.nih.gov/nuccore/KY817035.1		Null	AVH87251_1	Null	MEVFHAAYVVKNFSNIGDAVGTGATVTTTMEGFVRVYVMVTKRQVINTILVKVWKQFWPLNVIEPTKRQQIQRKARLSVLLTSVLFFCSASSNSLITSTPYVRYHGMLLKSVFPFEWNQPFVYEIIYIWQYYSDWFVLFMINAFDFFFVSLVTVCFLQFVIIQDVVKFVLSERSRSQRNVIFGRGGESMSDREMLLKCLEQHKLINGICNELEECFNIAILIQFFVSTSALCAAALIMQVDFSQFFKMLTFAGAHLAQLFCYCYVGHQLSYESTCLAYAIYDCDWHTNYDRSIRKALVLMIQRSQKVQSLTAAGVTELNFTSFVRIMRLSFSFYTLLNNLLMKTESQ	40200.6	37.3585	8.73574	ATGGAGGTTTTTCATGCTGCCTATGTTGTCAAAAATTTTAGTAATATTGGTGATGCTGTAGGTACAGGTGCAACTGTGACCACAACTATGGAGGGCTTCGTAAGAGTATATGTCATGGTAACAAAAAGGCAAGTGATTAATACAATTTTGGTAAAGGTATGGAAGCAATTTTGGCCGCTCAACGTTATAGAACCTACTAAACGTCAACAAATCCAAAGGAAAGCACGATTATCTGTTTTACTAACTTCAGTTCTTTTCTTCTGTTCGGCAAGCAGTAATTCTTTGATAACGAGCACTCCGTACGTGCGATATCACGGAATGCTTTTAAAGTCAGTCTTTCCATTTGAATGGAATCAGCCGTTCGTTTACGAAATAATATACATTTGGCAATACTATTCC…	Null
iORL000103	MH750620.1	AYD60399.1	NULL	Drosophila mojavensis	Drosophila mojavensis strain ANZA_17 odorant receptor 83c2 (Or83c2) gene, complete cds	-	-	31600092..31598730	GenBank	https://www.ncbi.nlm.nih.gov/nuccore/MH750620.1	Positive selection at sites of chemosensory genes is associated with the recent divergence and local ecological adaptation in cactophilic Drosophila|Diaz,F., Allan,C.W. and Matzkin,L.M.|BMC Evol. Biol. 18 (1), 144 (2018)	Null	AYD60399_1	Null	MSTRASDNFNEIMRFVRFITCCVGFDVYDPNFHFSAVTITVVSLISMYFIFTILTIAKEFHGNWMFMIQASAMSGSVVQACAKIYMGVSSVETVSKLYVQLNQNYTHFEKEEDARYSMALLRSCHKLRRFLVLVGISYMVGALGMIIVAVLASILTGKLYLIMHFHLPGIDVNTEWGAWATQALHCICIILGGLGLYTGDMIIIVYLMQSFVYADILQLKVDHLNALSENQDSTEKQFEASAQLINIAKWHQTYTRFIDQCNDMFSVLVSVQVTTSAVCIVITIFSLLTSDWIGGYCYFCVLVPNMYLYCILGTILENCSEKFMYELYNISFYNLNPSQQRFVLFMLAKSQQPGAILLLGVMPLSVSSALQVTKSIYSITMMMARFLQK	44045.4	36.8185	6.49075	ATGTCGACGCGAGCCAGCGATAATTTCAATGAAATAATGCGCTTTGTGCGCTTCATAACGTGCTGCGTCGGGTTCGATGTCTACGATCCGAACTTTCACTTCAGTGCCGTTACCATCACCGTAGTATCGCTGATTAGTATGTACTTCATCTTCACAATTTTAACAATAGCCAAGGAGTTCCACGGCAACTGGATGTTCATGATACAGGCCAGTGCCATGAGCGGCAGCGTCGTGCAGGCCTGCGCCAAGATATACATGGGAGTCTCCTCGGTAGAAACGGTGTCCAAGCTCTACGTACAGCTGAATCAGAACTACACTCACTTCGAAAAGGAAGAGGATGCCAGATACTCCATGGCGCTCTTGCGCAGTTGCCACAAGCTGCGGCGCTTTCTAGTTCTG…	Null
iORL000104	KY817061.1	AVH87277.1	odorant receptor 36	Holotrichia parallela	Holotrichia parallela odorant receptor 36 mRNA, partial cds	-	-	-	GenBank	https://www.ncbi.nlm.nih.gov/nuccore/KY817061.1		Null	AVH87277_1	Null	MQISFSMYLITSIEDIGSFTKIMSSLSVGMQVIAKMSILYFKYNELNAIIKTIRYEFWPSTTMGKFIKKQIRSKLTFVLIGCIAIYVFGMLFLLQIVTAPLMKGIRILPHNSWYPFDWSQSPTYEILYVLQSFLIVYVTQNIVVGCDFLYYSICFNCTVQFNLLCETIKEVGNGREIELLNYLLRIPGTTYKPAVDEVDANERKLLVICIQHHQKLLNICLQLNKLFNYGHLYQFIASVTGLCASCYLITNENSTNGRSLVASYFLAHVSQLFQYCAVSNEVTHASLELSTAAFQCGWYKKEY	34791.5	33.9099	8.39522	ATGCAGATATCTTTTTCCATGTATTTAATTACGAGCATCGAAGATATTGGATCTTTTACGAAAATTATGTCATCTCTGTCGGTTGGAATGCAGGTCATCGCCAAAATGTCTATCCTTTACTTCAAGTACAACGAATTAAATGCCATCATTAAAACTATTCGATACGAATTTTGGCCATCTACCACTATGGGTAAATTTATCAAGAAACAAATTCGTTCAAAGTTAACCTTCGTATTGATCGGATGCATCGCAATCTACGTATTCGGCATGCTGTTTCTTTTACAAATTGTGACGGCACCTTTAATGAAAGGTATTCGAATACTGCCTCACAACTCGTGGTATCCTTTCGACTGGTCTCAAAGTCCCACTTACGAAATCTTATACGTCCTACAGTCATTT…	Null
iORL000105	Or71a	AAN11784.1	NULL	Drosophila melanogaster	odorant receptor 71a, isoform B	-	-	15078447..15077203	GenBank	https://www.ncbi.nlm.nih.gov/nuccore/Or71a	The genome sequence of Drosophila melanogaster|Adams,M.D., Celniker,S.E., Holt,R.A., Evans,C.A., Gocayne,J.D., Amanatides,P.G., Scherer,S.E., Li,P.W., Hoskins,R.A., Galle,R.F., George,R.A., Lewis,S.E., Richards,S., Ashburner,M., Henderson,S.N., Sutton,G.G., Wortman,J.R., Yandell,M.D., Zhang,Q., Chen,L.X., Brandon,R.C., Rogers,Y.H., Blazej,R.G., Champe,M., Pfeiffer,B.D., Wan,K.H., Doyle,C., Baxter…	Null	AAN11784_1	Null	MDYDRIRPVRFLTGVLKWWRLWPRKESVSTPDWTNWQAYALHVPFTFLFVLLLWLEAIKSRDIQHTADVLLICLTTTALGGKVINIWKYAHVAQGILSEWSTWDLFELRSKQEVDMWRFEHRRFNRVFMFYCLCSAGVIPFIVIQPLFDIPNRLPFWMWTPFDWQQPVLFWYAFIYQATTIPIACACNVTMDAVNWYLMLHLSLCLRMLGQRLSKLQHDDKDLREKFLELIHLHQRLKQQALSIEIFISKSTFTQILVSSLIICFTIYSMQMSPVLQDLPGFAAMMQYLVAMIMQVMLPTIYGNAVIDSANMLTDSMYNSDWPDMNCRMRRLVLMFMVYLNRPVTLKAGGFFHIGLPLFTKTMNQAYSLLALLLNMNQ	44593.3	41.7828	8.84727	ATGGACTACGATCGAATTCGACCGGTGCGATTTTTGACGGGAGTGCTGAAATGGTGGCGTCTCTGGCCGAGGAAGGAATCGGTGTCCACACCGGACTGGACTAACTGGCAGGCATATGCCTTGCACGTTCCATTTACATTCTTGTTTGTGTTGCTTTTGTGGTTGGAGGCAATCAAGAGCAGGGATATACAGCATACCGCCGATGTCCTTTTGATTTGCCTAACCACCACTGCCTTGGGAGGTAAAGTTATCAATATCTGGAAGTATGCCCATGTGGCCCAAGGCATTTTGTCCGAGTGGAGCACGTGGGATCTTTTCGAGCTGAGGAGCAAACAGGAAGTGGATATGTGGCGATTCGAGCATCGACGTTTCAATCGTGTTTTTATGTTTTACTGTTTG…	Null
iORL000106	KP975156.1	ALT31675.1	odorant receptor 21	Cnaphalocrocis medinalis	Cnaphalocrocis medinalis odorant receptor 21 (or21) mRNA, partial cds	-	-	-	GenBank	https://www.ncbi.nlm.nih.gov/nuccore/KP975156.1	Identification and Comparative Expression Profiles of Chemoreception Genes Revealed from Major Chemoreception Organs of the Rice Leaf Folder, Cnaphalocrocis medinalis (Lepidoptera: Pyralidae)|Zeng,F.F., Zhao,Z.F., Yan,M.J., Zhou,W., Zhang,Z., Zhang,A., Lu,Z.X. and Wang,M.Q.|PLoS ONE 10 (12), E0144267 (2015)	Null	ALT31675_1	Null	GGWILCMAAYKLISLNVLSIEFASMTLFITCILTELLLYCYYGNEVFEESDRVVQSVYGMEWLHAPLRFKKSLVLMMERAKRPLRPAAGSIIPLSLDTFVTIMKSSYSFYAVLRQTK	-	-	-	GGCGGGTGGATCCTTTGCATGGCTGCATACAAGTTAATCAGTCTGAATGTTCTAAGCATAGAATTCGCGTCGATGACATTGTTCATTACTTGTATTCTGACGGAATTGTTGCTCTATTGCTATTACGGAAACGAAGTATTTGAAGAGAGCGACCGCGTGGTGCAGTCGGTGTACGGCATGGAGTGGCTGCACGCGCCGCTGCGCTTCAAGAAGTCGCTGGTGCTGATGATGGAGCGCGCCAAGCGCCCGCTGCGCCCCGCCGCCGGGAGCATTATACCGCTCTCACTTGACACTTTTGTTACGATTATGAAGTCGTCATACAGCTTCTACGCAGTTCTTCGGCAAACTAAATGA	Null
iORL000107	MT474418.1	QKN21130.1	NULL	Zeugodacus cucurbitae	Zeugodacus cucurbitae odorant receptor (OR10a) mRNA, complete cds	-	-	-	GenBank	https://www.ncbi.nlm.nih.gov/nuccore/MT474418.1	Analyses of chemosensory genes provide insight into the evolution of behavioral differences to phytochemicals in Bactrocera species|Wu,Z., Cui,Y., Ma,J., Qu,M. and Lin,J.|Mol. Phylogenet. Evol. (2020) In press	Null	QKN21130_1	Null	MNFRFLSRTFPLRDYYFYVPKLCLGALGFWPLDTCEPGAFNVWAWVNLIILTIGVVTEMHAGCLALRTDLELALDTLCPAGTSAVTLLKMALIYYYRQDLAWVLKRMRDLVYERDVSINSVKKHIVRAHAVMAARLNFIPFVMGFITCTSYNLKPLLMTLILYVQGREPMWKLPFNMTMPPFLLRAPYFPLTYIFTAYTGYITIFMYGGCDAFYYEFCSNTAALLELLQNDLKSILSFGGDKFTLTAEESTVLEWRLVQFIKRHNDIIELTRFFCKRYTVITLAHFVSAGLVIGASIFDLMTFTGFGIVIYIGYTIAVLGQLFIYCYGGSMVAESSVQLATVAFGCDWHACNPRLRRYVLMIIIRSQRAISMSVPFFSPSLVTFTSILQTSGSIIALAS…	45690.5	40.1899	8.86796	ATGAACTTCAGATTTCTTTCGCGTACCTTTCCGCTGCGCGATTATTACTTTTATGTGCCGAAATTGTGCCTCGGTGCGTTGGGCTTCTGGCCGCTGGACACGTGTGAGCCTGGTGCATTCAATGTGTGGGCTTGGGTGAATCTCATCATTTTGACCATTGGTGTCGTTACCGAGATGCACGCCGGCTGCTTGGCGCTGAGGACCGATCTGGAACTCGCTTTGGACACGCTCTGCCCGGCCGGCACCTCGGCTGTGACATTACTAAAAATGGCCTTGATCTATTACTACCGCCAGGATCTGGCGTGGGTACTGAAGCGCATGCGAGATTTGGTGTATGAGCGCGATGTGTCAATAAATAGCGTTAAGAAGCATATTGTACGCGCGCACGCCGTTATGGCA…	Null
iORL000108	FN422987.1	CBA14141.1	NULL	Drosophila simulans	Drosophila simulans partial or85c gene for odorant receptor 85c, strain 14021-0251.05	-	-	16937543..16936265	GenBank	https://www.ncbi.nlm.nih.gov/nuccore/FN422987.1	Tests for selection on chemosensory genes based on polymorphism and divergence in Drosophila melanogaster and D. simulans|Gardiner,A., Wengraf,D., Lu,J., Jordan,W.C., Ritchie,M.G. and Butlin,R.K.|Unpublished	Null	CBA14141_1	Null	EPYTIGSRPKKVGLGLNFFFWAKVINLRFIVLGEILFLGVAYSDGKFIDAVTVLSYIGFVIVGMSKMFFIWWKKTDLSNLVKELEHIYPNGRAEEVVYRLDSYLRSCSRISITYALLYSVLIWTFNLFSIMQFLVYEKWLKIRVVGQTLPYLMYFPWNWHENWTYYVLLFCQNFAGHTSASGQISTDLLLCAVATQVVMHFDYLARVVENQVLDGDWSENSRFLAKTVQYHQRILRLMDVLNDIFGIPLLLNFMVFTFVICFVGFQMTVGVPPDIRVKYRRALVFFIARPQRTTYLKATIFMNITRATMTDLLQVSYKFFALLRTMY	38354.8	26.956	9.36347	GAGCCATATACGATTGGCTCGCGTCCCAAAAAAGTAGGCCTTGGGTTAAATTTTTTTTTCTGGGCCAAAGTGATCAACTTAAGGTTCATCGTTTTGGGAGAGATCCTCTTTCTGGGAGTGGCATATTCGGATGGAAAGTTCATTGATGCCGTCACTGTACTGTCCTATATCGGATTCGTAATCGTGGGCATGAGCAAGATGTTTTTCATTTGGTGGAAAAAGACCGATCTTAGCAATTTGGTCAAGGAATTGGAGCACATCTATCCAAATGGGAGAGCTGAGGAGGTGGTGTATCGGTTGGATAGCTACCTGCGATCCTGTTCACGGATTAGCATTACCTATGCACTACTCTACTCCGTGCTCATCTGGACCTTCAATCTGTTTAGTATCATGCAATTC…	Null
iORL000109	FN422505.1	CBA13659.1	NULL	Drosophila simulans	Drosophila simulans partial or71a gene for odorant receptor 71a, strain 14021-0251.001	-	-	14392228..14391073	GenBank	https://www.ncbi.nlm.nih.gov/nuccore/FN422505.1	Tests for selection on chemosensory genes based on polymorphism and divergence in Drosophila melanogaster and D. simulans|Gardiner,A., Wengraf,D., Lu,J., Jordan,W.C., Ritchie,M.G. and Butlin,R.K.|Unpublished	Null	CBA13659_1	Null	PKWWAFGAGKESISTPDWIKWQAYALHVPFTFLFVLLLWLEAIRSRDIQHTADVLLICLTTTALGGKMINIWKYAHVAQGILFEWSTWDLFELRSKQEVDMWRFEHRRFNRVIMFYCLCSVGVIPLIVIQPLFDIPNRLPFWMWTPFDWQQPVLFWYAFIYQVTTIPIICFGNVTMDVVNWYLMVHLFLCLRMLGQRVSKFEHDDRDLREKFLELVHVLQRLNEHAQDLPGFAAMMQYLVAMIMQVMLPTIYGNAVIDSANMLTDSLYNSDWPDMNSRMRRLVLMFMVYLNRPVTLKAGGFFHIGLPLFTKTMNQAYSLLALL	38167.7	34.6595	8.05528	CCTAAATGGTGGGCTTTCGGGGCGGGGAAGGAATCCATCTCCACGCCGGACTGGATTAAATGGCAGGCATATGCCTTGCACGTTCCATTTACCTTCTTGTTTGTGTTGCTTTTGTGGTTGGAGGCAATCAGGAGCAGGGATATACAGCATACCGCCGATGTCCTTTTGATTTGCCTGACCACCACTGCCTTGGGAGGTAAAATGATCAATATCTGGAAGTATGCCCATGTGGCCCAAGGCATTTTGTTCGAATGGAGCACGTGGGATCTTTTCGAGCTGAGGAGCAAACAGGAAGTGGATATGTGGCGATTCGAGCATCGACGTTTCAATCGTGTTATTATGTTTTACTGTTTGTGCAGTGTTGGTGTCATCCCACTGATTGTGATTCAACCGTTGTTT…	Null
iORL000110	FJ384998.1	ACO59963.1	odorant receptor 13	Helicoverpa zea	Helicoverpa zea odorant receptor 13 (Or13) mRNA, partial cds	-	-	-	GenBank	https://www.ncbi.nlm.nih.gov/nuccore/FJ384998.1	Identification and initial characterization of the 3' end of gene transcripts encoding putative members of the pheromone receptor subfamily in Lepidoptera|Garczynski,S.F., Wanner,K.W. and Unruh,T.R.|Insect Sci. 19 (1), 64-74 (2012)	Null	ACO59963_1	Null	KNRKLVFVMLRQSQRSIDLKMMSMLTVGVQTMTAILKTSFSYFVMLKTVAEEEQ	6288.51	61.2426	9.99249	TAAGAACCGAAAGCTTGTTTTCGTGATGCTGAGACAGTCGCAAAGGTCTATAGATCTGAAGATGATGAGCATGCTCACCGTCGGCGTCCAGACTATGACTGCGATATTGAAAACATCGTTCTCATATTTTGTAATGTTAAAAACAGTTGCAGAAGAAGAACAGTGA	Null
iORL000111	MF625587.1	AXY83414.1	odorant receptor 48	Conopomorpha sinensis	Conopomorpha sinensis putative odorant receptor 48 mRNA, complete cds	-	-	-	GenBank	https://www.ncbi.nlm.nih.gov/nuccore/MF625587.1	Analysis of the Antennal Transcriptome and Chemosensory-related Genes of Conopomorpha sinensis Bradley (Lepidoptera: Gracilariidae)|Li,P., Liu,Y., Wang,S. and Sun,H.|Unpublished	Null	AXY83414_1	Null	MKTIYSNQIQRYMHDVCRFSYMCGVPNLWYGKMELSHSFKSKFEAFQSLTLVVFIIITSSQVLGVFTQHDVTEKQKTDRLLFLCFSYPPIVSTIYSISHHRESIKDVVKNLVCDFKDFHNDHEVEEDNLGMLRLYSKFFKFVSFSSMHSYGLQAAVKMIWFGSTFTVITVAWPNPTDHSSVATVANFIIYIFWALFLTRYIACNLVTMTVTICTSYQFRQLSSYFLSLNEVFQEDTPQVIKEYKYERKYVEGIRMHQRLLRCTAQIGRIFAVSFCGNVAMYIGNVSLLLFQFTSMERSATDLLTIISSGIVCAACTGISMYKAGDITYEASILPNAMYMSGWQNCQGRASVRMRKIIVASMRQARLLRMTCRR	43081.8	37.6059	9.1181	ATGAAAACTATTTACAGCAACCAAATACAAAGATACATGCATGATGTCTGCCGATTCTCGTACATGTGTGGTGTACCAAATCTTTGGTATGGTAAAATGGAGCTCTCGCATTCTTTCAAGAGTAAATTCGAAGCGTTCCAGTCGCTAACACTAGTAGTTTTCATCATTATCACTTCGTCTCAGGTTCTTGGTGTGTTCACACAGCACGATGTGACTGAGAAACAGAAAACCGATCGACTTCTATTCCTATGTTTCTCATACCCGCCGATTGTTTCAACTATATACTCTATTTCTCATCACAGAGAATCGATAAAAGATGTTGTCAAAAATCTGGTGTGCGATTTTAAGGATTTTCACAACGATCACGAAGTTGAAGAGGATAATTTAGGAATGTTGAGG…	Null
iORL000112	MG859420.1	AXM05248.1	CchlOR130	Campoletis chlorideae	Campoletis chlorideae isolate CchlOR130 odorant receptor mRNA, partial cds	-	-	-	GenBank	https://www.ncbi.nlm.nih.gov/nuccore/MG859420.1	An odorant receptor mediates the attractiveness of cis-jasmone to Campoletis chlorideae, the endoparasitoid of Helicoverpa armigera|Sun,Y.L., Dong,J.F., Ning,C., Ding,P.P., Huang,L.Q., Sun,J.G. and Wang,C.Z.|Insect Mol. Biol. (2018) In press	Null	AXM05248_1	Null	MSTHMEKYNRYCKSLRRLLLFAGLWPIVNPSRFYRSVPYLHILAEVWTTVAVLNFCRLHITNLGLLIKGLGLALSFFVTIQKMICFTFYRDELLYLHMNLEMTFSQDLEDPELRPILLSPLLTYYRPSLSYSIGVCTLFTMYWVKPIIIIIIQVAQGASTVKYMLPFPTMYPWSIGPTNKWFYSGLYIFEIYAGMFVASVAASVDSLFGYYIFQISGQLRTISYRLKNLNANDNYRKVIKECVSRHQILTRC	29426.5	43.6719	9.38945	ATGTCGACTCACATGGAAAAATATAATCGATACTGTAAATCATTAAGAAGATTATTGTTATTTGCTGGACTGTGGCCGATAGTGAATCCCAGCAGATTTTATCGCTCAGTGCCGTATCTTCACATTTTGGCGGAAGTTTGGACAACAGTCGCGGTTCTTAATTTTTGTCGCCTCCATATAACGAATCTCGGACTTTTGATCAAGGGTCTCGGCTTAGCTCTGAGTTTTTTTGTCACCATACAAAAAATGATTTGCTTCACTTTTTATCGAGACGAACTGCTCTACCTTCACATGAATTTGGAAATGACCTTTTCTCAAGATCTTGAGGATCCTGAACTACGACCCATTTTATTGTCACCACTTTTGACCTACTATCGACCGTCCCTGAGCTATTCAATC…	Null
iORL000113	KC960468.2	AGY14579.2	SinfOR21	Sesamia inferens	Sesamia inferens clone SinfOR21 putative odorant receptor mRNA, complete cds	-	-	-	GenBank	https://www.ncbi.nlm.nih.gov/nuccore/KC960468.2	Differential expression patterns in chemosensory and non-chemosensory tissues of putative chemosensory genes identified by transcriptome analysis of insect pest the purple stem borer Sesamia inferens (Walker)|Zhang,Y.N., Jin,J.Y., Jin,R., Xia,Y.H., Zhou,J.J., Deng,J.Y. and Dong,S.L.|PLoS ONE 8 (7), E69715 (2013);Functional characterization of sex pheromone receptors in the purple stem borer, Sesa…	Null	AGY14579_2	Null	MSLRKFLFENEPVIGITTPSDYKYIKILRFMLVIISSWPRKEIGEPESNYQAIFFKYFYLGITIACMFGGVSYVIIHMSELTFLEVGHMYIIILMNTVDMSRVITLTFSSKYRAVGKEFLTKIHLFFYKDRSEYAMKTHKMVHLVSHLFTLFLVSQMLAGLSLFNLIPMYSNFAAGRYSRGGTQNSTFEHSLYYPYPFNTSTDMKGYIVACIIHWSLSYLCSTWFCMFDLFLSLMVFHLWGHFKILINLLNDFPRPSSNSKLMLENGFELHAEKYSKEELLQVSERLKECINYHREIVSFTDTMSDVFGPMLFVYYLFHQASGCLLLLECSEMTAQALMRYLPLTIILTQQLIQLSVIFELVGSESEKLKDAVYGVPWECMDIKNRKVVAFFLMNVQEP…	-	-	-	ATGTCTTTACGTAAATTTCTTTTCGAAAACGAACCTGTAATTGGCATCACAACCCCATCCGATTACAAGTACATTAAAATCTTACGTTTCATGCTGGTCATCATCAGCTCCTGGCCGCGGAAAGAAATAGGGGAGCCAGAGTCTAACTATCAAGCCATATTCTTTAAGTACTTTTACTTAGGTATCACTATTGCTTGCATGTTTGGAGGCGTTTCTTATGTCATAATACACATGAGCGAGTTAACTTTTTTGGAAGTTGGGCATATGTATATTATTATACTTATGAATACAGTTGATATGTCCAGAGTCATCACACTGACGTTTTCTTCTAAGTACCGAGCCGTGGGTAAAGAATTTCTTACTAAAATCCATCTGTTCTTCTACAAAGATCGTTCTGAA…	Null
iORL000114	KY817037.1	AVH87253.1	odorant receptor 12	Holotrichia parallela	Holotrichia parallela odorant receptor 12 mRNA, complete cds	-	-	-	GenBank	https://www.ncbi.nlm.nih.gov/nuccore/KY817037.1		Null	AVH87253_1	Null	MLACLHFFMTLTGVWQGKRMSVRTHQAIFYTNSFLFTYYTIGFYLHTFKIFTDDKTTIDDVIDTMFTILSATNLLYNYIAIVFLRKEFRALVDNLMNFDKYGIPKNLRAYDERANVLTAFTFSYCFMAGAIIQMGAIFAYETCMEHSVRTNKDMTCGYGCKVHYPYKYQSGISQIVHVTVGVYSLSFLASSGGLFVCLFVSFVEYIIVRLDHLADMLLKVFDIEDYKDQKEALKLYVEYHILIMGLVEQTNSCLLILSTPALFIYSSIIGLSLFAILNGNIIKPSVNALGFIFTTFILSSYGQQLIMKSEAIGTAVYNSKWYHASPYLKKHAVFIITRSQKPFLMNVGFGFYFYLPLFTQIMRGAYTYMSLQINTD	43168	32.6046	8.48986	ATGTTAGCATGTTTGCATTTCTTCATGACATTAACAGGAGTCTGGCAAGGCAAGCGCATGTCCGTTCGAACGCATCAGGCGATATTTTATACGAACAGCTTCCTCTTCACCTACTACACGATCGGCTTTTATTTGCATACGTTTAAAATATTTACAGACGATAAAACCACAATAGATGACGTAATAGACACGATGTTTACCATATTGAGCGCAACGAATTTGTTGTACAATTACATCGCAATCGTCTTTTTGCGTAAAGAATTCCGAGCGCTCGTGGATAATCTCATGAACTTCGACAAGTACGGCATTCCGAAGAATCTTAGAGCATACGATGAAAGGGCGAATGTATTGACGGCATTCACGTTTTCGTATTGTTTCATGGCAGGAGCGATCATTCAA…	Null
iORL000115	MG816616.1	AXF48801.1	NULL	Lobesia botrana	Lobesia botrana odorant receptors OR59 mRNA, complete cds	-	-	-	GenBank	https://www.ncbi.nlm.nih.gov/nuccore/MG816616.1	Analysis of the grapevine moth Lobesia botrana antennal transcriptome and expression of odorant-binding and chemosensory proteins|Rojas,V., Jimenez,H., Palma-Millanao,R., Gonzalez-Gonzalez,A., Machuca,J., Godoy,R., Ceballos,R., Mutis,A. and Venthur,H.|Comp. Biochem. Physiol. Part D Genomics Proteomics 27, 1-12 (2018)	Null	AXF48801_1	Null	MDSKLQARKELSATLSLCLFCMRCIGLSLERPAGTVRFLCQKLMFVVSICSIVYHVFSEIVYIGLTLSNSPRVEDVVPLFHTFGYGALSIAKVFALWSKKDVFAEHLEELSGIWPMEPLDEDARIIKQKSVSALKLVHRWYFSMNVGGVLFYNVTPICIYLYQLWQGQDAKVGFVWVSWYPFDKHEPLNHVFVYMFEVFAGQTCVWIMICTDLLFSGLASHIALLLRLLHRRLESLADTAKSQEEYYQEIVENIKLHQRLIRYCNDLEEAFTIVNLINVVFSSVNICCVVFVIVLLEPFLAVSNKLFLGSALIQIGMLCWYADDIFHSNADVALAVYNSGWYRTDPRCRRALIFLIRRAQKPVAFTAMKFTNLSLVTYSSILTRSYSYFALLYTMYNDN…	46150.6	35.6933	7.89681	ATGGATAGTAAACTGCAAGCGAGAAAGGAATTAAGCGCGACTCTAAGCCTATGCCTATTTTGCATGCGCTGCATAGGGCTTTCGCTCGAGCGGCCGGCCGGCACCGTGCGGTTTTTATGTCAGAAACTGATGTTCGTAGTGTCGATCTGCTCCATTGTCTACCACGTCTTCAGTGAAATCGTTTACATTGGCCTCACGTTATCTAATTCGCCACGAGTCGAAGACGTTGTTCCGCTTTTTCATACTTTCGGCTACGGCGCTTTAAGTATTGCGAAAGTGTTTGCCCTATGGTCCAAGAAGGACGTGTTTGCCGAACATTTGGAGGAGCTGTCTGGAATATGGCCCATGGAACCACTCGATGAAGACGCACGAATAATCAAGCAGAAGAGCGTATCTGCG…	Null
iORL000116	DQ991149.1	ABK27843.1	odorant receptor 10	Bombyx mori	Bombyx mori odorant receptor 10 (Or10) mRNA, partial cds	-	-	361235..358838	GenBank	https://www.ncbi.nlm.nih.gov/nuccore/DQ991149.1	Female-biased expression of odorant receptor genes in the adult antennae of the silkworm, Bombyx mori|Wanner,K.W., Anderson,A.R., Trowell,S.C., Theilmann,D.A., Robertson,H.M. and Newcomb,R.D.|Insect Mol. Biol. (2006) In press	Null	ABK27843_1	Null	GFYFNFLKIKRIVASMDDVLFTAMSIEDQATIFSHSRTVNKLYKGVLGFTGFTLVQWTVLSLIGSERTLPFNEMWVPTDISKSPNYEITFVVELWMMVISAALFMSVDTITVATMMFSCAQLDIIMKKTQQIQEIPLSPDLS	16123.8	40.5057	4.99071	GGTTTCTACTTTAACTTCTTAAAGATAAAACGAATCGTCGCTTCCATGGACGATGTACTATTCACAGCCATGTCCATCGAAGATCAAGCCACCATCTTTAGCCACTCGAGGACAGTAAATAAGCTATATAAAGGTGTATTGGGTTTCACGGGCTTTACTCTTGTGCAGTGGACAGTGCTATCGCTGATCGGTAGTGAAAGAACGCTACCCTTCAATGAAATGTGGGTACCGACTGATATAAGCAAATCCCCAAACTATGAGATAACTTTTGTCGTTGAACTCTGGATGATGGTCATATCAGCCGCTTTGTTCATGTCTGTAGACACAATAACGGTGGCTACGATGATGTTCTCTTGTGCTCAACTCGACATTATTATGAAAAAAACACAGCAGATACAA…	Null
iORL000117	MH252530.1	AZL96419.1	odorant receptor 23	Helicoverpa assulta	Helicoverpa assulta odorant receptor 23 (OR23) mRNA, complete cds	-	-	-	GenBank	https://www.ncbi.nlm.nih.gov/nuccore/MH252530.1	Identification of the glomeruli and olfactory receptor involved in farnesene detection in a moth|Wu,H., Li,R.-T., Dong,J.-F., Jiang,N.-J., Huang,L.-Q. and Wang,C.-Z.|Unpublished	Null	AZL96419_1	Null	MEETFLAFHRVLSFAGISIFAKNNWNSKWWLFLQIINFIVGNLCFVFTTGFVATSYTDFLLCIQGACIWTTGVIMTISIWVCLIFRKKFRRFLEEMVFQDGMLGMPLIRHIFLVSTKGERINELRELVNDSQNKLFKYTRVLLKTYVLSVFVCATLYLCTPIYLMIVREDKSLRLLAFDMWFPWSLENYTVYIVSFIFHAYAGYLCCIAYPGLQSTIILLIGQVIRQTRILTFILLHLNELVLEVTGVQDEEWQTYCSLVHSQCVDRYVKIKRFSNRLNVICRPFYLTLILVAIMLVCMCSVKIAISDKLSLDTMKYYVHEFCFILMVLMFCLLGQQVENECEALEKAATEKWYTFNKTHKVNVLIFNMALSQRMPIYIFGTITLSLPTFTWFIKTGMS…	48335.1	33.171	8.39316	ATGGAGGAGACATTTCTTGCATTCCACCGCGTCTTATCCTTCGCTGGCATTTCAATCTTTGCCAAAAACAATTGGAATTCTAAGTGGTGGTTATTTCTTCAGATCATCAACTTTATTGTAGGCAACTTATGCTTCGTTTTCACTACTGGCTTCGTTGCAACCAGTTACACTGATTTCCTTCTCTGCATACAAGGAGCTTGCATCTGGACAACAGGAGTCATTATGACCATTTCCATATGGGTCTGTTTGATCTTCAGAAAGAAATTTCGAAGATTTTTAGAGGAGATGGTCTTTCAAGATGGAATGTTGGGAATGCCTTTGATAAGGCATATCTTTCTGGTCTCCACAAAAGGAGAAAGAATTAATGAGTTGAGAGAACTGGTTAACGATTCGCAAAAT…	Null
iORL000118	FN422501.1	CBA13655.1	NULL	Drosophila melanogaster	Drosophila melanogaster partial or71a gene for odorant receptor 71a, strain 14021-0231.23	-	-	15078402..15077222	GenBank	https://www.ncbi.nlm.nih.gov/nuccore/FN422501.1	Tests for selection on chemosensory genes based on polymorphism and divergence in Drosophila melanogaster and D. simulans|Gardiner,A., Wengraf,D., Lu,J., Jordan,W.C., Ritchie,M.G. and Butlin,R.K.|Unpublished	Null	CBA13655_1	Null	LKWWRLWPRKESVSTPDWTNWQAYALHVPFTFLFVLLLWLEAIKSRDIQHTADVLLICLTTTALGGKVINIWKYAHVAQGILSEWSTWDLFELRSKQEVDMWRFEHRRFNRVFMFYCLCSAGVIPFIVIQPLFDIPNRLPFWMWTPFDWQQPVLFWYAFIYQATTIPIACACNVTMDAVNWYLMLHLSLCLRMLGQRLSKLQHDDKDLREKFLELIHLHQRLKQQAQDLPGFAAMMQYLVAMIMQVMLPTIYGNAVIDSANMLTDSMYNSDWPDMNCRMRRLVLMFMVYLNRPVTLKAGGFFHIGLPLFTKTMNQAYSLLALL	38235.8	38.6081	8.79686	CTGAAATGGTGGCGTCTCTGGCCGAGGAAGGAATCGGTGTCCACACCGGACTGGACTAACTGGCAGGCATATGCCTTGCACGTTCCATTTACATTCTTGTTTGTGTTGCTTTTGTGGTTGGAGGCAATCAAGAGCAGGGATATACAGCATACCGCCGATGTCCTTTTGATTTGCCTAACCACCACTGCCTTGGGAGGTAAAGTTATCAATATCTGGAAGTATGCCCATGTGGCCCAAGGTATTTTGTCCGAGTGGAGCACGTGGGATCTTTTCGAGCTGAGGAGCAAACAGGAAGTGGATATGTGGCGATTCGAGCATCGACGTTTCAATCGTGTTTTTATGTTTTACTGTTTGTGCAGTGCTGGTGTAATCCCATTTATTGTGATTCAACCGTTGTTT…	Null
iORL000119	FN422787.1	CBA13941.1	NULL	Drosophila simulans	Drosophila simulans partial or85d gene for odorant receptor 85d, strain 14021-0251.169	-	-	16895790..16894590	GenBank	https://www.ncbi.nlm.nih.gov/nuccore/FN422787.1	Tests for selection on chemosensory genes based on polymorphism and divergence in Drosophila melanogaster and D. simulans|Gardiner,A., Wengraf,D., Lu,J., Jordan,W.C., Ritchie,M.G. and Butlin,R.K.|Unpublished	Null	CBA13941_1	Null	AIPLQSFLKYANAFYLSIGMLAYDHKYSQKWKEVLLHWTFIAQMVNLNTVLVSELIYVFLAIGKGSNFLEATMNLSFIGFVIVGDLKIWYISRQRKRLTQVVSRLEELHPEGLAQQEPYNIGYHLSGYSRYSIFYFGMHMVLIWTYNLYWAVYYLVCDFWLGMRQFERMLPYYCWVPWDWSTGYSYYFMYISQNIGGQACLSGQLAADMLMCALVTLVVMHFIRLSAHIEGHVAGIGPFQRDLEFLQATVAYHQSLIHLCQDINEIFGVSLLSNFVSSSFIICFVGFQMTIAVYNHDWFRADLRYRKMLILIIKRAQQPSRLKATMFLNISLVTVSD	39332.6	42.1692	8.4299	GCCATTCCATTGCAGAGCTTTCTGAAGTATGCCAATGCGTTCTATTTATCGATTGGAATGCTGGCCTACGATCACAAGTACAGTCAAAAGTGGAAGGAGGTCCTGCTGCACTGGACCTTCATTGCCCAGATGGTGAATCTGAACACTGTGCTCGTCTCGGAGCTGATTTACGTATTCCTGGCGATCGGCAAAGGTAGCAATTTTCTGGAGGCCACCATGAATCTGTCGTTCATTGGATTTGTCATCGTTGGTGACCTCAAAATCTGGTACATTTCGCGGCAGAGAAAGAGACTCACCCAAGTGGTCAGCCGATTGGAAGAACTGCATCCGGAAGGCTTGGCTCAACAAGAACCCTATAATATTGGGTATCATTTAAGTGGCTATAGCCGATATAGCATA…	Null
iORL000120	Or88a	AAF55018.2	NULL	Drosophila melanogaster	odorant receptor 88a	-	-	14110823..14109445	GenBank	https://www.ncbi.nlm.nih.gov/nuccore/Or88a	The genome sequence of Drosophila melanogaster|Adams,M.D., Celniker,S.E., Holt,R.A., Evans,C.A., Gocayne,J.D., Amanatides,P.G., Scherer,S.E., Li,P.W., Hoskins,R.A., Galle,R.F., George,R.A., Lewis,S.E., Richards,S., Ashburner,M., Henderson,S.N., Sutton,G.G., Wortman,J.R., Yandell,M.D., Zhang,Q., Chen,L.X., Brandon,R.C., Rogers,Y.H., Blazej,R.G., Champe,M., Pfeiffer,B.D., Wan,K.H., Doyle,C., Baxter…	Null	AAF55018_2	Null	MKPTEIKKPYRMEEFLRPQMFQEVAQMVHFQWRRNPVDNSMVNASMVPFCLSAFLNVLFFGCNGWDIIGHFWLGHPANQNPPVLSITIYFSIRGLMLYLKRKEIVEFVNDLDRECPRDLVSQLDMQMDETYRNFWQRYRFIRIYSHLGGPMFCVVPLALFLLTHEGKDTPVAQHEQLLGGWLPCGVRKDPNFYLLVWSFDLMCTTCGVSFFVTFDNLFNVMQGHLVMHLGHLARQFSAIDPRQSLTDEKRFFVDLRLLVQRQQLLNGLCRKYNDIFKVAFLVSNFVGAGSLCFYLFMLSETSDVLIIAQYILPTLVLVGFTFEICLRGTQLEKASEGLESSLRSQEWYLGSRRYRKFYLLWTQYCQRTQQLGAFGLIQVNMVHFTEIMQLAYRLFTFLK…	47087.5	33.1983	8.57857	ATGAAGCCAACGGAAATCAAAAAACCCTATCGAATGGAGGAGTTTCTGCGTCCGCAGATGTTCCAGGAGGTGGCTCAGATGGTGCATTTCCAGTGGCGGAGAAATCCGGTGGACAACAGCATGGTGAACGCATCCATGGTCCCCTTCTGCTTGTCGGCGTTTCTTAATGTCCTGTTTTTCGGCTGCAATGGTTGGGACATCATAGGACATTTTTGGCTGGGACATCCTGCCAACCAGAATCCGCCCGTGCTTAGCATCACCATTTACTTCTCGATCAGGGGATTGATGCTATACCTGAAACGAAAGGAAATCGTTGAGTTTGTTAACGACTTGGATCGGGAGTGTCCGCGGGACTTGGTCAGCCAGTTGGACATGCAAATGGATGAGACGTACCGAAAC…	Null
iORL000121	MG204648.1	AXX83014.1	NULL	Yemma signatus	Yemma signatus odorant receptor (OR13) mRNA, complete cds	-	-	-	GenBank	https://www.ncbi.nlm.nih.gov/nuccore/MG204648.1		Null	AXX83014_1	Null	MVGKVTKLDSQNFFTCRPHLEYEGCVLEKSGRHIFMTVIRLYFLAAGWIQYIFAIFTMSKDESVIKAVECLHWVIVFVSVFIMSLNSVLYSKKYKKFEAIIKSGFYDYGGEMSEKQINIVKDIDGIIRRVMLWTSITFAWGLFASYLKGPLFMEKFTLPFPLWFPWKIQDWTSYVISMIYLFLVCETMVGSSAANCLLFVTLCGHLDAQIRVLIEAVRGIDGLAQEDIPSLERHKRISRRIKSCVEHQLIIIDYFVEVQKYYNWPLLVTAFSMGIILCTLGYIVINPESTMPHIASFVFILIPEMIIAVFYCSLGQRIADMSSELSDTVYRLEWYSMPVSIQRDLLLLMVGSRKHYQFTGFNLHQFSFKGLSEIFQASFTYFNMLVALSGGK	45283	37.8827	8.25996	ATGGTTGGGAAAGTTACCAAACTAGACTCACAAAATTTTTTCACCTGTAGGCCACATCTGGAATATGAAGGATGTGTTCTTGAAAAGAGCGGTAGACACATTTTCATGACTGTCATACGACTATATTTTTTGGCCGCTGGTTGGATTCAGTATATATTCGCGATTTTTACCATGAGCAAAGATGAGAGCGTGATAAAAGCCGTAGAATGCCTTCATTGGGTGATTGTCTTTGTATCGGTGTTCATCATGAGCCTCAATTCGGTGTTATACAGCAAGAAATATAAGAAATTTGAAGCAATCATAAAGTCCGGCTTTTACGACTACGGAGGAGAAATGTCCGAGAAACAAATCAATATTGTAAAAGACATAGACGGAATAATACGCCGGGTCATGCTTTGG…	Null
iORL000122	KX655956.1	AOG12905.1	EhipOR2	Eogystia hippophaecolus	Eogystia hippophaecolus clone EhipOR2 odorant receptor mRNA, complete cds	-	-	-	GenBank	https://www.ncbi.nlm.nih.gov/nuccore/KX655956.1	Antennal transcriptome analysis and expression profiles of odorant binding proteins in Eogystia hippophaecolus (Lepidoptera: Cossidae)|Hu,P., Tao,J., Cui,M., Gao,C., Lu,P. and Luo,Y.|BMC Genomics 17, 651 (2016)	Null	AOG12905_1	Null	MSPIKQSESFKFNFVLLKFFGIWPGCTTNKYYKYYSIVYFVTMLLIYNILLTVNLFYTPQKVELLIREVIFIFTEVVVTTKVLMILLMREKLVVLFDMLDDDIFNGEDAIGRDIVLKYNSYYKSYWKMFTVLSLFAYFSQVFLPIIIYFIFNVSNPELPICKYYFLSNQVREKYFWIFLLYQSFGMFGHLIYNVNIDTLMSGLILMAVAQLKLLNHNLRNVKFQKNKSKLKVQIQENIQMTRLNQCLKHYDVLLKYFYKVQEFISVTMFIQFGVASAIICVVMCGLLLSSTTETMMFMVSYLFAMTLEIFVPTWLGTQLSYESQELVFAAYNSEWIPRSESFKRSLRLFMEHANAPLTLTGLKLFPLCLGTFISIMKTAYSFFTLVRNVQDSQGEAI	46692.9	36.1731	8.95719	ATGTCGCCGATAAAACAGTCAGAAAGTTTTAAGTTTAATTTTGTCTTGTTAAAATTTTTTGGAATATGGCCAGGATGTACAACAAACAAATACTATAAATATTATTCTATCGTATATTTTGTCACCATGCTTTTGATTTACAATATCCTCTTAACTGTCAACTTATTTTACACGCCTCAAAAAGTAGAGCTGCTAATTCGAGAAGTAATATTTATTTTTACCGAAGTGGTGGTCACGACTAAAGTTTTGATGATTCTCTTGATGAGAGAGAAACTTGTCGTCCTATTTGATATGTTAGATGATGACATTTTTAACGGAGAAGATGCTATCGGTAGAGACATTGTACTAAAATATAACTCGTATTACAAAAGCTATTGGAAAATGTTTACAGTGTTATCG…	Null
iORL000123	KY817045.1	AVH87261.1	odorant receptor 20	Holotrichia parallela	Holotrichia parallela odorant receptor 20 mRNA, partial cds	-	-	-	GenBank	https://www.ncbi.nlm.nih.gov/nuccore/KY817045.1		Null	AVH87261_1	Null	MEGMRKFFDSNTFILKLSGMWWFLKRSNSEYKHVFYGIFCILISQLYYLPSEWYRLKDIYTDFDSLINQLGMLLTHQLGMFKLLNVFLRRNRILNMLETFQNTFEFESCGKFKPQQIIASHREVAKNAITLYFMLACCVPITATISTAIQLGKVSSEEFNKGREICDNILPYYIV	20670	45.3321	8.78003	ATGGAAGGAATGAGAAAATTTTTTGATTCCAATACTTTTATATTAAAACTATCGGGCATGTGGTGGTTTCTGAAACGAAGTAATTCAGAATACAAACACGTATTTTATGGTATCTTTTGCATTTTAATATCTCAGTTGTATTATCTTCCTTCCGAGTGGTATCGCCTAAAAGATATTTACACTGATTTTGATAGTTTGATAAATCAACTTGGAATGCTTCTAACTCATCAGTTGGGAATGTTTAAACTTTTGAATGTCTTTTTAAGAAGAAATAGAATTTTGAATATGCTTGAAACATTTCAAAATACTTTCGAGTTCGAAAGTTGCGGCAAATTTAAGCCACAACAAATTATCGCTAGCCATCGGGAAGTTGCAAAAAATGCAATAACATTGTATTTT…	Null
iORL000124	FN422503.1	CBA13657.1	NULL	Drosophila simulans	Drosophila simulans partial or71a gene for odorant receptor 71a, strain 14021-0251.169	-	-	14392253..14391073	GenBank	https://www.ncbi.nlm.nih.gov/nuccore/FN422503.1	Tests for selection on chemosensory genes based on polymorphism and divergence in Drosophila melanogaster and D. simulans|Gardiner,A., Wengraf,D., Lu,J., Jordan,W.C., Ritchie,M.G. and Butlin,R.K.|Unpublished	Null	CBA13657_1	Null	LKWWRLWRRKESISTPDWTNWQAYALHVPFTFLFVLLLWLEAIRSRDIQHTADVLLICLTTTALGGKMINIWKYAHVAQGILFEWSTWDLFELRSKQEVDMWRFEHRRFNRVIMFYCLCSVGVIPLIVIQPLFDIPNRLPFWMWTPFDWQQPVLFWYAFIYQVTTIPIICICNVTMDVVNWYLMLHLSLCLRMLGQRLSKLQHDDRDLREKFLELVHLHQRLKQQAQDLPGFAAMMQYLVAMIMQVMLPTIYGNAVIDSANMLTDSLYNSDWPDMNSRMRRLVLMFMVYLNRPVTLKAGGFFHIGLPLFTKTMNQAYSLLALL	38509.2	38.4375	9.0145	CTGAAATGGTGGCGTCTCTGGCGGCGGAAGGAATCCATCTCCACGCCAGACTGGACTAACTGGCAGGCATATGCCTTGCACGTTCCATTTACCTTCTTGTTTGTGTTGCTTCTGTGGTTGGAGGCAATCAGGAGCAGGGATATACAGCATACCGCCGATGTCCTTTTGATTTGCCTGACCACCACGGCCTTGGGAGGTAAAATGATCAATATCTGGAAGTATGCCCATGTGGCCCAAGGCATTTTGTTCGAATGGAGCACGTGGGATCTTTTCGAGCTGAGGAGCAAACAGGAAGTGGATATGTGGCGGTTCGAGCATCGACGTTTCAATCGTGTTATTATGTTTTACTGTTTGTGCAGTGTTGGTGTCATCCCATTGATTGTGATTCAACCGTTGTTT…	Null
iORL000125	KR935741.1	ALM26233.1	odorant receptor 43	Athetis dissimilis	Athetis dissimilis odorant receptor 43 (OR43) mRNA, complete cds	-	-	-	GenBank	https://www.ncbi.nlm.nih.gov/nuccore/KR935741.1	Identification of Putative Chemosensory Receptor Genes from the Athetis dissimilis Antennal Transcriptome|Dong,J., Song,Y., Li,W., Shi,J. and Wang,Z.|plos one 11 (1), E0147768 (2016)	Null	ALM26233_1	Null	MTIDIYKYILIFAIIISAFTAGLARFYQYYDGMVYEDVFGMKTVQVSSFTSLTDTLNTLFWALFCMAPLESADVVLENTRDPRSLEKVHDNRHVYTERIGYFCFGCFEVISVIVVLNMLIATMSNTFQRVNDNVDIEWTFGKTEVYIDYMLQTTLPSPFNLIPTAAGMGNVVEWCRNKIFHNPGVYARWSTQYCCYTERDVDASVRREYPALMSVLVQRYFRDKDTSQMNSQRLECELAAMRKNLAGIKIPR	29196.3	34.2453	5.67983	ATGACTATCGACATTTACAAGTACATCTTAATATTTGCAATCATTATAAGCGCTTTTACTGCCGGTCTTGCTCGATTCTACCAATATTACGACGGAATGGTATACGAGGACGTATTTGGAATGAAGACTGTTCAGGTGTCATCATTCACAAGCTTGACCGACACTTTGAACACTCTGTTCTGGGCTCTGTTCTGTATGGCGCCTCTGGAGAGCGCTGACGTGGTACTGGAGAACACCCGGGATCCCAGGAGCCTGGAGAAGGTTCATGATAATAGACACGTATATACTGAACGTATTGGATACTTCTGTTTTGGATGTTTCGAAGTAATATCAGTAATAGTCGTACTAAACATGCTCATAGCAACTATGTCCAATACTTTTCAAAGAGTAAACGATAAC…	Null
iORL000126	FN422789.1	CBA13943.1	NULL	Drosophila simulans	Drosophila simulans partial or85d gene for odorant receptor 85d, strain 14021-0251.184	-	-	16895790..16894590	GenBank	https://www.ncbi.nlm.nih.gov/nuccore/FN422789.1	Tests for selection on chemosensory genes based on polymorphism and divergence in Drosophila melanogaster and D. simulans|Gardiner,A., Wengraf,D., Lu,J., Jordan,W.C., Ritchie,M.G. and Butlin,R.K.|Unpublished	Null	CBA13943_1	Null	AIPLQSFLKYANAFYLSIGMLAYDHKYSQKWKEVLLHWTFIAQMVNLNTVLVSELIYVFLAIGKGSNFLEATMNLSFIGFVIVGDLKIWYISRQRKRLTQVVSRLEELHPEGLAQQEPYNIGYHLSGYSRYSIFYFGMHMVLIWTYNLYWAVYYLVCDFWLGMRQFERMLPYYCWVPWDWSTGYSYYFMYISQNIGGQACLSGQLAADMLMCALVTLVVMHFIRLSAHIEGHVAGIGPFQRDLEFLQATVAYHQSLIHLCQDINEIFGVSLLSNFVSSSFIICFVGFQMTIAVYNHDWFRADLRYRKMLILIIKRAQQPSRLKATMFLNISLVTVSD	39332.6	42.1692	8.4299	GCCATTCCATTGCAGAGCTTTCTGAAGTATGCCAATGCGTTCTATTTATCGATTGGAATGCTGGCCTACGATCACAAGTACAGTCAAAAGTGGAAGGAGGTCCTGCTGCACTGGACCTTCATTGCCCAGATGGTCAATCTGAACACAGTGCTCGTCTCGGAGCTGATTTACGTATTCCTGGCGATCGGCAAAGGTAGCAATTTTCTGGAGGCCACCATGAATCTGTCGTTCATTGGATTTGTCATCGTTGGTGACCTCAAAATCTGGTACATTTCGCGGCAGAGAAAGAGACTCACCCAAGTGGTCAGCCGATTGGAAGAACTGCATCCGGAAGGCTTGGCCCAACAAGAACCCTATAATATAGGGTATCATCTAAGTGGCTATAGCCGATATAGCATA…	Null
iORL000127	MK691781.1	QDD67768.1	NULL	Galeruca daurica	Galeruca daurica odorant receptor (OR12) mRNA, partial cds	-	-	-	GenBank	https://www.ncbi.nlm.nih.gov/nuccore/MK691781.1		Null	QDD67768_1	Null	FCYFGNEITLASQEIRRALFDCDWYGSSTRFKKSMIITMVRTQRPLCLTIGKFSPLTLSTIVAVCRGSFSYFALFKSVQNE	9291.75	33.0358	9.33987	TTTTGTTATTTTGGTAACGAAATAACATTAGCGAGTCAAGAAATACGAAGGGCATTGTTCGATTGCGATTGGTATGGTAGCAGTACAAGGTTCAAAAAATCCATGATTATAACTATGGTCCGTACTCAGCGACCCCTATGTTTAACCATAGGAAAATTTTCTCCTCTTACATTGAGCACTATTGTTGCTGTTTGCCGGGGATCATTTTCATACTTTGCTTTATTTAAAAGCGTTCAGAATGAGTAA	Null
iORL000128	MF625575.1	AXY83402.1	odorant receptor 16	Conopomorpha sinensis	Conopomorpha sinensis putative odorant receptor 16 mRNA, complete cds	-	-	-	GenBank	https://www.ncbi.nlm.nih.gov/nuccore/MF625575.1	Analysis of the Antennal Transcriptome and Chemosensory-related Genes of Conopomorpha sinensis Bradley (Lepidoptera: Gracilariidae)|Li,P., Liu,Y., Wang,S. and Sun,H.|Unpublished	Null	AXY83402_1	Null	MGVYNAENLYLNRAKFVMKFLGVWVPPENETVGLKLHRFLMLSLQYLFLIFQIVYIIQVWGDLEAVSQASYLLFTQACLCFKVTVFLCNKEMCRSLLGQMASDVFKPENKNQELINKRQAIRIKRLLLAFMVSSQATCGLWALKPLFDDNVNGSREFPFRMWMPVDTNQSPHYEIGYACQLLAISMSAYMYFGVDSVALSMVIFGCAQMEVIKDKLMTIKIVNRNYKSDTSLVQNKLLDENYDKFIKCVEQYQAVVRFTKELEDAFHTYLVFQLSGSVGLICMSALRILVV	33512.2	36.6838	8.48747	ATGGGCGTATACAACGCTGAAAATCTCTACTTAAACCGTGCAAAATTCGTCATGAAATTCTTAGGCGTTTGGGTACCGCCCGAAAACGAAACTGTCGGTTTAAAGCTGCACAGGTTCCTTATGCTTTCGCTTCAGTATCTGTTCTTGATATTTCAGATTGTTTACATCATTCAGGTTTGGGGTGACTTGGAGGCAGTTTCCCAGGCATCCTATTTGCTGTTTACGCAAGCTTGTCTCTGCTTCAAAGTGACGGTTTTTCTTTGCAATAAGGAAATGTGCAGAAGTCTTTTGGGACAGATGGCCTCCGATGTCTTCAAGCCGGAGAATAAAAACCAAGAATTGATAAACAAACGCCAGGCCATACGGATCAAGCGTCTGCTGCTCGCTTTCATGGTGAGC…	Null
iORL000129	MN616846.1	QGW50338.1	odorant receptor 9	Chouioia cunea	Chouioia cunea odorant receptor 9 mRNA, partial cds	-	-	-	GenBank	https://www.ncbi.nlm.nih.gov/nuccore/MN616846.1	Full-Length Transcriptome Survey and Expression Analysis of Parasitoid Wasp Chouioia cunea upon Exposure to 1-Dodecene|Pan,L., Guo,M., Jin,X., Sun,Z., Jiang,H., Han,J., Wang,Y., Yan,C. and Li,M.|Sci Rep 9 (1), 18167 (2019)	Null	QGW50338_1	Null	VLLYVQGYRLVFTVAVLEETLQDLSSLWQKYISNHQARGRFLKKASETLLFCNIFVYATLSAVMSFCLPPMYNLLNEYLHRKDDNYTHDYEQRIFFFKYPFEVNSFQRYLSVMSCEGYLLVGAGLMWVASDVIFAQLTTHVSLQLQVLQYDMKVLIDRNVSDGILKRGFNEFVKRHQQILSICNQLEYVFSPAILSTVFLSGINICFNVFEARETVSKKNYADASVHVFLFVLTFLQILFYCTFAEGLTQETITIGNTIYNSNWPRNHPVLAVYLKMIIVKSQSPFYCTAYGFFPIGHARLSSILNAAYSYYMMLQ	36647.1	46.633	8.11188	GTGCTTTTATACGTACAGGGCTATCGGCTGGTGTTTACCGTTGCGGTTTTGGAAGAAACTTTGCAGGACTTGTCAAGTTTGTGGCAAAAGTACATTTCCAATCATCAAGCACGCGGACGGTTCTTGAAAAAAGCCAGCGAAACCCTACTATTTTGCAATATATTCGTATACGCAACTTTGAGTGCCGTTATGAGCTTTTGCTTGCCACCGATGTACAATTTGTTGAACGAGTATTTACATCGAAAAGACGACAATTACACCCACGATTACGAGCAAAGAATATTCTTCTTCAAGTACCCCTTCGAAGTGAACAGTTTTCAAAGGTACTTGTCCGTCATGTCGTGCGAAGGATACTTGCTCGTCGGCGCTGGTTTGATGTGGGTTGCAAGCGACGTTATA…	Null
iORL000130	MH750583.1	AYD60362.1	NULL	Drosophila mojavensis	Drosophila mojavensis strain CI1007_11_47 odorant receptor 83c1 (Or83c1) gene, complete cds	-	-	24682492..24681199	GenBank	https://www.ncbi.nlm.nih.gov/nuccore/MH750583.1	Positive selection at sites of chemosensory genes is associated with the recent divergence and local ecological adaptation in cactophilic Drosophila|Diaz,F., Allan,C.W. and Matzkin,L.M.|BMC Evol. Biol. 18 (1), 144 (2018)	Null	AYD60362_1	Null	MKPSQRMHGLVQHINAVAQQLGLDMLTVKKEYIFRTWVTISAPLTYAVFGVYWGFLEARRHWLEGIKSSIMLGGLVSGSAKLLTILLRHTPIRDLLHFFIKICEDYEQRGVDFIHALNFGIDRVYKIQRIIFVGYSITFLIMLLMPLVLLFYKGIRITVMPYEIPGLSIDSNIGYGLTYLQHTIPEVVGGIGFYLGDMLVLLALNQIQTFADIFQLKATALNDALERKEHSRYVCNVGEYKDFNIQALLMDLINWHQLFVDYCELVEKIYDNLIAAQVFAASVSIVICLCVNLNEFDLISAIFFLVSAYSMSVYCIVGTQIEFAYDQVYQTVSCLSWHELSCEQRKLYMMMLQRAQNMKIIVLLGITPLSLGTALQASELDFCFGNLLAKNNI	44816.3	29.0023	6.20229	ATGAAGCCCTCGCAGCGCATGCATGGACTGGTGCAGCACATCAACGCCGTGGCCCAGCAGCTGGGATTGGATATGCTGACCGTGAAGAAGGAGTACATCTTTCGCACCTGGGTCACAATATCGGCGCCGTTGACCTATGCGGTGTTTGGCGTCTACTGGGGCTTCTTGGAGGCGCGCCGGCACTGGCTGGAGGGCATCAAATCCAGCATTATGCTCGGCGGCCTCGTGAGCGGATCGGCCAAGCTGCTCACCATACTGCTCAGGCATACGCCCATCAGGGATCTGCTCCATTTCTTTATCAAAATATGCGAGGACTACGAGCAGCGCGGCGTGGACTTTATCCACGCCCTCAACTTCGGCATCGATCGGGTGTACAAAATACAGCGCATCATTTTCGTC…	Null
iORL000131	KY817047.1	AVH87263.1	odorant receptor 22	Holotrichia parallela	Holotrichia parallela odorant receptor 22 mRNA, complete cds	-	-	-	GenBank	https://www.ncbi.nlm.nih.gov/nuccore/KY817047.1		Null	AVH87263_1	Null	MAAATVTTTFECLVRFYIIAFKKPEINDIIFKIWRKFWPVMVVSPKKMEQLIRKCYTALILTVGCYGPAILCNSIATLWPYLSNRELILRSVYPFDWNQTYVYEVIYIWQYVTQWYILILVNTFDFFMIPVVMVCTVQFGILQDVFKNILSQKSRRQRLLIFGDVISDRDMILRCLDHQQMLISICNQLEEIFRFAILFQFVTSTAALCSSALMLQVDSSHFMEMLTFVIAHMFQLFYYCFVGSELISYSENMANAIYKCNWHLSDNREFMKALTLILQRCQKPQRLTAVGIVDLNFVSYLTVLRVAFSFYTLLTKVIDRGTSWT	38207.9	39.1346	8.69583	ATGGCTGCTGCCACTGTAACAACTACTTTTGAATGTCTGGTCAGATTTTATATAATCGCTTTCAAAAAACCAGAAATAAACGATATCATTTTCAAAATATGGCGAAAATTCTGGCCAGTGATGGTTGTGAGTCCGAAGAAAATGGAACAATTAATAAGAAAATGTTACACGGCTTTAATTCTGACCGTTGGCTGTTATGGACCTGCTATACTATGTAATTCCATTGCAACACTGTGGCCTTACCTGTCGAACAGGGAATTGATTTTGAGGTCTGTATATCCGTTCGATTGGAATCAAACGTACGTTTATGAAGTGATATACATCTGGCAATATGTAACTCAGTGGTACATCTTAATATTGGTGAACACTTTTGATTTTTTTATGATACCGGTAGTGATG…	Null
iORL000132	KR935700.1	ALM26192.1	odorant receptor 1	Athetis dissimilis	Athetis dissimilis odorant receptor 1 (OR1) mRNA, complete cds	-	-	-	GenBank	https://www.ncbi.nlm.nih.gov/nuccore/KR935700.1	Identification of Putative Chemosensory Receptor Genes from the Athetis dissimilis Antennal Transcriptome|Dong,J., Song,Y., Li,W., Shi,J. and Wang,Z.|plos one 11 (1), E0147768 (2016)	Null	ALM26192_1	Null	MTLRKFLFENEAVHGINSPSDYTYLKLLRFMLMVVSAWPQKEIGETNIVFYQKSLLKYCYLILTIFSLYGSVAFIVQHWIELDFLELGHMYIVVLMTAVDFSRITTLTFNPEYRELAKVFLTKFHLFYYKDRSEYAMKTHRMVHLVSHLFTLFLVGQMMAGLSLFNLIPMYNNYAAGRYSRGGLQNATFEHSLYFAYPFDFRTNVNGYIVTCIIHWIISYLCSTWFCIFDLILSLMVFNLWGHFKVLVDMLDNFPRPSSNSNLILSNSSGSVLQAEKYSKEELKQVFERLKECILYHREILHFTNTMSDVFGPMLFVYYMFHQASGCLLLLECSQMTTAALMRYVPLTIILTQQLIQLSVIFELVGSESEKLKDAVYGLPWESMDCSNRRIVTIFLMNV…	50571.9	34.6391	7.63151	ATGACTTTAAGAAAATTCCTTTTCGAAAATGAGGCTGTGCATGGGATCAACAGTCCATCTGATTACACCTACTTGAAACTATTACGTTTCATGTTGATGGTCGTAAGTGCTTGGCCTCAGAAAGAAATTGGGGAAACCAATATAGTATTCTACCAGAAATCATTGCTGAAATATTGCTACTTAATACTCACTATCTTTAGTTTATATGGATCTGTTGCATTCATAGTACAGCATTGGATTGAACTGGATTTTTTGGAACTTGGACATATGTATATCGTTGTTCTGATGACTGCAGTTGATTTTTCCAGAATCACTACCCTGACCTTCAATCCAGAGTATCGAGAATTGGCAAAAGTGTTTCTGACTAAATTCCATCTTTTCTACTACAAAGATCGTTCC…	Null
iORL000133	MG204698.1	AXX83064.1	NULL	Yemma signatus	Yemma signatus odorant receptor (OR63) mRNA, complete cds	-	-	-	GenBank	https://www.ncbi.nlm.nih.gov/nuccore/MG204698.1		Null	AXX83064_1	Null	MMQTEDDSYSRVLRIMELCGQVRSRRAGNLLASLLSAFFTTNSWLGVFLFSFLAEGLPTDLRILVFIFGLGGLTLNLKFLNTLLRQGRIKRILQIFKKLEDQNFTFYGTEVREEFEKMNKSAFKSILYFMNGYPAFIVCKCAVVSLIGPNLDLPHPCWTFLDFKEWFVTNFIWQTVTLCFVMFHGSISYSFFYLTINNTAAHMRVLSIMLTVGRVTIREAIQRHILILRLVREINELFCWQLVQELGFYSIQGAYIGFALIKLFKSHGGLETAIVDIYVMCLYMFFAYFYCTCGHKIGVEGDKLFESIYDCNWSERSIQDRKSLALMLCMAGREVKLAYKNLMTFNNQRFSGIINASYSYLSLLFNMDI	42796.9	32.1044	8.78603	ATGATGCAGACGGAGGACGACTCGTACTCCCGAGTCCTGCGGATCATGGAACTCTGCGGTCAGGTGAGGAGCCGGAGAGCCGGGAACCTCCTCGCCAGCCTCCTCAGCGCCTTCTTCACGACCAACTCCTGGCTCGGGGTGTTCCTCTTCAGCTTCCTCGCTGAGGGCCTCCCCACCGACCTCAGGATCCTCGTCTTCATCTTCGGCCTCGGGGGTCTCACCCTCAACCTCAAGTTCCTCAACACCCTCCTCAGGCAGGGGAGGATCAAGAGGATCCTGCAAATTTTCAAAAAGCTTGAGGATCAGAATTTTACATTTTATGGGACGGAAGTAAGGGAAGAATTCGAGAAAATGAACAAATCCGCTTTTAAATCTATCCTCTACTTCATGAACGGCTAC…	Null
iORL000134	MG816573.1	AXF48758.1	NULL	Lobesia botrana	Lobesia botrana odorant receptors OR2.2 mRNA, complete cds	-	-	-	GenBank	https://www.ncbi.nlm.nih.gov/nuccore/MG816573.1	Analysis of the grapevine moth Lobesia botrana antennal transcriptome and expression of odorant-binding and chemosensory proteins|Rojas,V., Jimenez,H., Palma-Millanao,R., Gonzalez-Gonzalez,A., Machuca,J., Godoy,R., Ceballos,R., Mutis,A. and Venthur,H.|Comp. Biochem. Physiol. Part D Genomics Proteomics 27, 1-12 (2018)	Null	AXF48758_1	Null	MCMFLAFLVMHRLVVARSDNYHEMVRDYLFDFHLFYYKDRSKYSAKVYATVHVVSGVLTFYVQCQMVIGMFLFNLKPLFNNYSRGLFGDRPAPNATFEQAVYYYSPGDFAYTTKEGGVLLFVGNIPLTGFITLGICVFDLLVSTITLQILGHLEILKHSLLTMPLPKDVKRGMYSIEENVQIRQLLKEIIQHHGVIVKFVDKCTEALSDYMFCFYFIMQLITCILLLELSAVTWDALARYGPLNIVVFQQLIQLSVLFELINSKSVHLIDAVYFVPWESMNTSNRRTALLLLHRVQTPLSLKAGKMVPVGVNTMAAILKTTFSYYMMLTTVASER	38402	41.1473	8.60584	ATGTGCATGTTTCTAGCTTTCTTGGTTATGCATCGATTGGTAGTGGCTCGAAGTGACAATTATCATGAGATGGTGAGGGACTATTTATTCGACTTCCACCTATTTTACTACAAAGATCGGTCAAAATACAGCGCAAAGGTATACGCCACAGTACATGTTGTATCAGGTGTGTTAACCTTTTACGTACAATGTCAGATGGTAATAGGTATGTTCCTGTTCAATTTGAAACCGTTGTTTAACAACTACAGCAGAGGACTGTTCGGGGACCGCCCGGCGCCCAACGCCACCTTCGAGCAGGCCGTGTACTACTACTCCCCGGGCGACTTCGCTTACACGACCAAGGAAGGCGGCGTGCTGTTGTTCGTAGGCAACATCCCTTTAACGGGCTTTATAACGTTG…	Null
iORL000135	MG859392.1	AXM05220.1	CchlOR102	Campoletis chlorideae	Campoletis chlorideae isolate CchlOR102 odorant receptor mRNA, partial cds	-	-	-	GenBank	https://www.ncbi.nlm.nih.gov/nuccore/MG859392.1	An odorant receptor mediates the attractiveness of cis-jasmone to Campoletis chlorideae, the endoparasitoid of Helicoverpa armigera|Sun,Y.L., Dong,J.F., Ning,C., Ding,P.P., Huang,L.Q., Sun,J.G. and Wang,C.Z.|Insect Mol. Biol. (2018) In press	Null	AXM05220_1	Null	DCYSIFMVSSLYMFALSQFIDLFMKSDDENEFTYGSLFLVLLAGCQKCASVIKHRKSIIHLTNVLSNDLCKPRNSDEMKIQSDCERDARFNALWYSSLIGGTVALVTVKSLFTDIRGRTMPFKGWLPYDHKSSAISFWVKYIHQLIANATGGAIHSTFDTLVPGFMMQTCAQMKILKYRIETLPQIVEARTTSLCEQNYEGPVRERQSLEAELLMDCIKHHVQIFQFADILNDIFSNVVLLQFALSTLILCVSAYETSGVKIFSSEWTALIMFLICMVIQIFLYCFYGGEMTLESLDISNAVYRMDISLLTIRTKKNLLMIMMRALQPIVFTCGNVITVSLDSFNSIIKLSYSIYNVLQR	41053.7	25.8645	6.71066	GATTGTTACTCGATATTTATGGTTTCTTCTCTCTACATGTTTGCTTTGTCGCAATTCATCGATTTATTTATGAAATCGGATGATGAAAACGAATTCACATACGGTTCTTTATTTTTGGTATTATTAGCGGGCTGTCAAAAATGTGCGAGTGTAATAAAGCATCGAAAAAGTATAATTCATCTGACGAATGTACTAAGCAACGATCTGTGCAAACCCCGAAATTCTGATGAAATGAAAATACAAAGTGATTGCGAGCGCGATGCTAGATTCAACGCTTTATGGTATTCTTCTCTTATCGGTGGAACAGTTGCTTTAGTTACCGTGAAATCGCTTTTTACGGATATACGCGGACGTACTATGCCCTTTAAAGGTTGGCTCCCTTATGATCACAAATCCTCA…	Null
iORL000136	FN422495.1	CBA13649.1	NULL	Drosophila melanogaster	Drosophila melanogaster partial or71a gene for odorant receptor 71a, strain 14021-0231.07	-	-	15078402..15077222	GenBank	https://www.ncbi.nlm.nih.gov/nuccore/FN422495.1	Tests for selection on chemosensory genes based on polymorphism and divergence in Drosophila melanogaster and D. simulans|Gardiner,A., Wengraf,D., Lu,J., Jordan,W.C., Ritchie,M.G. and Butlin,R.K.|Unpublished	Null	CBA13649_1	Null	LKWWRLWPRKESVSTPDWTNWEAYALHVPFTFLFVLLLWLEAIKSRDIQHTADVLLICLTTTALGGKVINIWKYAHVAQGILSEWSTWDLFELRSKQEVDMWRFEHRRFNRVFMFYCLCSAGVIPFIVIQPLFDIPNRLPFWMWTPFDWHQPVLFWYAFIYHATTIPIACACSVTMDAVNWYLMLHLSLCLRMLGPRLNNLQHDDKDLKKKFLELIHLPRPLTQSAQDLPGFAAMMQYLVAMIMQVMLPTIYGNAVIDSANMLTDSMYNSDWPDMNCRMRRLVLMFMVYLNRPVTLKAGGFFHIGLPLFTKTMNQAYSLLALL	38041.6	39.318	8.63897	CTGAAATGGTGGCGTCTCTGGCCGAGGAAGGAATCGGTGTCCACGCCGGACTGGACTAACTGGGAGGCATATGCCTTGCACGTTCCATTTACATTCTTGTTTGTGTTGCTTTTGTGGTTGGAGGCAATCAAGAGCAGGGATATACAGCATACCGCCGATGTCCTTTTGATTTGCCTAACCACCACTGCCTTGGGAGGTAAAGTTATCAATATCTGGAAGTATGCCCATGTGGCCCAAGGTATTTTGTCCGAGTGGAGCACGTGGGATCTTTTCGAGCTGAGGAGCAAACAGGAAGTGGATATGTGGCGATTCGAGCATCGACGTTTCAATCGTGTTTTTATGTTTTACTGTTTGTGCAGTGCTGGTGTAATCCCATTTATTGTGATTCAACCGTTGTTT…	Null
iORL000137	KR935739.1	ALM26231.1	odorant receptor 41	Athetis dissimilis	Athetis dissimilis odorant receptor 41 (OR41) mRNA, complete cds	-	-	-	GenBank	https://www.ncbi.nlm.nih.gov/nuccore/KR935739.1	Identification of Putative Chemosensory Receptor Genes from the Athetis dissimilis Antennal Transcriptome|Dong,J., Song,Y., Li,W., Shi,J. and Wang,Z.|plos one 11 (1), E0147768 (2016)	Null	ALM26231_1	Null	MSSQKMENIPEYEEYLKPIKNNLWLAGFPYGETKIYLRFFAIYIQLVLMIVIEVAFFVSRIAPENFLELTQLAPCTGSGILTALKILPIVQQRKKIYDLTECLGKLYDDVLKDNKKWSLVKNDLVFVKLLTKYYFVLNLLLISVYNFSSPFLMMIRYFTTNELVFRLPYALLVPFSTDAWLPWTVVYIHSIMCGFICVLFYTIVDGFYFVLTTHVCANFSIISDMIETLDKTTVDGLANIIKQHQYILKLGEDLEDIFTAANLFNVLVGSLQICALGFNLTTGSWEQIPGCILFLFSVLLQILMMSVFGENMIRESKKIGDAAFLCKWYEMDEKSKKTILTIMIRAKKPQQLTVYKFSTISYGSFTKIISTSWSYFTILRTVYKPSEVTHSD	45239	34.4307	7.97308	ATGTCTTCACAAAAAATGGAAAATATTCCCGAATACGAGGAATATCTTAAGCCGATAAAAAATAATTTATGGCTTGCAGGCTTTCCTTATGGTGAAACAAAGATTTACTTGAGATTCTTCGCCATTTATATCCAACTTGTACTGATGATTGTTATAGAAGTGGCATTCTTTGTTTCAAGAATTGCGCCGGAAAATTTTCTTGAACTTACTCAATTGGCCCCGTGTACGGGAAGTGGGATTTTAACAGCTTTGAAAATCCTACCTATAGTACAGCAAAGGAAAAAAATCTACGATTTAACCGAATGCCTTGGAAAACTCTACGATGACGTTCTGAAGGATAACAAGAAATGGAGTCTTGTGAAGAATGACCTAGTCTTCGTCAAATTATTGACGAAGTAC…	Null
iORL000138	KY817049.1	AVH87265.1	odorant receptor 24	Holotrichia parallela	Holotrichia parallela odorant receptor 24 mRNA, partial cds	-	-	-	GenBank	https://www.ncbi.nlm.nih.gov/nuccore/KY817049.1		Null	AVH87265_1	Null	MLEIVIIIQHHSRALEYIDRVDKLFNLVLLCQFSTSVFAGCMGLFVLTYEGLPPKLNTALKNIPYVFGVLFQVFIYCVAGQKIAEQSESIADMAYNSKWWIKYRPQMGRAVCLIMQRAYKRKQITAGGVWNLDMITFVAIVKGSLSLLAFVQALCVVQ	17904.2	24.3209	9.16342	ATGTTGGAAATAGTAATAATAATTCAACATCATAGTAGAGCATTGGAGTACATTGATAGAGTTGATAAATTATTTAATTTGGTGTTACTGTGTCAATTTTCAACTTCAGTGTTTGCCGGTTGTATGGGACTTTTTGTGTTAACCTATGAAGGGTTGCCTCCGAAATTGAACACAGCTTTGAAAAATATTCCATATGTATTTGGTGTCTTATTTCAAGTATTTATTTATTGCGTAGCTGGTCAGAAAATTGCTGAACAGAGCGAAAGTATAGCTGATATGGCCTATAATTCGAAATGGTGGATCAAGTATCGTCCTCAAATGGGAAGAGCGGTTTGTTTGATCATGCAGAGAGCTTATAAACGCAAACAAATTACTGCAGGTGGTGTATGGAATCTGGAT…	Null
iORL000139	KJ702067.1	AID61221.1	NULL	Calliphora stygia	Calliphora stygia odorant receptor (OR67d) mRNA, partial cds	-	-	-	GenBank	https://www.ncbi.nlm.nih.gov/nuccore/KJ702067.1	Chemosensory genes identified in the antennal transcriptome of the blowfly Calliphora stygia|Leitch,O., Papanicolaou,A., Lennard,C., Kirkbride,K.P. and Anderson,A.|BMC Genomics 16, 255 (2015)	Null	AID61221_1	Null	VLHSPIQLKVMAKTCLDRFTKIIKTTRTMASLCGADVLHPNYKLNPLTWFVIFAIIFFFGCTIYTIYVGMVIERDWKVILQALCLSGSAVQGCTKLITYIYRRFVLFAMNQNLLNIYKEYQNDGDYLKILHYRTDLITKILKIVMWFYLATIGGIVVYPLIYGLLYGEKIFVMLFLLFGIDPSTYGGYALHIIVQVIVVGLGAFGNFAGDMYIFILFLNIPMLKDILKVKCEKLNRVALKTRDPKQTMPLLKDILEWHQDYNKFVQQVEEVYYIVIFVQIFTSVVSICCTIFSIVIHSWPAAGMYLTYSAVLLYSYCGLGHLVEISNDEVIDIIYCDCLWYELSVPEQKLILLMLRKAQSPTTLTVGQIMPLSMSTALQLTKAIYSYMMVLLNFLETDNM	45986.5	33.2845	8.35493	GTTCTGCATTCCCCAATTCAGCTTAAAGTTATGGCTAAAACTTGTTTGGATCGTTTTACTAAAATCATAAAAACCACAAGAACAATGGCCTCTTTGTGTGGTGCGGATGTACTACATCCAAATTACAAATTGAACCCGTTAACTTGGTTTGTGATTTTTGCCATTATTTTCTTTTTTGGCTGTACAATTTATACCATTTATGTGGGAATGGTAATAGAAAGAGATTGGAAAGTTATTCTACAGGCCCTCTGTTTATCGGGAAGTGCAGTACAAGGTTGTACCAAACTGATTACTTATATTTATCGTCGTTTCGTTTTGTTTGCTATGAATCAAAATCTGCTCAATATATACAAGGAATATCAAAATGATGGGGACTATTTAAAGATTCTACACTATCGT…	Null
iORL000140	MN602177.1	QHB15259.1	PsauOR25	Peridroma saucia	Peridroma saucia isolate PsauOR25 odorant receptor 25 mRNA, partial cds	-	-	-	GenBank	https://www.ncbi.nlm.nih.gov/nuccore/MN602177.1		Null	QHB15259_1	Null	MWEKFKSFYNKDDYDFSKDYVDPFEFHLTFYKVFVAFKVADLGNKNPPSYFNQNAILFIHGFLATMLTFFSCYHGMKTLDIPHITEAGTYTLLLGYMLLILFCTRRNLPQYHNLLRALKHDFHFICTDGEKYRVPYFEKQLITWKICILTCMLSAFIPIAMNIFAYISLFYFLSTHDAEAGGSRPLLFPFWMPNVDFSKSPVYEIAFMFANICVVLYSYNYVFMIQTQIMWISLITSKADIVIWNLQDLLVDIHPATSKQETKYFSYLIETRMRDIIIHHQSMYSLMEDYAIVYKKLLLFEQIICSPVVCLTAYCIAEKFDNGEFQAILLILCVSTIGLHFIPSIMGTYLTYKVKSVGDACWGIPFWNAGPVIRPYLVLIMQRSHRPLPLQAPGFKDIS…	49082.1	46.1251	6.87657	ATGTGGGAAAAATTCAAATCATTTTACAATAAAGACGACTATGACTTTTCGAAAGACTATGTCGATCCTTTTGAGTTTCATTTAACCTTTTACAAAGTGTTTGTCGCTTTTAAAGTTGCAGATCTTGGGAATAAAAATCCGCCATCGTACTTCAATCAAAATGCTATCCTCTTTATACACGGGTTCCTGGCCACAATGTTAACATTCTTTTCCTGCTATCATGGAATGAAAACATTAGACATACCTCATATTACCGAAGCTGGTACCTATACTCTACTACTGGGTTACATGTTGCTGATACTCTTCTGTACAAGAAGGAATTTACCGCAATATCACAACCTTTTGCGAGCTCTTAAACATGATTTTCATTTTATTTGTACGGATGGAGAAAAATACCGG…	Null
iORL000141	KP975139.1	ALT31658.1	odorant receptor 4	Cnaphalocrocis medinalis	Cnaphalocrocis medinalis odorant receptor 4 (or4) mRNA, partial cds	-	-	-	GenBank	https://www.ncbi.nlm.nih.gov/nuccore/KP975139.1	Identification and Comparative Expression Profiles of Chemoreception Genes Revealed from Major Chemoreception Organs of the Rice Leaf Folder, Cnaphalocrocis medinalis (Lepidoptera: Pyralidae)|Zeng,F.F., Zhao,Z.F., Yan,M.J., Zhou,W., Zhang,Z., Zhang,A., Lu,Z.X. and Wang,M.Q.|PLoS ONE 10 (12), E0144267 (2015)	Null	ALT31658_1	Null	YKDAVRNIVDGYLACDARNTQGSRFSQNQLKTLRAVKKRALIFWFVIIGNGVIYITKPILTPGRHLMEDCFIIFGLEPTFESPNYEIAFLLTCCGVFTTCYLPANITAFLIVVIGYTEATMLALCEELLHLWDDAHEAYNNHKQLSITSRDHYAGNEYNSRTIFVNKYVKQRLDEIAKIHMTNINLIHQIEVVFRGAIALEFVLLIHGLIAELLGG	-	-	-	TATAAAGATGCAGTCAGAAATATCGTTGATGGATACTTAGCTTGTGACGCCCGGAACACGCAAGGGAGCCGATTCTCTCAAAACCAGCTCAAAACCTTGAGAGCAGTCAAGAAGCGCGCTTTGATCTTCTGGTTTGTCATAATTGGGAACGGCGTAATCTACATCACCAAGCCGATCCTCACTCCTGGCAGACATCTGATGGAAGACTGTTTCATTATCTTCGGGCTGGAACCAACATTCGAGTCCCCAAATTACGAAATAGCGTTTCTGCTGACATGCTGCGGCGTGTTCACCACCTGCTACCTCCCGGCCAACATCACGGCCTTCCTCATCGTCGTCATCGGCTACACCGAGGCCACCATGCTCGCCCTCTGCGAGGAACTCCTCCACCTCTGGGAC…	Null
iORL000142	JF745088.1	AEB91951.1	NULL	Drosophila melanogaster	Drosophila melanogaster strain RAL-765 odorant receptor 22a (Or22a) gene, complete cds	-	-	1522051..1520613	GenBank	https://www.ncbi.nlm.nih.gov/nuccore/JF745088.1	Genetic variation in odorant receptors contributes to variation in olfactory behavior in a natural population of Drosophila melanogaster|Richgels,P.K. and Rollmann,S.M.|Chem. Senses 37 (3), 229-240 (2012)	Null	AEB91951_1	Null	MLSKFFPHIKEKPLSERVKSRDAFIYLDRVMWSFGWTEPENKRWILPYKLWLAFVNIVMLILLPISISIEYLHRFKTFSAGEFLSSLEIGVNMYGSSFKSAFTLIGFKKRQEAKVLLDQLDKRCLSDKERSTVHRYVAMGNFFDILYHIFYSTFVVMNFPYFLLERRHAWRMYFPYIDSDEQFYISSIAECFLMTAAIYMDLCTDVCPLISMLMARCHISLLKQRLRNLRSKPGRTEDEYLEELTECIRDHRLLLDYVDALRPVFSGTIFVQFLLIGTVLGLSMINLMFFSTFWTGVATCLFMFDVSMETFPFCYLCNMIIDDCQEMSNCLFQSDWTSADRRYKSTLVYFLHNLQQPITLTAGGVFPISMQTNLAMVKLAFSVVTVIKQFNLAERFQ	-	-	-	ATGTTAAGCAAGTTTTTTCCCCACATAAAAGAAAAGCCATTGAGCGAGCGGGTTAAGTCCCGAGATGCCTTCATTTACTTGGATCGGGTGATGTGGTCCTTTGGCTGGACAGAGCCTGAAAACAAAAGGTGGATCCTTCCTTATAAACTGTGGTTAGCGTTCGTGAACATAGTAATGCTCATCCTTCTGCCGATCTCGATAAGCATCGAGTACCTCCACCGATTTAAAACCTTCTCGGCGGGGGAGTTCCTTAGTTCCCTCGAGATTGGAGTCAACATGTACGGAAGCTCTTTTAAGAGCGCCTTCACCTTGATTGGATTCAAGAAAAGACAGGAAGCTAAGGTTTTACTGGATCAGCTGGACAAGAGATGCCTTAGCGATAAGGAGAGGTCCACTGTT…	Null
iORL000143	FN422497.1	CBA13651.1	NULL	Drosophila melanogaster	Drosophila melanogaster partial or71a gene for odorant receptor 71a, strain 14021-0231.04	-	-	15078402..15077222	GenBank	https://www.ncbi.nlm.nih.gov/nuccore/FN422497.1	Tests for selection on chemosensory genes based on polymorphism and divergence in Drosophila melanogaster and D. simulans|Gardiner,A., Wengraf,D., Lu,J., Jordan,W.C., Ritchie,M.G. and Butlin,R.K.|Unpublished	Null	CBA13651_1	Null	LKWWRLWPRKESVSTPDWTNWWAYALHVPFTFLFVLLLWLEAIKSRDIQHTADVLLICLTTTALGGKVINIWKYAHVAQGILSEWSTWDHFELRSKHEVDMWRFEHRRFNRVFKFYCLCNAGVVPFIVIQPLFEIPNPMPLRMWTPFHWQQPVFFWCSFMSQATTIPIACACNVTMDALNRYWLRHLSWRWRLLGQRLCKLPPAAKAPRAKFLELIPLHQRLEQQAQDLPGFAAMMQYLVAMIMQVMLPTIYGNAVIDSANMLTDSMYNSDWPDMNCRMRRLVLMFMVYLNRPVTLKAGGFFHIGLPLFTKTMNQAYSLLALL	38162.8	39.7756	9.48596	CTGAAATGGTGGCGTCTCTGGCCGAGGAAGGAATCGGTGTCCACACCGGACTGGACTAACTGGTGGGCCTATGCCTTGCACGTTCCATTTACATTCTTGTTTGTGTTGCTTTTGTGGTTGGAGGCAATCAAAAGCAGGGATATACAGCATACCGCCGATGTCCTTTTGATTTGCCTAACCACCACTGCCTTGGGAGGTAAAGTTATCAATATCTGGAAGTATGCCCATGTGGCCCAAGGTATTTTGTCCGAATGGAGCACGTGGGATCATTTCGAGCTGAGGAGCAAACATGAAGTGGATATGTGGCGATTCGAGCATCGACGTTTCAATCGTGTTTTTAAGTTTTACTGTTTGTGCAATGCTGGTGTTGTCCCATTTATTGTGATTCAACCGCTGTTT…	Null
iORL000144	AB508295.1	BAI66606.1	OscaOR4z	Ostrinia scapulalis	Ostrinia scapulalis OscaOR4z mRNA for odorant receptor, complete cds	-	-	-	GenBank	https://www.ncbi.nlm.nih.gov/nuccore/AB508295.1	Broadly and narrowly tuned odorant receptors are involved in female sex pheromone reception in Ostrinia moths|Miura,N., Nakagawa,T., Touhara,K. and Ishikawa,Y.|Insect Biochem. Mol. Biol. 40 (1), 64-73 (2010)	Null	BAI66606_1	Null	MSAVDQNPSTLNYIKTVENFLGASGIWPSNIFSDKLQPLVFRVHKQTLPYHTMLIVIGGLHYLSDNFHRMSFLDMGHIILSTFLAMVTAMRSVVPNLKVYAALVTKLGREIHLMHFAHKGPYYEEMNKMVDKASYIYTKIIVVIMYLAMLMFNFAPMYNNAKNVLISKTENYTMEFALYYSYPGFKPLNYFPTTTLYNFYLSYNCGIMLCGLDLVLFLMIFQLIGHVYILRHNLENFPSPKNKVVLNIGDLPRYKNKENCMVEMFDAKENEEVRVRLAECIEHHKIIIRFTDEISIVFGPILAFNYMFHMVGCCLLLLECSAGNQIIRYGPLTTVVFGQLIQISVMFEMLGAETEKLKDSAYFVPWECMNTSNRRTAHIMLHKMQDKISIKALGLAAVG…	48581.9	42.1896	8.44718	ATGTCCGCCGTTGACCAAAACCCATCGACTCTGAACTACATAAAAACAGTAGAAAATTTTTTGGGGGCATCAGGAATATGGCCGTCAAATATATTCAGCGACAAGCTCCAGCCGTTAGTCTTTCGGGTTCACAAACAAACTTTACCTTACCACACTATGCTCATAGTTATTGGGGGGCTACATTACCTTTCCGACAATTTCCATAGAATGAGTTTCCTCGACATGGGGCACATAATTCTATCAACGTTCTTGGCCATGGTGACAGCTATGAGAAGTGTCGTCCCGAATTTAAAGGTCTATGCTGCATTAGTCACCAAATTAGGGCGGGAAATTCATCTAATGCATTTTGCACATAAAGGTCCATATTACGAAGAGATGAACAAAATGGTCGACAAAGCA…	Null
iORL000145	FN422726.1	CBA13880.1	NULL	Drosophila simulans	Drosophila simulans partial or83c gene for odorant receptor 83c, strain white (501)	-	-	1930185..1929709	GenBank	https://www.ncbi.nlm.nih.gov/nuccore/FN422726.1	Tests for selection on chemosensory genes based on polymorphism and divergence in Drosophila melanogaster and D. simulans|Gardiner,A., Wengraf,D., Lu,J., Jordan,W.C., Ritchie,M.G. and Butlin,R.K.|Unpublished	Null	CBA13880_1	Null	LYYELIATQVLSMALAMMLSFCINLSSFHMPSAIFFVVSAYSMSIYCILGTILEFGYDQVYETICNVTWYELSGDQRKLFGFLLRESQYPHNIQILGVMSLSVRTALQIVKLIYSVSMMM	13757.2	35.6675	5.4897	CTTTACTACGAATTGATCGCCACTCAGGTTCTATCGATGGCTTTGGCCATGATGCTCAGCTTCTGCATTAATTTGAGCAGCTTTCACATGCCTTCGGCCATCTTTTTCGTGGTTTCTGCGTACAGCATGTCTATCTATTGCATACTGGGCACCATCCTTGAGTTTGGATATGACCAGGTGTACGAGACCATCTGCAATGTGACCTGGTATGAGTTGAGTGGCGACCAGCGAAAGCTTTTTGGTTTTTTGTTGCGGGAATCCCAGTATCCGCACAATATTCAGATACTTGGAGTTATGTCGCTGTCCGTGAGAACGGCTCTGCAGATTGTTAAACTAATCTATAGCGTGTCCATGATGATG	Null
iORL000146	MG204700.1	AXX83066.1	NULL	Yemma signatus	Yemma signatus odorant receptor (OR65) mRNA, complete cds	-	-	-	GenBank	https://www.ncbi.nlm.nih.gov/nuccore/MG204700.1		Null	AXX83066_1	Null	MSAVEGNYTVSLRKLLIEGGIWMDFPKEKYGFYFRYFQISRFVFCLAVWLLVLWTLVNEGPEFLFKPPAIFIPLGGVLITSTFLILIKSSKLHRLVDQCEVNLSSYTKSWELEIVRGDTQRLNTFINFGKFSFLNFALLYIFLPLIVDGIRAVMGYEDPYYLPIPLEGYLGPNPSRSLHYYMIILTCDLWFLVAITLTNAFEGLVLFIVSYNIIELKILKQCVKNLESQTEKFNDDGVQLLPPWDLREIIRYHKKILRLNFQENKCITPAYIMQNLTCTLSIAFIVFMIRQLVGENTMMLFLSVTFVGMVVVMLFMVCFAGEIIQSESLELFSTLYNIPWYRQSPRVRKDILIIMTQLSKPLVLDYKQNVINLPVFMQIINNSYSFFMLMTSVKPA	46063.2	36.2818	8.33687	ATGAGTGCTGTGGAGGGAAATTACACTGTATCCTTGCGAAAGCTCCTTATCGAGGGAGGAATTTGGATGGATTTTCCTAAAGAGAAATATGGTTTCTACTTCCGATATTTCCAGATTTCTCGGTTTGTGTTCTGCCTAGCTGTCTGGCTGCTCGTCCTCTGGACGTTAGTCAATGAGGGACCAGAGTTCCTCTTCAAGCCCCCGGCGATCTTCATCCCGCTGGGGGGCGTCCTTATCACCTCGACCTTCCTCATCCTCATCAAGTCTAGCAAGCTCCACCGCCTCGTCGACCAGTGTGAGGTCAACCTCTCGTCCTACACCAAGTCCTGGGAGCTTGAGATAGTCCGCGGCGACACACAGAGGCTCAACACTTTCATCAATTTCGGGAAGTTCAGCTTC…	Null
iORL000147	KP743723.1	AKI29039.1	NULL	Bactrocera dorsalis	Bactrocera dorsalis odorant receptor 49b-1 (OR49b-1) mRNA, complete cds	-	-	1152435..1142462	GenBank	https://www.ncbi.nlm.nih.gov/nuccore/KP743723.1	Discovery of Chemosensory Genes in the Oriental Fruit Fly, Bactrocera dorsalis|Wu,Z., Zhang,H., Bin,S., Wang,Z., He,H. and Lin,J.|Unpublished	Null	AKI29039_1	Null	MFDDLQLIHMSVRILRFWSLIYEHTWRRYVCLSMTTFLVFTQLYYMFRTSEGIDSIIRNSYMLVLWFNTILRAYLLLYDREKYEKLLSDLETFYYDLKRSKDSYIQDLLVEVNTTGKYMARGNLFLGLLTCFGFGFYPLFATERVLPFGSMIPGVEEYKSPFYEFWYIYQMVITPMGCCMYIPYTSLIVAFIMFGIVMCKALQFRLKTLHRVRHIESLIHKNVRECIRYQLSIIDYIARVNALTTYIFLLEFLAFGTLLCALLFLLIIVDSSAQAIIVCAYIAMIFAQILSLYWYANELREQNLAIAAAAYDTEWFTFPIPVQKYILLMILRAQKPPAIMVGNTQPISLELFQSLLNASYTYFTLLKRVYT	43821.5	44.1316	8.47297	ATGTTCGACGATCTGCAATTGATCCACATGAGTGTGCGAATTTTACGTTTTTGGTCACTGATCTATGAACACACCTGGCGACGTTATGTTTGCCTGTCGATGACGACCTTCTTGGTTTTCACACAGCTGTACTATATGTTCCGCACCAGCGAAGGTATCGACTCCATCATAAGGAACTCTTACATGTTGGTTCTATGGTTCAACACCATACTTCGGGCGTACCTATTGCTGTATGATCGGGAAAAGTACGAAAAGCTGTTGAGCGATTTGGAAACATTTTACTATGATTTGAAGCGATCAAAGGATTCTTATATACAGGACCTACTGGTGGAAGTCAACACGACAGGCAAATATATGGCACGAGGTAATCTCTTCCTTGGGCTACTCACCTGCTTTGGC…	Null
iORL000148	DQ991157.1	ABK27851.1	odorant receptor 38	Bombyx mori	Bombyx mori odorant receptor 38 (Or38) mRNA, partial cds	-	-	1687835..1687353	GenBank	https://www.ncbi.nlm.nih.gov/nuccore/DQ991157.1	Female-biased expression of odorant receptor genes in the adult antennae of the silkworm, Bombyx mori|Wanner,K.W., Anderson,A.R., Trowell,S.C., Theilmann,D.A., Robertson,H.M. and Newcomb,R.D.|Insect Mol. Biol. (2006) In press	Null	ABK27851_1	Null	AAMKSKILNSFVNFRLVQIIKSHSTNVNLIGRVENVFRGSLAVGYVFLIVGLIAELLGGLENTYLQVPFALIQVAIDCFIGQRVNDANIDFEKAVYDCKWENFDKRNMKIVLLLLQNAQKTVSLSAGGIAKLNFSCFMSVIKSIYSAYTTLRTTMK	17406.3	19.5981	9.48377	GCGGCCATGAAATCGAAAATCCTCAACAGTTTTGTTAATTTTCGTCTAGTTCAGATCATTAAGAGTCATTCGACGAATGTCAACTTAATAGGTCGGGTGGAGAACGTGTTCCGAGGGTCACTGGCCGTCGGATACGTTTTTCTGATCGTAGGGCTCATAGCTGAGCTACTTGGCGGTCTCGAAAACACGTACCTACAGGTACCCTTCGCTCTCATCCAAGTTGCTATCGACTGCTTCATCGGGCAACGCGTTAATGACGCAAACATTGATTTCGAGAAAGCCGTTTATGATTGCAAATGGGAGAACTTCGACAAACGCAACATGAAGATCGTGCTGCTGTTGCTACAGAACGCGCAGAAGACGGTGTCGCTGTCTGCGGGCGGCATCGCTAAGCTTAAC…	Null
iORL000149	FJ648211.1	ACV41189.1	odorant receptor 2	Apocrypta bakeri	Apocrypta bakeri isolate AbOr2n1 candidate odorant receptor 2 (Or2) mRNA, partial cds	-	-	-	GenBank	https://www.ncbi.nlm.nih.gov/nuccore/FJ648211.1	Expression and evolution divergence of the non-conventional olfactory receptor in four species of fig wasp associated with one species of fig|Lu,B. and Huang,D.W.|Unpublished	Null	ACV41189_1	Null	LLPNIRVMQGVGHFMFNYYSEGKKFPHRIYCIVTLLLLLLQYGMMAVNLMMESDDVDDLTANTITMLFFLHPIVKMIYFPVRSKIFYKTLAIWNNPNSHPLFAESNARFHALAITKMRRLLFCVAGATIFSVISWTGITFIEDSVKRITDPETNETTIIPIPRLMIRTFYPFNAMSGAGHVFALIYQFYYLVISMAVSNSLDVLFCSWLLFACEQLQHLKAIMKPPMELSATLDTVVPNSGEL	27799.6	36.3771	7.85517	CTGCTACCAAACATCAGGGTGATGCAGGGAGTTGGTCACTTCATGTTCAACTACTACAGCGAAGGAAAAAAATTTCCCCACAGGATTTACTGTATCGTGACGCTGCTTCTGCTACTCTTGCAATATGGTATGATGGCCGTGAACCTGATGATGGAAAGCGACGACGTGGATGACCTGACAGCCAATACGATCACGATGCTCTTCTTCCTTCATCCGATCGTGAAGATGATCTACTTCCCGGTGCGTAGCAAGATCTTCTACAAGACCTTGGCCATCTGGAACAACCCTAACAGTCATCCGTTGTTTGCCGAGAGCAACGCTCGCTTCCACGCTCTCGCTATCACGAAAATGAGACGACTACTTTTCTGCGTGGCTGGAGCTACGATATTCTCGGTCATA…	Null
iORL000150	MT474751.1	QKN21463.1	NULL	Zeugodacus tau	Zeugodacus tau odorant receptor (OR7a.3) mRNA, complete cds	-	-	-	GenBank	https://www.ncbi.nlm.nih.gov/nuccore/MT474751.1	Analyses of chemosensory genes provide insight into the evolution of behavioral differences to phytochemicals in Bactrocera species|Wu,Z., Cui,Y., Ma,J., Qu,M. and Lin,J.|Mol. Phylogenet. Evol. (2020) In press	Null	QKN21463_1	Null	MQRLSELLYERVESDCETNKPFKLLFYFWTWIGIKSKPRGFLSTLHMVCVWIMFFFTPFLATVGFIRKLKVSTVTECLSSLQAFINAIAASAKALAVLMHFKRIKNVEPIMKDLDERYKKPHERQQISDCVASCTRLYASIWFIYYLYGNMSILIAIVLHKQPFGGWYPFLDVIPNPTVHFYSCFIFETCYMYLLLTAQYLNDLFPTLYMRTIRTHIQLLRERVSQVGADPDMSDEEKHQQLIDCIDIHQQILKVVNIVGSVCSPTIFIQFSVVAIVHCICMVNIFIFADNLNLMITIIYYITVAMEILPTCYEASTLEMESSKLPVSIFHCNWLALDKRARKLIIVFIHRAQVDVTFVAMQMFEINMRTYLSIAKFSFTLYTFVNEMGFGQNIKELME	46551.6	37.4121	7.89842	ATGCAAAGACTCAGCGAATTATTATACGAACGTGTCGAAAGTGATTGTGAGACAAATAAACCGTTCAAGCTGTTATTTTATTTCTGGACTTGGATTGGTATTAAGTCGAAACCGCGTGGCTTTTTGTCCACATTGCACATGGTTTGCGTTTGGATTATGTTCTTTTTTACGCCATTCTTAGCCACTGTTGGTTTCATACGTAAATTGAAGGTATCAACTGTAACTGAGTGCCTATCATCATTACAGGCGTTTATCAATGCTATTGCCGCCTCTGCAAAGGCATTAGCAGTCTTAATGCACTTCAAACGCATAAAAAATGTCGAACCGATTATGAAAGATTTGGATGAACGCTATAAGAAACCACACGAGCGTCAGCAAATAAGCGACTGTGTTGCATCT…	Null
iORL000151	KR935711.1	ALM26203.1	odorant receptor 14	Athetis dissimilis	Athetis dissimilis odorant receptor 14 (OR14) mRNA, complete cds	-	-	-	GenBank	https://www.ncbi.nlm.nih.gov/nuccore/KR935711.1	Identification of Putative Chemosensory Receptor Genes from the Athetis dissimilis Antennal Transcriptome|Dong,J., Song,Y., Li,W., Shi,J. and Wang,Z.|plos one 11 (1), E0147768 (2016)	Null	ALM26203_1	Null	MPSGLREFFFNSEPQDDITSPADYAYLIMLRHLLSVISSWPLKILDPLDKAALRRRKIWVLIQRSFHMGLAIVVSLGCIMYILLHKKSMTFFELGHLYISQLMSCVVFSRLITLCFSNEYFAVARTFLEKIHLFFYRNRSEYSMKTHKQVHRICHFFTICLTCQMFAGLSLFNLTPMYNNYSAGNYAKEGLKGNDTFEHALYISYPFNASGDLKWYILVNFFHWIISYIWSTWFCMHDCFLSLIVFHVWGHFKIILHNLDTFPRPTTKSSFVLENSNETLYYEMYTPEEQKRVSLLLQQQIEYHREIVDFINKISDVFGPMLFAYYGFHQASGCLLLLECSQMTAVALTRYLPLTIILFQQLIQLSVIFELIGSVSDRLKFAVYGLPWECMDTKNRKTV…	51699.2	40.7969	8.72581	ATGCCTTCAGGTTTACGCGAGTTTTTCTTCAACTCTGAGCCACAGGACGACATCACATCGCCGGCCGACTACGCATACCTAATAATGTTACGTCACTTGCTATCAGTGATAAGCTCCTGGCCTCTCAAAATACTGGACCCACTTGATAAGGCGGCTCTACGAAGAAGGAAGATTTGGGTTCTGATCCAAAGATCTTTCCATATGGGCCTCGCCATAGTCGTGTCTCTTGGTTGCATCATGTACATACTGCTTCACAAGAAATCAATGACCTTCTTTGAACTAGGACATTTGTATATTTCTCAGCTGATGTCTTGTGTTGTTTTTTCAAGACTCATCACATTATGTTTTTCGAATGAGTACTTTGCGGTTGCCAGAACCTTTTTGGAAAAAATCCATCTG…	Null
iORL000152	MG859328.1	AXM05156.1	CchlOR56	Campoletis chlorideae	Campoletis chlorideae isolate CchlOR56 odorant receptor mRNA, complete cds	-	-	-	GenBank	https://www.ncbi.nlm.nih.gov/nuccore/MG859328.1	An odorant receptor mediates the attractiveness of cis-jasmone to Campoletis chlorideae, the endoparasitoid of Helicoverpa armigera|Sun,Y.L., Dong,J.F., Ning,C., Ding,P.P., Huang,L.Q., Sun,J.G. and Wang,C.Z.|Insect Mol. Biol. (2018) In press	Null	AXM05156_1	Null	MEFAESHYYRHNARILIFLGQWPYQSSMWNRIRQFFIHLTIFSVISVQMIKMFVSWGNVDIMIECFTPVGVQVTAVIKSINLMINQSKIRSITDHMQADWATLKDENELTILRKFAEEGRKMSVAYAFFLFGSLVIYLLVPLIPSILNVVLPLNDSRQRAYLYETEYFVDREAYFWWIVLHTYIGTILTICTVVSVDAMFATYVQHACGLLAIVSDNLEKTAGSINWAKFDPDVPLEEDEFYEQLKTCVRNHQEVTKLAILIESCFSSAALFQMVLDMVLVSVSLLQLLTKLGQYDQMYRIIQFNFAQLFHLFFNMWPGQKLINESTIFSEAVYYSGWHGFSFRCRSLIKIIMMATARPLTISAFKFYELSMENFGAMLQTSLSYFTVLASLR	45650.8	37.0484	6.15142	ATGGAGTTTGCAGAAAGTCATTATTATCGACATAATGCGAGAATTTTAATATTCCTTGGCCAGTGGCCTTATCAAAGTTCCATGTGGAACCGTATCCGCCAGTTCTTCATTCATCTCACTATTTTTAGTGTAATATCCGTACAGATGATCAAGATGTTCGTATCGTGGGGTAACGTGGACATTATGATCGAATGTTTTACACCCGTGGGTGTACAAGTAACAGCTGTCATTAAGTCTATCAATCTCATGATAAATCAATCCAAGATACGTTCAATCACGGATCACATGCAAGCTGATTGGGCGACTCTGAAAGACGAAAACGAACTTACAATTCTACGAAAATTTGCCGAAGAAGGGAGGAAAATGTCTGTTGCATACGCATTTTTTTTATTTGGATCA…	Null
iORL000153	JF745090.1	AEB91953.1	NULL	Drosophila melanogaster	Drosophila melanogaster strain RAL-786 odorant receptor 22a (Or22a) gene, complete cds	-	-	1522051..1520613	GenBank	https://www.ncbi.nlm.nih.gov/nuccore/JF745090.1	Genetic variation in odorant receptors contributes to variation in olfactory behavior in a natural population of Drosophila melanogaster|Richgels,P.K. and Rollmann,S.M.|Chem. Senses 37 (3), 229-240 (2012)	Null	AEB91953_1	Null	MLSKFFPHIKEKPLSERVKSRDAFIYLDRVMWSFGWTEPENKRWILPYKLWLAFVNIVMLILLPISISIEYLHRFKTFSAGEFLSSLEIGVNMYGSSFKCAFTLIGFKKRQEAKVLLDQLDKRCLSDKERSTVHRYVAMGNFFDILYHIFYSTFVVMNFPYFLLERRHAWRMYFPYIDSDEQFYISSIAECFLMTEAIYMDLCTDVCPLISMLMARCHISLLKQRLRNLRSKPGRTEDEYLEELTECIRDHRLLLDYVDALRPVFSGTIFVQFLLIGTVLGLSMINLMFFSTFWTGVATCLFMFDVSMETFPFCYLCNMIIDDCQEMSNCLFQSDWTSADRRYKSTLVYFLHNLQQPITLTAGGVFPISMQTNLAMVKLAFSVVTVIKQFNLAERFQ	-	-	-	ATGTTAAGCAAGTTTTTTCCCCACATAAAAGAAAAGCCATTGAGCGAGCGGGTTAAGTCCCGAGATGCCTTCATTTACTTGGATCGGGTGATGTGGTCCTTTGGCTGGACAGAGCCTGAAAACAAAAGGTGGATCCTTCCTTATAAACTGTGGTTAGCGTTCGTGAACATAGTAATGCTCATCCTTCTGCCGATCTCGATAAGCATCGAGTACCTCCACCGATTTAAAACCTTCTCGGCGGGGGAGTTCCTTAGTTCCCTCGAGATTGGAGTCAACATGTACGGAAGCTCTTTTAAGTGCGCCTTCACCTTGATTGGATTCAAGAAAAGACAGGAAGCTAAGGTTTTACTGGATCAGCTGGACAAGAGATGCCTTAGCGATAAGGAGAGGTCCACTGTT…	Null
iORL000154	KC778524.1	AGS43071.1	NULL	Cephus cinctus	Cephus cinctus odorant receptor Or3l mRNA, complete cds	-	-	30544..28898	GenBank	https://www.ncbi.nlm.nih.gov/nuccore/KC778524.1	Odorant receptors of a primitive hymenopteran pest, the wheat stem sawfly|Gress,J.C., Robertson,H.M., Weaver,D.K., Dlakic,M. and Wanner,K.W.|Insect Mol. Biol. 22 (6), 659-667 (2013)	Null	AGS43071_1	Null	MEQTISVYWWKLAPRTTYFRFSIWMSFFTLNISLLYVDLYEVFGNLEQMLLNLSDSVIKSLILAKLLLFRFSEPLARLITDAQEDITAGEFGSLEEKKCFLEYYQRGKIFYQITMSCVVFAVHVYFFKGLETYLFSEVAGTTVILGLTCYNIIANSGDLADISTLCCFALYASSMILLLYGYCFVGECLIHESTKIHEACAQCTWYSMPLIYQKALIMCMLCAQRPLQLTAAKFYVFSLDSFSNVIKTSIAYVSMLRTVV	-	-	-	ATGGAACAAACTATTTCTGTCTATTGGTGGAAACTGGCCCCTAGAACCACCTATTTCAGATTCTCCATATGGATGTCATTCTTTACCTTGAATATCAGCCTCCTGTATGTGGATCTGTATGAAGTTTTCGGCAATTTGGAACAAATGCTGTTAAATCTCTCAGACAGCGTGATAAAAAGCTTGATACTTGCGAAGCTGCTGCTCTTTCGATTCAGCGAACCACTGGCACGTTTGATCACTGACGCCCAAGAAGATATCACAGCCGGAGAGTTTGGGAGTCTGGAAGAGAAAAAATGCTTTCTGGAATATTATCAGCGAGGCAAAATTTTCTATCAAATAACAATGTCATGTGTGGTGTTCGCTGTTCACGTATACTTCTTCAAAGGATTAGAAACATAT…	Null
iORL000155	FN422803.1	CBA13957.1	NULL	Drosophila melanogaster	Drosophila melanogaster partial or85e gene for odorant receptor 85e, strain 14021-0231.24	-	-	8635866..8634498	GenBank	https://www.ncbi.nlm.nih.gov/nuccore/FN422803.1	Tests for selection on chemosensory genes based on polymorphism and divergence in Drosophila melanogaster and D. simulans|Gardiner,A., Wengraf,D., Lu,J., Jordan,W.C., Ritchie,M.G. and Butlin,R.K.|Unpublished	Null	CBA13957_1	Null	QFHGNVDADIRYDISRDPARESNLFRLLMGLQLANGTKPSPRLPKWWPKRLEMIGKVLPKXYCSMVIFTSLHLGVLFTKTTLDVLPTGELQAITDALTMTIIYFFTGYGTIYWCVRSRRLLAYMEHMNREYRHHSLAGVTFVSSHAAFRMSRNFTVVWIMSCLLGVISWGVSPLMLGIRMLPLQCWYPFDALGPGTYTAVYATQLFGQIMVGMTFGFGGSLFVTLSLLLLGQFDVLYCTLKNLDAHTSLLGGESVLQEELLLGDSNREINQYVVLQEHPTDLLRLSAGRKCPGQGNAFHNALVECIRLHRFILHCSQELENLFSPYCLVKSLQITFQLCLLVFVGVSGTREVLRIVNQLQYLGLTIFELLMFTYCGELLSRHSIRSGDAFWRGSWWKHA…	-	-	-	CAGTTCCACGGCAACGTCGATGCGGACATCAGGTATGATATTAGCCGGGATCCGGCTAGGGAATCGAATCTCTTCCGTCTGCTAATGGGACTCCAGTTGGCGAATGGCACGAAGCCATCGCCGCGGTTACCCAAATGGTGGCCAAAGCGGCTGGAAATGATTGGTAAAGTGCTGCCCAAASCCTATTGTTCCATGGTGATTTTCACCTCCCTGCATTTGGGTGTCCTGTTCACGAAAACCACACTGGATGTCCTGCCGACGGGGGAGCTGCAGGCCATAACGGATGCCCTCACCATGACCATAATATACTTTTTCACGGGCTACGGCACCATCTACTGGTGCGTGCGCTCCCGGCGCCTTTTGGCCTACATGGAGCACATGAACCGGGAGTATCGCCAT…	Null
iORL000156	KX655966.1	AOG12915.1	EhipOR12	Eogystia hippophaecolus	Eogystia hippophaecolus clone EhipOR12 odorant receptor mRNA, complete cds	-	-	-	GenBank	https://www.ncbi.nlm.nih.gov/nuccore/KX655966.1	Antennal transcriptome analysis and expression profiles of odorant binding proteins in Eogystia hippophaecolus (Lepidoptera: Cossidae)|Hu,P., Tao,J., Cui,M., Gao,C., Lu,P. and Luo,Y.|BMC Genomics 17, 651 (2016)	Null	AOG12915_1	Null	MKNHNILKNLCNVVFVAGSGNFWLKENHIGDDNSFLYRFYRFVLFSIYGFMTILEILAAVIGDFPDDEQSDAVTFAVSHTIVMIKIFSVIYRKELVKTLNRNMVRVCEIYETKTLMEEQYRIMKINVIAYFVTVYGSAAFFIIAGARKMREGSHFITIVTYWPGHDDDTGIATVFRIFTTVVLCVMMVTMVSIDSFAMVYLIMYKYKFITLRHYFEELRKEFDEASKSSLELASDKLTQGLVDGIEMHKKLLRLSRDIDRSFGTVMALQVCLSSGSAVSLLLHLALSKELTFVVTMKILFFGVALFFLLALFVCNAGEITYQASLLADSIFYCGWYACPSQSAPRRNIRQLVLLAVAQAQRPIVMKAFNMLELTYGTFISVVRGTYSVFTLIYAQNT	45286.8	33.2741	8.53499	ATGAAAAATCACAATATTCTAAAAAATCTTTGCAATGTAGTATTCGTGGCTGGTTCCGGGAATTTCTGGCTCAAAGAAAATCACATAGGAGACGATAATAGTTTTCTTTACAGATTTTATCGTTTCGTACTGTTTTCTATATATGGTTTCATGACTATTTTGGAGATATTAGCTGCTGTAATCGGGGATTTTCCAGACGATGAGCAAAGTGATGCTGTTACTTTCGCTGTAAGTCACACCATAGTGATGATAAAAATATTCTCAGTTATTTATCGTAAGGAACTAGTGAAAACGCTGAACAGAAATATGGTGAGGGTATGTGAAATATATGAGACGAAGACGTTGATGGAAGAACAGTACCGCATCATGAAGATAAATGTGATTGCTTATTTTGTGACG…	Null
iORL000157	FM212200.1	CAR79360.1	NULL	Drosophila melanogaster	Drosophila melanogaster or22 gene for odorant receptor 22, strain MW56	-	-	1524159..1522703	GenBank	https://www.ncbi.nlm.nih.gov/nuccore/FM212200.1	Nucleotide and copy-number polymorphism at the odorant receptor genes Or22a and Or22b in Drosophila melanogaster|Aguade,M.|Mol. Biol. Evol. 26 (1), 61-70 (2009)	Null	CAR79360_1	Null	MLSKFFPHIKEKPLSERVKSRDAFVYLDRVMWSFGWTVPENKRWDLHYKLWSTFVTLLIFILLPISVSVEYIQRFKTFSAGEFLSSIQIGVNMYGSSFKSYLTMMGYKKRQEAKMSLDELDKRCVCDEERTIVHRHVALGNFCYIFYHIAYTSFLISNFLSFIMKRIHAWRMYFPYVDPEKQFYISSIAEVILMGWAVFMDLCTDVCPLISMVIARCHITLLKQRLRNLRSEPGRTEDEYLKELADCVRDHRLILDYVDALRSVFSGTIFVQFLLIGIVLGLSMINIMFFSTLSTGVAVVLFMSCVSMQTFPFCYLCNMIMDDCQEMADSLFQSDWTSADRRYKSTLVYFLHNLQQPIILTAGGVFPISMQTNLNMVKLAFTVVTIVKQFNLAEKFQ	46376.1	46.4537	8.53679	ATGTTAAGCAAGTTTTTTCCCCACATAAAAGAAAAGCCATTGAGCGAGCGGGTTAAGTCCCGAGATGCCTTCGTTTACTTAGATCGGGTGATGTGGTCCTTTGGCTGGACAGTGCCTGAAAACAAAAGGTGGGATCTACATTACAAACTGTGGTCAACTTTCGTGACATTGTTGATATTTATCCTTCTGCCGATATCGGTAAGCGTTGAGTATATTCAGCGGTTCAAGACCTTCTCGGCGGGTGAGTTTCTTAGCTCAATCCAGATTGGCGTTAACATGTACGGAAGCAGCTTTAAAAGTTATTTGACCATGATGGGATATAAGAAGAGACAGGAGGCTAAGATGTCACTGGATGAGCTGGACAAGAGATGCGTTTGTGATGAGGAGAGGACCATTGTA…	Null
iORL000158	KR935735.1	ALM26227.1	odorant receptor 37	Athetis dissimilis	Athetis dissimilis odorant receptor 37 (OR37) mRNA, complete cds	-	-	-	GenBank	https://www.ncbi.nlm.nih.gov/nuccore/KR935735.1	Identification of Putative Chemosensory Receptor Genes from the Athetis dissimilis Antennal Transcriptome|Dong,J., Song,Y., Li,W., Shi,J. and Wang,Z.|plos one 11 (1), E0147768 (2016)	Null	ALM26227_1	Null	MMGMWSYIRKFGLEYSDLPTILWNVSVFMKVLTLNIYGTKKTDIPLIFYIIVAASLVSYFYVYLGCMVWFVFVRCLETGDTVAAAVVLSLGVPSSIGVLKLLYMFVHIDKIRGLTDAFLEYDASMHPGSERANKIMKYMRDVKKRAIFYWAIVMGNGVIYSFIPLLRPGRHMPEDLMVIYGLEPMFESPNYEIAWLLMLVSINAICYISSNITAYFIVIIGYVETQMLVLSDDVIQIWTNAKAHYETVDQKFDNFLTEYARRNRIMNDYVRKNLKEIMKRHATIKILLNQVRNVSKVPIAVGLILLIVGLITELLGGLENTILLIPFAFIQVGIDCYIGQKVMDAGVVFEQAVYDCQWENFDKDNMKTVLVMLQVAQKPTAISAGGFTTMNFRCLMAAM…	47348.7	33.9714	8.68945	ATGATGGGCATGTGGAGTTATATTCGTAAGTTCGGCCTTGAGTACTCCGACCTGCCTACAATATTGTGGAACGTATCCGTTTTTATGAAGGTACTCACACTGAACATATATGGGACTAAAAAGACAGACATACCCCTGATCTTCTACATCATAGTAGCAGCGTCCCTGGTGTCCTACTTCTACGTGTACCTGGGCTGCATGGTATGGTTCGTGTTCGTCCGTTGCTTGGAAACCGGCGACACGGTGGCAGCGGCTGTCGTGCTGTCGCTGGGAGTCCCCAGCTCGATCGGGGTCCTGAAACTGCTGTATATGTTCGTGCATATTGACAAAATCCGAGGCCTTACGGACGCTTTCCTGGAGTACGACGCGAGCATGCACCCGGGCAGCGAGCGAGCGAAC…	Null
iORL000159	MT386798.1	QLI62082.1	odorant receptor 39	Streltzoviella insularis	Streltzoviella insularis odorant receptor 39 mRNA, complete cds	-	-	-	GenBank	https://www.ncbi.nlm.nih.gov/nuccore/MT386798.1	Antennal transcriptome analyses and olfactory protein identification in an important wood-boring moth pest, Streltzoviella insularis (Lepidoptera: Cossidae)|Yang Y, Li W, Tao J and Zong S.|Sci Rep 9 (1), 17951 (2019)	Null	QLI62082_1	Null	MAEQLHIDKLLQKIKFLFRFNGLSLESRKRTKVETIICRCLYVFNFLWLNMDVLGEIIWFLDGINNGKSFLELSYTTPCVGISVLADFQSIIHILKEDAINQLIEELRELEKKERNLGKNSNELELSRECESELERLENVERKEIIKEETNICNFAVMSQMFWIFMTSLVFTLIPLIITAVKYFKTNELDLILPFPVPFDVKKARYWAIMYMHHVWSSFLVIQNGTAFITIFYICCSFIRIHFRLLKYNFERIVSDVDGCEIISNEHNKFRCKLINLIKYHQDIISAVNLLEFVSSNIIFCYFTASSVLICLTGFNLTISNDMIIVLTFAVFLLLSLTQIFLLCYFGDMIVSSSMEVSDVLYNSHLTLADPKLAKLLLLVQIRAQKPCKLTAANYADLN…	49403.6	31.5092	6.27687	ATGGCCGAGCAATTGCATATAGATAAATTATTACAAAAAATAAAATTCTTATTCCGATTCAATGGTTTAAGTCTGGAGAGCAGGAAAAGAACCAAAGTGGAGACCATCATTTGTCGATGCTTATATGTTTTCAATTTTTTATGGCTGAACATGGACGTACTTGGTGAAATAATTTGGTTTCTAGACGGAATAAATAACGGCAAAAGCTTCCTTGAACTCTCATATACCACGCCGTGCGTGGGCATAAGCGTGTTGGCCGATTTCCAATCCATTATACATATACTCAAAGAAGATGCCATCAACCAATTAATTGAAGAACTAAGAGAACTTGAAAAAAAAGAAAGGAACCTTGGCAAAAATTCAAATGAATTAGAGTTAAGTAGAGAGTGTGAGAGTGAG…	Null
iORL000160	MH750493.1	AYD60272.1	NULL	Drosophila mojavensis	Drosophila mojavensis strain ANZA_11 odorant receptor 67c (Or67c) gene, complete cds	-	-	20766974..20765578	GenBank	https://www.ncbi.nlm.nih.gov/nuccore/MH750493.1	Positive selection at sites of chemosensory genes is associated with the recent divergence and local ecological adaptation in cactophilic Drosophila|Diaz,F., Allan,C.W. and Matzkin,L.M.|BMC Evol. Biol. 18 (1), 144 (2018)	Null	AYD60272_1	Null	MSSSLVESPRTFGDMMRMPVRFYKTIGEDIYAHRSTNELTSLLLKIYLYAGFINFNLLVCGELVFFYKSIQDFETVRLAIAVAPCIGFSLVADFKQLTMVVYKKTLIQLLDELEEMHPKTLLAQKAYKMADFERTMKRVISIFTFLCLAYTTTFTLYPAVKATVKYNFLGYETFDRNFGFLIWFPYDATSRNWVYWITYWDIAHGAYLAGIAFLCADLLLVVVITQLCMHFSYISGRLEAHPCDPDQDEENLSFLCSMIKYHDKCLTLCEHVNNMYSFSLLLNFLMASMQICFIAFQVTESTIEVILIYCIFLMTSMVQVFLVCYYGDALIAASERVGDAAYNQNWFQCSKRYCIMLKLMIMRSQKPAMIRPPTFPPISLVTYMKVISMSYQFFALLKT…	46962.9	32.4971	6.99832	ATGAGCAGCTCCTTGGTAGAGAGTCCTCGCACCTTTGGCGACATGATGCGAATGCCCGTGCGTTTCTACAAGACCATTGGAGAGGACATCTATGCGCATCGGTCGACGAACGAGCTGACCTCGCTGCTGCTGAAGATCTACCTCTACGCGGGCTTCATCAACTTCAATTTGCTGGTCTGCGGCGAGCTGGTATTCTTCTACAAGTCGATTCAGGACTTCGAGACGGTGCGCCTGGCGATTGCTGTGGCGCCCTGCATTGGCTTCTCCCTGGTCGCGGACTTCAAGCAGCTCACCATGGTGGTGTACAAGAAAACGTTGATACAGCTGCTCGACGAGCTGGAGGAGATGCACCCGAAGACCCTGCTGGCGCAGAAGGCCTACAAGATGGCCGACTTCGAG…	Null
iORL000161	JN186343.1	AET86616.1	NULL	Culex theileri	Culex theileri isolate ODOR10_GDK8_Hap2 odorant receptor (CPIJ002479) gene, partial cds	-	-	-	GenBank	https://www.ncbi.nlm.nih.gov/nuccore/JN186343.1	Single nucleotide polymorphisms in Culex theileri theobald in Turkey|Demirci,B., Lee,Y., Lanzaro,G.C. and Alten,B.S.|Unpublished	Null	AET86616_1	Null	DSLQRIADVYSEIAMIDDHVVQKLVRKFTKRAQLLSKANLILGAVISTCYVVYPLFTGTRSLPYGMFIPGVNNFKTPLYQVFFIGQAVLTFPGCCMYIPFTSFFATTTLFGLVQIQALQRQLRTFKDGVVRENHALVKSKLEKCIEDHKRIISYVSDVNSLVTYI	-	-	-	GATTCTTTGCAACGCATCGCCGACGTTTACTCGGAAATTGCTATGATTGACGACCACGTGGTGCAAAAGTTGGTGCGCAAGTTCACCAAACGTGCCCAACTGCTCTCCAAGGCCAACCTGATCCTCGGGGCGGTCATCAGCACCTGCTACGTGGTCTACCCGCTGTTCACCGGCACACGTAGTCTCCCGTACGGAATGTTCATCCCCGGGGTAAACAACTTCAAGACCCCGCTGTACCAGGTTTTCTTCATCGGCCAAGCGGTGCTCACCTTTCCAGGCTGCTGCATGTACATCCCTTTCACGAGCTTCTTCGCCACGACTACTTTGTTCGGACTGGTGCAGATTCAAGCTTTGCAGCGCCAACTGCGAACCTTCAAAGATGGGGTCGTTAGGGAAAAC…	Null
iORL000162	FN422983.1	CBA14137.1	NULL	Drosophila melanogaster	Drosophila melanogaster partial or85c gene for odorant receptor 85c, strain 14021-0231.35	-	-	8512974..8511743	GenBank	https://www.ncbi.nlm.nih.gov/nuccore/FN422983.1	Tests for selection on chemosensory genes based on polymorphism and divergence in Drosophila melanogaster and D. simulans|Gardiner,A., Wengraf,D., Lu,J., Jordan,W.C., Ritchie,M.G. and Butlin,R.K.|Unpublished	Null	CBA14137_1	Null	EPYTIDSRSKKASLWSHLLFWANVINLSVIVFGEILYLGVAYSDGKFIDAVTVLSYIGFVIVGMSKMFFIWWKKTDLSDLVKELEHIYPNGKAEEEMYRLDRYLRSCSRISITYALLYSVLIWTFNLFSIMQFLVYEKLLKIRVVGQTLPYLMYFPWNWHENWTYYVLLFCQNFAGHTSASGQISTDLLLCAVATQVVMHFDYLARVVEKQVLDRDWSENSRFLAKTVQYHQRILRLMDVLNDIFGIPLLLNFMVSKFVIGFGGFQKTVGVPPDIMIKYRRALVFFIARPQRTTYLKATIFMNITRATMTDLLQVSYKFFALLRTMY	38390.7	30.5774	9.28811	GAGCCGTATACGATTGACTCGCGGTCCAAAAAAGCGAGCCTATGGTCACATCTTCTCTTCTGGGCCAATGTGATCAATTTAAGTGTCATTGTTTTCGGAGAGATCCTCTATCTGGGAGTGGCCTATTCCGATGGAAAGTTCATTGATGCCGTCACTGTACTGTCATATATCGGATTCGTAATCGTGGGCATGAGCAAGATGTTCTTCATATGGTGGAAGAAGACCGATCTAAGCGATTTGGTTAAGGAATTGGAGCACATCTATCCAAATGGCAAAGCTGAGGAGGAGATGTATCGGTTGGATAGGTATCTGCGATCTTGTTCACGAATTAGCATTACCTATGCACTACTCTACTCCGTGCTCATCTGGACCTTCAATCTGTTCAGTATCATGCAATTC…	Null
iORL000163	FN422489.1	CBA13643.1	NULL	Drosophila simulans	Drosophila simulans partial or69a gene for odorant receptor 69a, strain 14021-0251.181	-	-	12342464..12342111	GenBank	https://www.ncbi.nlm.nih.gov/nuccore/FN422489.1	Tests for selection on chemosensory genes based on polymorphism and divergence in Drosophila melanogaster and D. simulans|Gardiner,A., Wengraf,D., Lu,J., Jordan,W.C., Ritchie,M.G. and Butlin,R.K.|Unpublished	Null	CBA13643_1	Null	WYCNGRLATDTGPFVAQLSEMCSSFCLTFVGFCNVYAISMNRNQIETLLEELHQIYPRCTKNHYRCQHYFDMAMRIMRIEFLFYMIFYVYYNSAPVLLLLWEHLHEGYDLSFKTQTNTWFPWRVHGSALGFGMAVLSITVGSFVGVGFSIVTQNLVCLLSFQLKLHYDGISSQLVSLDCRRLRAHKKLRILIAYHCRILQLGDQVNDILNFVFGSSLVGATIAICMSSVSILLLDFASAFK	27657.1	41.6005	8.33649	TGGTATTGCAATGGACGGCTTGCCACGGACACGGGCCCCTTTGTGGCACAATTATCTGAAATGTGCAGTTCTTTTTGTCTAACATTTGTGGGATTCTGTAACGTATATGCGATCTCTATGAACCGCAATCAAATTGAAACATTACTCGAGGAGCTTCATCAGATATATCCGAGATGCACGAAAAATCACTATCGATGCCAGCATTACTTTGACATGGCCATGAGAATAATGCGAATTGAGTTCCTTTTCTATATGATCTTTTACGTGTACTACAATAGTGCACCAGTATTGTTGCTCCTTTGGGAACACTTGCACGAGGGATATGATCTTAGCTTCAAGACGCAGACCAACACTTGGTTTCCATGGAGAGTCCATGGGTCGGCACTTGGATTTGGTATG…	Null
iORL000164	KC778506.1	AGS43053.1	NULL	Cephus cinctus	Cephus cinctus odorant receptor Or2d mRNA, complete cds	-	-	472808..471411	GenBank	https://www.ncbi.nlm.nih.gov/nuccore/KC778506.1	Odorant receptors of a primitive hymenopteran pest, the wheat stem sawfly|Gress,J.C., Robertson,H.M., Weaver,D.K., Dlakic,M. and Wanner,K.W.|Insect Mol. Biol. 22 (6), 659-667 (2013)	Null	AGS43053_1	Null	MPVIIGDYDSYGMSVLDDIDRKGVLLMCTFIFFVQGTVIGYVLTPIIENIGKNESDRVLPVTLWINIPVTTTPYFEICFVMESLTIVHIGICFFCFDIFLCILNIHAAGQFKMLQHRFALVYDGDNKQEMPITDKLHFMKDSEEIYIKFKDCVKHHKILIDYTEKVQSVFTFIILCQILISSLMMTMAGFQALLTHGSIIRRLIFIAHTSGCFAQLLLFTSTCHEIIIESGGIADAAYNADWANTPYDDVGRSLRIGLQLVMIRASRPCHLSAGGFCHVSLDTFTAVLSTAASYFTLLRQIGAETVMDT	-	-	-	ATGCCAGTGATTATTGGAGATTATGATTCTTATGGGATGAGTGTACTGGATGATATTGATAGAAAAGGTGTTCTGCTGATGTGCACGTTTATATTTTTTGTCCAAGGAACCGTCATTGGTTACGTGCTAACACCAATAATTGAGAATATTGGAAAAAATGAATCAGACAGAGTCCTACCTGTCACGCTATGGATAAATATACCGGTAACAACAACGCCTTATTTTGAAATTTGTTTTGTCATGGAGAGTCTAACAATCGTTCATATCGGAATTTGTTTCTTTTGCTTTGATATCTTTCTCTGCATACTTAACATACACGCTGCTGGCCAATTCAAAATGTTACAACACAGATTCGCACTAGTCTACGACGGAGATAACAAGCAGGAAATGCCAATCACA…	Null
iORL000165	MG859403.1	AXM05231.1	CchlOR113	Campoletis chlorideae	Campoletis chlorideae isolate CchlOR113 odorant receptor mRNA, complete cds	-	-	-	GenBank	https://www.ncbi.nlm.nih.gov/nuccore/MG859403.1	An odorant receptor mediates the attractiveness of cis-jasmone to Campoletis chlorideae, the endoparasitoid of Helicoverpa armigera|Sun,Y.L., Dong,J.F., Ning,C., Ding,P.P., Huang,L.Q., Sun,J.G. and Wang,C.Z.|Insect Mol. Biol. (2018) In press	Null	AXM05231_1	Null	MAVATEDFDMDDDIKQARSLFELNKRVFAILGVWPVHSTYRKFSVWIIYLLFHLTLLLADLVHQFGDLEGVVLNLTESTFSVMVCCKMLVMRFSRTLVTLMVRIIDGVDLKFFDNHEELQTYLGYNRIAKTFFKLWLTMGIVTAISFNLKCLEPRLKSALRNESLPYVLPHRTRVFFEVTEPSTFWLIWLYQCPMAILSIYLAATIGYVFSLILHVCGKLSVLVVRIKRLDLATIEKDEAFRAAVFRDILEKHLDILEMAQDINGVFGLVLLEELFSCTLLIGLTSYNVIQNVDLEETGLFFTYLSYGCTMLVLIYGYCVAGEYLITERRNS	38295.7	35.2232	5.69415	ATGGCAGTGGCCACTGAAGACTTCGACATGGACGACGATATCAAACAAGCTAGAAGTCTGTTCGAATTGAACAAACGAGTGTTTGCTATTCTTGGAGTATGGCCAGTGCACTCGACCTACCGAAAGTTTAGTGTATGGATTATTTATCTTTTATTTCATTTAACATTGCTATTAGCCGATCTTGTTCACCAATTCGGTGACTTGGAAGGGGTTGTGCTGAACCTAACAGAGTCGACATTTAGCGTAATGGTATGCTGTAAAATGTTGGTCATGAGATTTTCGAGAACTCTCGTTACTTTAATGGTACGAATAATCGATGGTGTCGATTTAAAATTCTTCGATAATCACGAAGAACTACAAACTTATCTCGGCTACAATCGCATCGCCAAAACATTCTTC…	Null
iORL000166	MF975450.1	AUF73026.1	AchiOR19	Anoplophora chinensis	Anoplophora chinensis clone AchiOR19 odorant receptor mRNA, complete cds	-	-	-	GenBank	https://www.ncbi.nlm.nih.gov/nuccore/MF975450.1	Antennal transcriptome analysis and expression profiles of olfactory genes in Anoplophora chinensis|Wang,J., Hu,P., Gao,P., Tao,J. and Luo,Y.|Sci Rep 7 (1), 15470 (2017)	Null	AUF73026_1	Null	MKKFKENDENITVEAVIRYCVLEHLKIIQITNTLNNCLRNVTLLEFIVLSAQIALIAFEGFTSQSANTVVVCIVHVLMLLVHMLLFYWHADEIRHESMAISEALYETDWYEYSRSTSSTIHIMMMRSQRPLSLSVGPFGEMSLTMALKILKGVYTYMTFLQHSYGQTSSLGTN	19823.9	36.8012	6.1404	ATGAAGAAATTCAAAGAAAATGATGAGAATATTACTGTCGAAGCGGTAATTAGGTATTGCGTTTTAGAGCATCTCAAGATCATACAAATCACAAATACTTTAAATAACTGCCTACGAAACGTCACACTGCTGGAATTTATTGTGTTATCAGCTCAGATCGCTTTAATTGCATTTGAAGGATTTACTAGTCAGTCTGCAAACACAGTAGTTGTTTGCATTGTACACGTGTTAATGCTTCTGGTGCATATGCTTTTGTTCTACTGGCACGCTGACGAAATAAGACACGAGAGCATGGCGATATCCGAGGCTCTCTATGAAACGGATTGGTACGAATATAGTAGAAGTACCAGCAGTACCATTCATATAATGATGATGCGATCTCAACGACCATTATCCTTG…	Null
iORL000167	KR935729.1	ALM26221.1	NULL	Athetis dissimilis	Athetis dissimilis odorant receptor 32a (OR32a) mRNA, partial cds	-	-	-	GenBank	https://www.ncbi.nlm.nih.gov/nuccore/KR935729.1	Identification of Putative Chemosensory Receptor Genes from the Athetis dissimilis Antennal Transcriptome|Dong,J., Song,Y., Li,W., Shi,J. and Wang,Z.|plos one 11 (1), E0147768 (2016)	Null	ALM26221_1	Null	IYHSLFIFFLYCFQGQRLTTASEKFETAVYCCGWENLRVTERRQVLLMLKQAQVPVIVYAARVIPIRIHTFANTMQGIYKLVTIFKV	10236.1	25.7989	9.60445	ATATACCACAGTCTTTTCATCTTTTTCTTGTATTGTTTTCAAGGCCAGAGGCTTACGACTGCTTCGGAAAAGTTTGAAACAGCAGTTTACTGCTGCGGCTGGGAGAACTTGCGTGTGACAGAGCGGAGACAAGTGCTCCTGATGCTGAAACAAGCGCAGGTCCCTGTCATAGTGTATGCTGCACGCGTCATTCCAATACGCATTCATACTTTCGCAAACACTATGCAGGGTATTTACAAGCTTGTTACTATATTTAAGGTGTAG	Null
iORL000168	FN422801.1	CBA13955.1	NULL	Drosophila melanogaster	Drosophila melanogaster partial or85e gene for odorant receptor 85e, strain 14021-0231.15	-	-	8635866..8634498	GenBank	https://www.ncbi.nlm.nih.gov/nuccore/FN422801.1	Tests for selection on chemosensory genes based on polymorphism and divergence in Drosophila melanogaster and D. simulans|Gardiner,A., Wengraf,D., Lu,J., Jordan,W.C., Ritchie,M.G. and Butlin,R.K.|Unpublished	Null	CBA13955_1	Null	QFHGNVDADIRYDISRDPARESNLFRLLMGLQLANGTKPSPRLPKWWPKRLEMIGKVLPKXYCSMVIFTSLHLGVLFTKTTLDVLPTGELQAITDALTMTIIYFFTGYGTIYWCLRSRRLLAYMEHMNREYRHHSLAGVTFVSSHAAFRMSRNFTVVWIMSCLLGVISWGVSPLMLGIRMLPLQCWYPFDALGPGTYTAVYATQLFGQIMVGMTFGFGGSLFVTLSLLLLGQFDVLYCTLKNLDAHTKWLGGSPVLQEELLVRDSNRELNQYVVLQEHPTDLLRLSAGQKCPGQENAFHNALVECVRLHRFILHCSQELENLFSPYCLVKSLQITFQLCLLVFVGVSGTREVLRIVNQLQYLGLTIFELLMFTYCGELLSRHSIRSGDAFWRGSWWKHA…	-	-	-	CAGTTCCACGGCAACGTCGATGCGGACATCAGGTATGATATTAGCCGGGATCCGGCTAGGGAATCGAATCTCTTCCGTCTGCTAATGGGACTCCAGTTGGCGAATGGCACGAAGCCATCGCCGCGGTTACCCAAATGGTGGCCAAAGCGGCTGGAAATGATTGGTAAAGTGCTGCCCAAASCCTATTGTTCCATGGTGATTTTCACCTCCCTGCATTTGGGTGTCCTGTTCACGAAAACCACACTGGATGTCCTGCCGACGGGGGAGCTGCAGGCCATAACGGATGCCCTCACCATGACCATAATATACTTTTTCACGGGCTACGGCACCATCTACTGGTGCCTGCGCTCCCGGCGCCTCTTGGCCTACATGGAGCACATGAACCGGGAGTATCGCCAT…	Null
iORL000169	MH324857.1	QBB72956.1	NULL	Protaetia brevitarsis	Protaetia brevitarsis odorant receptor (OR24) mRNA, complete cds	-	-	-	GenBank	https://www.ncbi.nlm.nih.gov/nuccore/MH324857.1	Identification and expression analysis of candidate chemosensory receptors in the white-spotted flower chafer, Protaetia brevitarsis|Zhang,T.|Unpublished	Null	QBB72956_1	Null	MHSNSQSSRLGDYFRPQKLILKICGISLRENESISYRLYSGFVMCMIVSLLFVEIHGIVVHIKDVENLAGFIAIVFQHVLTLFKLIILKRNRAIISETLQMLHEGCFAPNFERGGAIEEKLIKECNHDIFVRSATYYIAGAITIGNAVIIALRTKLGQDDYRLWETFWLPFELFEIKSTTCYYIVYIYCSLAITYFSTFVMVTDLLITSVIKHATTHFVILGNFIRNITKYKVEKNNDELYNDYPKLRNDRLRMRMRAAIVYHQEIIKVTERFENLFNIFILCEFVGSIFVLCGTMYKSTLYSLGDQRTIRECVFLFTMTTQLFIYCYCGNELTLSSTSVSFACYEADFIDEDLWFQKNLLMIMMRSQKPVALTAGKFTVLSLPAFVGILRVSYSSAMV…	46739.4	34.9022	8.60564	ATGCATAGCAATAGCCAATCAAGTAGACTGGGTGATTACTTTAGGCCCCAGAAACTAATTTTAAAAATATGCGGCATATCTCTCCGTGAAAACGAGAGCATCTCGTATCGGCTATACAGTGGTTTTGTAATGTGTATGATTGTGTCATTATTATTCGTGGAAATACATGGCATTGTAGTACATATTAAGGACGTGGAAAACCTAGCTGGCTTTATTGCTATAGTCTTTCAACATGTTTTAACATTGTTTAAACTAATTATTTTGAAAAGGAATCGTGCAATAATATCTGAAACTTTACAAATGTTACATGAAGGATGTTTTGCTCCGAATTTTGAGAGAGGTGGAGCAATTGAGGAGAAATTAATCAAGGAATGTAATCATGATATTTTTGTGCGGTCA…	Null
iORL000170	KP743717.1	AKI29033.1	NULL	Bactrocera dorsalis	Bactrocera dorsalis odorant receptor 13a (OR13a) mRNA, complete cds	-	-	175691..171409	GenBank	https://www.ncbi.nlm.nih.gov/nuccore/KP743717.1	Discovery of Chemosensory Genes in the Oriental Fruit Fly, Bactrocera dorsalis|Wu,Z., Zhang,H., Bin,S., Wang,Z., He,H. and Lin,J.|Unpublished	Null	AKI29033_1	Null	MLFNPKPSKDPKNFRFPLQCIWLKLNGSWPLKPKVTGEFQKYLRLLYSIWAWYVVAMVGITIGFQSAFLLKSFGNIMVTTENGCTTFMGVLNFVRLLHLRLHQRDFQQLLAQFVKDIWITSSSHPTVERACARNMRVFQVISVLQSSLITMYCILPLVELYMLTLNVEPDVLDSMPKPFPYKMLFPYDANHGWRYALTYLFTAWAGVCVVTTLFAEDSLFGFFVSYTCGQFRILHTQIDNIIPDSYAATRAGRGTEVVFQRECIRRLDKIANKHCVLFNFVSRMEEFFSPILLVNFLISSVLICMVGFQLVTGQNMFIGDYVKFLVYILSSLSQLFVLCWNGDNTIQNSLEMANHLYACNWESSVKVAADEETKESFPIVSYSTSAAFRKNLQFMIMRS…	50758.7	41.3803	8.6313	ATGTTATTCAATCCGAAACCGTCGAAGGATCCAAAAAACTTCAGATTTCCCTTACAATGCATCTGGTTAAAATTGAACGGTTCGTGGCCACTGAAACCCAAAGTGACTGGTGAGTTTCAGAAATACTTGCGTTTGCTGTACAGCATTTGGGCCTGGTATGTGGTGGCCATGGTTGGCATAACCATCGGTTTTCAGAGCGCATTCCTGCTCAAATCCTTCGGCAATATAATGGTCACCACGGAGAATGGTTGCACCACATTTATGGGTGTGTTGAACTTTGTGCGTTTGCTGCATTTGCGACTGCATCAACGGGACTTTCAACAATTGTTAGCACAATTCGTAAAGGATATCTGGATTACGAGCTCCTCCCACCCCACCGTTGAGCGCGCTTGTGCCCGC…	Null
iORL000171	KY964920.1	ASM47073.1	odorant receptor 3	Schistocerca gregaria	Schistocerca gregaria odorant receptor 3 (OR3) mRNA, partial cds	-	-	-	GenBank	https://www.ncbi.nlm.nih.gov/nuccore/KY964920.1	In Search for Pheromone Receptors: Certain Members of the Odorant Receptor Family in the Desert Locust Schistocerca gregaria (Orthoptera: Acrididae) Are Co-expressed with SNMP1|Pregitzer,P., Jiang,X., Grosse-Wilde,E., Breer,H., Krieger,J. and Fleischer,J.|Int. J. Biol. Sci. 13 (7), 911-922 (2017)	Null	ASM47073_1	Null	PGQPLWATIQPLVWSCLLMHLLCELADIGLNITDVQQLGKNLPVSSLVGGSWYRLSYFTLRRDAYCRLVSKVGESFRRGAPGRMRRWLRRSRAYTLVYFVYGTIVCLFWLGHPLLIQQTTHTMFSTNSTNHSRMSETAEFPSGAWYPFDVRERRVYGAVYAFQCLAIYFAGMLIMVTDIMFITLMLLTCGQFEELGDKLRNCWEIAAARTLRRAGTTQERELHKVVAHCVQYHDMLLRIVGDIEDLHWTSMLVNFVLQLIILSFSAFEATASADLASPLKGTNLVTYLVLAIFQLFLLCRCGDKLMEAEEAVSSAVYESQWFEAPQSAKRSLGVIVMRSRLPQRVTVGKLVGLNLVTFSETLSRAFSYFTVLRQIRTSN	43164.9	46.4609	9.10805	CCAGGCCAGCCGCTGTGGGCCACGATCCAGCCGCTGGTGTGGTCGTGCCTGCTGATGCACCTGCTGTGCGAGCTGGCCGACATCGGCCTCAACATCACGGACGTGCAGCAGCTGGGCAAGAACCTGCCCGTCTCCAGTCTGGTGGGCGGCTCCTGGTACCGGCTCTCCTACTTCACGCTCCGCAGGGACGCATACTGTCGGCTCGTCTCCAAGGTGGGAGAGAGCTTCCGCCGAGGCGCTCCCGGCCGCATGCGGCGCTGGCTGCGGCGGTCGCGCGCCTACACGCTCGTCTACTTCGTGTACGGCACCATCGTCTGCCTCTTCTGGCTGGGCCACCCGCTGCTCATCCAGCAGACCACGCACACCATGTTCAGCACCAACAGCACCAACCACAGTCGG…	Null
iORL000172	MT474759.1	QKN21471.1	NULL	Zeugodacus tau	Zeugodacus tau odorant receptor (OR13a.2) mRNA, complete cds	-	-	-	GenBank	https://www.ncbi.nlm.nih.gov/nuccore/MT474759.1	Analyses of chemosensory genes provide insight into the evolution of behavioral differences to phytochemicals in Bactrocera species|Wu,Z., Cui,Y., Ma,J., Qu,M. and Lin,J.|Mol. Phylogenet. Evol. (2020) In press	Null	QKN21471_1	Null	MDYFVPLQFDNRPIKLPIQITGYKFNCLWPLKEDASVLWRLFNNVCLSVSVLCYIGTILGEFTFIAENISDIPAVAECLCTSFMGVQYIIRIFVLLSRQRPLRQLLRNFYRDIYFTDADDAALCKEINSIIRFINIFTQFYYVPMVLILGLYVYEVASVGMASPDKPFIYRMSFRWYDAQAPLQFIITAIYSGWLTISCVTIWTAEDYTLCMVLCHASFRYKKLRLDLEQLLETARADLRSGETRCTNLNLHIAFRRRLCDIFQRQQRLNGFVAEAKAHFTHQIFYVMSFGVLLLCVVSFQFQSSPISVEWSKYISWIISQTSQFLLIGYFGQMLMDETTELRNSFYCCRWEDLLALGDPRSNKLLLGDVQFAIMNSQEPIVFEGMKFFPLTYSTVSSA…	48436	50.8799	6.86987	ATGGATTACTTTGTGCCTTTGCAGTTCGATAATCGTCCGATTAAATTACCCATACAGATAACGGGCTACAAATTCAATTGCCTTTGGCCACTCAAAGAGGACGCCAGCGTCTTATGGCGCTTGTTCAATAATGTATGCCTCAGTGTGAGCGTACTCTGCTATATTGGCACAATTTTGGGCGAATTTACCTTCATTGCCGAGAACATTAGCGACATACCAGCGGTGGCTGAGTGCCTGTGCACCTCCTTCATGGGCGTACAATATATAATACGCATATTTGTGCTGCTCAGTCGACAGCGGCCATTGCGACAACTACTGCGCAACTTCTATCGTGACATTTATTTTACCGACGCTGATGATGCAGCACTCTGCAAGGAAATCAACTCGATAATACGTTTC…	Null
iORL000173	MH750570.1	AYD60349.1	NULL	Drosophila mojavensis	Drosophila mojavensis strain CI1002_3 odorant receptor 83c1 (Or83c1) gene, complete cds	-	-	24682492..24681199	GenBank	https://www.ncbi.nlm.nih.gov/nuccore/MH750570.1	Positive selection at sites of chemosensory genes is associated with the recent divergence and local ecological adaptation in cactophilic Drosophila|Diaz,F., Allan,C.W. and Matzkin,L.M.|BMC Evol. Biol. 18 (1), 144 (2018)	Null	AYD60349_1	Null	MKPSQRMHGLVQHINAVAQQLGLDMLTVKKEYIFRTWVTISAPLTYAVFGVYWGFLEARRHWLEGIKSSIMLGGLVSGSAKLLTILLRHTPIRDLLHFFIKICEDYEQRGVDFIHALNFGIDRVYKIQRIIFVGYSITFLIMLLMPLVLLFYKGIRITVMPYEIPGLSIDSNIGYGLTYLQHTIPEVVGGIGFYLGDMLVLLALNQIQTFADIFQLKATALNDALERKEQSRYVCNVGEYKDFNIQALLMDLINWHQLFVDYCELVEKIYDNLIAAQVFAASVSIVICLCVNLNEFDLISAIFFLVSAYSMSVYCIVGTQIEFAYDQVYQTVSCLSWHELSCEQRKLYMMMLQRAQNMKIIVLLGITPLSLGTALQASELDFCFGNLLAKNNI	44807.3	30.8023	6.1421	ATGAAGCCCTCGCAGCGCATGCATGGACTGGTGCAGCACATCAACGCCGTGGCCCAGCAGCTGGGATTGGATATGCTGACCGTGAAGAAGGAGTACATCTTTCGCACCTGGGTCACAATATCGGCGCCGTTGACCTATGCGGTGTTTGGCGTCTACTGGGGCTTCTTGGAGGCGCGCCGGCACTGGCTGGAGGGCATCAAATCCAGCATTATGCTCGGCGGCCTCGTGAGCGGATCGGCCAAGCTGCTCACCATACTGCTCAGGCATACGCCCATCAGGGATCTGCTCCATTTCTTTATCAAAATATGCGAGGACTACGAGCAGCGCGGCGTGGACTTTATCCACGCCCTCAACTTCGGCATCGATCGGGTGTACAAAATACAGCGCATCATTTTCGTC…	Null
iORL000174	FN422487.1	CBA13641.1	NULL	Drosophila simulans	Drosophila simulans partial or69a gene for odorant receptor 69a, strain 14021-0251.009	-	-	12342464..12342112	GenBank	https://www.ncbi.nlm.nih.gov/nuccore/FN422487.1	Tests for selection on chemosensory genes based on polymorphism and divergence in Drosophila melanogaster and D. simulans|Gardiner,A., Wengraf,D., Lu,J., Jordan,W.C., Ritchie,M.G. and Butlin,R.K.|Unpublished	Null	CBA13641_1	Null	WYCNGRLATDTGTFVAQLSEMCSSFCLTFVGFCNVYAISMNRNQIETLLKELHHIYPRCTKNHYRCQHYFDMAMRIMRIEFLFYMIFYVYYNSAPVLLLLWEHLHEGYDLIFKTHTNTWLPRKVHGSALGFGMAVLSITVGSSVGVGFSIVTQNLVCLLSFQLKLHYDGISSQLVSLECRRPGAHKKLRILIAYHCRILQLGDQVNDILNFVFGSSLVGATIAICLSSVSILVLDFASAFK	27418.8	40.9391	8.67011	TGGTATTGCAATGGACGGCTGGCCACGGACACGGGCACCTTTGTGGCACAATTATCTGAAATGTGCAGTTCTTTTTGTCTAACATTTGTGGGATTCTGTAACGTATATGCGATCTCTATGAACCGCAATCAAATTGAAACCTTACTCAAGGAGCTTCATCACATATATCCGAGATGCACGAAAAATCACTATCGATGCCAGCATTACTTTGACATGGCCATGAGAATAATGCGAATTGAGTTCCTTTTCTATATGATCTTTTACGTGTACTACAATAGTGCACCAGTATTGTTGCTCCTTTGGGAACACTTGCACGAGGGATATGATCTTATCTTCAAGACGCACACCAACACTTGGTTGCCAAGGAAAGTCCATGGGTCGGCACTTGGATTTGGTATG…	Null
iORL000175	MH750634.1	AYD60413.1	NULL	Drosophila mojavensis	Drosophila mojavensis strain CI_1002_3 odorant receptor 83c2 (Or83c2) gene, complete cds	-	-	31600092..31598730	GenBank	https://www.ncbi.nlm.nih.gov/nuccore/MH750634.1	Positive selection at sites of chemosensory genes is associated with the recent divergence and local ecological adaptation in cactophilic Drosophila|Diaz,F., Allan,C.W. and Matzkin,L.M.|BMC Evol. Biol. 18 (1), 144 (2018)	Null	AYD60413_1	Null	MSTRASDNFNEIMRFVRFITSCVGFDVYDPNFHFSAVTITVVALISMYFIFTILTIAKEFHGNWMFMIQASAMSGSVVQACAKIYMGVSSVETVSKLYVQLNQNYTHFEKEEDARYSMALLRSCHKLRRFLVLVGISYMVGALGMIIVAVLASILTGKLYLIMHFHLPGIDVNTEWGAWATQALHCVCIILGGLGLYTGDMIIIVYLMQSFVYADILQLKVDHLNALSENQDSTEKQLEASAQLINIAKWHQTYTRFIDQCNDMFSVLVSVQVTTSAVCIVITIFSLLTSDWIGGYCYFCVLVPNMYLYCILGTILENCSEKFMYEMYNISFYNLNPSQQRFVLFMLAKSQQPGAILLLGVMPLSVSSALQVTKSIYSITMMMARFLQK	43983.3	38.2653	6.49143	ATGTCGACGCGAGCCAGCGATAATTTCAATGAAATAATGCGCTTTGTGCGCTTCATAACGAGCTGCGTCGGGTTCGATGTCTACGATCCGAACTTTCACTTCAGTGCCGTTACCATCACCGTAGTAGCGCTGATTAGTATGTACTTCATCTTCACAATTTTAACGATAGCCAAGGAGTTCCACGGCAACTGGATGTTCATGATACAGGCCAGTGCCATGAGCGGCAGCGTCGTGCAGGCCTGCGCCAAGATATACATGGGAGTCTCCTCGGTAGAAACGGTGTCCAAGCTCTACGTACAGCTGAATCAGAACTACACTCACTTCGAAAAGGAAGAGGATGCCAGATACTCCATGGCGCTCTTGCGCAGTTGCCATAAGCTGCGGCGCTTTCTAGTTCTG…	Null
iORL000176	MG859398.1	AXM05226.1	CchlOR107	Campoletis chlorideae	Campoletis chlorideae isolate CchlOR107 odorant receptor mRNA, partial cds	-	-	-	GenBank	https://www.ncbi.nlm.nih.gov/nuccore/MG859398.1	An odorant receptor mediates the attractiveness of cis-jasmone to Campoletis chlorideae, the endoparasitoid of Helicoverpa armigera|Sun,Y.L., Dong,J.F., Ning,C., Ding,P.P., Huang,L.Q., Sun,J.G. and Wang,C.Z.|Insect Mol. Biol. (2018) In press	Null	AXM05226_1	Null	HNTSATPRVIMNNFFDQPYYKWNKIFLSCMGIWPEQTLFMRRLMPVLIMISITSILIPEFIRLPAVWHDVDTFLECLPPLIVATITIIQLFNGVFNHKKLGLMLDRMYEDWERIGDSSNLEILRTCANQGSSFTKIYSGWMCSACFFYFTMPLSIPIVIDYFVPTNETRKKIFLFEAEYGVNSEDYYGMILTHMFLISCVKIFVIISNDTMLFVLVKHACAIFKVVGANLEMIHFDKTDVCAVSSENAYYKMICDCMHLHQQAIMFADLIESTYTASLLGVMLCSLVTLSISGLQVLMHLNEPGDVLRYASFSIAQIFRLYLTSIPGQMLMDHSLSILDRA	39143.8	44.1021	5.78373	CACAACACTTCCGCAACCCCACGAGTAATTATGAACAACTTTTTTGATCAACCGTATTACAAATGGAACAAAATATTTTTATCGTGCATGGGTATCTGGCCGGAACAAACGTTGTTTATGCGTCGGCTCATGCCTGTTTTGATAATGATTAGTATCACAAGTATCTTAATTCCCGAGTTTATTCGGCTACCGGCTGTATGGCACGATGTTGACACTTTCTTGGAGTGTCTGCCACCATTAATTGTGGCAACGATAACAATTATACAGCTGTTCAATGGCGTCTTCAATCACAAAAAGTTAGGTCTTATGCTCGATCGTATGTATGAAGACTGGGAGCGCATTGGTGATTCGTCTAACCTTGAGATACTTCGCACGTGTGCCAATCAAGGAAGTTCATTT…	Null
iORL000177	KR935731.1	ALM26223.1	odorant receptor 33	Athetis dissimilis	Athetis dissimilis odorant receptor 33 (OR33) mRNA, complete cds	-	-	-	GenBank	https://www.ncbi.nlm.nih.gov/nuccore/KR935731.1	Identification of Putative Chemosensory Receptor Genes from the Athetis dissimilis Antennal Transcriptome|Dong,J., Song,Y., Li,W., Shi,J. and Wang,Z.|plos one 11 (1), E0147768 (2016)	Null	ALM26223_1	Null	MNLTGSHPSIPKDRKWAIRFLFLQGVFTLDFVMFIYNIFYIDLKTNNFSEICKNGIMAVVYLEITFQYCVMLKHQDLFVTVINNIKKDYEAARNFSLAEREVMYKYIDKSLWVCKLWMVLSANGPGLFIGRSLIKMIYYFCINDFKLVPIYEYDFPAFMKDNLHHLTIFFINYAWMLVFAFYSAFMYLAWVPLGPIFILHVCGQLELVEMKIDALFEELDDEVIKRKLKNIIVQLQYIYKFVDHLNAIFQVGYELTLKGTMLMLPITCFEVLEAFNRNEYIIEYFVFIVGSTLFSSTPCYYGDLLMEKGDEVRISLYTCGWEQYYDRRTRSTLLLMLQYALRPVAIQTIFTVMCLDTLTNLFQQSYAIFNLMNAMWN	44672.2	32.2003	5.91497	ATGAATTTAACTGGATCTCATCCGTCCATACCGAAAGATAGAAAATGGGCGATCCGATTCTTATTCCTCCAAGGTGTTTTTACCCTCGATTTCGTGATGTTTATTTATAACATATTCTACATTGATTTGAAAACCAACAACTTCTCTGAAATTTGCAAGAATGGAATCATGGCCGTCGTTTACTTGGAAATCACTTTCCAGTACTGCGTCATGTTGAAGCACCAAGACCTTTTCGTCACTGTTATTAACAACATTAAAAAAGATTATGAGGCAGCCAGAAATTTCTCTTTGGCTGAAAGAGAAGTAATGTATAAGTACATTGATAAAAGCCTCTGGGTCTGCAAGCTGTGGATGGTCCTTTCTGCTAATGGACCAGGTCTATTTATAGGAAGAAGCTTG…	Null
iORL000178	MK248986.1	QGW45400.1	odorant receptor 27	Bradysia odoriphaga	Bradysia odoriphaga odorant receptor 27 mRNA, complete cds	-	-	-	GenBank	https://www.ncbi.nlm.nih.gov/nuccore/MK248986.1		Null	QGW45400_1	Null	MPTIGQLRLKSFYTIYHMFTFVSFSVGAIKSKTVDEGVFLAEVAIIVSVMTTKLWMLLWKQKQITRLLNRICVFSIRDDEQFTFFNDKVEKFVKFVMVFACATIVGSLGNTIFPFIGNNKKFVVDLAFPLDWKNSEIGFWMTYIFFVSENVLSFLAMTFSVIIWYLLLHCSLRYKILGTEMRNMGRITTGCKVKMSVKKQQAIFQKDLVAAIEHHLHLRGLIDELESFLSRLFMLQFATSGVCICGSIYCLAFDVAVNFAERIVHVYSLFYSLAELFMITYLGNEIMLSSSRLTYSLFESEWIGQPHSTQKCIIIFGEYLKQSHEMLIGKLYPLTLETFTRILNSAYSLFNILKNTKQ	41382.5	33.5716	8.97659	ATGCCTACAATTGGTCAACTTCGACTGAAGTCCTTCTATACCATCTACCACATGTTTACATTCGTGTCATTTTCGGTTGGAGCAATTAAATCAAAAACCGTTGATGAAGGTGTCTTTTTAGCGGAAGTAGCAATTATTGTCTCAGTTATGACTACCAAACTTTGGATGTTGCTTTGGAAGCAGAAGCAAATTACGCGATTGCTCAATCGAATTTGTGTCTTCTCAATTCGAGATGATGAACAGTTTACATTTTTCAATGACAAAGTGGAAAAATTCGTCAAATTTGTGATGGTTTTCGCATGTGCTACAATCGTGGGTTCGTTAGGAAATACGATTTTCCCATTTATTGGAAACAATAAAAAATTTGTTGTGGACCTTGCATTTCCATTGGATTGGAAA…	Null
iORL000179	JN186345.1	AET86618.1	NULL	Culex theileri	Culex theileri isolate ODOR10_K16_Hap2 odorant receptor (CPIJ002479) gene, partial cds	-	-	-	GenBank	https://www.ncbi.nlm.nih.gov/nuccore/JN186345.1	Single nucleotide polymorphisms in Culex theileri theobald in Turkey|Demirci,B., Lee,Y., Lanzaro,G.C. and Alten,B.S.|Unpublished	Null	AET86618_1	Null	DSLQRIADVYSEIAMIDDHVVQKLVRKFTKRAQLLSKANLILGAVISTCYVVYPLFTGTRSLPYGMFIPGVNNFKTPLYQVFFIGQAVLTFPGCCMYIPFTSFFATTTLFGLVQIQTLQRQLRTFKDGVVRENHALVKSKLEKCIEDHKRIISYVSDVNSLVTYI	-	-	-	GATTCTTTGCAACGCATCGCCGACGTTTACTCGGAAATTGCTATGATTGACGACCACGTGGTGCAAAAGTTGGTGCGCAAGTTCACCAAACGTGCCCAACTGCTCTCCAAGGCCAACCTGATCCTCGGGGCGGTCATCAGCACCTGCTACGTGGTCTACCCGCTGTTCACGGGCACACGTAGTCTCCCGTACGGAATGTTCATCCCCGGAGTAAACAACTTCAAGACCCCGCTGTACCAGGTTTTCTTCATCGGCCAAGCAGTGCTCACCTTTCCAGGCTGCTGCATGTACATCCCTTTCACGAGCTTCTTCGCCACGACTACTTTGTTCGGACTGGTGCAGATTCAAACTTTGCAGCGCCAACTGCGAACCTTCAAAGATGGGGTCGTTAGGGAAAAC…	Null
iORL000180	FN422493.1	CBA13647.1	NULL	Drosophila simulans	Drosophila simulans partial or69a gene for odorant receptor 69a, strain 14021-0251.199	-	-	12342452..12342111	GenBank	https://www.ncbi.nlm.nih.gov/nuccore/FN422493.1	Tests for selection on chemosensory genes based on polymorphism and divergence in Drosophila melanogaster and D. simulans|Gardiner,A., Wengraf,D., Lu,J., Jordan,W.C., Ritchie,M.G. and Butlin,R.K.|Unpublished	Null	CBA13647_1	Null	WYCKGRLATDTGPFVAQLSEMCSSFCLTFVGFCNVYAISINRKQIETLLKELHQIYPRGSQNHYRCPHYFDMAMRIMRIEFVFYMIFFVYYNSAPVLLLLWEHLHKGYDPNPNTHTSTWFPRKVHGSALGFGMAVLSISVGSSVGVGSSIVTQNLVCLLSFQLKLHYDGISSQLVSLDCRRPGAHKKLRILIAYHCRILQLGDQVNDILNFVFGSSLVGAIIAICMSSVSILLLDFAFAFK	27237.6	42.2606	8.96789	TGGTATTGCAAAGGACGGCTTGCCACGGACACGGGCCCCTTTGTGGCACAATTATCTGAAATGTGCAGTTCTTTTTGTCTAACATTTGTGGGATTCTGCAACGTATATGCGATCTCCATAAACCGCAAGCAAATTGAAACATTACTCAAGGAGCTTCATCAAATATATCCGAGAGGCAGCCAAAATCACTATCGATGCCCACATTACTTTGACATGGCCATGAGAATAATGCGAATTGAGTTCGTTTTCTATATGATCTTTTTCGTGTACTACAATAGTGCACCAGTATTGTTGCTCCTTTGGGAACACTTGCACAAGGGATATGATCCTAACCCCAATACCCACACCAGCACTTGGTTTCCCAGGAAAGTCCATGGCTCCGCACTTGGATTTGGAATG…	Null
iORL000181	MG859484.1	AXM05312.1	CchlOR194	Campoletis chlorideae	Campoletis chlorideae isolate CchlOR194 odorant receptor mRNA, partial cds	-	-	-	GenBank	https://www.ncbi.nlm.nih.gov/nuccore/MG859484.1	An odorant receptor mediates the attractiveness of cis-jasmone to Campoletis chlorideae, the endoparasitoid of Helicoverpa armigera|Sun,Y.L., Dong,J.F., Ning,C., Ding,P.P., Huang,L.Q., Sun,J.G. and Wang,C.Z.|Insect Mol. Biol. (2018) In press	Null	AXM05312_1	Null	TLLFLGLVEVAVMAVTIGSFFGNIPNRTLPFKAWLPFDYSSDSGYWIAYFHQILSHALSATIAGAHDSIFHGFMIQACSQLNILKARLYSVPEAAFKKSLISLETREKQKIRMCVQHHLEICK	13860.1	35.9618	8.86326	ACCTTGTTATTCCTTGGTCTCGTGGAAGTAGCTGTGATGGCAGTAACCATTGGTTCTTTTTTTGGAAACATTCCAAATCGAACTCTTCCGTTTAAGGCATGGTTGCCCTTTGATTATTCGAGTGATTCAGGCTATTGGATTGCTTACTTTCATCAAATTTTGTCGCACGCACTATCAGCCACTATCGCTGGTGCTCACGACTCAATTTTTCACGGTTTTATGATTCAAGCTTGTTCTCAATTGAACATACTCAAGGCTCGACTTTACTCTGTACCCGAGGCAGCATTTAAAAAATCACTAATCAGTCTCGAAACTCGAGAAAAACAAAAAATTCGAATGTGCGTTCAGCACCATCTGGAAATTTGCAAGTAA	Null
iORL000182	KY964918.1	ASM47071.1	odorant receptor 1	Schistocerca gregaria	Schistocerca gregaria odorant receptor 1 (OR1) mRNA, partial cds	-	-	-	GenBank	https://www.ncbi.nlm.nih.gov/nuccore/KY964918.1	In Search for Pheromone Receptors: Certain Members of the Odorant Receptor Family in the Desert Locust Schistocerca gregaria (Orthoptera: Acrididae) Are Co-expressed with SNMP1|Pregitzer,P., Jiang,X., Grosse-Wilde,E., Breer,H., Krieger,J. and Fleischer,J.|Int. J. Biol. Sci. 13 (7), 911-922 (2017)	Null	ASM47071_1	Null	ASTDVSNHIQKPYEINMSNRNEGEYFGAIINLMHFFKIWIPDSSKRNISFSVFILVPAYLFFFALSCIEIYHNWGDMLSTTDAVNTFVIYLATSHKYFRLIYHEKDLKKLMNMVENNFSVPIRQNDAMRNSIIKSYVQEVKKLTILWTTLCFTTLCGFMILPLADGLFHYYRTNSTKEIEWKLPYRTWTPFNDYGTVVTVPLYIYHMFMGFVLIAEIPAFDTIYFSLVNHSCAQLKILQNSLRNIVTISAQNVHSNEKNDVTFDTMLEERYIIEENIGHSSLSPAHKMNSVLNSFTPSGNCDRPLNHIHASELDNKIRQNVGELVNHHEKILEYIDGVEAIVNAVFLTQFLCSATLFCLTGFQLTVILKEQQLARFLNMMELLGAAIFEMGMFCYFANR…	54510.3	36.7002	6.22139	GCTTCAACTGATGTCTCAAACCATATACAAAAACCTTACGAAATCAATATGTCTAATAGAAATGAAGGAGAGTATTTTGGTGCTATCATCAATCTCATGCATTTCTTCAAAATTTGGATTCCAGATAGCTCAAAGAGAAACATATCATTTTCTGTTTTTATCCTAGTGCCTGCATATTTGTTCTTTTTTGCTCTGTCATGCATTGAAATATATCACAACTGGGGTGACATGCTTTCCACAACTGATGCTGTAAATACATTTGTTATTTACCTTGCTACGAGTCATAAATATTTCAGATTGATTTATCATGAGAAGGATTTGAAGAAGTTGATGAATATGGTTGAAAATAATTTCTCTGTACCTATTCGGCAGAATGATGCAATGCGCAATTCCATTATT…	Null
iORL000183	MG204644.1	AXX83010.1	NULL	Yemma signatus	Yemma signatus odorant receptor (OR9) mRNA, complete cds	-	-	-	GenBank	https://www.ncbi.nlm.nih.gov/nuccore/MG204644.1		Null	AXX83010_1	Null	MSFFSGLWTTFLEYCQSEEIVDKIMKRDYYFLLYMSGLYSNLKERFRLLSVVLFFVNTGIAFFHMYVMVNTLFIISKLNFTLSTFMFQIFMLMQFSVFMLFAFTVKRQTFRQLCREIGTPFAYEGEDHETALKNIAKEVLGEKRKLMILPIFLCLVGANCMLFGPFIDTMYGDPGFNQTEKGFFTGIPISGVYPWHIPEESKTLHFYVLGSLQLLSALFLLSVIGSGTIVFMNVAYFYVESAKYLLHNIDTVESRAEMEFRKSYFGRKNVEDLYSDRRFLKCLENCLKKNFCHHQKLIRLFHLFQDVLSWPIGYAYFTGTIVIALSLLSIKTGTSLPGTAATSLMMCILEVCIMAMLSFLGQRMIDLNEDLRFSIYSLKWFMVQNGVKLDLMILQEMTL…	50274.9	33.5367	7.94839	ATGAGCTTCTTCAGTGGATTATGGACAACGTTCCTCGAGTATTGCCAAAGCGAAGAAATTGTCGATAAGATTATGAAAAGGGACTATTACTTTCTTTTGTACATGTCCGGGTTGTACTCAAATTTGAAGGAGAGATTTCGGTTACTTTCTGTCGTTTTGTTTTTCGTAAATACAGGGATAGCATTTTTCCATATGTACGTCATGGTCAATACCCTTTTCATCATTTCCAAATTGAATTTCACGCTGTCGACTTTTATGTTTCAAATTTTTATGCTCATGCAGTTCAGCGTGTTCATGCTCTTTGCTTTCACGGTCAAACGGCAGACTTTCAGGCAGTTGTGCCGCGAGATAGGGACGCCTTTTGCTTATGAGGGGGAAGACCACGAAACCGCTTTGAAA…	Null
iORL000184	KX655960.1	AOG12909.1	EhipOR6	Eogystia hippophaecolus	Eogystia hippophaecolus clone EhipOR6 odorant receptor mRNA, complete cds	-	-	-	GenBank	https://www.ncbi.nlm.nih.gov/nuccore/KX655960.1	Antennal transcriptome analysis and expression profiles of odorant binding proteins in Eogystia hippophaecolus (Lepidoptera: Cossidae)|Hu,P., Tao,J., Cui,M., Gao,C., Lu,P. and Luo,Y.|BMC Genomics 17, 651 (2016)	Null	AOG12909_1	Null	MDKKENIRIFTGNLLNFLEIPNHPCIGPHLKLLGLTGLWHPNKNSPVTKFKRILFYVTVTFFCSQYIKCLFNIDVISLALILQYAPFHMGIVKSCYFQRHYKKWERLIIYMSSVECAQLADRRTDLIPIMNGYIKKSRRITYFFWALAFFSNFAIFSEPYQKNHVMENSTAVYTKIFDGIAPFNQEKPPGYYVSMVLQTIFGHIVSAYVVAWDTLVVSIMVFFSGQLKVSRLYFVQIIDVNSIEKSHQNIVKCHYFYTTLVRYQKMFNSLISPVMFIYLIIISVNLGVCIIEIAQLQDDIVTLVSSCLFVLACVIQLLIFYWYANEVTEVNNLVGYGIFESEWMQLDKSLQKEIALLGLITTKKIVFKAGPLNEMSLSTFVGILRTSYSFYTLLSKTKN	46231	45.3139	9.13042	ATGGATAAAAAAGAAAATATTCGTATTTTTACTGGAAATCTTTTAAATTTCCTTGAAATTCCAAATCATCCATGCATAGGTCCCCATCTCAAACTTTTAGGTCTTACGGGTCTCTGGCACCCAAATAAAAACTCACCCGTCACAAAGTTCAAGCGAATCCTTTTTTATGTCACTGTAACGTTCTTCTGCAGTCAATACATTAAATGTCTTTTCAACATTGATGTTATCTCTCTCGCCCTTATTCTGCAATATGCTCCATTTCATATGGGCATAGTAAAGTCATGCTACTTTCAAAGACATTACAAAAAGTGGGAAAGACTCATCATTTACATGTCATCAGTAGAATGTGCTCAGTTAGCTGACAGACGAACAGACCTTATCCCGATAATGAACGGATAC…	Null
iORL000185	MG770197.1	AXU25100.1	odorant receptor 9	Cyrtorhinus lividipennis	Cyrtorhinus lividipennis odorant receptor 9 mRNA, complete cds	-	-	-	GenBank	https://www.ncbi.nlm.nih.gov/nuccore/MG770197.1	Identification and expression analysis of putative chemoreception genes from Cyrtorhinus lividipennis (Hemiptera: Miridae) antennal transcriptome|Wang,G.Y., Zhu,J.L., Zhou,W.W., Liu,S., Khairul,Q.M., Ansari,N.A. and Zhu,Z.R.|Sci Rep 8 (1), 12981 (2018)	Null	AXU25100_1	Null	MSGEIDKIYNAPMFTLPSPWQALDTADKKIALKKGYSVSGGWIMEFSGLYLGQAARPIIGFMVAITANFMMGSAAYFAFVLDHDLECASEGLHLLVMTSNMMWITMNFLWYRPIVDELYTAIGAGFFSYGDTIDEVTQKEMDNAISEMRKKKKVFMKVFGGIVMSCGSMLFVKCLVAYFRFGHRVDGEGGTVLRRQVVPVWFFGVDKWPGYLFACFMAYSMQAWNMLTIVGSVLPMIAFFEEMIAQLLLVGIGLRRLVRRAKHVLNTKYQSNDKILFQKCMEDSLKASIQHHIVVLEMCAKLKQLLMVPLMTIVFGSALLLCMQGYVIIEDTVPLLVKIASSVFLMAELIYTFLFSIYGETLTNASEDIGNQLYLANWIQFSNALRPYYAMIKFRCSRP…	49064.7	28.6154	8.83605	ATGAGCGGTGAAATTGATAAAATTTACAATGCACCCATGTTCACTCTACCATCTCCCTGGCAGGCGCTGGACACTGCTGATAAGAAAATTGCTCTGAAGAAAGGATACTCAGTCAGCGGAGGATGGATTATGGAATTCAGCGGCTTATACTTAGGACAGGCTGCCAGACCAATCATCGGATTCATGGTTGCAATCACCGCAAATTTCATGATGGGATCCGCTGCTTACTTCGCTTTTGTGCTCGATCATGATCTGGAATGCGCTTCTGAGGGTTTACACCTTCTCGTAATGACCAGCAACATGATGTGGATAACGATGAACTTCCTGTGGTACCGGCCAATAGTTGATGAACTTTACACAGCCATTGGGGCCGGATTTTTCTCATATGGAGATACAATT…	Null
iORL000186	MH050663.2	AZT78923.2	DabiOR11	Dioryctria abietella	Dioryctria abietella clone DabiOR11 odorant receptor mRNA, partial cds	-	-	-	GenBank	https://www.ncbi.nlm.nih.gov/nuccore/MH050663.2		Null	AZT78923_2	Null	MLPFIEYVYVRLTAGSSGYPHVLPCWSPLEQVHIAGYIVLILLELVAAFYCVWVHLAFDCSSAGLMIFAKGQFLLLGRYCENIAGKGRKCNVTKRRDARAMHRIKYSHQSSVILFEFVDKLGWLLKDTMGIYYFIVTLTLCTVALRLNTEVLSTTQMVSLLQYLGATLTQLFLFCYYGDAVHAASSNAMGRGAAYWCVSPRVRRCLALLSVGTVRPRRLRAGPFHHLDLPSFTMIVRAAYSYYAVLRK	28028.9	42.0831	9.52445	ATGTTACCATTCATTGAGTATGTATACGTAAGACTGACTGCTGGATCTTCCGGCTACCCACACGTTCTGCCATGCTGGTCACCTCTGGAGCAGGTGCACATCGCAGGGTACATCGTGTTGATTCTGTTGGAATTGGTCGCAGCGTTTTACTGCGTGTGGGTCCACCTGGCCTTCGACTGCAGCTCTGCCGGGCTGATGATATTTGCCAAGGGCCAGTTCCTGTTGCTGGGCCGCTACTGCGAAAACATAGCCGGCAAAGGCAGGAAATGTAACGTGACGAAAAGGAGAGACGCACGAGCTATGCACCGCATCAAGTATAGTCACCAATCATCAGTGATTCTCTTTGAGTTCGTGGACAAGTTGGGGTGGCTGCTGAAGGACACCATGGGGATATACTAC…	Null
iORL000187	FN422920.1	CBA14074.1	NULL	Drosophila simulans	Drosophila simulans partial or94a gene for odorant receptor 94a, strain 14021-0251.009	-	-	18627588..18626848	GenBank	https://www.ncbi.nlm.nih.gov/nuccore/FN422920.1	Tests for selection on chemosensory genes based on polymorphism and divergence in Drosophila melanogaster and D. simulans|Gardiner,A., Wengraf,D., Lu,J., Jordan,W.C., Ritchie,M.G. and Butlin,R.K.|Unpublished	Null	CBA14074_1	Null	MDKHTGRIESMRLILRVMQLFGLWPWSLKSEQEWTFTGFVKRNYRFLLHLPITFTFIGLMWLEAFISSNLEQAGQVLYMSITEMALVVKILSIWHYRTDAWRLMYELQHAPDYQFHNKEEVDFWRREQRFFKWFFYIYILISLGVMYSGCTGVLFLEDFELPFAYFVPFEWRNERRYWFAYGYDMAGMTLTCISNITLDTLGCYFLFHISLLYRLLGLRLRELKNMQDDTIFGQQLRAIFIMHQRIR	30126.9	49.9604	8.37704	ATGGATAAACACACGGGTCGCATTGAATCCATGCGCCTGATTCTTCGGGTCATGCAACTATTTGGCCTCTGGCCTTGGTCACTGAAATCGGAACAGGAGTGGACTTTCACTGGTTTTGTAAAGCGCAACTATCGCTTCTTGCTGCACCTGCCCATAACCTTCACCTTTATCGGACTCATGTGGCTGGAGGCCTTCATCTCGAGCAATCTGGAGCAGGCTGGCCAGGTTCTGTACATGTCCATCACCGAGATGGCTTTGGTGGTGAAAATCCTGAGCATTTGGCACTATCGCACCGACGCCTGGCGGCTGATGTACGAACTCCAACACGCTCCGGACTACCAATTCCACAACAAGGAGGAGGTGGACTTTTGGCGCCGGGAGCAACGATTCTTCAAGTGG…	Null
iORL000188	MF975432.1	AUF73008.1	AchiOR1	Anoplophora chinensis	Anoplophora chinensis clone AchiOR1 odorant receptor mRNA, partial cds	-	-	-	GenBank	https://www.ncbi.nlm.nih.gov/nuccore/MF975432.1	Antennal transcriptome analysis and expression profiles of olfactory genes in Anoplophora chinensis|Wang,J., Hu,P., Gao,P., Tao,J. and Luo,Y.|Sci Rep 7 (1), 15470 (2017)	Null	AUF73008_1	Null	MEDLYNVQLLIQYGASVFILCSLSYIIPLVDNVGELICSFIFLSATLGEIFVFTYCSQTLSLELQNVKDAVYNLDWPCYPPRLRRNLVFLISKLQKPCLLTA	11644.6	26.2657	4.76574	ATGGAAGACCTTTACAACGTCCAACTGTTAATACAATACGGCGCCTCAGTCTTTATACTATGTTCTTTGAGTTACATTATACCTCTCGTCGACAATGTTGGGGAGCTTATATGTAGCTTCATATTTTTGTCAGCCACACTGGGGGAAATATTCGTCTTCACCTACTGCAGCCAAACCCTATCATTAGAATTACAAAACGTCAAAGATGCTGTCTATAACCTAGACTGGCCCTGCTACCCGCCAAGACTCAGACGAAACTTGGTTTTCCTCATTAGCAAGCTACAGAAACCGTGCCTGCTGACAGCT	Null
iORL000189	KX655958.1	AOG12907.1	EhipOR4	Eogystia hippophaecolus	Eogystia hippophaecolus clone EhipOR4 odorant receptor mRNA, complete cds	-	-	-	GenBank	https://www.ncbi.nlm.nih.gov/nuccore/KX655958.1	Antennal transcriptome analysis and expression profiles of odorant binding proteins in Eogystia hippophaecolus (Lepidoptera: Cossidae)|Hu,P., Tao,J., Cui,M., Gao,C., Lu,P. and Luo,Y.|BMC Genomics 17, 651 (2016)	Null	AOG12907_1	Null	MIDVENLYLNRAKFVMKILGVWIPSESELMISKMYRIFMMSLQYLFLLFQTIYIVQIWGDLEAVSQASYLFFTEACLCFKVTIFHINMDMLKELLKEMNSDVFKPLSLKHEKILKLQAKRIKRLLLGFMISSQVTCGLWALKPLFDNAGTRAFPFDMWMPMSPKFSPQYEIGYAYQFLTVCMSAYMYFGVDSVALSMVIFGCAQIDIVKDKILSIKPVSNARGDERKKILSENNKKLIECVVQHQAIVTFTDLVENAYHSYLLFQLSGSVGLICMSALLILIVDWYSIQFLSIVTYLSVMISQLFVCCWCGHELTASSEDLHAVLFQSMWYEQDVKFKRALCFVMIRTSRPMVLRAGHYISLSRQTFVSILRMSYSYFAVLNQTQST	44769.7	45.2801	8.63743	ATGATTGATGTTGAGAATCTCTATCTAAACAGAGCTAAATTCGTAATGAAAATTTTAGGAGTATGGATACCATCTGAAAGCGAATTAATGATAAGCAAAATGTACAGAATTTTCATGATGAGTTTGCAATATTTATTTCTTTTATTTCAAACTATTTACATAGTGCAAATCTGGGGTGACCTCGAGGCTGTGTCTCAGGCATCATACCTGTTTTTCACTGAAGCCTGCCTATGTTTTAAAGTGACAATCTTTCACATAAATATGGATATGCTTAAAGAATTATTAAAAGAAATGAATTCTGACGTCTTCAAGCCGTTATCTCTTAAACACGAGAAAATTTTAAAATTACAGGCAAAAAGGATTAAGAGGCTATTGCTAGGTTTCATGATTAGTTCCCAA…	Null
iORL000190	FR669271.1	CBW30600.1	NULL	Drosophila melanogaster	Drosophila melanogaster Or63a gene for odorant receptor, isolate CN41	-	-	2963616..2961744	GenBank	https://www.ncbi.nlm.nih.gov/nuccore/FR669271.1	Odorant receptor (Or) genes: polymorphism and divergence in the D. melanogaster and D. pseudoobscura lineages|Conceicao,I.C. and Aguade,M.|PLoS ONE 5 (10), E13389 (2010)	Null	CBW30600_1	Null	MYSPEEAAELKRRNYRSIREMIRLSYTVGFNLLDPSRCGQVLRIWTIVLSVSSLASLYGHWQMLARYIHDIPRIGETAGTALQFLTSIAKMWYFLFAHRQIYELLRKARCHELLQKCELFERMSDLPVIKEIRQQVESTMNRYWASTRRQILIYLYSCICITTNYFINSFVINLYRYFTKPKGSYDIMLPLPSLYPAWEHKGLEFPYYHIQMYLETCSLYICGMCAVSFDGVFIVLCLHSVGLMRSLNQMVEQATSELVPPDRRVEYLRCCIYQYQRVANFATEVNNCFRHITFTQFLLSLFNWGLALFQMSVGLGNNSSITMIRMTMYLVAAGYQIVVYCYNGQRFATASEEIANAFYQVRWYGESREFRHLIRMMLMRTNRGFRLDVSWFMQMSLPT…	49610.5	40.575	9.18792	ATGTACTCACCGGAAGAGGCGGCCGAACTGAAGAGGCGCAACTATCGCAGCATCAGGGAGATGATCCGACTCTCCTATACGGTGGGCTTCAACCTGTTGGATCCTTCCCGATGCGGACAGGTGCTCAGAATCTGGACAATTGTCCTTAGCGTGAGTAGCTTGGCATCGCTTTATGGGCACTGGCAAATGTTAGCCAGGTACATTCATGATATTCCACGCATTGGAGAGACGGCTGGAACTGCCCTGCAGTTCCTAACATCGATAGCAAAGATGTGGTACTTTCTGTTTGCCCATAGACAGATATACGAATTGCTACGAAAGGCGCGCTGCCATGAATTACTCCAAAAGTGTGAGCTCTTTGAAAGGATGTCAGATTTACCTGTTATCAAAGAGATTCGC…	Null
iORL000191	MG859500.1	AXM05328.1	CchlOR210	Campoletis chlorideae	Campoletis chlorideae isolate CchlOR210 odorant receptor mRNA, partial cds	-	-	-	GenBank	https://www.ncbi.nlm.nih.gov/nuccore/MG859500.1	An odorant receptor mediates the attractiveness of cis-jasmone to Campoletis chlorideae, the endoparasitoid of Helicoverpa armigera|Sun,Y.L., Dong,J.F., Ning,C., Ding,P.P., Huang,L.Q., Sun,J.G. and Wang,C.Z.|Insect Mol. Biol. (2018) In press	Null	AXM05328_1	Null	KMEFGPVAFISIVCLFVCAWPADNLIDVCGFVGTAAYNVPWTQMTPETMKNVLMIIQRSQSPVAASIGGFLPALSLQYYASFLSAAFSYFTTLRITVDVKDE	11197	44.0549	4.79979	AAAATGGAATTTGGACCTGTGGCCTTCATATCAATCGTGTGTCTATTCGTTTGTGCTTGGCCTGCCGACAATTTGATCGACGTCTGTGGTTTTGTAGGAACTGCAGCGTATAATGTGCCTTGGACGCAAATGACACCGGAAACGATGAAAAACGTGTTGATGATCATTCAAAGATCACAAAGTCCAGTGGCCGCTTCTATCGGTGGTTTTCTTCCTGCGCTGTCTCTGCAATATTATGCATCGTTTCTCTCTGCAGCATTTTCATACTTTACCACACTCCGGATCACCGTGGACGTTAAAGATGAATAA	Null
iORL000192	FM212175.1	CAR79108.1	NULL	Drosophila melanogaster	Drosophila melanogaster or22a gene for odorant receptor 22a and or22b gene for odorant receptor 22b, strain MA21	-	-	1524159..1522703	GenBank	https://www.ncbi.nlm.nih.gov/nuccore/FM212175.1	Nucleotide and copy-number polymorphism at the odorant receptor genes Or22a and Or22b in Drosophila melanogaster|Aguade,M.|Mol. Biol. Evol. 26 (1), 61-70 (2009)	Null	CAR79108_1	Null	MLSQFFPHIKEKPLSERVKSRDAFVYLDRVMWSFGWTVPENKRWDLHYKLWSTFVTLLIFILLPISVSVEYIQRFKTFSAGEFLSSIQIGVNMYGSSFKSYLTMMGYKKRQEAKMSLDELDKRCVCDEERTIVHRHVALGNFCYIFYHIAYTSFLISNFLSFIMKRIHAWRMYFPYVDPEKQFYISSIAEVILRGWAVFMDLCTDVCPLISMVIARCHITLLKQRLRNLRSEPGRTEDEYLKELADCVRDHRLILDYVDALRSVFSGTIFVQFLLIGIVLGLSMINIMFFSTLSTGVAVVLFMSCVSMQTFPFCYLCNMIMDDCQEMADSLFQSDWTSADRRYKSTLVYFLHNLQQPIILTAGGVFPISMQTNLNMVKLAFTVVTIVKQFNLAEKFQ	46401.1	47.0202	8.54111	ATGTTAAGCCAGTTCTTTCCCCACATTAAAGAAAAGCCATTGAGCGAGCGGGTTAAGTCCCGAGATGCCTTCGTTTACTTAGATCGGGTGATGTGGTCCTTTGGCTGGACAGTGCCTGAAAACAAAAGGTGGGATCTACATTACAAACTGTGGTCAACTTTCGTGACATTGTTGATATTTATCCTTCTGCCGATATCGGTAAGCGTTGAGTATATTCAGCGGTTCAAGACCTTCTCGGCGGGTGAGTTTCTTAGCTCAATCCAGATTGGCGTTAACATGTACGGAAGCAGCTTTAAAAGTTATTTGACCATGATGGGATATAAGAAGAGACAGGAGGCTAAGATGTCACTGGATGAGCTGGACAAGAGATGCGTTTGTGATGAGGAGAGGACCATTGTA…	Null
iORL000193	MG204646.1	AXX83012.1	NULL	Yemma signatus	Yemma signatus odorant receptor (OR11) mRNA, complete cds	-	-	-	GenBank	https://www.ncbi.nlm.nih.gov/nuccore/MG204646.1		Null	AXX83012_1	Null	MISEKTRVPENGTTYDFKNNRRIVMILGSFVLVDKPIYLRILNIALVGFVLVILIGTLIFSIITTIITKEKRAIMGQALFTVGTLVCALVYILENFAQSRNLNRAVGYIREGIYNYEDGIQLDYVNIRKTRISHAKQMIFILTLLYFSSVVVYVILFPLFKLVILTHDYQAESNDVINDFLPLLIYLPFNTRTPIGFTVAFFTNSFTLFFMYSTFSAYIQVFIGCAFQLIAEYEVLNHSILNIEKRARYFFKGKTNPTNLFDNIEFQDKLFHCLNQNIIHHQNILRFKRAISPFLEVCAASAVLTVSGLMAAAILIVLEDPMRYIILVLSLMATVLSYFPGCYIGELVTSTSGKTPTFLYSISWPDYDERLKKHLKIFLMNAMRACILEVKGVRATVSL…	47679.8	34.2182	9.18786	ATGATCTCCGAAAAAACACGAGTTCCTGAAAATGGCACCACGTATGATTTTAAAAACAACAGAAGAATTGTTATGATCCTGGGGAGCTTCGTATTGGTGGATAAACCTATTTATTTGCGTATTCTGAATATTGCTCTAGTTGGGTTTGTTCTCGTCATTCTCATAGGCACCCTAATATTCTCTATAATCACTACTATTATAACAAAAGAGAAAAGGGCAATTATGGGTCAGGCTCTTTTTACAGTTGGGACTCTTGTCTGTGCCTTAGTATACATTTTGGAAAACTTTGCTCAGAGCCGTAACTTGAATAGAGCTGTCGGATACATCAGGGAAGGAATTTACAACTACGAAGATGGTATTCAATTGGACTACGTCAACATCAGGAAAACTAGGATCTCT…	Null
iORL000194	KF365964.1	AGY31926.1	NULL	Scaptomyza nigrita	Scaptomyza nigrita isolate p85gDNA13 odorant receptor co-receptor (Odrco) gene, partial cds	-	-	-	GenBank	https://www.ncbi.nlm.nih.gov/nuccore/KF365964.1	Evolution in an ancient detoxification pathway is coupled with a transition to herbivory in the drosophilidae|Gloss,A.D., Vassao,D.G., Hailey,A.L., Nelson Dittrich,A.C., Schramm,K., Reichelt,M., Rast,T.J., Weichsel,A., Cravens,M.G., Gershenzon,J., Montfort,W.R. and Whiteman,N.K.|Mol. Biol. Evol. 31 (9), 2441-2456 (2014)	Null	AGY31926_1	Null	LVADLIPNIRAMKYSGLFMHNFTGGSLFMKRIYSSVHLFLLVMHICLILVNLALNAEEVNELSGNTITTLFFTHCIVKFVYLAINQKNFYRTLNIWNQANSHALFAESDARYHSIALAKMRKLFFLVMLTTFASAIAWTTITFFGESVKLAIDKETNSSITIEVPRLPIKAF	-	-	-	GCCTTGTGGCCGATTTAATACCCAACATACGGGCAATGAAATACTCTGGACTGTTTATGCATAATTTTACCGGTGGCAGTTTGTTCATGAARAGAATCTACTCTTCGGTGCATTTGTTTTTACTTGTGATGCACATTTGTTTGATTCTGGTGAATTTGGCATTGAATGCAGAGGAAGTGAATGAGCTGTCGGGCAACACAATAACCACATTGTTCTTTACGCATTGCATTGTTAAGTTCGTCTACTTGGCCATCAATCAAAAGAACTTTTACAGAACTTTGAACATCTGGAATCAGGCTAATTCACATGCATTGTTTGCCGAATCGGATGCCAGATATCATTCCATAGCTTTGGCCAAAATGCGTAAACTCTTCTTTTTGGTCATGTTGACAACATTTG…	Null
iORL000195	FN422924.1	CBA14078.1	NULL	Drosophila simulans	Drosophila simulans partial or94a gene for odorant receptor 94a, strain 14021-0251.186	-	-	18627588..18626848	GenBank	https://www.ncbi.nlm.nih.gov/nuccore/FN422924.1	Tests for selection on chemosensory genes based on polymorphism and divergence in Drosophila melanogaster and D. simulans|Gardiner,A., Wengraf,D., Lu,J., Jordan,W.C., Ritchie,M.G. and Butlin,R.K.|Unpublished	Null	CBA14078_1	Null	MDKHKDRIESMRLILRVMQLFGLWPWSLKSEQEWTFTGFVKRNYRFLLHLPITFTFIGLMWLEAFISSNLEQAGQVLYMSITEMALVVKILSIWHYRTDAWRLMYELQHAPDYQLHNQEEVDFWRREQRFFKWFFYIYILISLGVVYSGCTGVLFLEYYELPFAYYVPFEWRNERRYWFAYGYDMAGMTLTCISNITLDTLGCYFLFHISLLYRLLGLRLRELKNMQDDTIFGQQLRAIFIMHQRIR	30226	50.0393	8.34848	ATGGATAAACACAAGGATCGCATTGAATCCATGCGCCTGATTCTTCGGGTCATGCAACTATTTGGCCTCTGGCCCTGGTCACTGAAATCGGAACAGGAGTGGACTTTCACTGGTTTTGTAAAGCGCAACTATCGCTTCTTGCTGCACCTGCCCATAACCTTCACCTTTATTGGACTCATGTGGCTGGAGGCCTTCATCTCGAGCAATCTGGAGCAGGCTGGACAGGTTCTGTACATGTCCATCACCGAGATGGCTTTGGTGGTGAAAATCCTGAGCATTTGGCACTATCGCACCGACGCCTGGCGGCTGATGTACGAGCTCCAACACGCTCCGGACTACCAACTCCACAACCAGGAGGAGGTGGACTTTTGGCGCCGGGAGCAACGATTCTTCAAGTGG…	Null
iORL000196	FN422969.1	CBA14123.1	NULL	Drosophila simulans	Drosophila simulans partial or98a gene for odorant receptor 98a, strain 14021-0251.199	-	-	23394709..23393564	GenBank	https://www.ncbi.nlm.nih.gov/nuccore/FN422969.1	Tests for selection on chemosensory genes based on polymorphism and divergence in Drosophila melanogaster and D. simulans|Gardiner,A., Wengraf,D., Lu,J., Jordan,W.C., Ritchie,M.G. and Butlin,R.K.|Unpublished	Null	CBA14123_1	Null	KPDPTNLLISRDSFRYFEYGMFCMGWHTPATHKIIYYIASCLIFAWCVVYLPIGISISFQKDINTFTPNELLTVMQLFFNSVGMPFKVLFFNVYISGFYKAKKLLSEMDKRCTTLEERVEVHRGVVRCNKAYLIYQFIYTAYTISTFLSAALSGKLPWRIYNPFVDWQESKSIFWKAALNETALMLFAVTQTLMSDLYPLLYGLILVLMINLLFFSDIWTGLATVAYINGLMVQTFPFCFVCDLLKTDCELLVSAIFHSNWIHSSGSYKSSLIYFLKNAQKSIAFTAGSIFPISTGSNIKV	34526.2	26.1313	8.79305	AAGCCGGATCCGACGAACCTTTTGATTTCTCGGGACTCATTTAGATACTTTGAATATGGAATGTTTTGCATGGGATGGCACACACCAGCAACGCATAAGATAATCTACTACATAGCATCCTGTTTGATTTTTGCTTGGTGTGTTGTATACTTGCCAATCGGAATAAGCATTAGTTTCCAAAAGGATATTAACACGTTCACACCGAATGAACTGCTGACAGTTATGCAATTATTTTTCAATTCAGTGGGAATGCCATTCAAGGTTCTGTTCTTCAATGTGTATATTTCTGGATTTTACAAGGCCAAAAAGCTGCTGAGCGAAATGGACAAACGTTGCACGACTTTGGAGGAGCGAGTGGAGGTGCATCGCGGTGTGGTCCGTTGCAACAAGGCCTACCTC…	Null
iORL000197	MH750621.1	AYD60400.1	NULL	Drosophila arizonae	Drosophila arizonae strain ARNA_5 odorant receptor 83c2 (Or83c2) gene, complete cds	-	-	-	GenBank	https://www.ncbi.nlm.nih.gov/nuccore/MH750621.1	Positive selection at sites of chemosensory genes is associated with the recent divergence and local ecological adaptation in cactophilic Drosophila|Diaz,F., Allan,C.W. and Matzkin,L.M.|BMC Evol. Biol. 18 (1), 144 (2018)	Null	AYD60400_1	Null	MSTRASDNFNEIMRFVRFITSCVGFDVYDPNFHFTAVTITVVTLISMYYIFTILTIAKEFHGNWMFMIQASAMSGSVVQACTKIYMGVSSVPTVSKLYVQLNQNYTHFEKEEDARYSMALLRSCHKLRRFLVLVGISYMVGALGMIIVAVLASILTGKLYLIMHFHLPGIDVNTEWGFWATQALHCVCIILGGLGLYTGDMIIIVYLMQSFVYADILQLKVDHLNVLSEKQDSTEKHYEASAQLVNIAKWHQTYTRFVDQCNDMFSVMVSVQVTTSAVCIVITVFSLLTSDWIGGYCYFCVLVPNMYLYCILGTMLENCSEKFMYEMYNISFYNLNPSQQRFVLFMLARSQQPGAILLLGVMPLSVSSALQVTKSIYSITMMMARFLQK	44240.7	41.2933	7.10183	ATGTCGACGCGAGCCAGCGATAATTTCAATGAAATAATGCGCTTTGTGCGCTTCATAACGAGCTGCGTCGGGTTCGATGTCTACGATCCGAACTTTCACTTCACTGCCGTTACCATCACCGTAGTGACGCTGATTAGCATGTACTACATCTTCACAATTTTAACGATAGCCAAGGAGTTCCACGGCAACTGGATGTTCATGATACAGGCCAGTGCCATGAGCGGCAGCGTCGTGCAGGCCTGCACCAAGATATACATGGGAGTCTCCTCGGTACCCACGGTGTCCAAGCTCTACGTGCAGCTCAATCAGAACTACACTCACTTCGAAAAGGAAGAGGATGCCAGATACTCCATGGCGCTCTTGCGCAGTTGCCACAAGCTGCGGCGCTTTCTAGTTCTG…	Null
iORL000198	MT474304.1	QKN21016.1	NULL	Bactrocera correcta	Bactrocera correcta odorant receptor (OR7a.5) mRNA, complete cds	-	-	-	GenBank	https://www.ncbi.nlm.nih.gov/nuccore/MT474304.1	Analyses of chemosensory genes provide insight into the evolution of behavioral differences to phytochemicals in Bactrocera species|Wu,Z., Cui,Y., Ma,J., Qu,M. and Lin,J.|Mol. Phylogenet. Evol. (2020) In press	Null	QKN21016_1	Null	MRKIADLFYGRGKDDFETTDSFALLSRSFAAIGFLPKLPKRTVDVIHQLICWSCVLSCPYLFLSGVVKTMHSLPITIVLAHLGVAINTIVFPLKAIYIKANIDRLDDIGKIFKALDKRYQRPQDQMQIRDSVKTCTRIFLVFCMVYWLFGTSSWLVALRTHEYPNGNNLPFIDWLPESNLRFWLHFIFEIVFLHELIQMSLTMDSFPALYIRALRTHINLLTDRVSRLGLNPDFSDQENFEELVDCIVSHQELLQISDTVGKILSLTTFFQFTIYAVILCVCMLNMFVFGEASTKLVTLVYLLPVFWQTIPTCYQASMLEADSAKLPLAIFHCNWLALDKRCHKLIIYFMQRAQEEISFTAIQLFVINLRTNLSIAKFSFTLYTFINEMGFGETLKDRLE	46309	34.9675	7.11229	ATGCGTAAAATCGCCGATTTATTTTATGGTCGCGGCAAGGATGACTTCGAGACGACTGATTCATTTGCACTCTTGTCGCGTAGTTTTGCTGCAATCGGTTTTTTACCAAAACTACCGAAACGTACTGTTGACGTAATTCATCAGCTTATTTGTTGGAGTTGCGTTTTGAGCTGTCCTTATCTCTTTTTGTCTGGAGTTGTAAAAACTATGCACTCTTTACCGATAACAATCGTACTTGCGCATTTAGGAGTCGCTATTAATACTATTGTATTCCCTTTGAAAGCTATTTATATCAAAGCCAATATTGACCGTTTGGATGACATCGGAAAGATTTTCAAGGCTTTGGATAAACGTTATCAGCGACCGCAAGATCAAATGCAAATCAGAGACTCGGTCAAA…	Null
iORL000199	MG816577.1	AXF48762.1	NULL	Lobesia botrana	Lobesia botrana odorant receptors OR3.2 mRNA, complete cds	-	-	-	GenBank	https://www.ncbi.nlm.nih.gov/nuccore/MG816577.1	Analysis of the grapevine moth Lobesia botrana antennal transcriptome and expression of odorant-binding and chemosensory proteins|Rojas,V., Jimenez,H., Palma-Millanao,R., Gonzalez-Gonzalez,A., Machuca,J., Godoy,R., Ceballos,R., Mutis,A. and Venthur,H.|Comp. Biochem. Physiol. Part D Genomics Proteomics 27, 1-12 (2018)	Null	AXF48762_1	Null	MDETIRDFNRVLSVTGITIFAKTNWDSKLGLVLQFFNVIIGFMTIVFTTAYVIVNLSDTHACIQGACICTTGIIMFISFGVCLLFRKQFRQFLNEMGFKDAMLDMPLIEYVLKLEQAGRLNELKGEVVASQEKLLKLTRVLLKTYVFSVWACATLYLSDSVYQMFVRQDDSLRLLGFEMWVPWSLQNFNVYLVTYAFNAYSGYLCCIAYPGLQLTIILLVGQTVRQLRILNFILLNLDQLALEIAGQKGEKWQCYCTAILSQCVDHYIMLKRFSNKLNVICRPFYLALILDAIMLVCVCSVKIAISNKSSPDTMKYYLHEFCFIMVVLTFCLLGQQVENECAKLETAVTEKWYIYDRTHKMHVRIFKMALSQRMPIFIFGTITLSAPTFTWFLKTGMSF…	47224.6	37.0744	8.25023	ATGGATGAGACTATCCGGGACTTCAACCGAGTTCTCTCGGTCACCGGCATCACCATCTTCGCCAAAACCAACTGGGACTCCAAACTCGGCCTCGTCCTCCAATTCTTCAACGTCATCATCGGCTTCATGACTATAGTCTTCACCACCGCCTACGTCATTGTCAACCTGTCTGACACCCATGCTTGCATTCAAGGCGCTTGCATTTGCACCACAGGAATCATAATGTTCATCTCATTCGGCGTCTGTTTACTTTTCCGAAAGCAGTTCAGGCAATTTCTAAACGAAATGGGTTTCAAAGACGCCATGTTGGATATGCCGTTGATTGAATATGTTTTGAAATTAGAACAGGCGGGGCGGCTGAATGAGTTGAAAGGGGAGGTGGTTGCGTCCCAGGAGAAA…	Null
iORL000200	HQ893715.1	ADX59663.1	NULL	Culex theileri	Culex theileri isolate K4-1 odorant receptor gene, partial cds	-	-	-	GenBank	https://www.ncbi.nlm.nih.gov/nuccore/HQ893715.1	Single nucleotide polymorphisms in Culex theileri theobald in turkey|Demirci,B., Lee,Y., Lanzaro,G.C. and Alten,B.S.|Unpublished	Null	ADX59663_1	Null	DFLQRIADVYSEIAMIDDHVVQKLVRKFTKRAQLLSKANLILGAVISTCYVVYPLFTGTRSLPYGMFIPGVNNFKTPLYQVFFIGQAVLTFPGCCMYIPFTSFFATTTLFGLVQIQTLQRQLRTFKDGVVRENHALVKSKLEKCIEDHKRIITYVSDVNSLVTYI	18830.9	31.563	9.34271	GATTTCTTGCAACGCATCGCCGACGTTTACTCGGAAATTGCTATGATTGACGACCACGTGGTGCAAAAGTTGGTGCGCAAGTTCACCAAACGTGCCCAACTGCTCTCCAAGGCCAACCTGATCCTCGGGGCGGTCATCAGCACCTGCTACGTGGTCTACCCGCTGTTCACGGGCACACGTAGTCTCCCGTACGGAATGTTCATCCCCGGGGTAAACAACTTCAAGACCCCGCTGTACCAGGTTTTCTTCATCGGCCAAGCAGTGCTCACCTTTCCAGGCTGCTGCATGTACATCCCTTTCACGAGCTTCTTCGCCACGACTACTTTGTTCGGACTGGTGCAGATTCAAACTTTGCAGCGCCAACTGCGAACCTTCAAGGATGGGGTCGTTAGGGAAAAC…	Null
iORL000201	AY843205.1	AAX14774.1	NULL	Anopheles gambiae	Anopheles gambiae odorant receptor Or83b mRNA, complete cds	-	-	22858650..22849252	GenBank	https://www.ncbi.nlm.nih.gov/nuccore/AY843205.1	Functional conservation of an insect odorant receptor gene across 250 million years of evolution|Jones,W.D., Nguyen,T.A., Kloss,B., Lee,K.J. and Vosshall,L.B.|Curr. Biol. 15 (4), R119-R121 (2005)	Null	AAX14774_1	Null	MQVQPTKYVGLVADLMPNIRLMQASGHFLFRYVTGPILIRKVYSWWTLAMVLIQFFAILGNLATNADDVNELTANTITTLFFTHSVTKFIYFAVNSENFYRTLAIWNQTNTHPLFAESDARYHSIALAKMRKLLVLVMATTVLSVVAWVTITFFGESVKTVLDKATNETYTVDIPRLPIKSWYPWNAMSGPAYIFSFIYQIYFLLFSMVQSNLADVMFCSWLLLACEQLQHLKGIMRSLMELSASLDTYRPNSSQLFRAISAGSKSELIINEEKDPDVKDFDLSGIYSSKADWGAQFRAPSTLQTFDENGRNGNPNGLTRKQEMMVRSAIKYWVERHKHVVRLVSAIGDTYGPALLLHMLTSTIKLTLLAYQATKIDGVNVYGLTVIGYLCYALAQVFL…	54019.2	22.9565	8.31476	ATGCAAGTCCAGCCGACCAAGTACGTCGGCCTCGTCGCCGACCTGATGCCGAACATTCGGCTGATGCAGGCCAGCGGTCACTTTCTGTTCCGCTACGTCACCGGCCCGATACTGATCCGCAAGGTGTACTCCTGGTGGACGCTCGCCATGGTGCTGATCCAGTTCTTCGCCATCCTCGGCAACCTGGCGACGAACGCGGACGACGTGAACGAGCTGACCGCCAACACGATCACGACCCTGTTCTTCACGCACTCGGTCACCAAGTTCATCTACTTTGCGGTCAACTCGGAGAACTTCTACCGGACGCTCGCCATCTGGAACCAGACCAACACGCACCCGCTGTTTGCCGAATCGGACGCCCGGTACCATTCGATTGCGCTCGCCAAGATGCGGAAGCTG…	Null
iORL000202	MH750608.1	AYD60387.1	NULL	Drosophila mojavensis	Drosophila mojavensis strain WC_4 odorant receptor 83c1 (Or83c1) gene, complete cds	-	-	24682492..24681199	GenBank	https://www.ncbi.nlm.nih.gov/nuccore/MH750608.1	Positive selection at sites of chemosensory genes is associated with the recent divergence and local ecological adaptation in cactophilic Drosophila|Diaz,F., Allan,C.W. and Matzkin,L.M.|BMC Evol. Biol. 18 (1), 144 (2018)	Null	AYD60387_1	Null	MKPSQRMHGLVQHINAVAQQLGLDMLTVKKEYIFRTWVTISAPLTYAVFGVYWGFLEARRHWLEGIKSSIMLGGLVSGSAKLLTILLRHTPIRDLLHFFIKICEDYEQRGVDFIHALNFGIDRVYKIQRIIFVGYSITFLIMLLMPLVLLFYKGIRITVMPYEIPGLSIDSNIGYGLTYLQHTIPEVVGGIGFYLGDMLVLLALNQIQTFADIFQLKATALNDALERKEHSRYVCNVGEYKDFNIQALLMDLINWHQLFVDYCELVEKIYDNLIAAQVFAASVSIVICLCVSLNEFDLISAIFFLVSAYSMSVYCIVGTQIEFAYDQVYQTVSCLSWHELSCEQRKLYMMMLQRAQNMKIIVLLGITPLSLGTALQASELDFCFGNLLAKNNI	44789.3	29.0023	6.20229	ATGAAGCCCTCGCAGCGCATGCATGGACTGGTGCAGCACATCAACGCCGTGGCCCAGCAGCTGGGATTGGATATGCTGACCGTGAAGAAAGAGTATATCTTTCGCACCTGGGTCACAATATCGGCGCCGTTGACCTATGCGGTGTTTGGCGTCTACTGGGGCTTCTTGGAGGCGCGCCGGCACTGGCTGGAGGGCATCAAATCCAGCATTATGCTCGGCGGCCTCGTGAGCGGATCGGCCAAGCTGCTCACCATACTACTCAGGCATACGCCCATCAGGGATCTGCTCCATTTCTTTATCAAAATATGCGAGGACTACGAGCAGCGCGGCGTGGACTTTATCCACGCCCTCAACTTCGGCATCGATCGGGTGTACAAAATACAGCGCATCATTTTCGTC…	Null
iORL000203	MF975462.1	AUF73038.1	AchiOR32	Anoplophora chinensis	Anoplophora chinensis clone AchiOR32 odorant receptor mRNA, complete cds	-	-	-	GenBank	https://www.ncbi.nlm.nih.gov/nuccore/MF975462.1	Antennal transcriptome analysis and expression profiles of olfactory genes in Anoplophora chinensis|Wang,J., Hu,P., Gao,P., Tao,J. and Luo,Y.|Sci Rep 7 (1), 15470 (2017)	Null	AUF73038_1	Null	MATTFISCADIFAFSLILFGVGQIKILKLILSNFQEYTMKIKNLLHCSQEEASYITLRECILKHQEIIEYIKEYNLVMKNIMVLDFLMSSMQLASIVLTLLVTKVTLINTVYSGQFAVCMFLRLLVYYWYANEIMVHGSEIGLALCNSNWYEESERVQKMMVIMLMRCNRELCLEIGPFAAMTLRTFLGILKATYSYITVIYR	23566	37.5916	7.54426	ATGGCCACCACTTTTATTTCCTGCGCAGACATCTTCGCGTTTAGTCTCATATTATTTGGTGTGGGTCAAATTAAGATTCTGAAGTTGATTCTTTCCAATTTTCAAGAGTATACGATGAAAATAAAGAATCTGTTACACTGTAGTCAGGAAGAAGCCAGCTATATTACCCTCAGGGAGTGCATACTGAAGCATCAAGAAATTATCGAATACATAAAGGAATACAACTTAGTAATGAAGAATATAATGGTTTTAGATTTTTTAATGAGCTCTATGCAGTTAGCTTCTATAGTACTAACTTTGCTTGTGACGAAAGTGACTCTAATCAACACTGTATACAGCGGTCAGTTTGCTGTTTGCATGTTTCTTAGACTACTAGTGTACTATTGGTATGCCAACGAA…	Null
iORL000204	MH750623.1	AYD60402.1	NULL	Drosophila arizonae	Drosophila arizonae strain ARNA_24 odorant receptor 83c2 (Or83c2) gene, complete cds	-	-	-	GenBank	https://www.ncbi.nlm.nih.gov/nuccore/MH750623.1	Positive selection at sites of chemosensory genes is associated with the recent divergence and local ecological adaptation in cactophilic Drosophila|Diaz,F., Allan,C.W. and Matzkin,L.M.|BMC Evol. Biol. 18 (1), 144 (2018)	Null	AYD60402_1	Null	MSTRASDNFNEIMRFVRFITSCVGFDVYDPNFHFTAVTITVVTLISMYYIFTILTIAKEFHGNWMFMIQASAMSGSVVQACTKIYMGVSSVPTVSKLYVQLNQNYTHFEKEEDARYSMALLRSCHKLRRFLVLVGISYMVGALGMIIVAVLASILTGKLYLIMHFHLPGIDVNTEWGFWATQALHCVCIILGGLGLYTGDMIIIVYLMQSFVYADILQLKVDHLNVLSEKQDSTEKHYEASAQLVNIAKWHQTYTRFVDQCNDMFSVMVSVQVTTSAVCIVITVFSLLTSDWIGGYCYFCVLVPNMYLYCILGTMLENCSEKFMYEMYNISFYNLNPSQQRFVLFMLARSQQPGAILLLGVMPLSVSSALQVTKSIYSITMMMARFLQK	44240.7	41.2933	7.10183	ATGTCGACGCGAGCCAGCGATAATTTCAATGAAATAATGCGCTTTGTGCGCTTCATAACGAGCTGCGTCGGGTTCGATGTCTACGATCCGAACTTTCACTTCACTGCCGTTACCATCACCGTAGTGACGCTGATTAGTATGTACTACATCTTCACAATTTTAACGATAGCCAAGGAGTTCCACGGCAACTGGATGTTCATGATACAGGCCAGTGCCATGAGCGGCAGCGTCGTGCAGGCCTGCACCAAGATATACATGGGAGTCTCCTCGGTACCCACGGTGTCCAAGCTCTACGTGCAGCTGAATCAGAACTACACTCACTTCGAAAAGGAAGAGGATGCCAGATACTCCATGGCGCTCTTGCGCAGTTGCCACAAGCTGCGGCGCTTTCTAGTTCTG…	Null
iORL000205	FN422553.1	CBA13707.1	NULL	Drosophila simulans	Drosophila simulans partial or63a gene for odorant receptor 63a, strain 14021-0251.163	-	-	2502117..2501465	GenBank	https://www.ncbi.nlm.nih.gov/nuccore/FN422553.1	Tests for selection on chemosensory genes based on polymorphism and divergence in Drosophila melanogaster and D. simulans|Gardiner,A., Wengraf,D., Lu,J., Jordan,W.C., Ritchie,M.G. and Butlin,R.K.|Unpublished	Null	CBA13707_1	Null	LDPSRCGQVLRWTIVLSLSSLASLYGHWQMLARYIHDIPRIGTAGTALQFLTSIAKMWYFLFAHRQIYELLRKARCHELLQKCELFERMLPVIKRIRQQVESTMNRYWASTRRQILIYLYSCICVTTNYFINSFVINLYRYFIKPKGSYDIML	18300.5	33.8967	9.80231	CTGGATCCTTCCCGATGCGGACAGGTGCTAAGATGGACAATTGTCCTTAGCCTAAGTAGCTTGGCCTCGCTTTATGGGCACTGGCAAATGTTAGCCAGGTACATTCATGATATTCCGCGCATTGGAACCGCTGGCACTGCCCTGCAGTTTCTAACATCGATAGCAAAGATGTGGTACTTTCTGTTCGCCCATAGACAGATATACGAACTGCTACGAAAGGCGCGCTGCCACGAACTACTCCAAAAGTGTGAGCTCTTTGAAAGGATGCTACCTGTTATCAAAAGGATTCGCCAGCAGGTTGAGTCCACGATGAATCGGTACTGGGCCAGCACTCGTCGGCAAATTCTTATCTATTTGTATAGCTGTATTTGTGTTACTACAAACTACTTTATCAACTCT…	Null
iORL000206	KP843195.1	ALD51333.1	odorant receptor 125	Locusta migratoria	Locusta migratoria odorant receptor 125 mRNA, partial cds	-	-	..	GenBank	https://www.ncbi.nlm.nih.gov/nuccore/KP843195.1	Identification and functional analysis of olfactory receptor family reveal unusual characteristics of the olfactory system in the migratory locust|Wang,Z., Yang,P., Chen,D., Jiang,F., Li,Y., Wang,X. and Kang,L.|Cell. Mol. Life Sci. 72 (22), 4429-4443 (2015)	Null	ALD51333_1	Null	WRPRGGRAARLLNGLLTAFILASHAFLPVCVALKLYVDPPEELEQITLCSLVTSICMGFLFKAALFVAQGETLRQTVRLLADIRAQFGDRQQNHSTRRRYRRLSDSVYRRYQMVAVPAVIGWVLCPMLSRSVRGSDQAPQVAQRQLPVPVWFPVDVYASPTYEFLYVAHSFCALVAAESSVCVDIFFIHMMLMVAAELDVLNDNLTVMEDVNLYATPNERRGLTSVNGSTGRQSAIHDSSQSTLGENAAREGIHEQLSKNVQHHQAILRSVSLLQSAMNVSIFSLLFFNMANLCSSLFVAAVLVQRDGNVGKALNALTSIPALLYETRMYCIYGHIMTEQRARC	38361	45.2334	8.75244	TGGCGACCGCGAGGAGGCCGCGCCGCGCGCCTCCTCAACGGACTCCTGACGGCCTTCATCCTCGCCTCGCACGCCTTCCTGCCCGTCTGCGTGGCGCTCAAGCTCTACGTCGACCCTCCGGAAGAGCTCGAGCAGATCACGCTCTGCAGCCTCGTCACTTCCATCTGCATGGGGTTTCTCTTCAAGGCGGCGCTGTTCGTGGCTCAGGGTGAGACGCTGCGTCAGACGGTGCGCCTGTTGGCGGACATCAGGGCGCAGTTCGGCGACAGGCAGCAGAACCACAGCACGAGGCGGCGCTACCGGCGGCTCTCGGACAGCGTGTACCGCCGCTACCAGATGGTGGCGGTGCCGGCGGTGATCGGCTGGGTGCTCTGCCCCATGCTGTCGCGCTCCGTCAGA…	Null
iORL000207	KC778510.1	AGS43057.1	NULL	Cephus cinctus	Cephus cinctus odorant receptor Or2h mRNA, complete cds	-	-	494335..492803	GenBank	https://www.ncbi.nlm.nih.gov/nuccore/KC778510.1	Odorant receptors of a primitive hymenopteran pest, the wheat stem sawfly|Gress,J.C., Robertson,H.M., Weaver,D.K., Dlakic,M. and Wanner,K.W.|Insect Mol. Biol. 22 (6), 659-667 (2013)	Null	AGS43057_1	Null	MWDIYKYPFNFNEAVYIICNILTPGIVLFKLSMIRLNRKSLYELIDICQTKFWHDDYDEFGIAILQNCETKCVLLITSYMSFALFTAITYTVRSIIDNIGKTGTDKILPFTMWLNETMARAPYFQLLFIFEGIILCYLGVGFFCIDNFFCIINIHVAGQFKILQGKLERLCGPNDREDEKKDRGIWIRKNPAAVFQEFRSCVQLHKMLIYYVEKVEAIFSLIILCQVILSSILMCLAGFQAVSDDNSASQRCIFTAYTIGCFFQLLLYTSTSNE	-	-	-	ATGTGGGATATTTACAAATATCCATTTAACTTCAACGAAGCAGTTTATATAATATGCAATATACTTACACCAGGCATTGTCTTATTCAAGCTATCAATGATTCGACTTAATCGAAAGTCTTTATACGAACTTATCGATATATGTCAAACCAAATTTTGGCACGACGATTACGATGAGTTTGGTATTGCCATTTTGCAAAATTGCGAGACGAAATGTGTCCTTTTGATTACGTCATATATGTCTTTTGCACTATTCACAGCTATTACCTATACCGTACGATCGATCATAGATAATATAGGTAAAACTGGAACAGACAAAATATTACCTTTTACGATGTGGCTCAATGAGACTATGGCAAGGGCACCGTATTTTCAATTGCTATTCATTTTTGAGGGAATT…	Null
iORL000208	MH750606.1	AYD60385.1	NULL	Drosophila mojavensis	Drosophila mojavensis strain OPNM_5 odorant receptor 83c1 (Or83c1) gene, complete cds	-	-	24682492..24681199	GenBank	https://www.ncbi.nlm.nih.gov/nuccore/MH750606.1	Positive selection at sites of chemosensory genes is associated with the recent divergence and local ecological adaptation in cactophilic Drosophila|Diaz,F., Allan,C.W. and Matzkin,L.M.|BMC Evol. Biol. 18 (1), 144 (2018)	Null	AYD60385_1	Null	MKPSQRMHGLVQHINAVAQQLGLDMLTVKKEYIFRTWVTISAPLTYAVFGVYWGFLEARRHWLEGIKSSIMLGGLVSGSAKLLTILLRHTPIRDLLHFIIKICEDYEQRGVDFIHALNFGIDRVYKIQRIIFVGYSITFLIMLLMPLVLLFYKGIRITVMPYEIPGLSIDSNIGYGLTYLQHTIPEVVGGIGFYLGDMLVLLALNQIQTFADIFQLKATALNDALERKEHSRYVCNVGEYKDFNIQALLMDLINWHQLFVDYCELVEKIYDNLIAAQVFAASVSIVICLCVNLNEFDLISAIFFLVSAYSMSVYCIVGTQIEFAYDQVYQTVSCLSWHELSCEQRKLYMMMLQRAQNMKIIVLLGITPLSLGTALQASELDFCFGNLLAKDNI	44783.3	29.0023	6.0598	ATGAAGCCCTCGCAGCGCATGCATGGACTGGTGCAGCACATCAACGCCGTGGCCCAGCAGCTGGGATTGGATATGCTGACCGTGAAGAAGGAGTATATCTTTCGCACCTGGGTCACAATATCGGCGCCGTTGACCTATGCAGTGTTTGGCGTCTACTGGGGCTTCTTGGAGGCGCGCCGGCACTGGCTGGAGGGCATCAAATCCAGCATTATGCTCGGCGGCCTCGTGAGCGGATCGGCCAAGCTGCTCACCATACTGCTCAGGCATACGCCCATCAGGGATCTGCTCCATTTCATTATCAAAATATGCGAGGACTACGAGCAGCGCGGCGTGGACTTTATCCACGCCCTCAACTTCGGCATCGATCGGGTGTACAAAATACAGCGCATCATTTTCGTC…	Null
iORL000209	MH750650.1	AYD60429.1	NULL	Drosophila mojavensis	Drosophila mojavensis strain MJ_122 odorant receptor 83c2 (Or83c2) gene, complete cds	-	-	31600092..31598730	GenBank	https://www.ncbi.nlm.nih.gov/nuccore/MH750650.1	Positive selection at sites of chemosensory genes is associated with the recent divergence and local ecological adaptation in cactophilic Drosophila|Diaz,F., Allan,C.W. and Matzkin,L.M.|BMC Evol. Biol. 18 (1), 144 (2018)	Null	AYD60429_1	Null	MSTRASDNFNEIMRFVRFITNCVGFDVYDPNFHFSAVTITVVTLISMYFIFTILTIAKEFHGNWMFMIQASAMSGSVVQACAKIYMGVSSVETVSKLYVQLNQNYTHFEKEEDARYSMALLRSCHKLRRFLVLVGISYMVGALGMIIVAVLASILTGKLYLIMHFHLPGIDVNTEWGAWATQALHCVCIILGGLGLYTGDMIIIVYLMQSFVYADILQLKVDHLNALSENQDSTEKQLEASAQLINIAKWHQTYTRFIDQCNDMFSVLVSVQVTTSAVCIVITIFSLLTSDWIGGYCYFCVLVPNMYLYCILGTILENCSEKFMYEMYNISFYNLNPSQQRFVLFMLAKSQQPGAILLLGVMPLSVSSALQVTKSIYSITMMMARFLQK	44040.4	36.7486	6.49143	ATGTCGACGCGAGCCAGCGATAATTTCAATGAAATAATGCGCTTTGTGCGCTTCATAACGAACTGCGTCGGGTTCGATGTCTACGATCCGAACTTTCACTTCAGTGCCGTTACCATCACCGTAGTAACGCTGATTAGTATGTACTTCATCTTCACAATTTTAACGATAGCCAAGGAGTTCCACGGCAACTGGATGTTCATGATACAGGCCAGTGCCATGAGCGGCAGCGTCGTGCAGGCCTGCGCCAAGATATACATGGGAGTCTCCTCGGTAGAAACGGTGTCCAAGCTCTACGTACAGCTGAATCAGAACTACACTCACTTCGAAAAGGAAGAGGATGCCAGATACTCCATGGCGCTCTTGCGCAGTTGCCACAAGCTGCGGCGCTTTCTAGTTCTG…	Null
iORL000210	FN422902.1	CBA14056.1	NULL	Drosophila simulans	Drosophila simulans partial or92a gene for odorant receptor 92a, strain Inbred6, simulans	-	-	5142603..5141230	GenBank	https://www.ncbi.nlm.nih.gov/nuccore/FN422902.1	Tests for selection on chemosensory genes based on polymorphism and divergence in Drosophila melanogaster and D. simulans|Gardiner,A., Wengraf,D., Lu,J., Jordan,W.C., Ritchie,M.G. and Butlin,R.K.|Unpublished	Null	CBA14056_1	Null	RKPKSDDEVITFDELTRFPMSFYKTIGEDLYSDRDPNVIRRYLLRFYLVLGFLNFNAYVVGEIAYFIVHIMSTTTLLEATAVAPCIGFSFMADFKQFGLTVNRKRLVRLLDDLKEIFPLDVEAQRKYNVSFYRTHMNRVMTLFTILCMTYTSSFSFYPAIKSTIKYYLMGSEIFERNYGFHILFPYDAETDLTVYWFSYWGLAHCAYVAGVSYVCVDLLLIATITQLTMHFNFIANDLEAYEGGDHTDEENIKYLHNFSEEVNNIFSFLILWNFIAASLVICFAGFQITASNVEDIVLYFIFFSASLVQVFVVCYYGDEMISSSSRIGHSAFNQNWLPCSTKYKRILQFIIARSQKPASIRPPTFPPISFNTFMKVISMSYQFFALLRTTY	45496	40.1096	6.09231	CGTAAGCCAAAAAGTGACGATGAAGTCATTACCTTCGACGAACTCACCCGGTTTCCGATGTCTTTCTACAAGACCATCGGCGAGGATCTGTACTCCGACAGGGATCCCAATGTGATAAGGCGTTACCTGCTACGGTTTTATCTGGTACTCGGTTTCCTAAACTTCAATGCCTATGTAGTGGGCGAAATCGCGTACTTTATAGTCCATATAATGTCGACGACTACTCTTTTGGAGGCTACTGCAGTGGCACCTTGTATTGGCTTCAGTTTCATGGCCGACTTTAAGCAGTTCGGTCTGACAGTGAATAGAAAGCGATTGGTCAGATTGCTGGATGATCTCAAGGAGATATTTCCCCTAGATGTAGAGGCGCAGCGGAAGTATAACGTATCGTTCTACAGG…	Null
iORL000211	KY283672.1	AST36331.1	NULL	Cydia fagiglandana	Cydia fagiglandana putative odorant receptor OR59 (OR) mRNA, partial cds	-	-	-	GenBank	https://www.ncbi.nlm.nih.gov/nuccore/KY283672.1	Antennal transcriptomes of three tortricid moths reveal putative conserved chemosensory receptors for social and habitat olfactory cues|Gonzalez,F., Witzgall,P. and Walker,W.B.|Sci Rep 7, 41829 (2017)	Null	AST36331_1	Null	MNVGGVLFYNVTPICVYLYQLWQGQDAAVGFVWVSWYPFDKYKPINHVFVYIFEMFAGQTCVWIMICTDLLFSGLASHIAMLLRLLHKRLEKLAETEKSQEEYYQEIVANIKLHQRLIRYCNDLEEAFTIVNLINVVFSSLNICCVVFVIVLLEPFMAVSNKLFLGSALIQIGMLCWYADDIFHCNADVALAVYNSGWYRTDPRCRRALIFLIRRAQKPVAFTAMKFTNLSLVTYSSILTRSYSYFALLYTMYNDSY	29875.7	37.7884	7.52363	ATGAACGTCGGAGGCGTGTTGTTCTACAACGTGACGCCCATATGCGTTTACCTGTACCAACTGTGGCAGGGGCAGGACGCGGCGGTGGGCTTCGTCTGGGTGTCCTGGTACCCGTTTGACAAATATAAGCCAATCAACCACGTTTTTGTTTACATATTTGAAATGTTTGCTGGTCAGACTTGTGTGTGGATAATGATCTGCACGGACCTGCTGTTCTCGGGGCTCGCGAGCCACATCGCCATGTTGTTGCGGCTGCTACATAAGCGACTGGAGAAGTTAGCCGAAACTGAAAAGTCACAGGAGGAATATTATCAAGAGATTGTCGCTAACATTAAACTGCATCAACGGCTTATAAGATACTGTAACGACCTGGAAGAGGCGTTCACGATAGTGAATCTC…	Null
iORL000212	FN422467.1	CBA13621.1	NULL	Drosophila simulans	Drosophila simulans partial or67d gene for odorant receptor 67d, strain 14021-0251.181	-	-	9657308..9656212	GenBank	https://www.ncbi.nlm.nih.gov/nuccore/FN422467.1	Tests for selection on chemosensory genes based on polymorphism and divergence in Drosophila melanogaster and D. simulans|Gardiner,A., Wengraf,D., Lu,J., Jordan,W.C., Ritchie,M.G. and Butlin,R.K.|Unpublished	Null	CBA13621_1	Null	VGSAVQGLTKPLVTANNACQMLKIQNTYEDIYEYGSKGDEYAKCLEKRIRITWTLIIGVTLVYIILLGLVITFPIFYLLILHQKVLVMQFLIPFLDHTTDGGHLILTAAHVILITFGGFGNYGGDMYLFLFVTHVPLIKDIFCLSTTCVGLLCTISCIFMKAWPAAPLYLLYAAITLYTFCGLGTLVENSNEDFLSVIYTNCLWYELPVKEEKLIILMLAKAQNEVVLTAADMAPLSMNTAL	26954.8	27.3042	5.46623	GTCGGCTCGGCTGTTCAAGGACTTACTAAGCCTTTGGTAACCGCCAATAATGCCTGCCAGATGCTAAAAATTCAGAATACCTACGAGGATATCTATGAATACGGATCTAAGGGAGATGAATATGCTAAATGCTTGGAGAAACGAATCCGTATTACATGGACTCTGATAATCGGCGTCACGCTCGTCTACATTATCCTTTTGGGCCTTGTAATCACCTTTCCCATATTCTATTTGCTGATTCTGCACCAGAAGGTGTTGGTTATGCAATTTTTAATACCATTCCTCGATCACACCACCGATGGTGGTCACCTAATCCTCACGGCTGCCCATGTGATTTTAATTACATTCGGTGGATTTGGTAACTACGGTGGGGATATGTACCTATTTCTTTTCGTTACC…	Null
iORL000213	KF049490.1	AHF71330.1	odorant receptor 99	Culex quinquefasciatus	Culex quinquefasciatus odorant receptor 99 (OR99) mRNA, complete cds	-	-	303385..5000	GenBank	https://www.ncbi.nlm.nih.gov/nuccore/KF049490.1	RNAi-based demonstration of direct link between specific odorant receptors and mosquito oviposition behavior|Zhu,F., Xu,P., Barbosa,R.M., Choo,Y.M. and Leal,W.S.|Insect Biochem. Mol. Biol. 43 (10), 916-923 (2013)	Null	AHF71330_1	Null	MHFLKRSLPPNQQFLTFGLRALRLIGLWGPDRRQIFRYYLLVLAELVLLVGPKIIFGSGQDGFESFVRNSAELIFLIEVMISIGIFASRRRSFERLVEVLDQTLQRKWPDSLRDEIGQFNRKVELFARVYAAYLFGMLVFFCVFPVISTFYKVVFVAEEERSDFLLIIYVKFFGLDIERNVHHYMIYILSMICPISASAYQSSIKMIVILAVIQYGAKLFDLVAKRVTVLELIKSDQERHDELREIIKLHNLALEYVEHLEETVCFIMINQILSCMLISCLMMFYITTNFGPNVATVVQLFMVLVGEMIVYCFNGTMLIEKATSVVDALFYYPWYKEPIWVQKVFLRMIQRGQRPTGITAAKFYYVDVNRLGVVFQASYSYYLILKNSF	-	-	-	ATGCACTTCCTCAAAAGATCGCTCCCACCGAACCAGCAGTTCCTGACGTTCGGGCTGCGCGCCCTGCGGCTGATTGGCCTCTGGGGTCCCGATCGGCGCCAAATCTTCCGCTACTATCTGCTGGTTCTGGCCGAGCTGGTGCTGCTGGTAGGACCGAAGATCATCTTCGGCTCCGGCCAGGACGGGTTCGAATCGTTCGTTCGGAACAGCGCGGAGTTGATTTTCCTGATTGAGGTGATGATTTCGATCGGCATTTTCGCCTCTCGGCGAAGGTCGTTCGAACGGTTGGTTGAGGTGTTGGATCAGACTCTGCAGCGAAAGTGGCCTGATTCGTTGCGGGACGAGATTGGACAGTTCAACAGGAAGGTGGAACTTTTTGCGAGGGTGTACGCGGCCTAT…	Null
iORL000214	FN422934.1	CBA14088.1	NULL	Drosophila melanogaster	Drosophila melanogaster partial or94b gene for odorant receptor 94b, strain 14021-0231.18	-	-	22990546..22989331	GenBank	https://www.ncbi.nlm.nih.gov/nuccore/FN422934.1	Tests for selection on chemosensory genes based on polymorphism and divergence in Drosophila melanogaster and D. simulans|Gardiner,A., Wengraf,D., Lu,J., Jordan,W.C., Ritchie,M.G. and Butlin,R.K.|Unpublished	Null	CBA14088_1	Null	LLVIQRWIGLLKWENEGEDGVLTWLKRIYPFVLHLPLTFTYIALMWYEAITSSDFEEAGQVLYMSITELALVTKLLNIWYRRHEAASLIHELQHDPAFNLRNSEEIKFWQQNQRNFKRIFYWYIWGSLFVAVMGYISVFFQEDYELPFGYYXPFEWRTRERYFYXWGYNVVAMTLCCLSNILLDTLGCYFMFHIASLFRLLGMRLEALKNASEEKAKPELXRIFQLHTKVRRLTRECEVLVSPYVLSKVVFRAFIICLVPYRLVHMGFKQRPGLFVTTVQFVAVMIVQIFLPCYYGNELTFHANALTNSVFGTNWLEYSVGTRKLLNCYMEFLKRPVKVRAGVFFEIGLPIFVKTINNAYSFFAL	-	-	-	CTTTTAGTAATCCAACGTTGGATAGGACTTCTTAAATGGGAAAACGAGGGCGAGGATGGAGTATTAACCTGGCTAAAACGAATATATCCTTTTGTACTGCACCTTCCACTGACCTTCACGTATATTGCCTTAATGTGGTATGAAGCTATTACCTCATCGGATTTTGAGGAAGCTGGTCAAGTTCTGTACATGTCCATCACCGAACTGGCATTGGTCACTAAACTGCTGAATATTTGGTATCGTCGTCATGAAGCTGCTAGTCTAATCCACGAATTGCAACACGATCCGGCATTTAATCTGCGCAATTCGGAGGAAATCAAATTCTGGCAGCAAAATCAGAGGAACTTTAAGAGAATATTTTACTGGTACATCTGGGGCAGCCTTTTCGTGGCTGTAATG…	Null
iORL000215	KC778508.1	AGS43055.1	NULL	Cephus cinctus	Cephus cinctus odorant receptor Or2f mRNA, complete cds	-	-	2620273..2618899	GenBank	https://www.ncbi.nlm.nih.gov/nuccore/KC778508.1	Odorant receptors of a primitive hymenopteran pest, the wheat stem sawfly|Gress,J.C., Robertson,H.M., Weaver,D.K., Dlakic,M. and Wanner,K.W.|Insect Mol. Biol. 22 (6), 659-667 (2013)	Null	AGS43055_1	Null	MTTLLSTMAPLMSITSGTSRYLLAVYNKVLIERILEVNKQVWNCATKQQDYETLKNYGLRARALTAMLFGSASLTVVFFLATPILAITNEPMDFYSNSTGNFALRRALPLPSPFETFSSPYYELAYVAQGIATCYLGVAVSTVDALSTVLVIHGCAQFKLLNNRLLGIVRQDLQSASNYYGHDQRARFFKTSFRFHRSILEYCYTLEAVVSISNLISVLTCMCAISFCAVNIVRGGADLLKFLGLFMVFIMQMLFVCWPADYLSSESTNIAFAFYNCSWYNYEKSIGSSIQIAIARSQNPVALTAGKFVIMSLETFTSILSSAMSFFAVLKSI	-	-	-	ATGACTACATTGCTAAGTACGATGGCACCGCTAATGTCAATTACATCAGGAACATCACGCTACCTACTGGCAGTGTACAATAAAGTCTTGATAGAACGTATTCTGGAAGTAAATAAGCAAGTTTGGAATTGCGCAACCAAGCAGCAAGACTACGAGACGTTAAAGAACTATGGATTACGTGCGCGAGCACTGACAGCAATGCTTTTCGGATCTGCATCACTTACGGTCGTCTTCTTTTTAGCAACGCCAATTCTAGCAATTACGAATGAGCCTATGGACTTCTATAGCAATTCCACGGGAAATTTCGCATTGCGTAGAGCCCTACCACTTCCAAGTCCATTTGAGACTTTTTCGTCGCCTTATTACGAATTGGCGTACGTTGCTCAAGGAATTGCCACT…	Null
iORL000216	MT386796.1	QLI62080.1	odorant receptor 37	Streltzoviella insularis	Streltzoviella insularis odorant receptor 37 mRNA, complete cds	-	-	-	GenBank	https://www.ncbi.nlm.nih.gov/nuccore/MT386796.1	Antennal transcriptome analyses and olfactory protein identification in an important wood-boring moth pest, Streltzoviella insularis (Lepidoptera: Cossidae)|Yang Y, Li W, Tao J and Zong S.|Sci Rep 9 (1), 17951 (2019)	Null	QLI62080_1	Null	MLKNFVSKLENPDHPSLGPTLWGLQAFGLWQPTKGVANIIYNLKHIFLALFIMRQYVELWIVKSDLDLVLTNLSKTVVTTFCVIKAGTFVFWQKHWRDVIEYVSTLERRQLSEKDDVTKTFIGDYIKYSRNITYLYWFLAIMTVFSLTVAPILVFFLSSKHHKHIKNETMPYPQIMDSWVPFDKSSGYGYWFTVLEATFVCYHGGGIVATYDSNALVIMSFFAGQLKLLKANCARLFGDGVEIVTHKDAMKRIRDCHNHHLLLIRCSKILNSLLSPVMFLYVIICSLMICGSAIQLTTEGTTGMQQLYIAEFVVALIAQLFLYCWHSNDVLFVSEIVQEGVYASNWWSANVRTRRSLVLLGGQLRRNIVFEAGPFTELTTSTFITILKGAYSYYTLLSN…	46016.3	40.5525	8.94036	ATGTTGAAAAATTTTGTGTCTAAATTAGAAAACCCAGATCATCCCTCACTTGGTCCCACTTTGTGGGGTCTCCAAGCCTTCGGATTGTGGCAGCCGACCAAAGGAGTGGCCAATATTATTTACAATTTAAAACACATATTTTTAGCATTATTCATTATGAGACAATATGTAGAACTTTGGATCGTCAAATCGGACCTCGATTTGGTGCTTACAAATCTTTCTAAAACGGTTGTCACTACCTTCTGTGTTATAAAAGCGGGAACGTTCGTATTTTGGCAAAAACACTGGAGAGATGTCATTGAATACGTATCAACTTTGGAGAGACGTCAGTTGTCCGAGAAAGACGATGTAACAAAAACTTTTATCGGGGATTACATAAAATATTCGCGAAATATCACA…	Null
iORL000217	FN422797.1	CBA13951.1	NULL	Drosophila simulans	Drosophila simulans partial or85d gene for odorant receptor 85d, strain 14021-0251.199	-	-	16895790..16894590	GenBank	https://www.ncbi.nlm.nih.gov/nuccore/FN422797.1	Tests for selection on chemosensory genes based on polymorphism and divergence in Drosophila melanogaster and D. simulans|Gardiner,A., Wengraf,D., Lu,J., Jordan,W.C., Ritchie,M.G. and Butlin,R.K.|Unpublished	Null	CBA13951_1	Null	AIPLQSFLKYANAFYLSIGMLAYDHKYSQKWKEVLLHWTFIAQMVNLNTVLVSELIYVFLAIGKGSNFLEATMNLSFIGFVIVGDLKIWYISRQRKRLTQVVSRLEELHPEGLAQQEPYNIGYHLSGYSRYSIFYFGMHMVLIWTYNLYWAVYYLVCDFWLGMRQFERMLPYYCWVPWDWSTGYSYYFMYISQNIGGQACLSGQLAADMLMCALVTLVVMHFIRLSAHIEGHVAGIGPFQRDLEFLQATVAYHQSLIHLCQDINEIFGVSLLSNFVSSSFIICFVGFQMTIAVYNHDWFRADLRYRKMLILIIKRAQQPSRLKATMFLNISLVTVSD	39332.6	42.1692	8.4299	GCCATTCCATTGCAGAGCTTTCTGAAGTATGCCAATGCGTTCTATTTATCGATTGGAATGCTGGCCTACGATCACAAGTACAGTCAAAAGTGGAAGGAGGTCCTGCTGCACTGGACCTTCATTGCCCAGATGGTGAATCTGAACACTGTGCTCGTCTCGGAGCTGATTTACGTATTCCTGGCGATCGGCAAAGGTAGCAATTTTCTGGAGGCCACCATGAATCTGTCGTTCATTGGATTTGTCATCGTTGGTGACCTCAAAATCTGGTACATTTCGCGGCAGAGAAAGAGACTCACCCAAGTGGTCAGCCGATTGGAAGAACTGCATCCGGAAGGCTTGGCTCAACAAGAACCCTATAATATTGGGTATCATTTAAGTGGCTATAGCCGATATAGCATA…	Null
iORL000218	FR669358.1	CBW30687.1	NULL	Drosophila miranda	Drosophila miranda partial Or63a gene for odorant receptor, exons 1-9	-	-	27676055..27674495	GenBank	https://www.ncbi.nlm.nih.gov/nuccore/FR669358.1	Odorant receptor (Or) genes: polymorphism and divergence in the D. melanogaster and D. pseudoobscura lineages|Conceicao,I.C. and Aguade,M.|PLoS ONE 5 (10), E13389 (2010)	Null	CBW30687_1	Null	IREMIRLSYTVGFNLMRPRRWDGALRIWTVVLSLSSLLSLYGHWQMFRHYLEDMPRIVETVSTALQVLTSVFKMWYFLFAHRRIYELLRQARCHELLQRCELFATIADLPVAQVLRRRVAAIMQRYWGSTRRQLLIYLYSVIALTSNYFINSFARNLYRYVTQPPGSFEIVLPLPALYPGWEDKGLAFPYYHIQMYIESCALYICGMCAVSFDGVFIVVCLHGVGLMESLSEMIAGATSPLVPPERRVEYLRGCIYQYQRVASFAEEINDCFRHLTLSQFLLSLFGWGLALFQMSVGLGTSSGITMIRMTMYLTASGYQIVVYCYNGQRFATASEQIAGAFYGCEWYAECREFRQLIRM	41721.4	47.2438	8.91554	CATCAGGGAGATGATCCGCCTCTCCTACACGGTGGGCTTCAACCTGATGCGGCCCCGCCGCTGGGACGGGGCCCTGAGAATCTGGACCGTCGTGCTCAGCCTGAGCAGCCTGCTGTCCCTGTACGGCCACTGGCAGATGTTCAGGCACTACCTCGAGGACATGCCGCGGATAGTCGAGACTGTCAGCACTGCCTTGCAGGTCCTCACGTCGGTCTTCAAGATGTGGTACTTTCTGTTTGCCCACCGACGGATCTACGAGCTGCTGCGGCAGGCCCGCTGCCACGAGCTGCTGCAGCGCTGCGAGCTCTTTGCCACCATTGCGGATCTGCCCGTGGCTCAGGTGCTCCGCCGGCGGGTGGCGGCCATCATGCAACGCTACTGGGGCAGCACACGACGCCA…	Null
iORL000219	FN422981.1	CBA14135.1	NULL	Drosophila melanogaster	Drosophila melanogaster partial or85c gene for odorant receptor 85c, strain 14021-0231.14	-	-	8512974..8511743	GenBank	https://www.ncbi.nlm.nih.gov/nuccore/FN422981.1	Tests for selection on chemosensory genes based on polymorphism and divergence in Drosophila melanogaster and D. simulans|Gardiner,A., Wengraf,D., Lu,J., Jordan,W.C., Ritchie,M.G. and Butlin,R.K.|Unpublished	Null	CBA14135_1	Null	EPYTIDSRSKKASLWSHLLFWANVINLSVIVFGEILYLGVAYSDGKFIDAVTVLSYIGFVIVGMSKMFFIWWKKTDLSDLVKELEHIYPNGKAEEEMYRLDRYLRSCSRISITYALLYSVLIWTFNLFSIMQFLVYEKLLKIRVVGQTLPYLMYFPWNWHENWTYYVLLFCQNFAGHTSASGQISTDLLLCAVATQVVMHFDYLARVVEKQVLDRDWSENSRFLAKTVQYHQRILRLMDVLNDIFGIPLLLNFMVSTFVICFGGFQMTVGVPPDIMIKYRRALVFFIARPQRTTYLKATIFMNITRATMTDLLQVSYKFFALLRTMY	38412.8	30.8667	9.08832	GAGCCGTATACGATTGACTCGCGGTCCAAAAAAGCGAGCCTATGGTCACATCTTCTCTTCTGGGCCAATGTGATCAATTTAAGTGTCATTGTTTTCGGAGAGATCCTCTATCTGGGAGTGGCCTATTCCGATGGAAAGTTCATTGATGCCGTCACTGTACTGTCATATATCGGATTCGTAATCGTGGGCATGAGCAAGATGTTCTTCATATGGTGGAAGAAGACCGATCTAAGCGATTTGGTTAAGGAATTGGAGCACATCTATCCAAATGGCAAAGCTGAGGAGGAGATGTATCGGTTGGATAGGTATCTGCGATCTTGTTCACGAATTAGCATTACCTATGCACTACTCTACTCCGTGCTCATCTGGACCTTCAATCTGTTCAGTATCATGCAATTC…	Null
iORL000220	JF719932.1	AEB91834.1	NULL	Drosophila melanogaster	Drosophila melanogaster strain RAL-365 odorant receptor 35a (Or35a) gene, complete cds	-	-	15623558..15622128	GenBank	https://www.ncbi.nlm.nih.gov/nuccore/JF719932.1	Genetic variation in odorant receptors contributes to variation in olfactory behavior in a natural population of Drosophila melanogaster|Richgels,P.K. and Rollmann,S.M.|Chem. Senses 37 (3), 229-240 (2012)	Null	AEB91834_1	Null	MVRYVPRFADGQKVKLAWPLAVFRLNHIFWPLDPSTGIWGRYLDKVVAVAMSLVFMQHNDAELRYLRFEASNRNLDAFLTGMPTYLILVEAQFRSLHILLHFEKLQKFLEIFYANIYIDPRKEPEMFRKVDGKMIINRLVSAMYGAVISLYLIAPVFSIINQSKDFLYSMIFPFDSDPLYIFVPLLLTNVWVGIVIDTMMFGETNLLCELIVHLNGSYMLLKRDLQLAIEKILVARDRPHMAKQLKVLITKTLRKNVALNQFGQQLEAQYTVRVFIMFAFAAGLLCALSFKAYTNPMANYIYAIWFGAKTVELLSLGQIGSDLAFTTDSLSTMYYLTHWEQILQYSTNPSENLRLLKLINLAIEMNSKPFYVTGLKYFRVSLQAGLKILQASFSYFTFL…	-	-	-	ATGGTTCGTTACGTGCCCCGGTTCGCTGATGGTCAGAAAGTAAAGTTGGCTTGGCCCTTGGCGGTTTTTCGGTTAAATCACATATTCTGGCCATTGGATCCGAGCACAGGGATATGGGGCCGATATCTAGACAAGGTTGTAGCTGTTGCGATGTCCTTGGTTTTTATGCAACACAACGATGCAGAGCTGAGGTACTTGCGTTTCGAGGCAAGTAATCGGAATTTGGATGCCTTTCTCACAGGAATGCCAACGTATTTAATCCTCGTGGAGGCTCAATTTAGAAGTCTTCACATTCTACTGCACTTCGAGAAGCTTCAGAAGTTTTTAGAAATATTCTACGCAAATATTTATATTGATCCCCGTAAGGAACCGGAAATGTTTCGAAAAGTGGATGGAAAG…	Null
iORL000221	FN422900.1	CBA14054.1	NULL	Drosophila simulans	Drosophila simulans partial or92a gene for odorant receptor 92a, strain MD199S	-	-	5142603..5141230	GenBank	https://www.ncbi.nlm.nih.gov/nuccore/FN422900.1	Tests for selection on chemosensory genes based on polymorphism and divergence in Drosophila melanogaster and D. simulans|Gardiner,A., Wengraf,D., Lu,J., Jordan,W.C., Ritchie,M.G. and Butlin,R.K.|Unpublished	Null	CBA14054_1	Null	RKPKSDDEVITFDELTRFPMSFYKTIGEDLYSDRDPNVIRRYLLRFYLVLGFLNFNAYVVGEIAYFIVHIMSTTTLLEATAVAPCIGFSFMADFKQFGLTVNRKRLVRLLDDLKEIFPLDVEAQRKYNVSFYRTHMNRVMTLFTILCMTYTSSFSFYPAIKSTIKYYLMGSEIFERNYGFHILFPYDAETDLTVYWFSYWGLAHCAYVAGVSYVCVDLLLIATITQLTMHFNFIANDLEAYEGGDHTDEENIKYLHNFSEEVNNIFSFLILWNFIAASLVICFAGFQITASNVEDIVVDFIFFSASLVKSFVVCNYGDEMISSSSRIGHSAFNQNWLPCSTKYKRILQFIIARSQKPASIRPPTFPPISFNTFMKVISMSYQFFALLRTTY	45372.8	39.3359	6.09384	CGTAAGCCAAAAAGTGACGATGAAGTCATTACCTTCGACGAACTCACCCGGTTTCCGATGTCTTTCTACAAGACCATCGGCGAGGATCTGTACTCCGACAGGGATCCCAATGTGATAAGGCGTTACCTGCTACGGTTTTATCTGGTACTCGGTTTCCTCAACTTCAATGCCTATGTGGTGGGAGAAATCGCGTACTTTATAGTCCATATAATGTCGACGACTACTCTTTTGGAGGCCACTGCAGTGGCACCTTGCATTGGCTTCAGCTTCATGGCCGACTTTAAGCAGTTTGGGTTGACAGTGAATAGAAAGCGATTGGTCAGATTGCTGGATGATCTCAAGGAGATATTTCCCCTAGATGTAGAGGCGCAGCGGAAGTATAACGTATCGTTCTACAGG…	Null
iORL000222	MH750660.1	AYD60439.1	NULL	Drosophila mojavensis	Drosophila mojavensis strain MJBC_103 odorant receptor 83c2 (Or83c2) gene, complete cds	-	-	31600092..31598730	GenBank	https://www.ncbi.nlm.nih.gov/nuccore/MH750660.1	Positive selection at sites of chemosensory genes is associated with the recent divergence and local ecological adaptation in cactophilic Drosophila|Diaz,F., Allan,C.W. and Matzkin,L.M.|BMC Evol. Biol. 18 (1), 144 (2018)	Null	AYD60439_1	Null	MSTRASDNFNEIMRFVRFITSCVGFDVYDPNFHFSAVTITVVSLISMYFIFTILTIAKEFHGNWMFMIQASAMSGSVVQACAKIYMGVSSVETVSKLYVQLNQNYTHFEKEEDARYSMALLRSCHKLRRFLVLVGISYMVGALGMIIVAVLASILTGKLYLIMHFHLPGIDVNTEWGAWATQALHCVCIILGGLGLYTGDMIIIVYLMQSFVYADILQLKVDHLNALSENQDSTEKQLEASAQLINIAKWHQTYTRFIDQCNDMFSVLVSVQVTTSAVCIVITIFSLLTSDWIGGYCYFCVLVPNMYLYCILGTILENCSEKFMYEMYNISFYNLNPSQQRFVLFMLAKSQQPGAILLLGVMPLSVSSALQVTKSIYSITMMMARFLQK	43999.3	38.2653	6.49143	ATGTCGACGCGAGCCAGCGATAATTTCAATGAAATAATGCGCTTTGTGCGCTTCATAACGAGCTGCGTCGGGTTCGATGTCTACGATCCGAACTTTCACTTCAGTGCCGTTACCATCACCGTAGTATCGCTGATTAGTATGTACTTCATCTTCACAATTTTAACGATAGCCAAGGAGTTCCACGGCAACTGGATGTTCATGATACAGGCCAGTGCCATGAGCGGCAGCGTCGTGCAGGCCTGCGCCAAGATATACATGGGAGTCTCCTCGGTAGAAACGGTGTCCAAGCTCTATGTACAGCTGAATCAGAACTACACTCACTTCGAAAAGGAAGAGGATGCCAGATACTCCATGGCGCTCTTGCGCAGTTGCCACAAGCTGCGGCGCTTTCTAGTTCTG…	Null
iORL000223	MG859412.1	AXM05240.1	CchlOR122	Campoletis chlorideae	Campoletis chlorideae isolate CchlOR122 odorant receptor mRNA, partial cds	-	-	-	GenBank	https://www.ncbi.nlm.nih.gov/nuccore/MG859412.1	An odorant receptor mediates the attractiveness of cis-jasmone to Campoletis chlorideae, the endoparasitoid of Helicoverpa armigera|Sun,Y.L., Dong,J.F., Ning,C., Ding,P.P., Huang,L.Q., Sun,J.G. and Wang,C.Z.|Insect Mol. Biol. (2018) In press	Null	AXM05240_1	Null	MIFEKAVNFTKLSVGLACSWPLRPDSTKKEKIKFELLWCLSLASALGLFVPLLYSIYEYQSDSLILTKSVCFLGAVSGFIIKVIVCRIHRKRIQALITEMEEFVKNTKPHERILLERYVRKCSFLHVSITIINYMTTLVVIFGPFLMLDDQRFPTPAVYPFPIDHGPIMYLVYIHQSFVGFQCSVGATIDCQAALFMWYVGARFELLVEEFQSVTDPRSLDESIKNHQKLLELAGNVKHTMAFIALTTTLMSGIGTVFSCLQLVGNQPLIVKMEFGPV	31548.1	32.6781	8.36466	ATGATCTTCGAAAAAGCTGTAAATTTTACAAAATTGAGCGTGGGATTGGCTTGCAGTTGGCCACTAAGACCCGATTCGACGAAGAAGGAGAAAATAAAATTCGAATTACTTTGGTGCCTGTCACTCGCTAGTGCTCTCGGACTTTTTGTGCCTTTGTTGTACTCGATTTATGAATATCAATCGGATTCACTTATACTTACGAAATCGGTGTGTTTTCTTGGTGCCGTTTCCGGTTTTATTATTAAAGTCATTGTTTGCAGGATTCATCGTAAGCGTATACAGGCTCTCATTACAGAGATGGAGGAATTTGTGAAAAATACAAAACCCCACGAGCGTATTCTTCTCGAACGTTACGTAAGAAAATGCTCGTTTCTTCACGTTTCAATAACAATTATAAAT…	Null
iORL000224	KP843356.1	ALD51492.1	odorant receptor 118	Locusta migratoria	Locusta migratoria odorant receptor 118 mRNA, complete cds	-	-	..	GenBank	https://www.ncbi.nlm.nih.gov/nuccore/KP843356.1	Identification and functional analysis of olfactory receptor family reveal unusual characteristics of the olfactory system in the migratory locust|Wang,Z., Yang,P., Chen,D., Jiang,F., Li,Y., Wang,X. and Kang,L.|Cell. Mol. Life Sci. 72 (22), 4429-4443 (2015)	Null	ALD51492_1	Null	MRQTRSVESVLGSSAALLRLLGLWSPRIEDFSRTHRVLRGGLMLALSFGLMVTTLLKLVMDCPRELEELSACIFSATMLCEVFFKMVFFVLKVPTLHKLVQLLSEIRTEDSIGERNDEIRRRYQIVVDKMFLFLMATAVVTETMWAAIPLMHQLLNMDGEVTRLLPLPLWLPLDVYASPTYEVIYGAQVLLMPLTTTSLFFDFVFIDLMMRIAAELEILNYNISSVHENRKTVSTMSKDIHKLCQTVSDNKTNVQLVKNVRHHQAILRAVVLLEEAMNTGVFILFLATTIAVSSNIFTATALLQAHDGRIKALKMLSAMPPVLFEVGLYCVFGQIVINQSEKLMHSAYSCEWVDCDTRFRRSLHMFCVGAIRPLEFTVGRMYKLSRETLLQVLHGSYVM…	-	-	-	ATGAGACAAACCCGTAGTGTGGAGTCGGTGCTGGGCTCGAGTGCCGCACTGCTGCGGCTGCTGGGACTCTGGTCCCCACGGATAGAGGACTTCTCCCGCACTCACAGGGTCCTCCGTGGCGGTCTCATGCTGGCCCTCTCGTTTGGGCTGATGGTCACAACTCTCCTCAAACTAGTGATGGACTGTCCACGAGAACTTGAGGAGCTAAGCGCATGCATCTTCTCTGCAACGATGCTATGTGAAGTTTTTTTCAAGATGGTTTTCTTCGTCTTGAAAGTACCTACCTTGCACAAGCTCGTGCAGTTGCTGTCGGAGATTAGAACAGAGGACAGTATCGGCGAACGCAATGATGAAATCCGGCGGCGATACCAAATTGTCGTAGACAAAATGTTCCTCTTT…	Null
iORL000225	MH750518.1	AYD60297.1	NULL	Drosophila mojavensis	Drosophila mojavensis strain CI_1007_11_46 odorant receptor 67c (Or67c) gene, complete cds	-	-	20766974..20765578	GenBank	https://www.ncbi.nlm.nih.gov/nuccore/MH750518.1	Positive selection at sites of chemosensory genes is associated with the recent divergence and local ecological adaptation in cactophilic Drosophila|Diaz,F., Allan,C.W. and Matzkin,L.M.|BMC Evol. Biol. 18 (1), 144 (2018)	Null	AYD60297_1	Null	MSSSLVESPRTFGDMMRMPVRFYKTIGEDIYAHRSTNELTSLLLKIYLYAGFINFNLLVCGELVFFYKSIQDFETVRLAIAVAPCIGFSLVADFKQLTMVVYKKTLIQLLDELEEMHPKTLLAQKAYKMADFERTMKRVISIFTFLCLAYTTTFTLYPAVKATVKYNFLGYETFDRNFGFLIWFPYDATSRNWVYWITYWDIAHGAYLAGIAFLCADLLLVVVITQLCMHFSYISGRLEAHPCDPDQDEENLSFLCSMIKYHDKCLTLCEHVNKMYSFSLLLNFLMASMQICFIAFQVTESTIEVILIYCIFLMTSMVQVFLVCYYGDALIAASERVGDAAYNQNWFQCSKRYCIMLKLMIMRSQKPAMIRPPTFPPISLVTYMKVISMSYQFFALLKT…	46977	33.8901	7.45002	ATGAGCAGCTCCTTGGTAGAGAGTCCTCGCACCTTTGGCGACATGATGCGAATGCCCGTGCGTTTCTACAAGACCATTGGAGAGGACATCTATGCGCATCGGTCGACGAACGAGCTGACCTCGCTGCTGCTGAAGATCTACCTCTACGCGGGCTTCATCAACTTCAATTTGCTGGTCTGCGGCGAGCTGGTGTTCTTCTACAAGTCGATTCAGGACTTCGAGACGGTGCGCCTGGCGATTGCTGTGGCGCCCTGCATTGGCTTCTCCCTGGTCGCGGACTTCAAGCAGCTCACCATGGTGGTGTACAAGAAAACGTTGATACAGCTGCTCGACGAGCTGGAGGAGATGCACCCGAAGACCCTGCTGGCGCAGAAGGCCTACAAGATGGCCGACTTCGAG…	Null
iORL000226	MH750614.1	AYD60393.1	NULL	Drosophila mojavensis	Drosophila mojavensis strain ANZA_4 odorant receptor 83c2 (Or83c2) gene, complete cds	-	-	31600092..31598730	GenBank	https://www.ncbi.nlm.nih.gov/nuccore/MH750614.1	Positive selection at sites of chemosensory genes is associated with the recent divergence and local ecological adaptation in cactophilic Drosophila|Diaz,F., Allan,C.W. and Matzkin,L.M.|BMC Evol. Biol. 18 (1), 144 (2018)	Null	AYD60393_1	Null	MSTRASDNFNEIMRFVRFITSCVGFDVYDPNFHFSAVTITVVALISMYFIFTILTIAKEFHGNWMFMIQASAMSGSVVQACAKIYMGVSSVETVSKLYVQLNQNYTHFEKEEDARYSMALLRSCHKLRRFLVLVGISYMVGALGMIIVAVLASILTGKLYLIMHFHLPGIDVNTEWGAWATQALHCICIILGGLGLYTGDMIIIVYLMQSFVYADILQLKVDHLNALSENQDSTEKQLEASAQLINIAKWHQTYTRFIDQCNDMFSVLVSVQVTTSAVCIVITIFSLLTSDWIGGYCYFCVLVPNMYLYCILGTILENCSEKFMYELYNISFYNLNPSQQRFVLFMLAKSQQPGAILLLGVMPLSVSSALQVTKSIYSITMMMARFLQK	43979.3	37.8504	6.49143	ATGTCGACGCGAGCCAGCGATAATTTCAATGAAATTATGCGCTTTGTGCGCTTCATAACGAGCTGCGTCGGGTTCGATGTCTACGATCCGAACTTTCACTTCAGTGCCGTTACCATCACCGTAGTAGCGCTGATTAGTATGTACTTCATCTTCACAATTTTAACGATAGCCAAGGAGTTCCACGGCAACTGGATGTTCATGATACAGGCCAGTGCCATGAGCGGCAGCGTCGTGCAGGCCTGCGCCAAGATATACATGGGAGTCTCCTCGGTAGAAACGGTGTCCAAGCTCTACGTACAGCTGAATCAGAACTACACTCACTTCGAAAAGGAAGAGGATGCCAGATACTCCATGGCGCTCTTGCGCAGTTGCCACAAGCTGCGGCGCTTTCTAGTTCTG…	Null
iORL000227	KU291853.1	AOE48103.1	NULL	Scaeva pyrastri	Scaeva pyrastri putative odorant receptor OR37 mRNA, partial cds	-	-	-	GenBank	https://www.ncbi.nlm.nih.gov/nuccore/KU291853.1	Molecular Characterization and Sex Distribution of Chemosensory Receptor Gene Family Based on Transcriptome Analysis of Scaeva pyrastri|Li,X.M., Zhu,X.Y., He,P., Xu,L., Sun,L., Chen,L., Wang,Z.Q., Deng,D.G. and Zhang,Y.N.|PLoS ONE 11 (5), E0155323 (2016)	Null	AOE48103_1	Null	MSFPFFMQVLLSALVLCFSGYQTSSISPRENPGQFLAMGDFLVVIGIQMFLPCYYGNQVTIESGKMSEALYNSNWMDLPENSKKVIRLYMEFLKEPVYVRAGKFFDIGLPTFGKTINNAYSYFALLLQMNN	14949.3	39.6618	6.17569	ATGTCATTTCCATTTTTCATGCAAGTCCTTCTGAGTGCACTTGTTCTTTGTTTCTCAGGATATCAGACAAGTAGTATATCTCCGAGAGAAAATCCTGGACAATTTCTGGCAATGGGTGATTTTCTTGTGGTCATTGGGATTCAAATGTTTCTACCTTGTTACTATGGAAATCAAGTGACAATTGAATCGGGCAAAATGAGTGAAGCTTTATACAATTCAAACTGGATGGACTTGCCTGAAAATTCTAAGAAAGTTATACGTTTGTATATGGAATTTTTGAAGGAACCTGTTTATGTTAGGGCTGGAAAGTTTTTTGATATTGGGTTGCCAACATTTGGAAAGACCATTAATAATGCATACAGTTATTTTGCTTTACTTCTGCAAATGAACAATTAA	Null
iORL000228	MG593062.1	AXY87594.1	odorant receptor 32	Culex quinquefasciatus	Culex quinquefasciatus clone CqOR32Y350C odorant receptor 32 (OR32) mRNA, complete cds	-	-	583986..532068	GenBank	https://www.ncbi.nlm.nih.gov/nuccore/MG593062.1	Odorant receptors from the Southern house mosquito|Choo,Y.-M. and Leal,W.S.|Unpublished	Null	AXY87594_1	Null	MFTTQNSHRLPSELEVMPFILRLMEFIGLWGPPGQIVRFLAAFGWGTMIILFPKAVLGIGSDRFDAIAKGIAEFIFEGSLFVATAIFASKRIAFERLIDGLKEIFQRATNGPHSNDCYDLLLRQNLSINKFVKGYTIYCCFGPFVFCVPSLAASHFRYWTHSGNQSEPLIFELPMEQEFYGLQIRTNFLHYHIFVLLSLFAYFVCAYFLLVKVSVHFIMIQYSSSTYRLVALRIRKMTESKEVTQSELVDIVELHRLAYRCSTLVEQICHLPLALEFLTCILFWCLTMFYVSNNIDFNLVNVMVLFWLSLLETFGYSYLGSKLTEQADEVGAAIYDLPWFEHSVELQRYCRLMLQRVQRPTGITGAKFFVVQLATFGSVVQMSYSYYLVLKEALTMI	45794.2	33.4069	6.79018	ATGTTCACCACTCAAAACAGTCACCGACTTCCGTCGGAACTCGAAGTGATGCCGTTCATCCTGCGGCTGATGGAGTTTATCGGTCTTTGGGGACCGCCGGGTCAGATTGTTCGATTCCTGGCGGCGTTCGGCTGGGGAACGATGATCATTCTGTTCCCGAAGGCCGTGCTCGGAATTGGGAGCGACCGGTTCGATGCGATCGCTAAGGGAATCGCAGAGTTTATCTTCGAGGGAAGTTTATTCGTAGCGACGGCGATTTTTGCTTCGAAAAGGATCGCATTTGAGCGGTTGATTGACGGATTGAAGGAGATTTTTCAAAGGGCTACGAATGGTCCGCACTCGAACGACTGTTACGACCTGCTACTTCGTCAAAATTTATCCATCAATAAGTTCGTCAAA…	Null
iORL000229	MH819196.1	AZO93097.1	NULL	Cydia pomonella	Cydia pomonella putative odorant receptor OR53c mRNA, complete cds, alternatively spliced	-	-	-	GenBank	https://www.ncbi.nlm.nih.gov/nuccore/MH819196.1	Alternative Splicing of the CpomOR53 Gene Produces Three Transcripts Expressed in Codling Moth (Lepidoptera: Tortricidae) Antennae|Garczynski,S.F., Cattaneo,A.M. and Walker,W.B. III.|J. Econ. Entomol. (2018) In press	Null	AZO93097_1	Null	MKLTQCFKVSYFWLILGGVWYPRSLDNSRMLYAVNFYRVFATIFINVGMLAIQFIYFFTVVGKDLDKTVDATALFTFVGYLYKAITVIKNRQRINKLLDIIDNETDKDDLLRNMAANINFVSLFYNGWACLTAIMWNLIPFTKATLTLPFYYPDLTPSSPWFVTWYIYQATILIINGVAQTSADHLFGGLMAFAATQLKLLQHKLEAIGTKTDSTMEIDAQRQQEDYEETVSCVEYHLKIIWFVDELTDIFGGAAFGQFLLAAPLICLSMFIIMTSSDVTEIVTRILYFGCLSGQLFIYCFCGNLIKTQSDLVATAAYKSHWTSTSVRTQKALHLLIIRGQKTMSVVAGNLFELSLVTFGALLKSSYSFFAVLSKQRDE	43066.7	28.5528	6.94109	ATGAAGCTAACTCAATGTTTCAAAGTATCCTATTTTTGGCTGATATTAGGTGGAGTTTGGTATCCTCGATCTTTGGATAATAGTCGTATGTTATATGCAGTTAATTTTTACAGAGTATTTGCAACGATTTTTATTAATGTCGGAATGTTAGCTATTCAGTTCATATATTTTTTTACGGTCGTTGGCAAGGACTTGGACAAAACCGTTGACGCCACCGCCTTATTTACGTTTGTAGGATATCTTTACAAAGCAATAACTGTCATCAAAAACCGACAAAGGATCAACAAGCTATTAGATATAATTGACAATGAAACCGATAAAGACGACTTGTTACGGAATATGGCTGCCAACATAAATTTTGTATCTTTATTCTACAACGGGTGGGCTTGTCTGACGGCG…	Null
iORL000230	AY062432.1	AAL47188.1	NULL	Anopheles gambiae	Anopheles gambiae putative odorant receptor Or5 gene, complete cds	-	-	24982903..24981411	GenBank	https://www.ncbi.nlm.nih.gov/nuccore/AY062432.1	A candidate odorant receptor from the malaria vector mosquito, Anopheles gambiae|Fox,A.N., Pitts,R.J. and Zwiebel,L.J.|Unpublished	Null	AAL47188_1	Null	MVLPKLSEPYAVMPLLLRLQRFVGLWGERRYRYKFRLAFLSFCLLVVIPKVAFGYPDLETMVRGTAELIFEWNVLFGMLLFSLKLDDYDDLVYRYKDISKIAFRKDVPSQMGDYLVRINHRIDRFSKIYCCSHLCLAIFYWVAPSSSTYLAYLGARNRSVPVEHVLHLEEELYWFHTRVSLVDYSIFTAIMLPTIFMLAYFGGLKLLTIFSNVKYCSAMLRLVAMRIQFMDRLDEREAEKELIEIIVMHQKALKCVELLEIIFRWVFLGQFIQCVMIWCSLVLYVAVTGLSTKAANVGVLFILLTVETYGFCYFGSDLTSEASCYSLTRAAYGSLWYRRSVSIQRKLRMVLQRAQKPVGISAGKFCFVDIEQFGNMAKTSYSFYIVLKDQF	45589.5	29.7576	9.039	ATGGTGCTACCGAAGCTGTCCGAACCGTACGCCGTGATGCCGCTTCTACTACGCCTGCAGCGTTTCGTTGGGCTGTGGGGTGAACGACGCTATCGCTACAAGTTCCGGTTGGCATTTTTAAGCTTCTGTCTGCTAGTAGTTATTCCGAAGGTTGCCTTCGGCTATCCAGATTTAGAGACAATGGTTCGCGGAACAGCTGAGCTGATTTTCGAATGGAACGTACTGTTTGGGATGTTGCTGTTTTCTCTCAAGCTAGACGACTATGATGATCTGGTGTACCGGTACAAGGACATATCAAAGATTGCTTTCCGTAAGGACGTTCCCTCGCAGATGGGCGACTATCTGGTACGCATCAATCATCGTATCGATCGGTTTTCCAAGATCTACTGCTGCAGCCAT…	Null
iORL000231	FN422930.1	CBA14084.1	NULL	Drosophila simulans	Drosophila simulans partial or94a gene for odorant receptor 94a, strain Inbred6, simulans	-	-	18627588..18626848	GenBank	https://www.ncbi.nlm.nih.gov/nuccore/FN422930.1	Tests for selection on chemosensory genes based on polymorphism and divergence in Drosophila melanogaster and D. simulans|Gardiner,A., Wengraf,D., Lu,J., Jordan,W.C., Ritchie,M.G. and Butlin,R.K.|Unpublished	Null	CBA14084_1	Null	MDKHKDRIESMRLILRVMQLFGLWPWSLKSEQEWTFTGFVKRNYRFLLHLPITFTFIGLMWLEAFISSNLEQAGQVLYMSITEMALVVKILSIWNYRTEAWRLMYELQHAPDYQLHNQEEVDFWRREQRFFKWFFYIYILISLGVVYSGCTGVLFLGDYELPFAYYVPFEWRNERRYWFAYGYDMAGMTLTCISNITLDTLGCYFLFHISFLYRLLGLRLRELKNMQDDTIFGQQLRAIFIMHQRIR	30130.8	48.0814	8.35596	ATGGATAAACACAAGGATCGCATTGAATCCATGCGCCTGATTCTTCGGGTCATGCAACTATTTGGCCTCTGGCCCTGGTCACTGAAATCGGAACAGGAGTGGACCTTCACCGGTTTTGTGAAGCGCAACTATCGCTTCTTGCTGCACTTGCCCATAACCTTCACCTTTATTGGACTCATGTGGCTGGAGGCCTTCATCTCGAGCAATCTGGAGCAGGCTGGCCAGGTTCTGTACATGTCCATCACCGAGATGGCTTTGGTGGTGAAAATCCTGAGCATTTGGAACTATCGCACCGAAGCCTGGCGGCTGATGTACGAGCTCCAACACGCTCCGGACTACCAGCTCCACAACCAGGAGGAGGTGGACTTTTGGCGCCGGGAGCAACGATTCTTCAAGTGG…	Null
iORL000232	MG859421.1	AXM05249.1	CchlOR131	Campoletis chlorideae	Campoletis chlorideae isolate CchlOR131 odorant receptor mRNA, partial cds	-	-	-	GenBank	https://www.ncbi.nlm.nih.gov/nuccore/MG859421.1	An odorant receptor mediates the attractiveness of cis-jasmone to Campoletis chlorideae, the endoparasitoid of Helicoverpa armigera|Sun,Y.L., Dong,J.F., Ning,C., Ding,P.P., Huang,L.Q., Sun,J.G. and Wang,C.Z.|Insect Mol. Biol. (2018) In press	Null	AXM05249_1	Null	LFATVQSDTIMSFDSNREILTEMDILNKDYSTDVDRTFKHTRWLLQILGVWPMLSKNAKKWEIYLSKIMLVFCWSIMSIFMVPGTLYVLFIEKDVIAKLRLILPLSFSYTNTVKYCSIIFHREMIRGCINHVELDWSQIQSKTDHEIMSRNVNIGRRLTLICATFMYTGGLSYQAIMPLWRGTEKNELNETLWPLIYPFYNGFVDAQRTPYFQIIFCGSCLWACIGFTITTAACNLAATFVAHTCGQIEIM	29133.9	51.8542	7.6763	TTGTTCGCGACGGTTCAAAGTGATACGATCATGAGTTTCGATTCAAATAGAGAAATTTTGACTGAGATGGACATACTAAACAAAGACTATTCGACTGACGTAGATCGTACGTTCAAGCATACTCGATGGTTGCTTCAGATACTTGGTGTATGGCCAATGTTATCAAAAAATGCGAAAAAGTGGGAAATTTACTTGTCAAAAATAATGTTGGTCTTTTGTTGGTCAATAATGTCAATTTTTATGGTCCCGGGCACGTTATACGTACTTTTTATAGAAAAAGATGTAATAGCAAAGCTCAGACTTATTCTTCCTCTAAGTTTTAGTTACACCAACACAGTTAAATACTGTTCAATAATATTTCATCGCGAAATGATAAGAGGTTGTATCAATCACGTTGAA…	Null
iORL000233	MF975454.1	AUF73030.1	AchiOR24	Anoplophora chinensis	Anoplophora chinensis clone AchiOR24 odorant receptor mRNA, complete cds	-	-	-	GenBank	https://www.ncbi.nlm.nih.gov/nuccore/MF975454.1	Antennal transcriptome analysis and expression profiles of olfactory genes in Anoplophora chinensis|Wang,J., Hu,P., Gao,P., Tao,J. and Luo,Y.|Sci Rep 7 (1), 15470 (2017)	Null	AUF73030_1	Null	MYEITTERSFYSSLKILTHTYVIPKVKEGPQLFRFRFIFIMLRLASITTFVIMPCLHLIVTLRAKTGVDVSEDFSTMFGTFGCNVVTISFLLLYDKWSQFFIDLENCNRFGIPADIGALRKKLNLYSVLYALYTVFGVVTYGMIATADTSHCKKFNEEHGLNEICGTFTPLVLPFDGNPIFVRSLIFAIQVFLAMTTLSAPAVVCFMLYEGVETLIAYITLLKKNFINVFETSSEAERKDKLRFCVYFHDNMLSLCQRLSTLGKYSAGFLCMTCAVVFGCIGNLILKSKPVAGICYFLGYIAALFLLCHGGQRILDETLSVAGALYDSKWYDGDVQIMRDICFILARAQIPATLGALPLGVMNYPLFLMIMKTSYSYLTLLSQNT	43364.8	24.8211	8.30374	ATGTACGAAATTACAACAGAAAGATCTTTTTATTCTAGCCTAAAAATTTTGACACACACTTATGTTATACCAAAAGTAAAGGAAGGACCACAGTTGTTCCGGTTTCGATTTATATTTATAATGCTTAGACTGGCAAGCATAACGACCTTTGTCATCATGCCTTGCCTTCACTTGATCGTCACACTTAGAGCTAAAACAGGCGTGGATGTTAGTGAAGATTTCTCCACCATGTTCGGTACTTTCGGATGCAATGTAGTCACTATCTCTTTCCTACTACTATACGACAAATGGTCACAATTTTTCATCGACCTTGAAAATTGCAATAGGTTCGGAATACCAGCAGATATAGGAGCATTAAGGAAGAAATTGAATTTATATTCTGTTCTATACGCGCTGTAC…	Null
iORL000234	MH750616.1	AYD60395.1	NULL	Drosophila mojavensis	Drosophila mojavensis strain ANZA_8 odorant receptor 83c2 (Or83c2) gene, complete cds	-	-	31600092..31598730	GenBank	https://www.ncbi.nlm.nih.gov/nuccore/MH750616.1	Positive selection at sites of chemosensory genes is associated with the recent divergence and local ecological adaptation in cactophilic Drosophila|Diaz,F., Allan,C.W. and Matzkin,L.M.|BMC Evol. Biol. 18 (1), 144 (2018)	Null	AYD60395_1	Null	MSTRASDNFNEIMRFVRFITSCVGFDVYDPNFHFSAVTITVVALISMYFIFTILTIAKEFHGNWMFMIQASAMSGSVVQACAKIYMGVSSVETVSKLYVQLNQNYTHFEKEEDARYSMALLRSCHKLRRFLVLVGISYMVGALGMIIVAVLASILTGKLYLIMHFHLPGIDVNTEWGAWATQALHCVCIILGGLGLYTGDMIIIVYLMQSFVYADILQLKVDHLNALSENQDSTEKQLEASAQLINIAKWHQTYTRFIDQCNDMFSVLVSVQVTTSAVCIVITIFSLLTSDWIGGYCYFCVLVPNMYLYCILGTILENCSEKFMYELYNISFYNLNPSQQRFVLFMLAKSQQPGAILLLGVMPLSVSSALQVTKSIYSITMMMARFLQK	43965.3	37.6566	6.49143	ATGTCGACGCGAGCCAGCGATAATTTCAATGAAATTATGCGCTTTGTGCGCTTCATAACGAGCTGCGTCGGGTTCGATGTCTACGATCCGAACTTTCACTTCAGTGCCGTTACCATCACCGTAGTAGCGCTGATTAGTATGTACTTCATCTTCACAATTTTAACGATAGCCAAGGAGTTCCACGGCAACTGGATGTTCATGATACAGGCCAGTGCCATGAGCGGCAGCGTCGTGCAGGCCTGCGCCAAGATATACATGGGAGTCTCCTCGGTAGAAACGGTGTCCAAGCTCTACGTACAGCTGAATCAGAACTACACTCACTTCGAAAAGGAAGAGGATGCCAGATACTCCATGGCGCTCTTGCGCAGTTGCCACAAGCTGCGGCGCTTTCTAGTTCTG…	Null
iORL000235	MG859414.1	AXM05242.1	CchlOR124	Campoletis chlorideae	Campoletis chlorideae isolate CchlOR124 odorant receptor mRNA, partial cds	-	-	-	GenBank	https://www.ncbi.nlm.nih.gov/nuccore/MG859414.1	An odorant receptor mediates the attractiveness of cis-jasmone to Campoletis chlorideae, the endoparasitoid of Helicoverpa armigera|Sun,Y.L., Dong,J.F., Ning,C., Ding,P.P., Huang,L.Q., Sun,J.G. and Wang,C.Z.|Insect Mol. Biol. (2018) In press	Null	AXM05242_1	Null	VVNLLSGNLFPLGDGGTKLSFISLLWIISMWIVKLTYFLTGVLGSLYFAKLTTEDVFKKSGAMGVLSAEVIIPTVYLNLRRKELENLIDQYNLLLIDSDDLRRCVHDTLEPYRRVLKFYMIACFAATSAWSAAPMLQIFDTNQFTYADLTVPAYMPGEPFGKTVFAAGAFFQIFGSCSIHFGKISVDLYVIHFIAVLAAQYKYVGEEICRALCDEQGPKDDLTVINDLHQCVRYHSAVIQIGRKLTKVLAFYIGATYLSCILKFCFLAFGVITF	30738.7	31.9493	7.06164	GTCGTGAACCTTTTATCGGGAAACTTATTTCCACTCGGTGATGGGGGAACAAAGCTCAGTTTTATTTCCCTTTTGTGGATAATTAGCATGTGGATTGTCAAACTGACATATTTCTTGACCGGAGTTTTAGGCTCGTTATATTTTGCGAAACTGACAACGGAAGACGTGTTCAAAAAATCAGGAGCAATGGGTGTTCTGTCAGCGGAAGTGATAATTCCAACAGTTTATCTTAATTTACGAAGAAAAGAATTGGAAAATCTAATCGATCAGTACAATCTTTTACTCATCGATTCTGATGATCTAAGACGCTGTGTGCACGACACTCTAGAGCCTTACAGAAGAGTCTTAAAGTTTTACATGATCGCGTGTTTCGCTGCAACTTCCGCATGGTCCGCAGCA…	Null
iORL000236	KP843354.1	ALD51490.1	odorant receptor 29	Locusta migratoria	Locusta migratoria odorant receptor 29 mRNA, partial cds	-	-	..	GenBank	https://www.ncbi.nlm.nih.gov/nuccore/KP843354.1	Identification and functional analysis of olfactory receptor family reveal unusual characteristics of the olfactory system in the migratory locust|Wang,Z., Yang,P., Chen,D., Jiang,F., Li,Y., Wang,X. and Kang,L.|Cell. Mol. Life Sci. 72 (22), 4429-4443 (2015)	Null	ALD51490_1	Null	PPAAGLLYRAYTAAVVGLLCHITLPEAAGLVHFRGELRTATEVACLLFAFATTCYKLLAVLLRRRRILRFVHDLDARVAAMAEESAEARAAVSRRDRWTRRLAVLMVLQSTSTAFTWSMNSLRLSLSKGCSLRFLPIISWYPYDMTVWSNYAITYIIQFFTLIASAFSNRTCDILIITLMCQVGSLLEMLNLRFLEISRDSQSKADKRRTEWNQKHIMKRATSVLCKTIGANGLLDHVPTTSEEVPQDEMYAKLTRCIKAHQEIIRYAKELESLVNDIFLVDFLCCMIVICSTLYISTSASSNFGDLMAHFGYLVAMTYPLLFYCLFAHDIMEQSGRVAVSAYCLPWFLGNTKYRRAVCVALCRSQRPLTLTAGKFSVVSRATFLAIMNASYSYYQILR…	-	-	-	CCGCCCGCCGCCGGCCTGCTGTACCGCGCGTACACGGCCGCCGTGGTGGGCCTGCTGTGCCACATCACGCTGCCGGAGGCCGCGGGCCTCGTGCACTTCCGCGGAGAGCTGCGCACCGCCACCGAGGTGGCGTGCCTGCTGTTCGCGTTCGCCACCACCTGCTACAAGCTGCTGGCCGTGCTGCTGCGGCGCCGCCGCATCCTGCGCTTCGTGCACGACCTGGACGCGCGCGTCGCCGCCATGGCGGAAGAGTCGGCCGAGGCGCGCGCCGCGGTCAGCCGGAGGGACCGCTGGACCCGCAGACTCGCCGTCTTAATGGTCTTACAGTCGACATCTACAGCCTTTACTTGGAGCATGAACAGCCTCCGATTAAGCCTGTCGAAGGGTTGCTCTCTGCGC…	Null
iORL000237	DQ991155.1	ABK27849.1	odorant receptor 35	Bombyx mori	Bombyx mori odorant receptor 35 (Or35) mRNA, partial cds	-	-	318436..316559	GenBank	https://www.ncbi.nlm.nih.gov/nuccore/DQ991155.1	Female-biased expression of odorant receptor genes in the adult antennae of the silkworm, Bombyx mori|Wanner,K.W., Anderson,A.R., Trowell,S.C., Theilmann,D.A., Robertson,H.M. and Newcomb,R.D.|Insect Mol. Biol. (2006) In press	Null	ABK27849_1	Null	HTARIPFICYVMTVVITLSYFYVFLVSMAWFVFVRSAETRDYLAAMVVLSLGISSEIGTLKFFYTFIYIKKVQRIVREYLECDHMVVPESRFADNVLKTMRNVKKRAILYWVVVIGNGVVYVTKPLFMSGRHHMEDRYIVYGLEPMFESPNYEVAYFLMMFGLCFICYPPANVTVFLIVVVGYTEAQMIALGEEMLRIWEDAVAHYNNKYHTVGALTNSSEKNKIINQYVKFRLTEIIKMHTTNIQLLRQVEFVFRSAIAMGYVFLVLGLIAELLGGLENTYL	32843.5	35.5895	8.53937	CATACCGCCCGAATTCCATTCATCTGCTACGTAATGACAGTTGTAATAACACTGTCATATTTCTACGTGTTCCTGGTCTCGATGGCGTGGTTCGTATTCGTGAGGAGTGCTGAAACTAGGGACTACCTCGCTGCCATGGTGGTGCTCTCCTTGGGGATATCCAGCGAGATCGGCACTTTGAAATTCTTCTACACTTTTATTTACATAAAGAAAGTCCAACGAATTGTGCGAGAATATTTGGAGTGCGATCACATGGTGGTCCCCGAGAGCAGGTTCGCCGATAATGTCCTCAAGACGATGAGAAACGTGAAGAAGAGAGCCATCCTGTACTGGGTGGTCGTCATCGGCAATGGAGTCGTCTACGTCACCAAACCGCTCTTCATGTCAGGAAGACACCAC…	Null
iORL000238	MF975460.1	AUF73036.1	AchiOR30	Anoplophora chinensis	Anoplophora chinensis clone AchiOR30 odorant receptor mRNA, complete cds	-	-	-	GenBank	https://www.ncbi.nlm.nih.gov/nuccore/MF975460.1	Antennal transcriptome analysis and expression profiles of olfactory genes in Anoplophora chinensis|Wang,J., Hu,P., Gao,P., Tao,J. and Luo,Y.|Sci Rep 7 (1), 15470 (2017)	Null	AUF73036_1	Null	MDKLRYFLHLMGWIGMLFITCFYGQMILDESVTIADAAYQSEWYNGPEHLKKMICLIIVRSQRPLLLRVASIGVVSLETFVSVIKTAYSYFALLLTIAK	11369.5	33.7536	8.61905	ATGGATAAATTACGATATTTCCTACATTTAATGGGATGGATTGGCATGTTGTTCATAACGTGTTTCTATGGACAGATGATATTAGATGAGAGTGTTACAATTGCTGACGCTGCCTATCAAAGTGAATGGTACAATGGTCCAGAACATTTAAAAAAAATGATATGCTTGATCATCGTACGTTCTCAAAGACCTCTGCTGCTGAGGGTAGCTTCTATAGGCGTAGTTTCTTTGGAGACATTTGTATCGGTGATAAAGACGGCATACTCTTACTTCGCATTGCTGCTCACTATTGCAAAATAA	Null
iORL000239	MH750537.1	AYD60316.1	NULL	Drosophila mojavensis	Drosophila mojavensis strain MJBC_155 odorant receptor 67c (Or67c) gene, complete cds	-	-	20766974..20765578	GenBank	https://www.ncbi.nlm.nih.gov/nuccore/MH750537.1	Positive selection at sites of chemosensory genes is associated with the recent divergence and local ecological adaptation in cactophilic Drosophila|Diaz,F., Allan,C.W. and Matzkin,L.M.|BMC Evol. Biol. 18 (1), 144 (2018)	Null	AYD60316_1	Null	MSSSLVESPRTFGDMMRMPVRFYKTIGEDIYAHRSTNELTSLLLKIYLYAGFINFNLLVCGELVFFYKSIQDFETVRLAIAVAPCIGFSLVADFKQLTMVVYKKTLIQLLDELEEMHPKTLLAQKAYKMADFERTMKRVISIFTFLCLAYTTTFTLYPAVKATVKYNFLGYETFDRNFGFLIWFPYDATSRNWVYWITYWDIAHGAYLAGIAFLCADLLLVVVITQLCMHFSYISGRLEAHPCDPDQDEENLSFLCSMIKYHDKCLTLCEHVNNMYSFSLLLNFLMASMQICFIAFQVTESTIEVILIYCIFLMTSMVQVFLVCYYGDALIAASERVGDAAYNQNWFQCSKRYCIMLKLMIMRSQKPAMIRPPTFPPISLVTYMKVISMSFQFFALLKT…	46946.9	32.4971	6.99872	ATGAGCAGCTCCTTGGTAGAGAGTCCTCGCACCTTTGGCGACATGATGCGAATGCCCGTGCGTTTCTACAAGACCATTGGAGAGGACATCTATGCGCATCGGTCGACGAACGAGCTGACCTCGCTGCTGCTGAAGATCTACCTCTACGCGGGCTTCATCAACTTCAATTTGCTGGTCTGCGGCGAGCTGGTGTTCTTCTACAAGTCGATTCAGGACTTCGAGACGGTGCGCCTGGCGATTGCTGTGGCGCCCTGCATTGGCTTCTCCCTGGTCGCGGACTTCAAGCAGCTCACCATGGTGGTGTACAAGAAAACGTTGATACAGCTGCTCGACGAGCTGGAGGAGATGCACCCGAAGACCCTGCTAGCGCAGAAGGCCTACAAGATGGCCGACTTCGAG…	Null
iORL000240	JF747606.1	AEF32141.1	NULL	Spodoptera exigua	Spodoptera exigua odorant receptor mRNA, complete cds	-	-	-	GenBank	https://www.ncbi.nlm.nih.gov/nuccore/JF747606.1	Narrow tuning of an odorant receptor to plant volatiles in Spodoptera exigua (Hubner)|Liu,C., Liu,Y., Guo,M., Cao,D., Dong,S. and Wang,G.|Insect Mol. Biol. 23 (4), 487-496 (2014)	Null	AEF32141_1	Null	MDEAFLAFHRVLSFAGISIFAKQNWDSNRWLVHQTFNFIIGVLCFIFTTGFVVTNVSDFLLCIQGACIWTTGVIMTITLGVCLIFRKDFRNFLEEMAFRDHMLEMPLIDHVLLVSSGGEKIQELRDLVTGSQEKLFKYTTILLRVYVASVFLCATLYLCSPVYGMMVREDESLRLLAFDMWFPWSLEDYTVYIISFIFHAYAGYLCCIAYPGLQSIIILLLGQIIRQIRILTFILLHTNELVLEVTRVQDKRWQYMCTLVLSQCVDHYVKIKSFSNRLNVICRPFYLTLILVAIMLVCMCSVKIAVSNKVSLDTMKYYIHEFCFILVVLMFCLVGQQVDNECEALERAVTEKWYIFNHNHKSNIRIFNMALGQRMPIYIFGTITLSLPTFTWFIKTGMS…	-	-	-	ATGGATGAAGCTTTTCTCGCGTTCCACCGAGTACTATCCTTTGCCGGAATTTCAATTTTTGCTAAACAAAACTGGGATTCCAACCGATGGCTGGTACATCAGACTTTCAACTTTATTATTGGAGTATTATGCTTCATTTTCACAACTGGTTTTGTCGTTACCAACGTATCAGATTTTCTCCTATGTATCCAAGGGGCTTGTATCTGGACAACTGGCGTGATAATGACCATTACTTTGGGAGTTTGTTTGATATTTAGGAAGGACTTTCGAAATTTTTTGGAAGAAATGGCTTTTAGAGACCATATGTTGGAGATGCCATTGATAGACCATGTATTGCTGGTGTCTTCTGGAGGCGAAAAGATTCAAGAATTGAGGGATCTAGTAACTGGTTCCCAAGAG…	Null
iORL000241	FN422932.1	CBA14086.1	NULL	Drosophila melanogaster	Drosophila melanogaster partial or94b gene for odorant receptor 94b, strain 14021-0231.07	-	-	22990546..22989331	GenBank	https://www.ncbi.nlm.nih.gov/nuccore/FN422932.1	Tests for selection on chemosensory genes based on polymorphism and divergence in Drosophila melanogaster and D. simulans|Gardiner,A., Wengraf,D., Lu,J., Jordan,W.C., Ritchie,M.G. and Butlin,R.K.|Unpublished	Null	CBA14086_1	Null	LLVIQRWIGLLKWKNEGEDGVLTWLKRIYPFVLHLPLTFTYIAVMWYEAITSSDFEEAGQVLYMSITELALVTKLLNIWYRRHEAASLIHELQHDPAFNLRNSEEIKFWQQNQRNFKRIFYWYIWGSLFVAVMGYISVFFQEDYELPFGYYVPFEWRTRERYFYGWGYNVVAMTLCCLSNILLDTLGCYFMFHIASLFRLLGMRLEALKNAAEEKARPELRRIFQLHTKVRRLTRECEVLVSPYVLSQVVFSAFIICFSAYRLMHMGFKQRPGLFVTTVQFVAVMIVQIFLPCYYGNELTFHANALTNSVFGTNWLEYSVGTRKLLNCYMEFLKRPVKVRAGVFFQIGLPIFVKTINNAYSFFAL	43248.2	41.5417	9.10611	CTTTTAGTAATCCAACGTTGGATAGGACTTCTTAAATGGAAAAACGAGGGGGAGGATGGAGTATTAACCTGGCTAAAACGAATATATCCTTTTGTACTGCACCTTCCACTGACCTTCACGTATATTGCCGTAATGTGGTATGAAGCTATTACCTCATCGGATTTTGAGGAAGCTGGTCAAGTTCTGTACATGTCCATCACCGAACTGGCATTGGTCACTAAACTGCTGAATATTTGGTATCGTCGTCATGAAGCTGCTAGTCTAATCCACGAATTGCAACACGATCCGGCATTTAATCTGCGCAATTCGGAGGAAATCAAATTCTGGCAGCAAAATCAGAGGAACTTTAAGAGAATATTTTACTGGTACATCTGGGGCAGCCTTTTCGTGGCTGTAATG…	Null
iORL000242	MH750546.1	AYD60325.1	NULL	Drosophila mojavensis	Drosophila mojavensis strain WC_3 odorant receptor 67c (Or67c) gene, complete cds	-	-	20766974..20765578	GenBank	https://www.ncbi.nlm.nih.gov/nuccore/MH750546.1	Positive selection at sites of chemosensory genes is associated with the recent divergence and local ecological adaptation in cactophilic Drosophila|Diaz,F., Allan,C.W. and Matzkin,L.M.|BMC Evol. Biol. 18 (1), 144 (2018)	Null	AYD60325_1	Null	MSSSLVESPRTFGDMMRMPVRFYKTIGEDIYAHRSTNELTSLLLKIYLYAGFINFNLLVCGELVFFYKSIQDFETVRLAIAVAPCIGFSLVADFKQLTMVVYKKTLIQLLDELEEMHPKTLLAQKAYKMADFERTMKRVISIFTFLCLAYTTTFTLYPAVKATVKYNFLGYETFDRNFGFLIWFPYDATSRNWVYWITYWDIAHGAYLAGIAFLCADLLLVVVITQLCMHFSYISGRLEAHPCDPDQDEENLSFLCSMIKYHDKCLTLCEHVNNMYSFSLLLNFLMASMQICFIAFQVTESTIEVILIYCIFLMTSMVQVFLVCYYGDALIAASERVGDAAYNQNWFQCSKRYCIMLKLMIMRSQKPAMIRPPTFPPISLVTYMKVISMSYQFFALLKT…	46962.9	32.4971	6.99832	ATGAGCAGCTCCTTGGTAGAGAGTCCTCGCACCTTTGGCGACATGATGCGAATGCCCGTGCGTTTCTACAAGACCATTGGAGAGGACATCTATGCGCATCGGTCGACGAACGAGCTGACCTCGCTGCTGCTGAAGATCTACCTCTACGCGGGCTTCATCAACTTCAATTTGCTGGTCTGCGGCGAGCTGGTGTTCTTCTACAAGTCGATTCAGGACTTCGAGACGGTGCGCCTGGCGATTGCTGTGGCGCCCTGCATTGGCTTCTCCCTGGTCGCGGACTTCAAGCAGCTCACCATGGTGGTGTACAAGAAAACGTTGATACAGCTGCTCGACGAGCTGGAGGAGATGCACCCGAAGACCCTGCTGGCGCAGAAGGCCTACAAGATGGCCGACTTCGAG…	Null
iORL000243	MH750618.1	AYD60397.1	NULL	Drosophila mojavensis	Drosophila mojavensis strain ANZA_11 odorant receptor 83c2 (Or83c2) gene, complete cds	-	-	31600092..31598730	GenBank	https://www.ncbi.nlm.nih.gov/nuccore/MH750618.1	Positive selection at sites of chemosensory genes is associated with the recent divergence and local ecological adaptation in cactophilic Drosophila|Diaz,F., Allan,C.W. and Matzkin,L.M.|BMC Evol. Biol. 18 (1), 144 (2018)	Null	AYD60397_1	Null	MSTRASDNFNEIMRFVRFITSCVGFDVYDPNFHFSAVTITVVALISMYFIFTILTIAKEFHGNWMFMIQASAMSGSVVQACAKIYMGVSSVETVSKLYVQLNQNYTHFEKEEDARYSMALLRSCHKLRRFLVLVGISYMVGALGMIIVAVLASILTGKLYLIMHFHLPGIDVNTEWGAWATQALHCVCIILGGLGLYTGDMIIIVYLMQSFVYADILQLKVDHLNALSENQDSTEKQLEASAQLINIAKWHQTYTRFIDQCNDMFSVLVSVQVTTSAVCIVITIFSLLTSDWIGGYCYFCVLVPNMYLYCILGTILENCSEKFMYELYNISFYNLNPSQQRFVLFMLAKSQQPGAILLLGVMPLSVSSALQVTKSIYSITMMMARFLQK	43965.3	37.6566	6.49143	ATGTCGACGCGAGCCAGCGATAATTTCAATGAAATTATGCGCTTTGTGCGCTTCATAACGAGCTGCGTCGGGTTCGATGTCTACGATCCGAACTTTCACTTCAGTGCCGTTACCATCACCGTAGTAGCGCTGATTAGTATGTACTTCATCTTCACAATTTTAACGATAGCCAAGGAGTTCCACGGCAACTGGATGTTCATGATACAGGCCAGTGCCATGAGCGGCAGCGTCGTGCAGGCCTGCGCCAAGATATACATGGGAGTCTCCTCGGTAGAAACGGTGTCCAAGCTCTACGTACAGCTGAATCAGAACTACACTCACTTCGAAAAGGAAGAGGATGCCAGATACTCCATGGCGCTCTTGCGCAGTTGCCACAAGCTGCGGCGCTTTCTAGTTCTG…	Null
iORL000244	FN422561.1	CBA13715.1	NULL	Drosophila melanogaster	Drosophila melanogaster partial or67b gene for odorant receptor 67b, strain 14021-0231.05	-	-	9628995..9627526	GenBank	https://www.ncbi.nlm.nih.gov/nuccore/FN422561.1	Tests for selection on chemosensory genes based on polymorphism and divergence in Drosophila melanogaster and D. simulans|Gardiner,A., Wengraf,D., Lu,J., Jordan,W.C., Ritchie,M.G. and Butlin,R.K.|Unpublished	Null	CBA13715_1	Null	TRILVLIVNLSIIYSLVAFIMENYMISFETYVEAVLLTFQLSVGVVKMFHFQHKVESCSQLVFSTETAEVIRSLGPFQLDLPRKKELLSSVSLILLNNWMIIDRQVMFFFKIVCMPVLYYCVRPYFQYIFDCYIKDKDTCEMTLHHNQIENLFKYIILVQCSVSSILICMLLYKISTVLEVGWVWMGMIMVYFVTIALEITLYNVSAQKVESQSELLFHDWYNCSWYNESKEFKFMIKMMLLFSRRTFVLSVGGFTSLSHKFLV	31133.8	38.222	6.93404	ACTCGCATTTTGGTGTTGATTGTTAACTTGAGTATAATCTACAGTCTCGTCGCCTTTATTATGGAGAACTATATGATCTCCTTCGAGACCTACGTTGAGGCTGTTTTGCTTACCTTTCAATTAAGCGTTGGTGTGGTTAAGATGTTTCACTTTCAACACAAAGTGGAATCGTGTTCCCAACTAGTGTTTTCCACGGAGACTGCAGAGGTAATAAGGTCCCTGGGTCCTTTTCAGTTGGATTTGCCGAGAAAAAAGGAACTGCTGAGCTCAGTTAGTTTGATTTTGCTTAACAATTGGATGATAATCGATCGTCAGGTGATGTTCTTCTTCAAGATCGTTTGCATGCCTGTTCTATACTATTGTGTGCGACCATACTTTCAATATATCTTCGATTGCTAT…	Null
iORL000245	FN422926.1	CBA14080.1	NULL	Drosophila simulans	Drosophila simulans partial or94a gene for odorant receptor 94a, strain 14021-0251.199	-	-	18627588..18626848	GenBank	https://www.ncbi.nlm.nih.gov/nuccore/FN422926.1	Tests for selection on chemosensory genes based on polymorphism and divergence in Drosophila melanogaster and D. simulans|Gardiner,A., Wengraf,D., Lu,J., Jordan,W.C., Ritchie,M.G. and Butlin,R.K.|Unpublished	Null	CBA14080_1	Null	MDKHKDRIESMRLILRVMQLFGLWPWSLKSEQEWTFTGFVKRNYRFLLHLPITFTFIGLMWLEAFISSNLEQAGQVLYMSITEMALVVKILSIWHYRTEAWRLMYELQHAPDYQLHNQEEVDFWRREQRFFKWFFYIYILISLGVVYSGCTGVLFLEYYELPFAYYVPFEWRNERRYWFAYGYDMAGMTLTCISNITLDTLGCYFLFHISLLYRLLGLRLRELKNMQDDTIFGQQLRAIFIMHQRIR	30240	50.8191	8.34848	ATGGATAAACACAAGGATCGCATTGAATCCATGCGCCTCATTCTTCGGGTCATGCAACTATTTGGCCTCTGGCCCTGGTCACTGAAATCGGAACAGGAGTGGACTTTTACCGGTTTTGTGAAGCGGAACTATCGCTTCCTGCTTCACCTGCCCATAACCTTCACCTTTATTGGACTCATGTGGCTGGAGGCCTTCATCTCGAGCAATCTGGAGCAGGCTGGCCAGGTTCTGTACATGTCCATCACCGAGATGGCTTTGGTGGTGAAAATCCTGAGCATTTGGCACTATCGCACCGAAGCCTGGCGGCTGATGTACGAGCTCCAACACGCTCCGGACTACCAACTCCACAACCAGGAGGAGGTGGACTTTTGGCGCCGGGAGCAACGATTTTTCAAGTGG…	Null
iORL000246	KP843334.1	ALD51470.1	odorant receptor 68	Locusta migratoria	Locusta migratoria odorant receptor 68 mRNA, complete cds	-	-	..	GenBank	https://www.ncbi.nlm.nih.gov/nuccore/KP843334.1	Identification and functional analysis of olfactory receptor family reveal unusual characteristics of the olfactory system in the migratory locust|Wang,Z., Yang,P., Chen,D., Jiang,F., Li,Y., Wang,X. and Kang,L.|Cell. Mol. Life Sci. 72 (22), 4429-4443 (2015)	Null	ALD51470_1	Null	MEDKLSWTFSGNSALKLNIRHLWLLGTWKLGESRLFKMQSTVAFGLSIWSTVECVLAVYFIWGDLEQTTLVLLITFTCGAGVVKMFIFVTTGRRYDSLTLRLDALLSLQTGPCSEDPALPAIADWSRRKASRLTMGLLLFMLSQSMVWYFVPLIAHPEERSLPFVQHPWDDGGLFGLAYGVQCLSAAYVSQISFGVDCLFAAVMILVATQLEILGQRLVNLRNGRRVAGRREKEQLARKTGESMYDDLRLCVETHQEILRFMTQLQDTMSPMAMTQFAVSVVIVCMALFQATFSEDISAVLKCVLFLPIPTGQVYLYCWAANNVTEQAEAVSAAAYSCNWVDASERFKQSMRIILSRSQKPLVLRAGRLYPINREAFLSLVNASYSYYTLLSQMNDR	-	-	-	ATGGAGGATAAACTGTCTTGGACATTCAGCGGCAACTCTGCTCTGAAGCTGAACATCCGACACCTGTGGCTGTTGGGGACTTGGAAACTGGGCGAATCCAGGCTGTTCAAGATGCAGTCCACCGTCGCATTCGGACTGAGCATTTGGAGCACCGTCGAGTGCGTCCTGGCCGTCTACTTCATCTGGGGCGACCTGGAGCAGACCACTTTGGTCCTGCTGATCACGTTCACGTGCGGCGCCGGCGTCGTCAAGATGTTCATCTTCGTTACGACCGGTCGGCGGTACGACTCGCTGACGCTGCGGCTGGACGCGCTGCTGTCGCTGCAGACTGGGCCCTGTTCGGAGGACCCCGCGCTGCCCGCCATTGCTGACTGGTCTCGGCGGAAGGCCTCGCGCCTC…	Null
iORL000247	MG770191.1	AXU25094.1	odorant receptor 3	Cyrtorhinus lividipennis	Cyrtorhinus lividipennis odorant receptor 3 mRNA, complete cds	-	-	-	GenBank	https://www.ncbi.nlm.nih.gov/nuccore/MG770191.1	Identification and expression analysis of putative chemoreception genes from Cyrtorhinus lividipennis (Hemiptera: Miridae) antennal transcriptome|Wang,G.Y., Zhu,J.L., Zhou,W.W., Liu,S., Khairul,Q.M., Ansari,N.A. and Zhu,Z.R.|Sci Rep 8 (1), 12981 (2018)	Null	AXU25094_1	Null	MSKNKKSVDIAGTYKDVINSAGYKANFGTIMKFGALYNETYLYPVALLIFFIVNTSLLAYTITLATDDVKLMAESAHFTMLRTTATVVLLNSTYRKPQLTNLFLLLGEPNLHDYGGTLTKELKAKIQEKIKICVDRKEFYGKNLARGFFVALVLFATRSILEYFGGFLNQPYGEDGINRNLPVPTYMPYDSEGWPGYQFALISEAYLVVAACLVAIGNDCSFICFSEEVLRELQIIIITLGSIKERSEYVRRKSNYKISVKDSVHLCLKHSVKHHQRVIQVFEGFRTYFFFSLFIMLGCGAFLVCLSGLMFIADVVDVKTKILFFIFLASELFHIFVFCYYGEHISFTSRKVGESLYDPSTVDISQYVKPFFIMINARCQTPLQLSGGGFMNADFDTYG…	47121.3	30.4111	8.54691	ATGTCTAAAAATAAAAAGAGCGTCGACATCGCTGGAACGTACAAAGACGTCATCAATTCGGCCGGGTACAAGGCCAATTTTGGAACTATAATGAAATTTGGCGCTCTGTACAACGAGACTTACCTCTACCCGGTAGCTCTGCTGATCTTCTTCATCGTCAACACTTCCTTGCTCGCCTACACCATCACTCTCGCCACTGATGATGTCAAATTGATGGCCGAGTCTGCTCATTTCACCATGCTCCGCACTACAGCGACGGTTGTGTTGCTCAACTCGACTTACAGGAAACCTCAACTCACGAATTTATTTTTGCTTTTGGGAGAACCAAATCTTCACGATTATGGAGGAACTTTGACTAAGGAGTTGAAAGCCAAAATACAAGAGAAAATCAAAATTTGC…	Null
iORL000248	MH050671.2	AZT78930.2	DabiOR19	Dioryctria abietella	Dioryctria abietella clone DabiOR19 odorant receptor mRNA, partial cds	-	-	-	GenBank	https://www.ncbi.nlm.nih.gov/nuccore/MH050671.2		Null	AZT78930_2	Null	MNWFVTLLCGMLICFADCLLALIVFHLYGHLKILLYDLENFPRPAKDASTTSVTAVLYSDEEMQEVSKRLKSILAHHRLILSYSDVVSDTFGFTIAIYYAFHQISGCLLLLECSTMEAEALVKFAPLTIGLTELLIQMSVIFELLGSMTDPLIRAAYSVPWECMDKKNRKLVMMLLRQTQIPLGLKAIGVVEVGCQTMAAILKTTVSYFMMLRTI	24203.7	29.2758	6.19439	ATGAACTGGTTTGTAACACTGCTATGTGGAATGCTGATCTGTTTTGCTGACTGCCTACTTGCTCTCATAGTTTTCCATTTGTATGGACATTTGAAGATACTACTTTATGATCTTGAGAATTTTCCGCGGCCGGCAAAAGATGCTTCAACAACTAGCGTCACGGCTGTACTTTACTCTGATGAGGAAATGCAAGAGGTATCGAAGAGATTGAAGAGCATTTTAGCTCATCATAGACTTATTTTGAGCTACAGTGACGTTGTTTCTGATACCTTCGGATTTACCATTGCTATATATTATGCGTTTCATCAGATCAGTGGATGTCTATTGCTCCTTGAATGCTCAACCATGGAAGCAGAGGCTCTCGTAAAATTCGCACCTTTAACCATAGGTCTTACTGAA…	Null
iORL000249	MT386804.1	QLI62088.1	odorant receptor 45	Streltzoviella insularis	Streltzoviella insularis odorant receptor 45 mRNA, complete cds	-	-	-	GenBank	https://www.ncbi.nlm.nih.gov/nuccore/MT386804.1	Antennal transcriptome analyses and olfactory protein identification in an important wood-boring moth pest, Streltzoviella insularis (Lepidoptera: Cossidae)|Yang Y, Li W, Tao J and Zong S.|Sci Rep 9 (1), 17951 (2019)	Null	QLI62088_1	Null	MAIVTFTFGPLAVTISKYVNRGEVDLLLPFLIVYPFNARDIRIWPFVFIHQVWSAAVSIFTVVGPDCLYYACCAYIHIQFRSLQYDIERIVKPDTNESKTGKSDPFWIEFVHLVNRHRELIRCVNLIEATYSKSTLFNFVTSSFLICLTGFNIMAITNIPLAVPFIIFLFMSLLQIYFFCYYGDMIMRSSMAVSSAVYNCQWWRVDAVMTKNMLLVLTRSQKPCKLTAYGFAEVNLRAFTRILSTAWSYFALLKTIYRA	30002.1	36.8031	9.09625	ATGGCAATAGTAACATTTACATTTGGCCCTTTAGCTGTAACAATATCAAAATATGTTAATAGGGGTGAAGTTGATTTGTTACTACCCTTTCTTATTGTATATCCGTTCAATGCTCGTGATATAAGGATTTGGCCATTTGTATTCATTCATCAAGTTTGGTCAGCCGCTGTCTCTATATTTACCGTTGTCGGCCCAGATTGTCTCTATTATGCTTGTTGTGCTTACATTCATATTCAGTTTAGATCTCTTCAGTATGATATAGAAAGAATTGTGAAACCAGACACGAACGAATCTAAAACCGGAAAAAGCGATCCATTTTGGATAGAATTTGTTCATTTGGTGAATCGACATAGAGAGCTAATACGATGCGTGAACTTAATTGAAGCAACATATTCTAAA…	Null
iORL000250	FJ648224.1	ACV41202.1	odorant receptor 2	Ceratosolen solmsi	Ceratosolen solmsi isolate CsmOr2e5 candidate odorant receptor 2 (Or2) mRNA, partial cds	-	-	7369100..7367762	GenBank	https://www.ncbi.nlm.nih.gov/nuccore/FJ648224.1	Expression and evolution divergence of the non-conventional olfactory receptor in four species of fig wasp associated with one species of fig|Lu,B. and Huang,D.W.|Unpublished	Null	ACV41202_1	Null	LMPNIRLMQSVGHFLFNYYSEGKKFPHKIYCVVTLLLILAQYSLMGVNLMMESDDVDDLTANTITMLFFVHPVVKVIYFPIRSKMFYKTLAIWNNPNSHPLFAESNARYHSLAITKMRRLLFCVAAATVFSVISWTGITFMDESVKRIIDPETNETTITPIPRLMIRTFYPWNAMSGAGHVFSLFYQFYYLAIVMAISNSLDVLFCSWLLFACEQLQHLKAIMKPLMELSATLDTVVPNSGEL	27882.6	37.7969	7.8464	CTCATGCCCAATATCAGGCTGATGCAGAGTGTCGGACATTTTCTTTTTAATTACTACAGCGAAGGAAAGAAGTTTCCTCATAAGATTTATTGTGTCGTGACGCTTCTTCTGATCTTGGCGCAATACAGTTTGATGGGCGTAAACCTCATGATGGAAAGTGACGATGTAGATGACCTCACGGCCAATACAATCACAATGCTCTTCTTCGTTCATCCAGTTGTCAAAGTCATCTATTTCCCAATACGGAGTAAGATGTTCTATAAAACTTTAGCCATCTGGAATAATCCCAACAGTCATCCGCTTTTCGCCGAGAGCAACGCCCGCTATCATTCCCTCGCTATCACCAAGATGAGGCGGCTGCTATTTTGCGTCGCAGCGGCGACTGTTTTCTCAGTCATC…	Null
iORL000251	FR669299.1	CBW30628.1	NULL	Drosophila melanogaster	Drosophila melanogaster Or65b gene for odorant receptor, isolate CN36	-	-	6327049..6325612	GenBank	https://www.ncbi.nlm.nih.gov/nuccore/FR669299.1	Odorant receptor (Or) genes: polymorphism and divergence in the D. melanogaster and D. pseudoobscura lineages|Conceicao,I.C. and Aguade,M.|PLoS ONE 5 (10), E13389 (2010)	Null	CBW30628_1	Null	MDIQRFLKFYKVGWKTYRDPLMEASHSSIYYWREQMKAMALFTTTEERLLPYRSKWHTLVYIQMVIFFASMSFGLTESMGDHVQMGRDLAFILGAFFIIFKTYYFCWYGDELDQVISDLDALHPWAQKGPNPVEYQTGKRWYFVMAFFLATSWSFFLCIFLLLLITSPMWVHQQNLPFHAAFPFQWHEKSLHPISHAIIYLFQSYFAVYCLTWLLCIEGLSICIYAEITFGIEVLCLELRQIHRHNYGLQELRMETNRLVKLHQKIVEILDRTNDVFHGTLIMQMGVNFSLVSLSVLEAVEARKDPKVVAQFAVLMLLALGHLSMWSYCGDQLSQKSLQISEAAYEAYDPTKGSKDVYRDLCVIIRRGQDPLIMRASPFPSFNLINYSAILNQCYGILT…	47514	34.001	6.69878	ATGGATATCCAACGTTTTCTGAAGTTTTATAAGGTCGGATGGAAGACTTATCGGGATCCACTGATGGAGGCTAGCCATTCCTCAATTTACTATTGGCGGGAGCAGATGAAAGCAATGGCCTTATTTACAACCACAGAAGAACGTCTGCTGCCCTACCGATCTAAATGGCACACCTTGGTATATATTCAAATGGTTATATTTTTTGCTTCAATGAGCTTTGGCTTAACGGAATCGATGGGAGACCATGTTCAAATGGGACGGGACTTAGCCTTCATCCTTGGGGCTTTTTTTATTATATTCAAGACATATTATTTCTGCTGGTATGGCGATGAACTTGACCAAGTGATCAGCGATCTGGACGCTCTACATCCTTGGGCACAGAAAGGTCCTAATCCAGTT…	Null
iORL000252	KX697340.1	APG38172.1	odorant receptor 53	Anopheles gambiae	Anopheles gambiae odorant receptor 53 mRNA, partial cds, alternatively spliced	-	-	32030619..32030468	GenBank	https://www.ncbi.nlm.nih.gov/nuccore/KX697340.1	Positive Allosteric Modulation of Insect Olfactory Receptor Function by ORco Agonists|Tsitoura,P. and Iatrou,K.|Front Cell Neurosci 10, 275 (2016)	Null	APG38172_1	Null	QRNATGVQEEFIITTEMNLYDLDIRYNP	3344.66	41.1536	4.17758	CAGCGCAATGCGACGGGCGTTCAGGAAGAGTTTATCATCACCACCGAAATGAACTTATACGACCTGGACATCCGTTACAATCCG	Null
iORL000253	KP975142.1	ALT31661.1	odorant receptor 7	Cnaphalocrocis medinalis	Cnaphalocrocis medinalis odorant receptor 7 (or7) mRNA, partial cds	-	-	-	GenBank	https://www.ncbi.nlm.nih.gov/nuccore/KP975142.1	Identification and Comparative Expression Profiles of Chemoreception Genes Revealed from Major Chemoreception Organs of the Rice Leaf Folder, Cnaphalocrocis medinalis (Lepidoptera: Pyralidae)|Zeng,F.F., Zhao,Z.F., Yan,M.J., Zhou,W., Zhang,Z., Zhang,A., Lu,Z.X. and Wang,M.Q.|PLoS ONE 10 (12), E0144267 (2015)	Null	ALT31661_1	Null	VYVYIQFHVLLHNYYLLELVILSFGVIFDGLDVGVAYLPVRDERRIAVQRTLNKRMERIVTWHNSVFKSIAKISKIQGAPLVYQVMFSSAAVCLMMYQIADKLDNGVVDILFIMLFSAATIQLWVPCHLGTMLRNKAFEVADACWHCGWHETLLGRLLKTDIMIVMVRAQQPLSIKFTGLPNLSLETFSSKMSSAYSLFNMLRQYN	-	-	-	GTGTACGTCTACATTCAGTTCCACGTTTTGCTACACAACTACTACTTACTGGAGCTGGTCATCCTGAGTTTCGGGGTGATATTCGACGGACTCGACGTGGGCGTAGCTTATCTACCAGTCCGGGACGAGCGCCGGATTGCCGTCCAACGGACCCTAAACAAGAGAATGGAAAGAATAGTCACTTGGCATAACTCTGTTTTTAAGTCAATTGCAAAGATATCGAAGATACAAGGTGCACCTCTAGTTTATCAGGTGATGTTCAGTTCAGCGGCCGTGTGTCTGATGATGTACCAAATAGCAGATAAGCTTGACAATGGCGTGGTCGATATTTTATTCATCATGTTATTTTCGGCGGCCACGATACAACTGTGGGTGCCTTGCCATCTGGGTACAATGTTA…	Null
iORL000254	FN422908.1	CBA14062.1	NULL	Drosophila melanogaster	Drosophila melanogaster partial or94a gene for odorant receptor 94a, strain 14021-0231.24	-	-	22988021..22987281	GenBank	https://www.ncbi.nlm.nih.gov/nuccore/FN422908.1	Tests for selection on chemosensory genes based on polymorphism and divergence in Drosophila melanogaster and D. simulans|Gardiner,A., Wengraf,D., Lu,J., Jordan,W.C., Ritchie,M.G. and Butlin,R.K.|Unpublished	Null	CBA14062_1	Null	MDKHKDRIESMRLILRVMQLFGLWPWSLKSEKEWTFTGFVKRNYRFLLHLPITFTFIGLMWLEAFISSNLEQAGQVLYMSITEMALVVKILSIWHYRTEAWRLMYELQHDPDYQLHNQEEVDFWRREQRFFKWFFYIYILINLAVVYNGCTGILFLEGYKLPFAYYVPFQWXKEKRYWFPYGYHMAGITLPCNPNHTLDPLGCYFLFHISSFDRLLGLPLEEMKNMKNDTIFGQQLRAIFIMHQRIR	-	-	-	ATGGATAAACACAAGGATCGCATTGAATCCATGCGCCTGATTCTTCGGGTCATGCAACTATTTGGCCTCTGGCCGTGGTCCTTGAAATCGGAAAAGGAGTGGACTTTCACCGGTTTTGTAAAGCGCAACTATCGCTTCCTGCTCCATCTGCCCATTACCTTCACCTTTATTGGACTCATGTGGCTGGAGGCCTTCATCTCGAGCAATCTGGAGCAGGCTGGCCAGGTTCTGTACATGTCCATCACCGAGATGGCTTTGGTGGTGAAAATCCTGAGCATTTGGCACTATCGCACCGAAGCTTGGCGGCTGATGTACGAACTCCAACATGATCCGGACTACCAACTCCACAACCAGGAGGAGGTGGACTTTTGGCGCCGGGAGCAACGATTCTTTAAGTGG…	Null
iORL000255	MT474302.1	QKN21014.1	NULL	Bactrocera correcta	Bactrocera correcta odorant receptor (OR7a.3) mRNA, complete cds	-	-	-	GenBank	https://www.ncbi.nlm.nih.gov/nuccore/MT474302.1	Analyses of chemosensory genes provide insight into the evolution of behavioral differences to phytochemicals in Bactrocera species|Wu,Z., Cui,Y., Ma,J., Qu,M. and Lin,J.|Mol. Phylogenet. Evol. (2020) In press	Null	QKN21014_1	Null	MQRFSDFIYGRVKSDCETNKPFKVLLAFYGLIGLKAKPHGFLPTLHMVFFCVAYAYAPFLAIVGFLRYQKTATVTESLSALQAFINAIFAAAKSIAVLVNFKRFQSVEPIMKSLDERYKTPQERRKITDCVADCTRLYAAMGFIYYLYGLINILTALIIHKQPFGGWYPFLDWINNPTVHFYSCFSCETWYLYFLLTAQYLHDVYPTLYMRTIRAHMQLLRERIGRIGMDPEKSVDENNKELIDCIATHQQILQVVDMVRSVCSPTIFMQFVCVALVHCVCMVNIFIFADTLNRVITMWYYLMVATQILPTCYEASTLEMESSKLPVAIFHCNWLALDKRGRKLILFFIHHAQEEVTFVAMHLFEINMRTYLSIAKFSFTLYTFANEMRFGQNMKELVE	46459.2	37.2464	8.57657	ATGCAGAGATTCAGCGATTTCATATACGGACGTGTCAAAAGCGATTGCGAAACAAATAAACCCTTCAAAGTCTTACTTGCCTTTTATGGTTTGATCGGTCTAAAAGCGAAACCACACGGCTTCTTACCCACATTGCATATGGTGTTCTTTTGCGTTGCGTACGCCTACGCGCCATTCCTAGCTATAGTGGGCTTCTTGCGGTACCAGAAAACCGCAACTGTAACGGAGTCGCTATCGGCCTTACAGGCGTTTATCAATGCTATATTCGCCGCAGCAAAGTCAATAGCAGTGTTGGTTAACTTTAAGCGCTTTCAAAGTGTCGAGCCGATAATGAAAAGTTTGGATGAACGCTACAAAACGCCACAGGAGCGTCGAAAAATAACGGACTGTGTTGCGGAT…	Null
iORL000256	KP843336.1	ALD51472.1	odorant receptor 82	Locusta migratoria	Locusta migratoria odorant receptor 82 mRNA, partial cds	-	-	..	GenBank	https://www.ncbi.nlm.nih.gov/nuccore/KP843336.1	Identification and functional analysis of olfactory receptor family reveal unusual characteristics of the olfactory system in the migratory locust|Wang,Z., Yang,P., Chen,D., Jiang,F., Li,Y., Wang,X. and Kang,L.|Cell. Mol. Life Sci. 72 (22), 4429-4443 (2015)	Null	ALD51472_1	Null	SPSGGRRRAGGGARDRLVECIRFHQEIIKSAAEMESILSASVLMQFLTSTLVICFTAFTVITAETAYLHTYITYLATMFYQLFLYCWFGGELLLESEKLQLSAYSCAWPDADASMKRSLRIMMCRLQSPVKLTACRLYALTRETFLLLMNGSYSYFALLHRMNQAPE	-	-	-	TCGCCCTCTGGGGGCAGGCGGCGAGCTGGCGGGGGCGCCAGGGACAGGCTGGTCGAGTGCATACGCTTCCACCAGGAGATCATCAAGTCTGCAGCTGAGATGGAGTCCATTCTGAGCGCCTCTGTCCTCATGCAGTTCCTGACCAGTACGCTCGTAATATGTTTCACAGCGTTCACTGTTATTACGGCGGAGACGGCGTACCTGCACACGTACATCACGTACCTGGCGACCATGTTCTACCAGCTGTTCCTCTACTGCTGGTTCGGCGGGGAGCTGCTCTTGGAGAGCGAGAAGCTGCAGCTGTCTGCGTACAGTTGCGCGTGGCCGGACGCGGACGCCAGCATGAAGCGGTCGCTGCGCATCATGATGTGCCGCCTGCAGAGCCCCGTCAAGCTCACC…	Null
iORL000257	KC778500.1	AGS43047.1	NULL	Cephus cinctus	Cephus cinctus odorant receptor Or1b mRNA, complete cds	-	-	13127..10993	GenBank	https://www.ncbi.nlm.nih.gov/nuccore/KC778500.1	Odorant receptors of a primitive hymenopteran pest, the wheat stem sawfly|Gress,J.C., Robertson,H.M., Weaver,D.K., Dlakic,M. and Wanner,K.W.|Insect Mol. Biol. 22 (6), 659-667 (2013)	Null	AGS43047_1	Null	MFLLKYPMQYTSFCLKIICCWPISKNASNLRKNFDFLHFLFVISGFILISIQALVYAIIQANNPQEIIETLSTQVIYLHAAGKVGIMRLHRHKFSRLLHGVERVQTTASGELLRYHKEYTRVGYVAYWIYTISVFIITLDYIVQPLWKKSQFLPTGAWYPFDYKKSTFFYTLAYFQQIICITFSGCASTTEITFGVFIFFACARLKVLQRKFQQLSDNSNGNEKILRRRICNYVQQHCDILRYINDVNETYTFIILVLFLSILLTVCCTSFLIINVTEHSLDSIFINSLLMVASAVQLLFYYLPGHILIEEAKTIAESVYYSGWESLSINCRKLLLQIMVYSASPINLRNGKMGLLILENYTTFLTTAASYLTSLRSIVGTV	44117.4	39.2833	9.11765	ATGTTTCTGCTAAAATACCCTATGCAATACACAAGTTTTTGTTTGAAAATCATTTGCTGTTGGCCCATATCAAAGAACGCTTCAAATTTGAGAAAAAATTTCGATTTTCTTCACTTTCTCTTCGTCATCAGTGGATTTATTCTTATCTCCATTCAAGCATTAGTGTACGCAATAATACAGGCGAACAATCCTCAAGAAATAATTGAAACCCTTAGTACCCAGGTGATATATTTGCATGCAGCGGGTAAAGTGGGAATCATGCGGTTGCATCGTCATAAATTTAGTCGACTCCTCCACGGAGTTGAGAGAGTTCAAACTACAGCCTCTGGAGAACTTCTTCGGTATCATAAAGAGTATACTCGCGTGGGTTATGTCGCTTATTGGATCTATACTATCAGC…	Null
iORL000258	KU291834.1	AOE48084.1	NULL	Scaeva pyrastri	Scaeva pyrastri putative odorant receptor OR18 mRNA, complete cds	-	-	-	GenBank	https://www.ncbi.nlm.nih.gov/nuccore/KU291834.1	Molecular Characterization and Sex Distribution of Chemosensory Receptor Gene Family Based on Transcriptome Analysis of Scaeva pyrastri|Li,X.M., Zhu,X.Y., He,P., Xu,L., Sun,L., Chen,L., Wang,Z.Q., Deng,D.G. and Zhang,Y.N.|PLoS ONE 11 (5), E0155323 (2016)	Null	AOE48084_1	Null	MIIPILFNISEFIYLIVNWGNVETLILSSFMTAILFNSIFRIVSVLLNQKDFVKFIEDIQDWFQETENQRDIASLRVLNAVAVKADTFSKLSLFLGSVGGVMTIIVPLCMNSKELPYPVWIPTVDVYQSPCYEIIFAAQVLFVMPFIIVTYIPFTNLFINYLMFGIGSLQILQNKLENVIDSTKDFEQIDRDLEYCIQYHNKIIRFCDTLSTLLSLTNLMEFLMFSLMLCVLLFFILIVDSYMLQINAAIYIGSIFYVVLLSYWHANEFSYESLKVAEAAYNSNWTICNSKIKKSILIMILRSQNALQISAGGMYPMTLETFQSLLSASYSYFTVLNGMNN	39186.7	34.7452	4.74545	ATGATTATTCCTATTTTATTTAATATTTCTGAATTTATTTATCTTATTGTAAATTGGGGAAATGTTGAAACTTTAATTTTAAGTTCATTTATGACGGCCATTTTATTTAATTCAATTTTTCGTATTGTATCGGTTTTGTTGAATCAAAAGGATTTTGTGAAATTTATTGAAGACATTCAAGACTGGTTTCAGGAAACTGAGAACCAAAGAGATATTGCATCACTAAGAGTCTTGAATGCAGTTGCAGTTAAAGCTGATACATTTTCAAAGCTGAGTTTGTTCTTGGGGAGTGTTGGAGGAGTAATGACAATTATTGTACCATTATGCATGAACTCAAAAGAACTTCCTTATCCTGTTTGGATACCAACAGTTGACGTTTATCAAAGTCCGTGCTATGAA…	Null
iORL000259	MT474306.1	QKN21018.1	NULL	Bactrocera correcta	Bactrocera correcta odorant receptor (OR7a.7) mRNA, complete cds	-	-	-	GenBank	https://www.ncbi.nlm.nih.gov/nuccore/MT474306.1	Analyses of chemosensory genes provide insight into the evolution of behavioral differences to phytochemicals in Bactrocera species|Wu,Z., Cui,Y., Ma,J., Qu,M. and Lin,J.|Mol. Phylogenet. Evol. (2020) In press	Null	QKN21018_1	Null	MFDLIKGRGRTVFASRDAVIYLFNSFRFLGFNPPAKYRLPYFMYSAIITFFSVLFSPVIFNVGWLRDRNKLSVMEILTCVQASLNVMAVPLKCITLAMAHKHLRGIEPMVTELDERFPTPEDKVKIKQCAVTGNRLVFGFAVSYFMYETLTVVSALVGGHAPLSLWIPNVDWHRSTWEYWLQVSFDTAVLFFLLYHQVLNDSYPAVYIYIIRTQVQLLTSRVEKLGYDEQKSVDENYQELLECIVIHQKILKIVKIVESVVSITVFTQFLVAAAILGVTMINIFIFADLTTKIASVTYFFCVLLQTSPTCYHASYLLDDCDQLRIAIFQCNWIAQNKRFNNLLIYFLHRSQDSMPFFALKLVPINLATNLSIAKFSFTLFTFIQEMGLGENLKG	45305.7	33.5119	8.50952	ATGTTCGATTTGATAAAAGGACGCGGTCGCACAGTATTCGCCTCACGTGATGCAGTCATTTATCTGTTCAACAGTTTCAGATTTTTGGGCTTTAATCCACCGGCCAAATATCGGTTGCCATATTTCATGTACTCGGCCATCATAACATTCTTCTCTGTGCTTTTCTCGCCGGTTATTTTCAATGTCGGCTGGTTGCGCGATCGCAACAAGCTCTCGGTAATGGAAATTTTAACTTGCGTGCAGGCCTCTTTGAATGTCATGGCTGTGCCACTTAAATGCATCACGCTGGCCATGGCGCACAAGCATTTGCGGGGCATTGAGCCAATGGTTACCGAATTGGATGAGCGTTTTCCAACGCCAGAGGATAAGGTGAAGATCAAACAGTGCGCCGTAACGGGT…	Null
iORL000260	MG204656.1	AXX83022.1	NULL	Yemma signatus	Yemma signatus odorant receptor (OR21) mRNA, partial cds	-	-	-	GenBank	https://www.ncbi.nlm.nih.gov/nuccore/MG204656.1		Null	AXX83022_1	Null	MAKDKHKGKMEVAADRGRQTGMTAGTGWKGWLLKERDIFLKHRIVFILLGLRLPGDLGGYPSLKLALQVWHYYMTLMFSVLCIGFLFGVIIDHGEYVITAILYSMLGVLSCSCVFTKYLTVYHHRHDVADLIAFLRDVKADTTLGKFTYCLSIFYEGMAVCMRFMILLKIAQHGKWQLVMPFWTPYSKKEPIVMVATAVFVQCSAAIKTFTNFFIDTLFLLMANQLCHKFLILKSSFELVGLSEGEKRSRLASRRCLRFPDLADESIFRSCVIEHVRLIKAVEKYETILNRLFLPQVVNAFLTLCIVMFSCSQAENMVKEVIQCIPLTNTAFLQLFVSCFSGELIKSRYNDILDASYSNGWYDTSERLKSSILITQTYATRPKVL	44013.7	36.0868	9.11636	ATGGCTAAGGACAAGCACAAGGGCAAGATGGAGGTGGCGGCGGACAGAGGCAGACAGACAGGGATGACAGCTGGAACAGGCTGGAAGGGATGGCTGCTCAAGGAGAGGGATATCTTCCTCAAGCATCGGATAGTCTTCATCCTCCTTGGTCTCCGTCTGCCAGGGGATCTGGGTGGCTACCCGTCGCTGAAGCTCGCCCTACAGGTCTGGCACTACTACATGACCCTGATGTTCTCCGTCCTCTGTATCGGCTTCCTCTTCGGCGTGATCATTGATCACGGTGAGTACGTGATCACGGCTATCCTCTACTCGATGCTCGGCGTGCTCAGCTGTTCCTGCGTCTTCACCAAGTACCTCACGGTCTACCATCACAGGCACGATGTCGCAGATCTCATTGCT…	Null
iORL000261	MT386790.1	QLI62074.1	odorant receptor 31	Streltzoviella insularis	Streltzoviella insularis odorant receptor 31 mRNA, complete cds	-	-	-	GenBank	https://www.ncbi.nlm.nih.gov/nuccore/MT386790.1	Antennal transcriptome analyses and olfactory protein identification in an important wood-boring moth pest, Streltzoviella insularis (Lepidoptera: Cossidae)|Yang Y, Li W, Tao J and Zong S.|Sci Rep 9 (1), 17951 (2019)	Null	QLI62074_1	Null	MFAPRKERSIFLNEIHLLSFYLSKLFLFPFFGKTKFKQFGYYSTYFLIVFTSIQLCFTLVLTGLNDFIEIINISPNLGVCVMCAIKYAKVNSNRALYYDIFEHFREDLWKTISEYSAEDLKTITKYTKIFKLTNRTLILYLSLPLIAIVTIFPWILMVYENKVGKEQKLLLPFDGWYPFDKVNWYFVVYIWESFMTGLIILVYAITDALNISFVACICMELKLLGNSLENLINPEDIENITRRKNISRTHENIKRKLNVTIKRHTFLAKISSELNITLGDLMLVNYTFGSLFICLTAFTFTVVDDLYKSLRYFFFFIALIVAVLDQCIMGQSLSDSSEQLAEAIHASNWLYADQQTKRTLLMLLMRTQKPLQLTANGYLVMNLDTFTRICSSSYQFFNL…	47502.4	40.918	8.81233	ATGTTTGCTCCCAGAAAAGAACGAAGTATCTTTTTAAACGAGATCCATTTATTGAGTTTTTATCTATCTAAATTATTTCTCTTTCCATTTTTTGGTAAAACGAAATTTAAACAATTCGGTTACTATTCGACTTATTTCTTAATAGTTTTTACATCGATTCAGTTATGCTTTACGCTTGTTTTAACTGGCTTGAATGATTTCATTGAAATAATTAACATTTCCCCTAACCTAGGTGTCTGTGTGATGTGTGCTATAAAATACGCCAAGGTAAATTCTAATAGAGCACTTTACTACGATATATTCGAGCATTTCCGTGAAGATTTGTGGAAAACTATATCAGAATATTCAGCTGAAGATCTGAAAACAATTACAAAATATACGAAAATATTTAAATTAACA…	Null
iORL000262	KP736145.1	AKK25151.1	odorant receptor 1	Dendroctonus ponderosae	Dendroctonus ponderosae odorant receptor 1 (OR1) mRNA, partial cds	-	-	792603..788981	GenBank	https://www.ncbi.nlm.nih.gov/nuccore/KP736145.1	Antennal Transcriptome Analysis of Odorant Reception Genes in the Red Turpentine Beetle (RTB), Dendroctonus valens|Gu,X.C., Zhang,Y.N., Kang,K., Dong,S.L. and Zhang,L.W.|PLoS ONE 10 (5), E0125159 (2015)	Null	AKK25151_1	Null	MINKFKVVGLVADLMPNIRLIQASGHFMFNYYADNSGSLHILRLGYCCMHLFLVLVQYGCIFGNLVKEKDNVSHLAANTITILFFTHCLTKFIYFAARSKLFYRTLGIWNQANSHPIFVESSNRYHALALKKMRNLLYIILVGTLFSASAWTGITFVGESVHFIKDPDNDNETITEEIPRLLIKSWYPFDAMSGMTYYAALVFQIYYVFFSLLQANLLDNLFCSWLIFACEQLQHLKEIMKPLMELSATLDTFVPKSADL	29866.7	35.6754	7.65436	ATGATCAACAAGTTCAAAGTGGTCGGCCTTGTGGCCGACCTGATGCCCAACATTCGTCTGATCCAGGCGTCCGGACATTTTATGTTCAACTATTACGCAGATAATTCGGGATCGTTGCATATACTGCGACTGGGCTACTGTTGCATGCATTTGTTTCTTGTACTCGTTCAATATGGATGCATTTTCGGGAATTTGGTCAAAGAAAAGGACAACGTCAGCCACTTGGCAGCCAATACGATTACCATTCTATTTTTCACGCACTGCTTGACCAAGTTCATCTATTTTGCCGCCCGGTCCAAGCTGTTCTACAGAACCCTCGGTATATGGAACCAGGCGAACAGCCACCCCATCTTTGTGGAGTCGAGCAACCGGTACCATGCGTTGGCGCTCAAGAAAATG…	Null
iORL000263	MH937277.1	AYN70692.1	BminOR1-1	Bactrocera minax	Bactrocera minax clone BminOR1-1 odorant receptor OR1-1 (OR1-1) mRNA, complete cds	-	-	-	GenBank	https://www.ncbi.nlm.nih.gov/nuccore/MH937277.1	Identification and expression analysis of chemosensory genes in citrus fruit fly Bactrocera minax|Lu,Y., Yu,T. and Cheng,J.|Unpublished	Null	AYN70692_1	Null	MGKLKVLSSRIFPSDPSKGKIGSIQYNVWLAQLFGVPVVGLKAESPCLKIVLGIYGILITLVVTFIYTGFEIYDMILCWPNLDSLTQNICLSLTHIAGVLKLMAFYHGEFENKIPLTIYASLVGSTGVLGIMYLLHSQIFPYRVKLPDWMPLGTQLAYMGISVLVFALQIVAIDYLNVTMINQIRFQLKILNLAFEELKLDCVNKKEHINLNKRLQTIVEHHCLLRDLRNDVEDLFRLPVLIQFFTSLVIFAMTGFQAIVKAENSNGAALIYCYCGCIFCELFVYCWFGNEVSEQSKTLTSSGYSSHCLNRERLSQQA	35934.1	37.234	7.95503	ATGGGTAAACTGAAAGTATTATCCTCGAGAATATTTCCTTCCGATCCATCCAAAGGTAAAATCGGTTCAATACAGTACAATGTGTGGTTGGCGCAGTTGTTTGGTGTGCCAGTGGTAGGCTTAAAGGCAGAGTCACCTTGTTTGAAGATTGTGCTCGGAATATATGGCATTCTGATTACCCTGGTAGTGACATTCATTTACACAGGTTTCGAAATCTACGATATGATTTTGTGTTGGCCCAATTTGGACAGTTTGACTCAGAATATTTGCCTGTCTTTGACACATATCGCTGGAGTACTGAAGTTAATGGCATTTTATCATGGTGAATTTGAGAATAAAATACCGTTAACCATTTATGCCTCACTGGTGGGTTCTACAGGCGTACTTGGCATCATGTAT…	Null
iORL000264	MF625589.1	AXY83416.1	odorant receptor 5	Conopomorpha sinensis	Conopomorpha sinensis putative odorant receptor 5 mRNA, complete cds	-	-	-	GenBank	https://www.ncbi.nlm.nih.gov/nuccore/MF625589.1	Analysis of the Antennal Transcriptome and Chemosensory-related Genes of Conopomorpha sinensis Bradley (Lepidoptera: Gracilariidae)|Li,P., Liu,Y., Wang,S. and Sun,H.|Unpublished	Null	AXY83416_1	Null	MSNTTQLKFENLYTLSTWGLRKSRAHPEIPKNLKWLVEFSCMLGVNVYCVGLLLYSIWFHDIKADNLVMAFRNMTMVILAFIINSMYFVLVFYQKPIKEIIHAIDEDYSTIQQWNDEEKYILFSYIEKSKRVCKLWFVSAIVTSSLFPLKSIVLMIYYYAIGEFRPVSMFEVSYPSYLDEHKNDLGLFLFLYLMHILFAIYAAALIMGFEPLAPIFVLHASALLKVASVRMMKLFDERQVMAQIIQLKQIVQLSQHIDRLIDNINYSFMYIYEIIMKFTPIAISIVSILVIETLKEGEINLEFISFLGGCFLNCFIPCYYSDHLIEMANEFRVSLYSCGWEKRGETQPRRMLLNMLTRSSRPPAIHTMFSSLCLDAFSEVCRQAYTLFNLLNAVW	46211.1	43.101	6.75346	ATGAGTAATACAACTCAACTGAAGTTTGAAAATCTGTACACTCTCTCGACGTGGGGACTTCGCAAGAGCCGAGCTCATCCTGAAATTCCGAAGAACTTGAAGTGGCTTGTCGAATTTTCCTGCATGTTAGGCGTAAATGTCTACTGCGTAGGGCTTTTGCTTTACTCAATATGGTTCCATGACATTAAGGCCGATAACCTGGTCATGGCCTTTAGAAACATGACTATGGTTATACTGGCGTTTATTATTAACTCAATGTATTTCGTATTAGTATTTTATCAAAAACCTATTAAAGAAATTATACATGCCATAGACGAAGACTATTCTACCATCCAGCAATGGAACGACGAAGAAAAGTACATCTTATTTTCGTATATCGAAAAATCAAAAAGAGTTTGT…	Null
iORL000265	MN616900.1	QGW50392.1	odorant receptor 65	Chouioia cunea	Chouioia cunea odorant receptor 65 mRNA, partial cds	-	-	-	GenBank	https://www.ncbi.nlm.nih.gov/nuccore/MN616900.1	Full-Length Transcriptome Survey and Expression Analysis of Parasitoid Wasp Chouioia cunea upon Exposure to 1-Dodecene|Pan,L., Guo,M., Jin,X., Sun,Z., Jiang,H., Han,J., Wang,Y., Yan,C. and Li,M.|Sci Rep 9 (1), 18167 (2019)	Null	QGW50392_1	Null	LMTARTWEQFSDRMFLIPTGISGVHKISFLLVNRQKVVDLANSLLNRCCLPKNKEELNIQAKYDETIR	7908.17	30.4059	9.18747	CTCATGACAGCAAGAACTTGGGAACAGTTTAGCGATAGAATGTTTCTGATACCAACTGGAATATCCGGAGTGCATAAAATTTCTTTCTTACTTGTTAACAGACAAAAGGTCGTTGATTTGGCAAATTCATTGTTGAATAGATGTTGTTTGCCGAAAAATAAAGAGGAGCTCAATATTCAAGCTAAATACGACGAGACTATCAGG	Null
iORL000266	MH750539.1	AYD60318.1	NULL	Drosophila mojavensis	Drosophila mojavensis strain MJBC_216 odorant receptor 67c (Or67c) gene, complete cds	-	-	20766974..20765578	GenBank	https://www.ncbi.nlm.nih.gov/nuccore/MH750539.1	Positive selection at sites of chemosensory genes is associated with the recent divergence and local ecological adaptation in cactophilic Drosophila|Diaz,F., Allan,C.W. and Matzkin,L.M.|BMC Evol. Biol. 18 (1), 144 (2018)	Null	AYD60318_1	Null	MSSSLVESPRTFGDMMRMPVRFYKTIGEDIYAHRSTNELTSLLLKIYLYAGFINFNLLVCGELVFFYKSIQDFETVRLAIAVAPCIGFSLVADFKQLTMAVYKKTLIQLLDELEEMHPKTLLAQKAYKMADFERTMKRVISIFTFLCLAYTTTFTLYPAVKATVKYNFLGYETFDRNFGFLIWFPYDATSRNWVYWITYWDIAHGAYLAGIAFLCADLLLVVVITQLCMHFSYISGRLEAHPCDPDQDEENLSFLCSMIKYHDKCLTLCEHVNNMYSFSLLLNFLMASMQICFIAFQVTESTIEVILIYCIFLMTSMVQVFLVCYYGDALIAASERVGDAAYNQNWFQCSKRYCIMLKLMIMRSQKPAMIRPPTFPPISLVTYMKVISMSFQFFALLKT…	46918.8	32.8025	6.99872	ATGAGCAGCTCCTTGGTAGAGAGTCCTCGCACCTTTGGCGACATGATGCGAATGCCCGTGCGTTTCTACAAGACCATTGGAGAGGACATCTATGCGCATCGGTCGACGAACGAGCTGACCTCGCTGCTGCTCAAGATCTACCTCTACGCGGGCTTCATCAACTTCAATTTGCTGGTCTGCGGAGAGCTGGTGTTCTTCTACAAGTCGATTCAGGACTTCGAGACGGTGCGCCTGGCGATTGCTGTGGCGCCCTGCATTGGCTTCTCCCTGGTCGCGGACTTCAAGCAGCTCACCATGGCGGTGTATAAGAAAACGTTGATACAGCTGCTCGACGAGCTGGAGGAGATGCACCCGAAGACCCTGCTGGCGCAGAAGGCCTACAAGATGGCCGACTTCGAG…	Null
iORL000267	MF975453.1	AUF73029.1	AchiOR23	Anoplophora chinensis	Anoplophora chinensis clone AchiOR23 odorant receptor mRNA, complete cds	-	-	-	GenBank	https://www.ncbi.nlm.nih.gov/nuccore/MF975453.1	Antennal transcriptome analysis and expression profiles of olfactory genes in Anoplophora chinensis|Wang,J., Hu,P., Gao,P., Tao,J. and Luo,Y.|Sci Rep 7 (1), 15470 (2017)	Null	AUF73029_1	Null	MEIENDHDVEIYIRKLKSILKYQQFLMRYVDYLNELLSVPIALLMVTSVSLKCISMYNMTINQGSISDKGRTVVTILSVIAEFFLAYGLPAQILMDESTATAHIIYSECKWYLPKLRCLRSYFLIMMTRSQRGVCIRAGNYHIINNGTVLLMVKTAYSFYAFLQNVT	19278.6	39.7372	8.8563	ATGGAAATTGAAAATGACCACGATGTCGAGATCTATATACGGAAGCTAAAATCGATACTTAAATATCAGCAGTTCCTTATGAGGTATGTCGACTACTTAAACGAACTACTAAGCGTGCCAATTGCACTGTTAATGGTTACTAGCGTTTCCCTGAAATGTATAAGTATGTACAATATGACAATAAACCAAGGATCTATATCTGACAAAGGTAGAACGGTTGTAACAATTTTATCTGTAATCGCAGAATTCTTTTTGGCATATGGCCTACCTGCGCAAATATTGATGGACGAGTCTACAGCAACAGCACACATTATATATTCCGAGTGCAAATGGTATTTACCGAAATTGCGGTGTCTGCGAAGTTATTTTTTGATTATGATGACCCGGAGCCAGAGAGGT…	Null
iORL000268	MT386814.1	QLI62098.1	odorant receptor 55	Streltzoviella insularis	Streltzoviella insularis odorant receptor 55 mRNA, complete cds	-	-	-	GenBank	https://www.ncbi.nlm.nih.gov/nuccore/MT386814.1	Antennal transcriptome analyses and olfactory protein identification in an important wood-boring moth pest, Streltzoviella insularis (Lepidoptera: Cossidae)|Yang Y, Li W, Tao J and Zong S.|Sci Rep 9 (1), 17951 (2019)	Null	QLI62098_1	Null	MAVSALVDSNEREKIFLSFNLKCLFYAGLWPNSNWSKIKKALYKIYEGLLHILSFKLIIITAIGSYQHRNDIIVVLSSCDKYLVAYNYVLKTIFFIINREKLKILITEISYSDDKIDEKRIKQMIIYVVIMATLTTTLSGIFSCFSLYNGEMTIEAWMPFDPMKSTLNLFLATQILIIDFLVPCLYRGIAMQGIVCSIIMYICDQLVELQDRIKKIKYSPEYESAMRAEFKEILKKHVRMIRYSNLMTNIFKEYFLIQNLAVTMELCVNALMISSVDLKEITLLSSFVAFLFIALINAYIYSYLGTELIIQSHGIALAAYESTWTSWPVDLQKDLLIVITVAQKPLELNAAGITTMSLQTYSQVKSYLDCS	42642.1	26.6504	7.97617	ATGGCTGTTAGTGCGTTGGTTGACTCAAATGAGAGGGAAAAGATTTTTTTATCTTTTAATTTAAAATGTCTATTTTACGCGGGATTATGGCCTAATTCAAATTGGTCAAAAATTAAAAAGGCGTTGTATAAAATCTATGAAGGGCTATTGCATATTTTGTCCTTCAAACTTATAATTATAACAGCAATAGGCAGTTATCAGCATAGAAACGATATAATAGTCGTGTTATCCAGTTGTGACAAATATTTGGTCGCTTACAACTATGTCTTGAAAACAATTTTCTTTATCATTAATCGAGAAAAATTGAAGATTCTAATCACAGAAATAAGCTATTCCGACGATAAAATCGATGAAAAACGTATTAAACAAATGATTATATACGTCGTGATTATGGCTACA…	Null
iORL000269	MH750644.1	AYD60423.1	NULL	Drosophila mojavensis	Drosophila mojavensis strain CI_1007_11_20 odorant receptor 83c2 (Or83c2) gene, complete cds	-	-	31600092..31598730	GenBank	https://www.ncbi.nlm.nih.gov/nuccore/MH750644.1	Positive selection at sites of chemosensory genes is associated with the recent divergence and local ecological adaptation in cactophilic Drosophila|Diaz,F., Allan,C.W. and Matzkin,L.M.|BMC Evol. Biol. 18 (1), 144 (2018)	Null	AYD60423_1	Null	MSTRASDNFNEIMRFVRFITSCVGFDVYDPNFHFSAVTITVVALISMYFIFTILTIAKEFHGNWMFMIQASAMSGSVVQACAKIYMGVSSVETVSKLYVQLNQNYTHFEKEEDARYSMALLRSCHKLRRFLVLVGISYMVGALGMIIVAVLASILTGKLYLIMHFHLPGIDVNTEWGAWATQALHCVCIILGGLGLYTGDMIIIVYLMQSFVYADILQLKVDHLNALSENQDSTEKQLEASAQLINIAKWHQTYTRFIDQCNDMFSVLVSVQVTTSAVCIVITIFSLLTSDWIGGYCYFCVLVPNMYLYCILGTILENCSEKFMYEMYNISFYNLNPSQQRFVLFMLAKSQQPGAILLLGVMPLSVSSALQVTKSIYSITMMMARFLQK	43983.3	38.2653	6.49143	ATGTCGACGCGAGCCAGCGATAATTTCAATGAAATAATGCGCTTTGTGCGCTTCATAACGAGCTGCGTCGGGTTCGATGTCTACGATCCGAACTTTCACTTCAGTGCCGTTACCATCACCGTAGTAGCGCTGATTAGTATGTACTTCATCTTCACAATTTTAACGATAGCCAAGGAGTTCCACGGCAACTGGATGTTCATGATACAGGCCAGTGCCATGAGCGGCAGCGTCGTGCAGGCCTGCGCCAAGATATACATGGGAGTTTCCTCGGTAGAAACGGTGTCCAAGCTCTACGTACAGCTGAATCAGAACTACACTCACTTCGAAAAGGAAGAGGATGCCAGATACTCCATGGCGCTCTTGCGCAGTTGCCACAAGCTGCGGCGCTTTCTAGTTCTG…	Null
iORL000270	MH220454.1	QCS38490.1	NULL	Meteorus pulchricornis	Meteorus pulchricornis odorant receptor (OR104) mRNA, partial cds	-	-	-	GenBank	https://www.ncbi.nlm.nih.gov/nuccore/MH220454.1		Null	QCS38490_1	Null	MTDGLTDTLDAGMTNHSDKISVDTEPMEIRSFVPLGEYESSEMNDSFTWRFVNCAKHHQKFINIIDELNAIFGSSMLLQLFASFSMICLTAFQAALGTTGK	11232.6	26.1604	4.59756	ATGACAGACGGCTTGACCGACACACTCGATGCAGGCATGACCAATCACTCCGACAAGATTAGTGTTGACACGGAACCGATGGAAATTCGATCGTTTGTGCCATTGGGAGAATACGAATCAAGCGAAATGAATGATTCGTTCACTTGGAGATTTGTAAATTGTGCAAAACATCATCAAAAATTTATCAATATCATCGACGAGCTCAATGCAATATTTGGATCGAGTATGCTATTGCAACTATTCGCAAGTTTTTCCATGATTTGCCTCACAGCCTTTCAGGCTGCATTAGGTACTACAGGCAAA	Null
iORL000271	KU291851.1	AOE48101.1	NULL	Scaeva pyrastri	Scaeva pyrastri putative odorant receptor OR35 mRNA, complete cds	-	-	-	GenBank	https://www.ncbi.nlm.nih.gov/nuccore/KU291851.1	Molecular Characterization and Sex Distribution of Chemosensory Receptor Gene Family Based on Transcriptome Analysis of Scaeva pyrastri|Li,X.M., Zhu,X.Y., He,P., Xu,L., Sun,L., Chen,L., Wang,Z.Q., Deng,D.G. and Zhang,Y.N.|PLoS ONE 11 (5), E0155323 (2016)	Null	AOE48101_1	Null	MSRPSEKYLKLMKVLRLCGAACGADVADPNYRVNFITICVIICITVYFIFSVYTVQLKFSENWGVLLESFCMVGSVFQGIAKLLSGIVYTRHLSDINIEIFTIYEEYEAKTNYYIKVLNNSTARVKFLLKTLSILHVIIFFWLFTAPVIMYLMNGQRYMLMQFYLPGLDVETDFGYFTTIGMQFACLVFGGFGNFAGDLFFIVFNMHVTLFADVLKAKIIEFNEIADDNFEMMKMDHLLNDIIGWHQKYSLFAKTSNKIFDWITFVQIVTTSLSIVLTLFILLTGDWPGSYSYLALELLMLYVYCGIGTLVEKTNDKFCDEIYAINWYMLAPPQQKCVLLMLMKSQDPELITVGGVMPLSVSTALQVTKSVYSIMMMILNFIE	43930.6	29.5204	5.45929	ATGTCTCGACCTTCAGAAAAATACCTAAAATTGATGAAAGTCCTTCGTCTCTGTGGTGCAGCTTGTGGTGCAGATGTTGCTGATCCTAATTATCGTGTTAATTTCATAACAATTTGTGTCATAATTTGTATAACTGTTTATTTTATATTTTCCGTTTACACGGTGCAGTTAAAATTTTCAGAGAATTGGGGAGTACTCTTAGAATCATTCTGCATGGTTGGAAGTGTTTTTCAAGGAATCGCTAAACTTTTAAGTGGTATCGTTTATACAAGGCATCTATCCGACATAAATATTGAAATTTTTACCATCTATGAGGAATACGAAGCCAAGACTAATTACTACATCAAAGTTCTAAATAATTCCACGGCAAGAGTCAAATTCCTGCTGAAGACTCTTTCC…	Null
iORL000272	MT474326.1	QKN21038.1	NULL	Bactrocera correcta	Bactrocera correcta odorant receptor (OR63a.3) mRNA, complete cds	-	-	-	GenBank	https://www.ncbi.nlm.nih.gov/nuccore/MT474326.1	Analyses of chemosensory genes provide insight into the evolution of behavioral differences to phytochemicals in Bactrocera species|Wu,Z., Cui,Y., Ma,J., Qu,M. and Lin,J.|Mol. Phylogenet. Evol. (2020) In press	Null	QKN21038_1	Null	MYNAAEFAELKSNNRFKIRELRRVSYILGINYGAETSLKKFIRVHNLFLIIICGISLYPRWLMLKRADGNVPLIAEAITTMLQTTTSMGKMTFCLFMQGQCRALLKKAENYELLQGIKIFLTDMDIKAELKEEINAVMATIWKESRRQLLSCLITCSCILSNYFLYAFFTNLYHQIKKTPNYVHILPFTGYPMFLEKGMASPYYAVEMFISGCSLLTCGMCSVSFHGIFMILCKHACGLVQVLCVLLLRSTSPAVPAHRRDEYLRYCVIQHQQILRFINDINELFKHITLSHFLHSLAIYGLVLFEMNFGLETDKTTFVRMVMYIGAALTVDSMYYVNGQFLATELEKIPFVCYSCDWFNESEDFKKTLKLIIMRSNKDFCFQISWFGIMSLTTLMGVSI	46199.3	40.0928	8.75231	ATGTACAACGCAGCAGAGTTTGCAGAATTGAAAAGCAACAATCGCTTCAAAATAAGAGAACTCAGAAGGGTGTCATACATTTTAGGCATAAACTATGGCGCGGAAACGTCATTGAAGAAATTTATTCGAGTGCATAATCTGTTCCTTATCATCATTTGTGGCATTTCATTGTATCCACGATGGTTGATGCTAAAAAGGGCTGATGGCAATGTGCCGCTAATTGCAGAGGCCATCACTACCATGTTACAAACAACTACAAGTATGGGCAAAATGACATTTTGCCTGTTCATGCAAGGTCAGTGTCGTGCGTTGCTTAAGAAGGCTGAAAACTATGAACTACTGCAAGGAATTAAAATTTTCTTGACTGATATGGACATCAAAGCTGAGTTGAAAGAGGAG…	Null
iORL000273	FR669356.1	CBW30685.1	NULL	Drosophila pseudoobscura pseudoobscura	Drosophila pseudoobscura speudoobscura partial Or63a gene for odorant receptor, exons 1-8, isolate Ps23	-	-	-	GenBank	https://www.ncbi.nlm.nih.gov/nuccore/FR669356.1	Odorant receptor (Or) genes: polymorphism and divergence in the D. melanogaster and D. pseudoobscura lineages|Conceicao,I.C. and Aguade,M.|PLoS ONE 5 (10), E13389 (2010)	Null	CBW30685_1	Null	IREMIRLSYTVGFNLMRPRRWDVALRIWTVVLSLSSLLSLYGHWQMFRHYVEDMPRIVETVSTALQVLTSVFKMWYFLFAHRRIYELLRQARCHELLQRCELFATIADLPVAQVLRRRVAAIMQRYWASTRRQLLIYLYSVIALTSNYFINSFARNLYRYLTQPPGSFEIVLPLPALYPGWEDKGLAFPYYHIQMYIETCALYICGMCAVSFDGVFIVVCLHGVGLMESLGEMIAGATSPLVPPERRVEYLRGCIYQYQRVASFAEEINDCFRHLTLSQFLLSLFGWGLALFQMSVGLGTSSGITMIRMTMYLTASGYQVAVYCYNGQRFATASEQIAGAFYGCEWYAECREFRQLIRM	41719.5	45.4223	8.91554	CATCAGGGAGATGATCCGCCTCTCCTACACGGTGGGCTTCAACCTGATGCGGCCCCGCCGCTGGGACGTTGCCCTGAGAATCTGGACCGTCGTGCTCAGCCTGAGCAGCCTGCTGTCCCTGTACGGCCACTGGCAGATGTTCAGGCACTACGTCGAGGACATGCCGCGGATAGTCGAGACTGTCAGCACCGCCCTGCAGGTCCTCACGTCGGTCTTCAAGATGTGGTACTTCCTGTTCGCCCACCGACGGATCTACGAGCTGCTGCGGCAGGCCCGCTGCCACGAGCTGCTGCAACGCTGCGAGCTCTTTGCCACCATTGCGGATCTGCCCGTGGCTCAGGTGCTCCGCCGGCGGGTGGCGGCCATCATGCAGCGCTACTGGGCCAGCACCCGACGCCA…	Null
iORL000274	JF719981.1	AEB91882.1	NULL	Drosophila melanogaster	Drosophila melanogaster strain RAL-375 odorant receptor 22b (Or22b) gene, complete cds	-	-	1524159..1522703	GenBank	https://www.ncbi.nlm.nih.gov/nuccore/JF719981.1	Genetic variation in odorant receptors contributes to variation in olfactory behavior in a natural population of Drosophila melanogaster|Richgels,P.K. and Rollmann,S.M.|Chem. Senses 37 (3), 229-240 (2012)	Null	AEB91882_1	Null	MLSQFFPHIKEKPLSERVKSRDAFVYLDRVMWSFGWTVPENKRWDLHYKLWSTFVTLLIFILLPISVSVEYIQRFKTFSAGEFLSSIQIGVNMYGSSFKSYLTMMGYKKRQEAKMSLDELDKRCVCDEERTIVHRHVALGNFCYIFYHIAYTSFLISNFLSFIMKRIHAWRMYFPYVDPEKQFYISSIAEVILRGWAVFMDLCTDVCPLISMVIARCHITLLKQRLRNLRSEPGRTEDEYLKELADCVRDHRLILDYVDALRSVFSGTIFVQFLLIGIVLGLSMINIMFFSTLSTGVAVVLFMSCVSMQTFPFCYLCNMIMDDCQEMADSLFQSDWTSADRRYKSTLVYFLHNLQQPIILTAGGVFPISMQTNLNMVKLAFTAVTIVKQFNLAEKFQ	-	-	-	ATGTTAAGCCAGTTCTTTCCCCACATTAAAGAAAAGCCATTGAGCGAGCGGGTTAAGTCCCGAGATGCCTTCGTTTACTTAGATCGGGTGATGTGGTCCTTTGGCTGGACAGTGCCTGAAAACAAAAGGTGGGATCTACATTACAAACTGTGGTCAACTTTCGTGACATTGTTGATATTTATCCTTCTGCCGATATCGGTAAGCGTTGAGTATATTCAGCGGTTCAAGACCTTCTCGGCGGGTGAGTTTCTTAGCTCAATCCAGATTGGCGTTAACATGTACGGAAGCAGCTTTAAAAGTTATTTGACCATGATGGGATATAAGAAGAGACAGGAGGCTAAGATGTCACTGGATGAGCTGGACAAGAGATGCGTTTGTGATGAGGAGAGGACCATTGTA…	Null
iORL000275	KY283753.1	AST36412.1	NULL	Cydia nigricana	Cydia nigricana putative odorant receptor OR63 (OR) mRNA, complete cds	-	-	-	GenBank	https://www.ncbi.nlm.nih.gov/nuccore/KY283753.1	Antennal transcriptomes of three tortricid moths reveal putative conserved chemosensory receptors for social and habitat olfactory cues|Gonzalez,F., Witzgall,P. and Walker,W.B.|Sci Rep 7, 41829 (2017)	Null	AST36412_1	Null	MKAFTVIDEPIPKWSYFSLAVNVFDATVAVVFAAISTFHGISLLDISITTEAGVYCIVLIYKFLILTCTQLDKEHYHCFLRVLREDFRYVCAEGAKYRKRFFENQLETWKVSLCSVIFTFGIAVGMGSFALVSLIFYLMTRTPGDGSQRPLLVPFWFFDLDFGKTPVYEIALNFSNFCFLTYAYNYVFMIQTQVVWVRQIATKADLVIWAIQDLLQDIHPATNEEEKVHYAELIKYRMREIVSQHHSMYTLMEAYAGVYKKLLMFEQKLCGPVVCLTAYCTAEKLDEGEFNAILLLLCGATVTLVFIPCYLCTFLGLKVKSISDACWNISFWNAGREIRPYLVLIMQRSLRPLPLQAPGFEEISIQTFSTKMTNAYSLFNMLRQTSI	44507.8	34.9504	6.65428	ATGAAAGCATTTACAGTAATTGACGAACCTATACCAAAGTGGAGTTACTTTTCTCTTGCGGTAAATGTATTCGACGCAACAGTTGCAGTTGTTTTTGCTGCTATCTCAACTTTCCACGGTATTTCGTTACTCGATATATCAATCACCACCGAGGCTGGTGTGTACTGCATCGTGCTGATATACAAGTTCCTGATTCTCACCTGCACACAACTTGATAAGGAACACTATCATTGTTTCTTGCGGGTTCTGCGAGAGGATTTCCGATATGTTTGTGCTGAAGGAGCTAAGTACAGGAAGAGATTCTTCGAAAATCAACTGGAAACGTGGAAAGTGTCCCTATGCTCCGTAATATTCACGTTTGGCATTGCAGTTGGGATGGGTTCTTTCGCTCTGGTCTCC…	Null
iORL000276	KP843367.1	ALD51503.1	odorant receptor 50	Locusta migratoria	Locusta migratoria odorant receptor 50 mRNA, complete cds	-	-	..	GenBank	https://www.ncbi.nlm.nih.gov/nuccore/KP843367.1	Identification and functional analysis of olfactory receptor family reveal unusual characteristics of the olfactory system in the migratory locust|Wang,Z., Yang,P., Chen,D., Jiang,F., Li,Y., Wang,X. and Kang,L.|Cell. Mol. Life Sci. 72 (22), 4429-4443 (2015)	Null	ALD51503_1	Null	MKRGDTAVEEDEKDGEVLTWQETGGSVLKYNIRQLHVFGVWPLPGSAPFHAYTVLVSAIGLAGLAQDLAGVCACWGDLQEVTMALIHILSVSSGFVKLAFFVRRRRHFNALVRRTDRLVAAQGHFCDADATLRATFRASHRKAVYVTLLAYGYLSVQGVIWLPLPLIAHPGERRLPFMQMPAAATASVYVYALLYSLQCLSSMFVTFVGVTVDCFFAVVMIHTAVQFRILNTRISALRADAAVPVDTGTAVGGQTSEHDSLYKQLCQCIQTHQRLLRFVTYLDSVMNPIAMTQFTFGVIVVGITLFQASYSPSSSTMFKCVTWLPMPSTQIFLYCWGAHDIMDEGQSVSRALYSCGWVDAPPGFKRALRLVMSCAQRPISLTAGRVYAINRATFISLMN…	-	-	-	ATGAAGCGCGGAGACACAGCGGTGGAGGAGGACGAGAAGGACGGCGAGGTGCTGACGTGGCAGGAGACGGGCGGCTCGGTGCTGAAGTACAACATCCGGCAGCTGCACGTGTTCGGCGTGTGGCCGCTGCCCGGCTCGGCGCCGTTCCACGCCTACACCGTGCTGGTGTCGGCCATCGGACTGGCGGGGCTGGCGCAGGACCTGGCGGGCGTGTGCGCCTGCTGGGGCGACCTGCAGGAGGTGACGATGGCGCTCATCCACATCCTGTCGGTGAGCAGCGGCTTCGTCAAGCTGGCCTTCTTCGTCCGCCGCCGGCGACACTTCAACGCGCTGGTGCGTCGCACAGACCGCCTGGTGGCGGCCCAGGGACACTTCTGCGACGCGGACGCCACACTGAGG…	Null
iORL000277	FR669267.1	CBW30596.1	NULL	Drosophila melanogaster	Drosophila melanogaster Or63a gene for odorant receptor, isolate CN18	-	-	2963616..2961744	GenBank	https://www.ncbi.nlm.nih.gov/nuccore/FR669267.1	Odorant receptor (Or) genes: polymorphism and divergence in the D. melanogaster and D. pseudoobscura lineages|Conceicao,I.C. and Aguade,M.|PLoS ONE 5 (10), E13389 (2010)	Null	CBW30596_1	Null	MYSPEEAAELKRRNYRSIREMIRLSYTVGFNLLDPSRCGQVLRIWTIVLSVSSLASLYGHWQMLARYIHDIPRIGETAGTALQFLTSIAKMWYFLFAHRQIYELLRKARCHELLQKCELFERMSDLPVITEIRQQVESTMNRYWASTRRQILIYLYSCICITTNYFINSFVINLYRYFTKPKGSYDIMLPLPSLYPAWEHKGLEFPYYHIQMYLETCSLYICGMCAVSFDGVFIVLCLHSVGLMRSLNQMVEQATSELVPPDRRVEYLRCCIYQYQRVANFATEVNNCFRHITFTQFLLSLFNWGLALFQMSVGLGNNSSITMIRMTMYLVAAGYQIVVYCYNGQRFATASEEIANAFYQVRWYGESREFRHLIRMMLMRTNRGFRLDVSWFMQMSLPT…	49583.5	41.2357	9.13641	ATGTACTCACCGGAAGAGGCGGCCGAACTGAAGAGGCGCAACTATCGCAGCATCAGGGAGATGATCCGACTCTCCTATACGGTGGGCTTCAACCTGTTGGATCCTTCCCGATGCGGACAGGTGCTCAGAATCTGGACAATTGTCCTTAGCGTGAGTAGCTTGGCATCGCTTTATGGGCACTGGCAAATGTTAGCCAGGTACATTCATGATATTCCACGCATTGGAGAGACGGCTGGAACTGCCCTGCAGTTCCTAACATCGATAGCAAAGATGTGGTACTTTCTGTTTGCCCATAGACAGATATACGAATTGCTACGAAAGGCGCGCTGCCATGAATTACTCCAAAAGTGTGAGCTCTTTGAAAGGATGTCAGATCTACCTGTTATCACAGAGATTCGC…	Null
iORL000278	MH220456.1	QCS38492.1	NULL	Meteorus pulchricornis	Meteorus pulchricornis odorant receptor (OR106) mRNA, partial cds	-	-	-	GenBank	https://www.ncbi.nlm.nih.gov/nuccore/MH220456.1		Null	QCS38492_1	Null	MQREMISWEFAKDLIVNGMRPTQMKFKFNRLATAILVLFEFLAVLVASNIEAAFDTLFRGVMVQICARIQMLKRRFEVSVDSLQKMRSEKSSDSREYKKMEQELFSDWIKKHNAILRLSDDIESVFSKVIFVQYYLSSFVVCTTVYILSQTPFSPPFIGIGGYLFVMTSEIFMICYSANQVTLEFADLSVAMYNTNWFVLSIPAKRYIVIMMTRTLRPIIFTSGHLVTLSLESFKSLMKVTYSIYNVLKN	29018.9	38.4368	9.2814	ATGCAACGCGAAATGATATCTTGGGAGTTTGCGAAAGATTTGATAGTGAATGGCATGCGCCCAACCCAGATGAAATTCAAATTCAACAGACTTGCGACAGCAATTTTAGTTTTATTCGAATTTCTTGCTGTTCTTGTGGCCAGTAACATTGAGGCTGCTTTCGACACGCTATTTCGTGGAGTAATGGTGCAAATATGTGCTAGGATTCAGATGCTCAAGCGTCGATTCGAAGTCTCAGTGGATTCATTACAAAAGATGCGCAGTGAAAAATCAAGTGACTCGAGAGAGTACAAAAAAATGGAACAGGAGTTGTTTAGTGATTGGATAAAAAAACATAATGCCATCCTCAGATTGTCCGATGACATAGAATCAGTATTTTCGAAAGTTATATTTGTTCAA…	Null
iORL000279	FN422574.1	CBA13728.1	NULL	Drosophila melanogaster	Drosophila melanogaster partial or67c gene for odorant receptor 67c, strain 14021-0231.18	-	-	10244616..10243468	GenBank	https://www.ncbi.nlm.nih.gov/nuccore/FN422574.1	Tests for selection on chemosensory genes based on polymorphism and divergence in Drosophila melanogaster and D. simulans|Gardiner,A., Wengraf,D., Lu,J., Jordan,W.C., Ritchie,M.G. and Butlin,R.K.|Unpublished	Null	CBA13728_1	Null	YAHRSTNPLKSLLFKIYLYAGFIIFNLLVIGELVFFYNSIQDFETIRLAIAVAPCIGFSLVADFKQAAMIRGKKTLIMLLDDLENMHPKTLAKQMEYKLPDFEKTMKRVINIFTFLCLAYTNTFSFYPAIKASVKFNFLGYDTFDRNFVFLIWFPFDATKNNLIYWIMYEHVNDLYSFSLLLNFLMASMQICFIAFQVTESTVEVIIIYCIFLMTSMVQVFMVCYYGDTLIAASLKVGDAAYNQKWFQCSKSYCTMLKLLIMRSQKPASIRPP	31764.4	24.3341	8.83786	TACGCCCATCGATCTACAAATCCCCTAAAATCGCTTCTCTTCAAGATCTATCTATATGCGGGATTCATAATTTTTAATCTGTTGGTAATCGGTGAACTGGTGTTCTTCTACAACTCAATTCAGGACTTTGAAACCATTCGATTGGCCATCGCGGTGGCTCCATGTATCGGATTTTCTCTGGTTGCTGATTTTAAACAAGCTGCCATGATTAGAGGCAAGAAAACACTAATTATGCTACTCGATGATTTGGAGAACATGCATCCGAAAACCCTGGCAAAGCAAATGGAATACAAATTGCCGGACTTTGAAAAGACCATGAAACGTGTGATCAATATATTCACCTTTCTCTGCTTGGCCTATACGAATACGTTCTCCTTTTATCCGGCCATCAAGGCCTCC…	Null
iORL000280	MT386812.1	QLI62096.1	odorant receptor 53	Streltzoviella insularis	Streltzoviella insularis odorant receptor 53 mRNA, complete cds	-	-	-	GenBank	https://www.ncbi.nlm.nih.gov/nuccore/MT386812.1	Antennal transcriptome analyses and olfactory protein identification in an important wood-boring moth pest, Streltzoviella insularis (Lepidoptera: Cossidae)|Yang Y, Li W, Tao J and Zong S.|Sci Rep 9 (1), 17951 (2019)	Null	QLI62096_1	Null	MDKKENIRIFTGNLLNFLEIPNHPCIGPHLKLLGLTGLWHPNKNSPVTKFKRILFYVTVTFFCSQYIKCLFNIDVISLALILQYAPFHMGIVKSCYFQRHYKKWERLIIYMSSVECAQLADRRTDLIPIMNGYIKKSRRVTYFFWALAFFSNFAIFSEPYQKNHVMENSTAVYTKIFDGIAPFNQEKPPGYYVSMVLQTIFGHIVSAYVVAWDTLIVSIMVFFSGQLKVSRWYFVQVIDVNSIEKSHQNIVKCHHFYTTLVSYQKMFNSLISPVMFIYLIIISVNLGVCIIEIAQLQDDIVTLVSSCLFVLACIIQLLIFYWYANEVTEVNNLVGYGIFESEWMQLDKSLQKEIALLGLITTKKIVFKAGPLNEMSLSTFVGILRTSYSFYTLLSKTKN	46209	45.1517	9.0762	ATGGATAAAAAAGAAAATATTCGTATTTTTACTGGAAATCTTTTAAATTTCCTTGAAATTCCAAATCATCCATGCATAGGTCCCCATCTCAAACTTTTAGGCCTTACAGGTCTCTGGCACCCAAATAAAAACTCACCCGTCACAAAGTTCAAGCGAATCCTTTTTTATGTCACTGTAACGTTCTTCTGCAGTCAATACATTAAATGTCTTTTCAACATTGATGTTATTTCTCTCGCCCTTATTCTGCAATATGCTCCATTTCATATGGGCATAGTAAAGTCATGCTACTTTCAAAGACATTACAAAAAGTGGGAAAGACTCATCATTTACATGTCATCAGTAGAATGTGCTCAGTTAGCTGACAGACGAACAGACCTTATCCCGATAATGAACGGATAC…	Null
iORL000281	MG816576.1	AXF48761.1	NULL	Lobesia botrana	Lobesia botrana odorant receptors OR3.1 mRNA, complete cds	-	-	-	GenBank	https://www.ncbi.nlm.nih.gov/nuccore/MG816576.1	Analysis of the grapevine moth Lobesia botrana antennal transcriptome and expression of odorant-binding and chemosensory proteins|Rojas,V., Jimenez,H., Palma-Millanao,R., Gonzalez-Gonzalez,A., Machuca,J., Godoy,R., Ceballos,R., Mutis,A. and Venthur,H.|Comp. Biochem. Physiol. Part D Genomics Proteomics 27, 1-12 (2018)	Null	AXF48761_1	Null	MFFERNSHSEITSPKDLGYIKQLALSLNRIASWPLIEFKNKKGKTFYVKRNIAFILVEALLLSLQATYVRNNKDKLSFFKMGHTYITLAMTVICLQRLTMPWMKKYREVAREFLDKIHLYHQKDKSEYAVKIYTQVEKICVIFTIFIHYQMYSGILLFNITPWYKNLKAGMFSSNKPSNGTFEHACYLELPFDYLTDLTGYIFVFLIGWFETYTVASTFCMCDLFLSLIVFHIWGNLKILKHNLDHFPMPNKIMEKTNVETVERFWYTEEESKYVSKRIKELVNHHRLIMDFMAKTSDTFSFF	36097.9	41.0891	9.18489	ATGTTTTTTGAGCGGAACAGTCATAGCGAAATAACATCACCCAAGGATTTGGGTTACATTAAGCAGCTTGCCTTATCCTTAAATCGCATTGCTTCGTGGCCCTTAATCGAGTTCAAGAATAAGAAAGGAAAAACGTTTTACGTGAAACGGAATATCGCTTTTATTTTAGTTGAAGCCCTCCTCCTTTCTCTTCAGGCGACATATGTGAGAAATAACAAAGATAAATTGAGTTTCTTCAAAATGGGGCACACTTATATAACTTTGGCCATGACCGTTATTTGTTTGCAACGACTAACCATGCCTTGGATGAAAAAATACCGGGAGGTAGCGAGAGAATTTTTAGATAAGATTCACCTCTATCATCAGAAAGATAAATCTGAATATGCTGTGAAGATTTAC…	Null
iORL000282	MG859418.1	AXM05246.1	CchlOR128	Campoletis chlorideae	Campoletis chlorideae isolate CchlOR128 odorant receptor mRNA, partial cds	-	-	-	GenBank	https://www.ncbi.nlm.nih.gov/nuccore/MG859418.1	An odorant receptor mediates the attractiveness of cis-jasmone to Campoletis chlorideae, the endoparasitoid of Helicoverpa armigera|Sun,Y.L., Dong,J.F., Ning,C., Ding,P.P., Huang,L.Q., Sun,J.G. and Wang,C.Z.|Insect Mol. Biol. (2018) In press	Null	AXM05246_1	Null	NILCIMNVHTAGQFRILQRKLETIRFRDDCNSEDVPPTEISLSDDYEGLPTTTSTAKENKHNKMLEDCIEKHKFLIGFAQSLEDMYTLVILAQFIIFSLLICLVSYQAVLAEGELSRRMIFIVHSAGTFTQLFMFTLTCDDLMRESAAVAEAAYRARWYHWLSNPSLRHLGKDLMFVMMRARRPCCLTAGDFFPISLETFTTVRIFSYNKIKPFAAFLLHNHTHVLFKFLISDTDHVNVLFDSVKEWPRERIVAFLNPPNVRKT	30568.2	41.6091	7.26353	AATATATTGTGCATTATGAACGTTCACACTGCCGGGCAATTCCGTATTTTACAAAGAAAATTAGAGACAATACGATTCAGGGACGATTGTAATTCGGAAGACGTTCCACCAACCGAAATCTCGTTGAGCGATGATTACGAAGGATTACCAACGACAACATCAACCGCGAAAGAGAATAAACACAACAAGATGTTAGAGGATTGTATCGAAAAGCATAAATTCCTCATCGGTTTCGCTCAATCGCTCGAGGACATGTACACGTTGGTGATACTTGCTCAGTTTATAATATTCAGCCTCCTCATCTGTCTCGTCAGTTATCAGGCTGTTTTGGCCGAAGGGGAGCTGTCAAGACGAATGATTTTTATCGTGCACAGTGCTGGAACATTCACCCAACTGTTC…	Null
iORL000283	JF719979.1	AEB91880.1	NULL	Drosophila melanogaster	Drosophila melanogaster strain RAL-357 odorant receptor 22b (Or22b) gene, complete cds	-	-	1524159..1522703	GenBank	https://www.ncbi.nlm.nih.gov/nuccore/JF719979.1	Genetic variation in odorant receptors contributes to variation in olfactory behavior in a natural population of Drosophila melanogaster|Richgels,P.K. and Rollmann,S.M.|Chem. Senses 37 (3), 229-240 (2012)	Null	AEB91880_1	Null	MLSQFFPHIKEKPLSERVKSRDAFVYLDRVMWSFGWTVPENKRWDLHYKLWSTFVTLLIFILLPISVSVEYIQRFKTFSAGEFLSSIQIGVNMYGSSFKSYLTMMGYKKRQEAKMSLDELDKRCVCDEERTIVHRHVALGNFCYIFYHIAYTSFLISNFLSFIMKRIHAWRMYFPYVDPEKQFYISSIAEVILRGWAVFMDLCTDVCPLISMVIARCHITLLKQRLRNLRSEPGRTEDEYLKELADCVRDHRLILDYVDALRSVFSGTIFVQFLLIGIVLGLSMINIMFFSTLSTGVAVVLFMSCVSMQTFPFCYLCNMIMDDCQEMADSLFQSDWTSADRRYKSTLVYFLHNLQQPIILTAGGVFPISMQTNLNMVKLAFTVVTIVKQFNLAEKFQ	-	-	-	ATGTTAAGCCAGTTCTTTCCCCACATTAAAGAAAAGCCATTGAGCGAGCGGGTTAAGTCCCGAGATGCCTTCGTTTACTTAGATCGGGTGATGTGGTCCTTTGGCTGGACAGTGCCTGAAAACAAAAGGTGGGATCTACATTACAAACTGTGGTCAACTTTCGTGACATTGTTGATATTTATCCTTCTGCCGATATCGGTAAGCGTTGAGTATATTCAGCGGTTCAAGACCTTCTCGGCGGGTGAGTTTCTTAGCTCAATCCAGATTGGCGTTAACATGTACGGAAGCAGCTTTAAAAGTTATTTGACCATGATGGGATATAAGAAGAGACAGGAGGCTAAGATGTCACTGGATGAGCTGGACAAGAGATGCGTTTGTGATGAGGAGAGGACCATTGTA…	Null
iORL000284	MH220458.1	QCS38494.1	NULL	Meteorus pulchricornis	Meteorus pulchricornis odorant receptor (OR108) mRNA, partial cds	-	-	-	GenBank	https://www.ncbi.nlm.nih.gov/nuccore/MH220458.1		Null	QCS38494_1	Null	MIANAKISSFIATVCTIFSYSSAIFFRLIIPLTMGKRVTANNITIRPLGSPVYRPLFTAIESPSYEIVFTTQTISALLLYAVTVGACSLAAVFVLHACGQLQIVMNKIDSFVEKSECVDDLFENRIAEVVK	14359.8	48.1733	7.6468	ATGATAGCAAATGCAAAAATTAGTAGCTTCATTGCAACTGTTTGTACAATATTTTCGTACAGCAGTGCCATATTTTTTCGTCTTATCATACCATTGACTATGGGAAAACGTGTCACGGCTAATAACATAACAATACGACCATTAGGCAGCCCTGTTTATAGACCTCTCTTCACTGCCATTGAGAGTCCATCTTATGAAATTGTATTCACTACGCAGACAATATCAGCACTGCTTTTATACGCCGTCACAGTTGGTGCCTGTAGTCTTGCAGCTGTGTTTGTACTTCATGCTTGTGGACAATTACAAATTGTCATGAATAAAATTGACAGTTTTGTCGAGAAAAGTGAATGTGTTGACGATTTATTTGAAAATCGAATAGCGGAAGTTGTCAAA	Null
iORL000285	KY283751.1	AST36410.1	NULL	Cydia nigricana	Cydia nigricana putative odorant receptor OR61 (OR) mRNA, complete cds	-	-	-	GenBank	https://www.ncbi.nlm.nih.gov/nuccore/KY283751.1	Antennal transcriptomes of three tortricid moths reveal putative conserved chemosensory receptors for social and habitat olfactory cues|Gonzalez,F., Witzgall,P. and Walker,W.B.|Sci Rep 7, 41829 (2017)	Null	AST36410_1	Null	MSTAKEEFLAGMDYLSVITSRIFLYPFLGRSKTKLLCYHLICILISFASFQQFIFLCVSKLNSFLDIVNIAPNIGVCAMSVTKYIKVNSNKELYNQIFVHFRTEMWDIVSEKCQENLKILKRYQKIIHFITIWFVYYVVPLILIVTSFPILIMYYDNMVLGKELEHRYPFEAWYPFDKVKWYYAAYAWESFITGLVVCIYTFSDLINVSYIAYICLELKLLGTHLKDLIEAEDIKQLKRSQNAKAIHSKIRQKLRGIIIKHNFLAYITSQLDIVFGDIMLVNYTFGSVFICLTAFTFTVTDELYSTLRCFFFLISLVISMLNQCVIGQCVSDHSEQLAQALYDSKWTYGDRQMRQLVLMLIMRMQKPFQLTAKGYIAMNLDTFTTICSTSYQFFNLLRT…	47576.7	32.2128	8.74496	ATGTCTACAGCAAAAGAAGAATTTCTTGCTGGAATGGATTATTTAAGTGTTATCACTTCGAGGATATTTTTGTATCCCTTCTTGGGTAGATCAAAAACTAAGCTACTTTGTTATCATTTAATTTGTATCCTAATCAGTTTTGCGTCTTTTCAACAGTTCATTTTCTTGTGTGTTTCTAAATTGAACAGTTTTCTTGATATCGTCAATATCGCACCAAACATTGGAGTTTGCGCGATGTCCGTTACAAAATACATAAAAGTAAATAGCAACAAAGAATTATATAATCAAATATTTGTTCATTTCCGTACAGAAATGTGGGATATAGTTTCCGAAAAATGTCAGGAAAATCTTAAAATTCTGAAAAGATATCAGAAAATTATACATTTCATTACAATTTGG…	Null
iORL000286	MF975456.1	AUF73032.1	AchiOR26	Anoplophora chinensis	Anoplophora chinensis clone AchiOR26 odorant receptor mRNA, complete cds	-	-	-	GenBank	https://www.ncbi.nlm.nih.gov/nuccore/MF975456.1	Antennal transcriptome analysis and expression profiles of olfactory genes in Anoplophora chinensis|Wang,J., Hu,P., Gao,P., Tao,J. and Luo,Y.|Sci Rep 7 (1), 15470 (2017)	Null	AUF73032_1	Null	MAVSIYCPFQIILINLFLTVILRLKMLRANIESMRDFDTLDVNKFIRIYVKEHIDIMRNCRFLNDTMKYAMLLEFLITSGELSMFIFIVIMTSSPNSKMFSGACIVNLLVKILILCWHADQIREESIGIADAVYELPWLEYDKSDVTSLQIIMMRSQKPLTLTIGPFGTMTLELAVKIFKATYTYVTFMQNVYGKLD	22828.1	37.7858	6.72658	ATGGCGGTCAGCATTTATTGCCCCTTTCAGATTATTTTGATTAATCTGTTCCTCACCGTTATTTTAAGACTAAAGATGTTAAGAGCAAACATAGAAAGTATGAGGGATTTTGACACGCTTGATGTGAACAAATTTATAAGGATTTACGTTAAAGAACATATAGACATAATGAGGAATTGCAGATTTCTGAACGACACCATGAAATATGCGATGTTATTGGAATTTTTAATTACATCTGGCGAACTCTCCATGTTTATTTTCATAGTTATTATGACAAGTAGCCCAAACTCGAAGATGTTTTCAGGAGCTTGCATTGTTAATTTACTAGTAAAGATACTAATATTGTGCTGGCACGCTGATCAAATCAGGGAGGAGAGTATTGGAATAGCTGATGCCGTT…	Null
iORL000287	FR669265.1	CBW30594.1	NULL	Drosophila melanogaster	Drosophila melanogaster Or63a gene for odorant receptor, isolate CN15	-	-	2963616..2961744	GenBank	https://www.ncbi.nlm.nih.gov/nuccore/FR669265.1	Odorant receptor (Or) genes: polymorphism and divergence in the D. melanogaster and D. pseudoobscura lineages|Conceicao,I.C. and Aguade,M.|PLoS ONE 5 (10), E13389 (2010)	Null	CBW30594_1	Null	MYSPEEAAELKRRNYRSIREMIRLSYTVGFNLLDPSRCGQVLRIWTIVLSVSSLASLYGHWQMLARYIHDIPRIGETAGTALQFLTSIAKMWYFLFAHRQIYELLRKARCHELLQKCELFERMSDLPVIKEIRQQVESTMNRYWASTRRQILIYLYSCICVTTNYFINSFVINLYRYFTKPKGSYDIMLPLPSLYPAWEHKGLEFPYYHIQMYLETCSLYICGMCAVSFDGVFIVLCLHSVGLMRSLNQMVEQATSELVPPDRRVEYLRCCIYQYQRVANFATEVNNCFRHITFTQFLLSLFNWGLALFQMSVGLGNNSSITMIRMTMYLVAAGYQIVVYCYNGQRFATASEEIANAFYQVRWYGESREFRHLIRMMLMRTNRGFRLDVSWFMQMSLPT…	49596.5	40.1934	9.18792	ATGTACTCACCGGAAGAGGCGGCCGAACTGAAGAGGCGCAACTATCGCAGCATCAGGGAGATGATCCGACTCTCCTATACGGTGGGCTTCAACCTGTTGGATCCTTCCCGATGCGGACAGGTGCTCAGAATCTGGACAATTGTCCTTAGCGTGAGTAGCTTGGCATCGCTTTATGGGCACTGGCAAATGTTAGCCAGGTACATTCATGATATTCCACGCATTGGAGAGACCGCTGGAACTGCCCTGCAGTTCCTAACATCGATAGCAAAGATGTGGTACTTTCTGTTTGCCCATAGACAGATATACGAATTGCTACGAAAGGCGCGCTGCCATGAATTACTCCAAAAGTGTGAGCTCTTTGAAAGGATGTCAGATCTACCTGTTATCAAAGAGATTCGC…	Null
iORL000288	KX655974.1	AOG12923.1	EhipOR19	Eogystia hippophaecolus	Eogystia hippophaecolus clone EhipOR19 odorant receptor mRNA, complete cds	-	-	-	GenBank	https://www.ncbi.nlm.nih.gov/nuccore/KX655974.1	Antennal transcriptome analysis and expression profiles of odorant binding proteins in Eogystia hippophaecolus (Lepidoptera: Cossidae)|Hu,P., Tao,J., Cui,M., Gao,C., Lu,P. and Luo,Y.|BMC Genomics 17, 651 (2016)	Null	AOG12923_1	Null	MGINFQNIINKYSKTEGNRTEVDEIMTVALILQRIFGHQVLDPDWTWKRYFLHQFLTLLLFIYVFFGTLEVVSSTSDPELIAEAGYTLVLIIICPIKLIVFINNRFIFKKLYVIAKTTLYEAIKVDSKAKIEQVLNKGKKVTYTLFGMVVIPVFVYEVTTIWNYFRGRKILLSRSTSTLMPMTTPCYEIGIFFHSVFLTEVSSITIVMDMWFAFLMFFFCVASDSLVNILEVKSKVKYESGLTYAKRLNESLRKFHNAHVQQVEYLNTVNAMYKWLGVMPLCHAAMSICIVLLVISNDINWRFAVHMFPLFAEIFVYNWFGEQIKIKAFDLKTALLNFDWMGLEIKDRTRYYIIVMYMSKEFGIKTAVGNYLSMITMSNVLKSSYQAFTVIQSVSY	46090	28.9111	9.08877	ATGGGAATTAATTTTCAAAATATTATAAATAAATATTCAAAAACTGAAGGCAACAGAACGGAAGTGGATGAAATAATGACCGTAGCTTTGATTTTGCAAAGAATTTTCGGTCACCAAGTTTTAGACCCCGATTGGACTTGGAAAAGATACTTTTTGCATCAATTTCTTACTCTTCTACTATTTATTTATGTATTTTTTGGTACTTTAGAAGTCGTCAGCAGCACATCCGATCCAGAATTAATAGCAGAAGCTGGCTACACGCTAGTACTAATCATAATATGTCCAATAAAACTTATAGTTTTCATAAATAACCGGTTTATATTCAAAAAACTTTATGTGATAGCAAAAACTACACTTTACGAGGCTATAAAAGTGGATTCGAAGGCGAAAATCGAACAA…	Null
iORL000289	FN422627.1	CBA13781.1	NULL	Drosophila simulans	Drosophila simulans partial or67d gene for odorant receptor 67d, strain C167.4	-	-	9657308..9656212	GenBank	https://www.ncbi.nlm.nih.gov/nuccore/FN422627.1	Tests for selection on chemosensory genes based on polymorphism and divergence in Drosophila melanogaster and D. simulans|Gardiner,A., Wengraf,D., Lu,J., Jordan,W.C., Ritchie,M.G. and Butlin,R.K.|Unpublished	Null	CBA13781_1	Null	VGSAVQGLTKLLVTANNACHMREVQNTYEDIYEYGSKGDEYAKCLEKRIRITWTLLIGFMLVYIILLGLVITFPIFYLLILHQKVLVMQFLIPFLDHTTDGGHLILTAAHVILITFGGFGNYGGDMYLFLFVTHVPLIKDIFCLSTTCVGLLCTISCIFMKAWPAAPLYLLYAAITLYTFCGLGTLVENSNEDFLSVIYTNCLWYELPVKEEKLIILMLAKAQNEVVLTAADMAPLSMNTAL	27087.9	29.6645	5.43832	GTCGGCTCGGCTGTTCAGGGACTTACTAAGCTTTTGGTAACCGCCAATAATGCTTGCCACATGCGAGAAGTTCAGAATACCTACGAGGATATCTATGAATACGGCTCTAAGGGAGATGAATATGCTAAATGCTTGGAGAAACGAATCCGTATTACATGGACTCTGCTAATCGGCTTCATGCTCGTCTACATTATCCTTTTGGGCCTTGTAATCACCTTTCCCATATTCTATTTGCTGATTCTGCACCAGAAGGTGTTGGTTATGCAATTTCTAATACCATTCCTCGATCACACCACCGATGGTGGTCACCTAATCCTCACGGCTGCCCATGTGATTTTAATTACATTCGGTGGATTTGGTAACTACGGTGGGGATATGTACCTATTTCTTTTCGTTACC…	Null
iORL000290	AB508338.1	BAI66649.1	OzeaOR8	Ostrinia zealis	Ostrinia zealis OzeaOR8 mRNA for odorant receptor, partial cds	-	-	-	GenBank	https://www.ncbi.nlm.nih.gov/nuccore/AB508338.1	Broadly and narrowly tuned odorant receptors are involved in female sex pheromone reception in Ostrinia moths|Miura,N., Nakagawa,T., Touhara,K. and Ishikawa,Y.|Insect Biochem. Mol. Biol. 40 (1), 64-73 (2010);Sex-Linked Pheromone Receptor Genes of the European Corn Borer, Ostrinia nubilalis, Are in Tandem Arrays|Yasukochi,Y., Miura,N., Nakano,R., Sahara,K. and Ishikawa,Y.|PLoS ONE 6 (4), E18843 (2…	Null	BAI66649_1	Null	DPLALNYFKIIRIFMVAPGAWPADVFGEKLSLLVRVHRALMPYHTSVIVIGELYYLYIHKEELDFLNMGHMIIFTFFGVLIAIRSILPQLRKYHLLLTKFVKVMHLMHFKNKGPYYKQINETVDKISYYYTIFVAIVVTTAMINFNIVPLFNNVTNVLIYKTENYTLEFALYYKYPGFDPLDYFTSTTIYNVYLSYNCSIMVSGIDLILFLIIFQIIGHVYILRYNLETFPSPKIKVVFKLEEILKHKGNEEISSEMFDAEEDREVRIKLQECIEHHKLIIGFTDELSELFGPILAINYCFHLVCCSLLLLECSEGGAWIRYGPLTVVIYGQLIQMSVIFEMLGSETEKLPDSAYFLPWECMDTSNRRTACIMLHKMQYKISLKALGLAAVGVSTMTGI…	47296.3	40.1319	6.52531	GACCCTTTAGCACTGAATTATTTCAAAATCATAAGAATCTTCATGGTGGCCCCGGGCGCATGGCCGGCGGATGTATTCGGAGAGAAGCTATCACTGCTCGTAAGAGTTCACAGAGCGTTGATGCCGTACCACACCAGCGTCATCGTTATTGGTGAACTCTATTACCTGTATATTCACAAGGAGGAGTTAGACTTTCTTAATATGGGACACATGATAATATTCACGTTTTTTGGAGTACTAATAGCTATCAGAAGTATCCTACCACAGTTACGGAAATATCATTTGTTGCTTACAAAATTCGTAAAGGTTATGCATTTGATGCATTTCAAAAATAAAGGACCTTATTACAAACAGATAAATGAAACTGTTGACAAAATTTCCTATTATTACACAATTTTT…	Null
iORL000291	Or74a	AAF49358.1	NULL	Drosophila melanogaster	odorant receptor 74a	-	-	17329169..17327733	GenBank	https://www.ncbi.nlm.nih.gov/nuccore/Or74a	The genome sequence of Drosophila melanogaster|Adams,M.D., Celniker,S.E., Holt,R.A., Evans,C.A., Gocayne,J.D., Amanatides,P.G., Scherer,S.E., Li,P.W., Hoskins,R.A., Galle,R.F., George,R.A., Lewis,S.E., Richards,S., Ashburner,M., Henderson,S.N., Sutton,G.G., Wortman,J.R., Yandell,M.D., Zhang,Q., Chen,L.X., Brandon,R.C., Rogers,Y.H., Blazej,R.G., Champe,M., Pfeiffer,B.D., Wan,K.H., Doyle,C., Baxter…	Null	AAF49358_1	Null	MSFHRYRPRLPGGELAPMPWPVSLYRVLNHVAWPLEAESGRWTVFLDRLMIFLGFLVFCEHNEVDFHYLIANRQDMDNMLTGLPTYLILVEMQIRCFQLAWHKDRFRALLQRFYAEIYVSEEMEPHLFASIQRQMLATRVNSTVYLLALLNFFLVPVTNVIYHRREMLYKQVYPFDNTQLHFFIPLLVLNFWVGFIITSMLFGELNVMGELMMHLNARYIQLGQDLRRSAQMLLKKSSSLNVAIAYRLNLTHILRRNAALRDFGQRVEKEFTLRIFVMFAFSAGLLCALFFKAFTNPWGNVAYIVWFLAKFMELLALGMLGSILLKTTDELGMMYYTADWEQVIHQSDNVGENVKLMKLVTLAIQLNSRPFFITGLNYFRVSLTAVLKIIQGAFSYFTF…	47414.4	33.1978	9.32788	ATGTCGTTCCATCGCTACAGACCCCGTCTCCCCGGCGGAGAATTGGCTCCGATGCCGTGGCCGGTGTCCTTGTACCGTGTCCTGAATCACGTCGCCTGGCCCCTGGAGGCGGAGTCGGGGCGCTGGACCGTTTTCCTGGACAGGTTGATGATTTTTCTCGGATTCCTGGTCTTCTGCGAGCACAACGAAGTGGACTTTCATTACCTGATAGCCAATCGGCAGGACATGGACAACATGCTGACGGGCTTGCCCACGTATCTGATCCTGGTCGAGATGCAGATACGCTGCTTCCAGTTGGCCTGGCACAAGGATCGCTTCCGGGCCCTGTTGCAGCGCTTCTATGCGGAAATCTACGTCAGCGAGGAGATGGAACCCCACTTGTTTGCCAGCATTCAAAGG…	Null
iORL000292	KF487712.1	AII01110.1	NULL	Dendrolimus kikuchii	Dendrolimus kikuchii odorant receptor (OR33) mRNA, complete cds	-	-	-	GenBank	https://www.ncbi.nlm.nih.gov/nuccore/KF487712.1	Antennal transcriptome analysis and comparison of olfactory genes in two sympatric defoliators, Dendrolimus houi and Dendrolimus kikuchii (Lepidoptera: Lasiocampidae)|Zhang,S., Zhang,Z., Wang,H. and Kong,X.|Insect Biochem. Mol. Biol. 52C, 69-81 (2014)	Null	AII01110_1	Null	METQLSYLSLKPHLQNLTLIGFYPFLETSSKVRKMLHNIYMKLVLTFILLYTVQQVIKVYHVKHDPNKVMDTMYLLLTNSDTIFKQILLWINVDEIEELLNTMKGPVFNQKQTGHHEFLSRVAQQARVSLRVYNIVALSTCLLWVLYPIMLYSQGKPVEFAIWLPFDENSSPQFYFTVIYVWIQTSWVAYGNSSMDVFISFFFAQCKTQLSILRFDLEAIINRSKEEMKQSSLSFEDIFARRFRKIMLHYNEIVRFSTNIQNIFGRVIFYQFLITGWILCTAAYKTVNMNPCSVDFVSMILYICCILTEVFLFCYIGNEITHESVILVESAYMMDWLEVPVTHRKNLIVFMERIKKPITLIAGLLIPLSNGTFISIVRSSYTFYAFLKNTEE	46027.6	47.1777	8.33339	ATGGAAACCCAATTATCATACCTCAGCTTAAAACCACATCTACAAAATTTAACACTTATTGGGTTTTATCCATTTTTGGAAACATCTTCAAAAGTACGAAAAATGTTACATAATATTTATATGAAATTGGTCTTAACGTTTATTTTATTATACACCGTGCAGCAAGTTATTAAAGTTTATCACGTAAAACATGATCCTAATAAAGTAATGGATACAATGTATTTACTCTTAACTAACTCAGATACAATATTTAAGCAAATACTCCTTTGGATAAATGTCGACGAAATTGAAGAATTACTTAATACCATGAAAGGTCCTGTATTTAATCAGAAACAGACGGGGCATCATGAATTTTTATCGCGGGTCGCGCAGCAGGCCAGAGTGTCCCTCCGGGTATAC…	Null
iORL000293	MG204676.1	AXX83042.1	NULL	Yemma signatus	Yemma signatus odorant receptor (OR41) mRNA, complete cds	-	-	-	GenBank	https://www.ncbi.nlm.nih.gov/nuccore/MG204676.1		Null	AXX83042_1	Null	MKTLVQLYYRILMGSLRLVTGHKTIQTWTFHKGCLRILGNDWEVRKPKRSLLRIIWTVLYPASYILLLGISVVLTVKNAITILKHQGKSGDILQFIRAMNGFIVSIAYVYAAAKGIIFKAQGGQLLRLMDMLDELGEQDDDGRPHRDRALLNCTLYMGLLFVTPGAWTIYFVFFHQAIPYPTEFPWSEDTHLGYFASFSTDFVTAVYCAALHSVYDTMFPMVVGVISGHLASLKAKLAKFGGGGLDGKEESVLRKCHLKHVDILRIMKHMNDCFRLLFLVQTTYTVLHACVIIYQVMQVSDIALAIMNTSPILSSAYSQLLMYCYYGQLLTTNFEELKEGLYENKWYNCDGRTKKSLCLMTLMADRPVRLESYGITSAAHHTYLSSLQDSISYYLILKT…	45925.4	31.0114	8.78293	ATGAAAACCTTGGTCCAGCTGTACTATAGGATCCTAATGGGGAGCCTCCGGTTGGTCACGGGTCACAAGACAATACAGACCTGGACTTTCCACAAAGGCTGCCTCAGGATTCTCGGAAACGATTGGGAGGTTCGGAAACCAAAGCGGTCATTACTCAGAATCATCTGGACTGTGCTCTACCCGGCTTCGTATATTTTATTACTGGGCATCAGCGTCGTGCTCACCGTGAAAAACGCTATTACGATCTTGAAACATCAAGGGAAAAGCGGGGATATCCTGCAGTTTATCCGTGCAATGAATGGATTCATTGTCTCTATTGCATACGTGTACGCGGCTGCAAAGGGTATAATCTTCAAGGCCCAAGGCGGTCAGCTGCTCCGACTCATGGACATGCTGGAC…	Null
iORL000294	JF719950.1	AEB91852.1	NULL	Drosophila melanogaster	Drosophila melanogaster strain RAL-732 odorant receptor 35a (Or35a) gene, complete cds	-	-	15623558..15622128	GenBank	https://www.ncbi.nlm.nih.gov/nuccore/JF719950.1	Genetic variation in odorant receptors contributes to variation in olfactory behavior in a natural population of Drosophila melanogaster|Richgels,P.K. and Rollmann,S.M.|Chem. Senses 37 (3), 229-240 (2012)	Null	AEB91852_1	Null	MVRYVPRFADGQKVKLAWPLAVFRLNHIFWPLDPSTGKWGRYLDKVLAVAMSLVFMQHNDAELRYLRFEASNRNLDAFLTGMPTYLILVEAQFRSLHILLHFEKLQKFLEIFYANIYIDPRKEPEMFRKVDGKMIINRLVSAMYGAVISLYLIAPVFSIINQSKDFLYSMIFPFDSDPLYIFVPLLLTNVWVGIVIDTMMFGETNLLCELIVHLNGSYMLLKRDLQLAIEKILVARDRPHMAKQLKVLIIKTLRKNVALNQFGQQLEAQYTVRVFIMFAFAAGLLCALSFKAYTNPMANYIYAIWFGAKTVELLSLGQIGSDLAFTTDSLSTMYYLTHWEQILQYSTNPSENLRLLKLINLAIEMNSKPFYVTGLKYFRVSLQAGLKILQASFSYFTFL…	-	-	-	ATGGTTCGTTACGTGCCCCGGTTCGCTGATGGTCAGAAAGTAAAGTTGGCTTGGCCCTTGGCGGTTTTTCGGTTAAATCACATATTCTGGCCATTGGATCCGAGCACAGGGAAATGGGGCCGATATCTGGACAAGGTTCTAGCTGTTGCGATGTCCTTGGTTTTTATGCAACACAACGATGCAGAGCTGAGGTACTTGCGCTTCGAGGCAAGTAATCGGAATTTGGATGCCTTTCTCACAGGAATGCCAACGTATTTAATCCTCGTGGAGGCTCAATTTAGAAGTCTTCACATTCTACTGCACTTCGAGAAGCTTCAGAAGTTTTTAGAAATATTCTACGCAAATATTTATATTGATCCCCGTAAGGAACCCGAAATGTTTCGAAAAGTGGATGGAAAG…	Null
iORL000295	FR669393.1	CBW30722.1	NULL	Drosophila melanogaster	Drosophila melanogaster Or67b gene for odorant receptor, isolate CN22	-	-	9629193..9627412	GenBank	https://www.ncbi.nlm.nih.gov/nuccore/FR669393.1	Odorant receptor (Or) genes: polymorphism and divergence in the D. melanogaster and D. pseudoobscura lineages|Conceicao,I.C. and Aguade,M.|PLoS ONE 5 (10), E13389 (2010)	Null	CBW30722_1	Null	MQDQLDHELERIDKLPKLGLLWVEYSAYALGVNIAPRKRSSKYCRLTRILVLIVNLSIIYSLVAFIMENYMISFETYVEAVLLTFQLSVGVVKMFHFQNKVESCSQLVFSTETGEVLKSLGLFQLDLPRKKELLSSVSLILLNNWMIIDRQVMFFFKIVCMPVLYYCVRPYFQYIFDCYIKDKDTCEMTLTYPAIVPYLQLGNYEFPSYVIRFFLLQSGPLWCFFAVFGFNSLFVVLTRYESGLIKVLRFLVQNSTSDILVPKDQRVKYLQCCVRLFARISSHHNQIENLFKYIILVQCSVSSILICMLLYKISTVLEVGWVWMGMIMVYFVTIALEITLYNVSAQKVESQSELLFHDWYNCSWYNESREFKFMIKMMLLFSRRTFVLSVGGFTSLSHK…	49515.2	38.0691	8.92695	ATGCAGGACCAACTGGATCACGAGCTGGAGCGGATCGACAAGCTGCCAAAACTGGGGCTTCTCTGGGTGGAGTACAGTGCCTATGCACTAGGAGTTAATATTGCACCGAGGAAGCGTAGCTCGAAATACTGTCGATTAACTCGCATTTTGGTGTTGATTGTTAACTTGAGTATAATCTACAGTCTCGTCGCCTTTATTATGGAGAACTATATGATCTCCTTCGAGACCTACGTTGAGGCTGTTTTGCTTACCTTTCAATTAAGCGTTGGTGTGGTTAAGATGTTTCACTTTCAGAACAAAGTGGAATCGTGTTCCCAACTAGTGTTTTCTACGGAGACTGGAGAGGTATTAAAGTCCCTGGGTCTTTTTCAATTGGATTTGCCGAGAAAAAAGGAACTG…	Null
iORL000296	FN422570.1	CBA13724.1	NULL	Drosophila simulans	Drosophila simulans partial or67b gene for odorant receptor 67b, strain 14021-0251.199	-	-	8997075..8995601	GenBank	https://www.ncbi.nlm.nih.gov/nuccore/FN422570.1	Tests for selection on chemosensory genes based on polymorphism and divergence in Drosophila melanogaster and D. simulans|Gardiner,A., Wengraf,D., Lu,J., Jordan,W.C., Ritchie,M.G. and Butlin,R.K.|Unpublished	Null	CBA13724_1	Null	TRIAVLIVNLSIIYSLVAFIMENYMISFETYVEAVLLTFQLSVGVVKMFHFQSKVESCSQLVFSTETGEVLKSLGLFNLELPRKKELLSSVSLILLNNWMIIDRQVMFFFKIVCMPVLYYCVRPYFQYIFDCYIKDKDTCEMTLHHNQIENLFKYIILVQCSVSSILICMLLYKISTVLEVGWVWMGMIMVYFVTIALEITLYNVSAQKVESQSELLFHDWYNCSWYNESREFKFMIKMMLLFSRRTFVLSVGGFTSLSHKFLV	31043.7	35.6667	6.88493	ACTCGCATTGCGGTATTGATTGTTAACTTAAGCATCATCTACAGTCTGGTCGCCTTCATTATGGAGAACTATATGATCTCCTTCGAGACCTACGTTGAGGCTGTTTTACTTACCTTTCAATTAAGCGTTGGTGTGGTCAAGATGTTTCACTTTCAGAGCAAAGTGGAATCGTGTTCCCAACTAGTGTTTTCTACAGAGACTGGTGAGGTATTAAAGTCACTGGGTCTTTTCAATTTGGAATTGCCGAGAAAAAAGGAACTGCTGAGCTCAGTTAGTTTGATTTTGCTTAACAATTGGATGATCATCGATCGTCAGGTGATGTTCTTCTTCAAGATCGTTTGCATGCCTGTTCTATACTATTGTGTGCGACCATATTTTCAATATATCTTCGATTGCTAT…	Null
iORL000297	KY707183.1	AVF19625.1	NULL	Peridroma saucia	Peridroma saucia putative odorant receptor (OR13) mRNA, partial cds	-	-	-	GenBank	https://www.ncbi.nlm.nih.gov/nuccore/KY707183.1		Null	AVF19625_1	Null	MTSLFRKYCFKKKSKQRVNEKVYDKTDYDESYAPTKKVLGWVAIRMTHSINANTTKWWDLFYWFELANLFLAGPSEVVSMVTTAYEAKTFRDSIKVFRMMPCFGCVVLSIFKSIKMVIHRPVYENMANELRAMWPEGEVSDEEHEIIKGALKQLNLIVKGYYWCNNALLISFLSPPYFITIARYFGYDSPMVLHFLYWLPFDPYQPIYYEITLVVQTWHALVVIWFNVAWDMLFCLFLCHITTQFDLLARRVQRLFYVTVDQQLVRSYPMASVSEEMLRTEGERIKSVGDNYWDERHQKDITQIVHRHHALIRLTGDVEKMFSLALLINFMNSSIIICFCGFCCVLIEEWNEVAYKSFLVTALTQTWLLCWYGQKLIDSSQRLADALYDCGWYNGSKRA…	53379.7	29.4895	8.65238	ATGACTTCTTTGTTCAGAAAGTACTGTTTCAAGAAAAAGTCTAAGCAAAGGGTCAATGAGAAAGTGTATGATAAGACGGACTACGATGAGTCCTACGCTCCGACGAAGAAGGTGCTCGGATGGGTGGCCATCCGCATGACGCATAGCATCAACGCGAACACAACCAAATGGTGGGACCTGTTCTATTGGTTCGAGCTGGCAAACCTGTTCCTAGCAGGCCCGTCTGAGGTGGTCAGCATGGTGACGACGGCGTACGAGGCGAAGACCTTCCGCGACTCTATCAAGGTGTTTCGCATGATGCCCTGCTTCGGGTGCGTCGTGTTATCGATATTTAAGTCCATCAAGATGGTGATCCACCGCCCCGTATACGAGAACATGGCGAATGAGCTGCGCGCCATG…	Null
iORL000298	FN422677.1	CBA13831.1	NULL	Drosophila simulans	Drosophila simulans partial or83a gene for odorant receptor 83a, strain C167.4	-	-	1241925..1	GenBank	https://www.ncbi.nlm.nih.gov/nuccore/FN422677.1	Tests for selection on chemosensory genes based on polymorphism and divergence in Drosophila melanogaster and D. simulans|Gardiner,A., Wengraf,D., Lu,J., Jordan,W.C., Ritchie,M.G. and Butlin,R.K.|Unpublished	Null	CBA13831_1	Null	IKDDSKRRDLFVFVRQTMCVAAMYPFGYYVKGSGVLADLVRVCDLAYELFNYFVSVHIAGLYICTIYINYGKGDLDFFVNCLIQTIIYLWTIAMKLYFRRFRTGLLNAILSNINDEYEPRSAVGFSFVTMAGSYRMSKLLIKTYVYCCYIGTIFWLALPIAYRDGSLPLACWYPFDYTQPGVYEVVFLLQAMGQIQVAASFASSSGLHMVLCVLISGQYDVLFCSLKNVLASSYVLMGANMAELQLQAEQSAADVEPGQYAYSVEEETPLQELLKVGSSMDFSSAFRLSFVRCIQHHRYIVAALKKIERFYSPIWFVKIGEVTFLMCLVAFVSTKSTTANSFMRMVSLGQYLLLVLYELFIICYFADIVFQNSQRCGEALWRSPWQRHLKEVRSDYMFF…	50854.9	38.8224	8.5649	ATTAAGGACGACTCCAAGCGTCGCGACCTGTTCGTATTTGTGAGGCAAACCATGTGTGTAGCGGCCATGTATCCCTTTGGTTACTACGTGAAGGGATCTGGAGTCCTGGCCGACCTGGTGCGAGTCTGCGACTTGGCCTACGAGCTCTTTAACTACTTCGTATCGGTGCACATAGCGGGTCTGTACATCTGCACCATCTACATAAACTATGGGAAAGGCGACCTGGACTTCTTCGTGAACTGCTTGATACAAACCATTATTTATCTGTGGACCATAGCGATGAAGCTCTACTTTCGGAGGTTCAGAACTGGATTGCTGAATGCCATTCTGTCCAACATCAATGATGAGTACGAGCCACGTTCGGCTGTGGGATTCAGCTTCGTCACAATGGCGGGATCC…	Null
iORL000299	FN422510.1	CBA13664.1	NULL	Drosophila simulans	Drosophila simulans partial or71a gene for odorant receptor 71a, strain 14021-0251.181	-	-	14392253..14391073	GenBank	https://www.ncbi.nlm.nih.gov/nuccore/FN422510.1	Tests for selection on chemosensory genes based on polymorphism and divergence in Drosophila melanogaster and D. simulans|Gardiner,A., Wengraf,D., Lu,J., Jordan,W.C., Ritchie,M.G. and Butlin,R.K.|Unpublished	Null	CBA13664_1	Null	LKWWRLGPGKESISTPDWTNWQAYALHVPFTFLFVLLLWLEAIKSRDIQHTADVLLICLTTTALGGKMINIWKYAHVAQGILFEWSTWDLFELRSKQEVDMWRFEHRRFNRVIMFYCLCSVGVIPLIVIQPLFDIPNRLPFWMWTPFDWQQPVLFWYAFIYQVTTIPIICICNVTMDVVNWYLMLHLSLCLRMLGQRLSKLQHDDKDLREKFLELVHLHQRLKQQAQDLPGFAAMMQYLVAMIMQVMLPTIYGNAVIDSANMLTDSXYNSDWPDMNSRMRRLVLMFMVYLNRPVTLKAGGFFHIGLPLFTKTMNQAYSLLALL	-	-	-	CTAAAATGGTGGCGTCTTGGGCCGGGGAAGGAATCCATCTCCACGCCGGACTGGACTAACTGGCAGGCATATGCCTTGCACGTTCCATTTACCTTCTTGTTTGTGTTGCTTTTGTGGTTGGAGGCAATCAAGAGCAGGGATATACAGCATACCGCCGATGTCCTTTTGATTTGCCTGACCACCACTGCCTTGGGCGGTAAAATGATCAATATCTGGAAGTATGCCCATGTGGCCCAAGGCATTTTGTTCGAGTGGAGCACGTGGGATCTTTTCGAGCTGAGGAGCAAACAGGAAGTGGATATGTGGCGGTTCGAGCATCGACGTTTCAATCGTGTTATTATGTTTTACTGTTTGTGCAGTGTTGGTGTCATCCCATTGATTGTGATTCAACCGTTGTTT…	Null
iORL000300	KY283761.1	AST36420.1	NULL	Cydia nigricana	Cydia nigricana putative odorant receptor Orco (OR) mRNA, complete cds	-	-	-	GenBank	https://www.ncbi.nlm.nih.gov/nuccore/KY283761.1	Antennal transcriptomes of three tortricid moths reveal putative conserved chemosensory receptors for social and habitat olfactory cues|Gonzalez,F., Witzgall,P. and Walker,W.B.|Sci Rep 7, 41829 (2017)	Null	AST36420_1	Null	MMGKVKSQGLVSDLMPNIKLMQMAGHFLFNYTDETGGMSLLLRKVYASMHAFLIVVNFICMGINMAQYSDEVNELTANTITVLFFAHTIIKLAFFAINSKSFYRTLAVWNQSNSHPLFTESDARYHQLSLDKSRRLLYFICGTTCLSVVSWVTLTFFGESVRLIADKESNDTLTEPAPRLPLKAWYPFDAMSGSMYIMAFVYQIYWLLFSMLIANLLDVMFCSWLIFACEQLMHLKAIMKPLMELSAALDTYRPNTAELFRASSTEKSEKIPEPTDMDIRGIYSTQQDFGMMLRGAGGRLQNFNSPNPNPNGLTQKQEMLARSAIKYWVERHKHVVRLVASIGDTYGTALLFHMLVSTITLTLLAYQATKIDGLNVYAFSTVGYLSYTLGQVFHFCIFG…	53467.7	31.7017	7.11672	ATGATGGGCAAAGTGAAATCTCAGGGCCTTGTGTCCGACTTGATGCCAAACATCAAGCTGATGCAAATGGCCGGACATTTCCTATTTAATTACACCGATGAAACCGGTGGCATGTCATTGTTGCTGCGTAAAGTATACGCCTCAATGCACGCCTTCCTAATTGTTGTCAATTTCATCTGTATGGGCATCAATATGGCTCAGTACTCCGATGAAGTCAATGAGCTCACTGCTAATACTATCACGGTCTTGTTCTTCGCGCACACTATTATCAAGCTGGCCTTCTTTGCGATCAACTCTAAGAGCTTCTACAGGACCCTGGCAGTATGGAATCAGTCAAACAGCCATCCGCTCTTCACAGAGTCGGACGCCCGGTACCACCAGCTGTCGCTGGACAAGAGC…	Null
iORL000301	MG204674.1	AXX83040.1	NULL	Yemma signatus	Yemma signatus odorant receptor (OR39) mRNA, partial cds	-	-	-	GenBank	https://www.ncbi.nlm.nih.gov/nuccore/MG204674.1		Null	AXX83040_1	Null	RRDTKHYLIILFCALWFLSAAPAAVAFNSLLPYRVSVVTSGLKVLQGRVRELRDTKEGGGVGLMSSSWDLRDIIRIHQQIIRLNGKMNKSLSAPIFIYRAITNFAVCFLMFLINQVLGKDTLLTFLAFTFLIMTISIALVVFCGSEYLQSKNDELTYEIYDLPWYRQPPPVRKIFVMVLAEANRPLTVTWKALFTINLQSFMQMLNTAYSYYTLMKSVHKGDVDLRG	25993.4	36.7678	9.65087	CGCCGGGACACCAAGCACTACCTCATCATCCTCTTCTGCGCCTTGTGGTTCCTGTCCGCAGCACCCGCAGCAGTCGCCTTCAACAGCCTCCTCCCGTACAGGGTGTCCGTGGTCACCTCCGGCCTCAAGGTACTCCAGGGGAGGGTGAGGGAGCTCCGGGACACCAAGGAGGGCGGAGGCGTTGGCCTCATGTCCTCCAGCTGGGACCTCAGGGACATCATCAGGATACACCAGCAGATAATAAGATTGAACGGGAAGATGAACAAGTCCTTAAGCGCACCGATCTTCATATACAGGGCGATAACGAATTTCGCTGTGTGTTTCCTTATGTTCCTCATCAACCAGGTTCTCGGTAAGGACACGCTACTGACGTTCCTCGCCTTCACATTCCTCATCATG…	Null
iORL000302	MG859464.1	AXM05292.1	CchlOR174	Campoletis chlorideae	Campoletis chlorideae isolate CchlOR174 odorant receptor mRNA, partial cds	-	-	-	GenBank	https://www.ncbi.nlm.nih.gov/nuccore/MG859464.1	An odorant receptor mediates the attractiveness of cis-jasmone to Campoletis chlorideae, the endoparasitoid of Helicoverpa armigera|Sun,Y.L., Dong,J.F., Ning,C., Ding,P.P., Huang,L.Q., Sun,J.G. and Wang,C.Z.|Insect Mol. Biol. (2018) In press	Null	AXM05292_1	Null	HVVQGIAYHSEVLQYSKDVKEVFESVVFAEMCTALTTAGGCCFLCQVVPKQYLPRIASGILAMIMQMLILCWPPDSLQEESLRVAHAAYSLRWYDWTGKEGKLIYIIITKSHQPVVITAKKMIAISLQTFVWLLKSTFSMFTLL	16307.2	45.8062	8.31205	CATGTCGTCCAAGGTATCGCGTACCATTCTGAAGTTTTGCAATATTCGAAAGACGTGAAAGAAGTTTTTGAATCCGTCGTCTTCGCAGAAATGTGTACCGCCCTCACAACGGCTGGTGGTTGCTGCTTTCTCTGTCAAGTCGTGCCCAAACAATACCTTCCAAGGATCGCTAGCGGCATATTAGCGATGATAATGCAAATGCTTATATTGTGTTGGCCGCCGGACTCGCTTCAAGAGGAGAGTTTAAGAGTCGCACATGCGGCATACAGTCTCCGTTGGTACGATTGGACTGGAAAAGAAGGCAAACTTATCTACATTATTATCACGAAATCACACCAACCCGTAGTTATAACGGCGAAGAAAATGATCGCAATATCATTGCAGACGTTCGTATGGCTT…	Null
iORL000303	FN422572.1	CBA13726.1	NULL	Drosophila melanogaster	Drosophila melanogaster partial or67c gene for odorant receptor 67c, strain 14021-0231.07	-	-	10244616..10243468	GenBank	https://www.ncbi.nlm.nih.gov/nuccore/FN422572.1	Tests for selection on chemosensory genes based on polymorphism and divergence in Drosophila melanogaster and D. simulans|Gardiner,A., Wengraf,D., Lu,J., Jordan,W.C., Ritchie,M.G. and Butlin,R.K.|Unpublished	Null	CBA13726_1	Null	YAHRSTNPLKSLFCKIYLYAGFLIFNVLVIGELVFLYNSIPDFETIRLAIAVAPCMGFSLAVDFIQAATVRGKTTLFPVLDDLVNSHPKTRAKQMEYKLPDFEKTMKRVINIFTFLCLAYTITFSFYPAIKASVKFNFLGYDTFDRNFVFLIWFPFDATRNNLIYWIMYEHVNDLYSFSLLLNFLMASMQICFIAFQVTESTVEVIIIYCIFLMTSMVQVFMVCYYGDTLIAASLKVGDAAYNQKWFQCSKSYCTMLKLLIMRSQKPASIRPP	31589.1	23.8689	8.81317	TACGCCCATCGATCTACAAATCCCCTAAAATCGCTTTTCTGCAAGATCTATTTGTATGCGGGATTCTTAATTTTTAATGTGTTGGTAATCGGAGAACTGGTGTTCTTGTACAACTCAATTCCGGACTTTGAAACCATTCGATTGGCCATCGCGGTGGCTCCATGTATGGGATTTTCTCTGGCAGTTGATTTTATACAAGCAGCCACGGTTAGAGGCAAGACAACACTATTTCCGGTACTTGATGATTTGGTGAACTCGCATCCGAAAACCCGGGCAAAGCAAATGGAATACAAATTGCCGGACTTTGAAAAGACCATGAAACGTGTGATCAATATATTCACCTTTCTCTGCTTGGCCTATACGATTACGTTCTCCTTTTATCCGGCCATCAAGGCATCC…	Null
iORL000304	MH050669.2	AZT78928.2	DabiOR17	Dioryctria abietella	Dioryctria abietella clone DabiOR17 odorant receptor mRNA, partial cds	-	-	-	GenBank	https://www.ncbi.nlm.nih.gov/nuccore/MH050669.2		Null	AZT78928_2	Null	MISSQTTCALWALKPLFDDTGRNFPFNMWMPVTPETSPQYEFGYAFQLVTICISAYMYFGVDSVAMSTLMFGCAQIQIVQDKILRVASVDYTKTKPDDRKELMSRNHKILVECVNQHQAIVSYTQMIEDAYHSYLLFQLTGSVGIFCMSALRLLVVSWQSMQFFSMISYLFVMSSQLFICCWCGNELTCTSEELHTVMYKCMWYEQDVRFKRDLCFAMMRMSRPMVLRAGHYVTLSWQTYVAVLRMSYSYFAVLNQAHK	30172.1	51.1529	7.50828	ATGATCAGCTCACAGACAACGTGTGCGTTATGGGCTCTGAAGCCGCTATTTGATGACACGGGGAGAAATTTTCCTTTCAATATGTGGATGCCCGTGACTCCCGAGACTTCCCCGCAGTACGAGTTCGGCTACGCATTCCAGCTGGTGACAATTTGCATCAGCGCCTACATGTACTTCGGGGTGGACAGCGTCGCGATGTCCACTCTCATGTTCGGCTGCGCGCAGATTCAAATCGTTCAGGATAAAATATTGAGAGTAGCTTCAGTGGATTACACCAAAACCAAGCCAGATGACCGCAAAGAATTAATGTCCAGAAATCACAAAATTCTGGTCGAATGCGTCAATCAGCATCAGGCTATTGTCTCATATACACAAATGATCGAAGACGCGTACCACTCG…	Null
iORL000305	HQ881903.1	ADV57939.1	NULL	Culex pipiens complex sp. YL-2011	Culex pipiens complex sp. YL-2011 isolate A2-4 haplotype 1 odorant receptor Or2 (CPIJ002479) gene, exons 2 through 4 and partial cds	-	-	-	GenBank	https://www.ncbi.nlm.nih.gov/nuccore/HQ881903.1	High degree of single nucleotide polymorphisms in California Culex pipiens (Diptera: Culicidae) sensu lato|Lee,Y., Seifert,S.N., Nieman,C.C., McAbee,R.D., Goodell,P., Fryxell,R.T., Lanzaro,G.C. and Cornel,A.J.|J. Med. Entomol. 49 (2), 299-306 (2012)	Null	ADV57939_1	Null	DFLQRIAEVYSEIAMIDDHVVQKLVRKFTKRARLLSKANLVLGAVISTCYVVYPLFTGTRSLPYGMFIPGVNNFKTPLYQVFFIGQAVLTFPGCCMYIPFTSFFATTTLFGLVQIQTLQRQLRTFKDEVVKENRALVESKLEKCIEDHKRIIRYVSDVNSLVTYICLIEFMSFGLMLCALLFLLNIIENPAQIIIVVAY	22789.8	38.1231	8.89672	GATTTCTTGCAACGCATCGCCGAAGTTTACTCGGAAATTGCTATGATTGACGATCACGTGGTGCAGAAGCTGGTGAGAAAATTCACCAAACGTGCCCGACTGCTCTCCAAGGCCAACCTGGTCCTCGGGGCAGTCATCAGCACCTGTTACGTGGTCTACCCGCTGTTCACCGGCACACGTAGCCTCCCGTACGGAATGTTCATCCCCGGGGTAAACAACTTCAAGACGCCCCTGTACCAGGTTTTCTTCATCGGCCAAGCGGTGCTCACTTTTCCCGGCTGCTGCATGTACATCCCTTTCACGAGCTTCTTCGCCACGACTACTTTGTTCGGGTTGGTGCAAATTCAAACTTTGCAGCGCCAACTGCGAACTTTCAAGGATGAGGTCGTTAAGGAAAAC…	Null
iORL000306	FN422679.1	CBA13833.1	NULL	Drosophila simulans	Drosophila simulans partial or83a gene for odorant receptor 83a, strain Inbred6, simulans	-	-	1241925..1	GenBank	https://www.ncbi.nlm.nih.gov/nuccore/FN422679.1	Tests for selection on chemosensory genes based on polymorphism and divergence in Drosophila melanogaster and D. simulans|Gardiner,A., Wengraf,D., Lu,J., Jordan,W.C., Ritchie,M.G. and Butlin,R.K.|Unpublished	Null	CBA13833_1	Null	IKDDSKRRDLFVFVRQTMCVAAMYPFGYYMKGSGVLADLVRVCDLAYELFNYFVSVHIAGLYICTIYINYGQGDLDFFVNCLIQTIIYLWTIAMKLYFRRFRTGLLNAILSNINDEYEPRSAVGFSFVTMAGSYRMSKLLIKTYVYCCYIGTIFWLALPIAYRDGSLPLACWYPFDYTQPGVYEVVFLLQAMGQIQVAASFASSSGLHMVLCVLISGQYDVLFCSLKNVLASSYVLMGANMAEIQLQAEQSAADAEPGQYAYSVEEETLLQELLKVGSSMDFSSAFRLSFVRCIQHHRYIVAALKKIERFYSPIWFVKIGEVTFLMCLVAFVSTKSTTANSFMRMVSLGQYLLLVLYELFIICYFADIVFQNSQRCGEALWRSPWQRHLKEVRSDYMFF…	50874.9	39.9614	8.45601	ATTAAGGACGACTCCAAGCGTCGCGACCTGTTTGTATTCGTAAGGCAAACCATGTGTGTAGCGGCCATGTATCCCTTTGGTTACTACATGAAGGGATCTGGAGTCCTGGCCGACCTGGTGCGAGTCTGCGACTTGGCCTACGAGCTCTTTAACTACTTCGTATCGGTGCACATAGCTGGCCTGTACATCTGCACCATCTACATCAACTATGGGCAAGGCGACCTGGACTTCTTCGTGAACTGCTTGATACAAACCATTATTTATCTGTGGACCATAGCGATGAAGCTCTACTTTCGGAGGTTCAGAACTGGATTGCTGAATGCCATTCTGTCCAACATCAATGATGAGTACGAGCCACGTTCGGCTGTGGGATTCAGCTTCGTCACAATGGCGGGATCC…	Null
iORL000307	HM595405.1	ADM32897.1	NULL	Manduca sexta	Manduca sexta odorant receptor OR-4 mRNA, complete cds	-	-	57994..52945	GenBank	https://www.ncbi.nlm.nih.gov/nuccore/HM595405.1	Sex-Specific Odorant Receptors of the Tobacco Hornworm Manduca Sexta|Grosse-Wilde,E., Stieber,R., Forstner,M., Krieger,J., Wicher,D. and Hansson,B.S.|Front Cell Neurosci 4 (2010)	Null	ADM32897_1	Null	MKFFVDGSEIAHITKPQDIQYMQMLKFFTNSLAGWPIEAVEGIDGKKNFYWRNGLVVIAYAYFFGQVFYIYRYINDYTFLVMGHSYITVLMTIVTIARHTLPYFKCYDDTTADFVHNIHLFNYRNKPGYYKEFHLKIHKISHAFSVYLCTLLVTGPSMFNGIPLYNNYASGAFSFNRSPNVTYEQAVSLLLPFDDTNNFKGYFVVFLANCCVSYISSCCLCIYDLLLSLMVFHLWGHLKILTKTLDNFPKPGFLNPQAIEADPNKSLKFSDEELKVIHKKLGECVAHHQLISNFSTRMSNTFGLSLFIYYGFHQLSGCLLLLECAQLEAAAIICYGPLTLVVFQQLIQLSFIFELIGTVNEGLTDSVYCLPWEAMDQGNKKIVFTFLRQSQKSMNLKAL…	49428.1	30.5541	7.89778	ATGAAGTTTTTTGTAGACGGCAGCGAAATAGCGCACATAACAAAACCTCAAGATATACAATATATGCAAATGTTAAAGTTTTTTACGAATTCGCTAGCAGGTTGGCCTATCGAGGCTGTGGAAGGGATAGACGGCAAGAAAAATTTTTACTGGAGAAACGGCTTGGTTGTCATTGCATATGCGTATTTTTTCGGACAAGTGTTTTATATTTACAGGTATATTAACGATTACACATTTTTAGTCATGGGTCATTCGTACATCACTGTACTCATGACTATTGTAACAATAGCTCGACACACATTACCATACTTCAAATGCTACGACGATACGACTGCCGACTTCGTGCATAATATCCACCTTTTCAATTATCGAAACAAACCTGGCTACTACAAGGAGTTT…	Null
iORL000308	KC778514.1	AGS43061.1	NULL	Cephus cinctus	Cephus cinctus odorant receptor Or3b mRNA, partial cds	-	-	3601..2209	GenBank	https://www.ncbi.nlm.nih.gov/nuccore/KC778514.1	Odorant receptors of a primitive hymenopteran pest, the wheat stem sawfly|Gress,J.C., Robertson,H.M., Weaver,D.K., Dlakic,M. and Wanner,K.W.|Insect Mol. Biol. 22 (6), 659-667 (2013)	Null	AGS43061_1	Null	MNMPEAMKVLTWNKWVLEFLGIWPSNESLFTFSFFFFLVSMATCFVYADLIYRISDFKYVVENLTENIVLTLLCCKIGLYRLNRRLMKEILLDIKMDYAIELYNTEEQKSIFLAYNRLSKSFIKYSVTTTTVATVLYYIQPLMDHANSHRKLTENSSITYILPYHMRMFFNITESSLYYYVYAYEGVLVPIIACGYSGTDCLLVTLTLHLCAQISVLANQVENLNGDFRKFHSHLKQVVTKHSRIISLSVKLRTAFAYFLLVQLVGATLVVCLAIYNLLKNYATGHTAQLFGFIFYGSSVTVQLLGYSFIGERLMTEGKECILQLQMVRFVTDIRQSC	-	-	-	ATGAATATGCCGGAAGCTATGAAAGTGTTAACGTGGAACAAGTGGGTGCTAGAGTTTCTAGGAATTTGGCCATCCAACGAAAGTCTTTTTACGTTTTCCTTCTTCTTCTTTCTTGTGTCTATGGCAACTTGTTTTGTTTATGCGGACTTAATTTATCGTATCTCCGACTTTAAATACGTCGTTGAAAATTTAACGGAAAATATCGTATTAACCTTGCTGTGCTGTAAAATTGGTCTCTACAGATTGAATAGACGATTAATGAAGGAAATATTACTTGATATCAAAATGGATTACGCAATAGAACTGTACAACACAGAGGAACAAAAGTCTATCTTTTTAGCATACAACAGATTGTCCAAGTCATTCATTAAATACTCAGTAACAACAACGACCGTTGCA…	Null
iORL000309	MG859346.1	AXM05174.1	CchlOR90	Campoletis chlorideae	Campoletis chlorideae isolate CchlOR90 odorant receptor mRNA, complete cds	-	-	-	GenBank	https://www.ncbi.nlm.nih.gov/nuccore/MG859346.1	An odorant receptor mediates the attractiveness of cis-jasmone to Campoletis chlorideae, the endoparasitoid of Helicoverpa armigera|Sun,Y.L., Dong,J.F., Ning,C., Ding,P.P., Huang,L.Q., Sun,J.G. and Wang,C.Z.|Insect Mol. Biol. (2018) In press	Null	AXM05174_1	Null	METQLQRYESYARGVKRLLLIAGLWPGHVSSKFFKFVVVFHFSVSVITACGIMYFVVSHIANLNLVTKGLGVAVSFYTILLKVIVFTIHRRSLVDLHETLEKYFRKDLENEEYRAVLLSPIAHFDRPTLYLALATLGVITMYNANPIIGIIIQLSHGNEIIKHRTPLPSKYPFAESNGLWVTRYVIEVGACFALFSITAATDALFGYYVFQMASQLRVLSYRMNKLTVSDDHPGIIKECVIRRQLLAQCRDKLQTIYGPIILWMLTTSAMTMCANIFQASQISLDKAALVFIYIIMKLMQTLLYAWFGLFMSTESEAFRDSVYSCGWPGCGDKLFVSNIKTMLMCKPLVLKAWQFYVISIDMFMTIMNTTLSYFFLLRTLDEK	43807.4	35.3839	9.12126	ATGGAGACACAATTGCAGAGATACGAGTCATATGCTCGTGGGGTCAAACGTCTTTTGTTAATTGCTGGATTATGGCCGGGTCACGTGTCATCGAAATTCTTCAAATTTGTAGTCGTTTTTCATTTTTCAGTGAGCGTTATTACCGCTTGCGGTATTATGTATTTCGTTGTCAGTCACATTGCCAATCTCAATCTTGTGACTAAAGGTCTGGGGGTTGCGGTTAGCTTTTACACAATTTTATTAAAGGTGATAGTGTTTACGATACATCGTCGCAGTCTGGTTGACCTGCACGAAACTCTAGAAAAGTATTTTCGGAAAGACCTAGAAAATGAGGAATATCGAGCAGTGCTGTTGTCCCCGATCGCACACTTTGATCGTCCAACTCTGTACCTGGCACTG…	Null
iORL000310	FN422566.1	CBA13720.1	NULL	Drosophila simulans	Drosophila simulans partial or67b gene for odorant receptor 67b, strain 14021-0251.163	-	-	8997075..8995601	GenBank	https://www.ncbi.nlm.nih.gov/nuccore/FN422566.1	Tests for selection on chemosensory genes based on polymorphism and divergence in Drosophila melanogaster and D. simulans|Gardiner,A., Wengraf,D., Lu,J., Jordan,W.C., Ritchie,M.G. and Butlin,R.K.|Unpublished	Null	CBA13720_1	Null	TRIAVLIVNLSVIYSLVAFIMENYMISFETYVEAVLLTFQLSVGVVKMFHFQSKVESCSQLVFSTETGEVLKSLGLFNLELPRKKELLSSVSLILLNNWMIIDRQVMFFFKIVCMPVLYYCVRPYFQYIFDCYIKDKDTCEMTLHHNQIENLFKYIILVQCSVSSILICMLLYKISTVLEVGWVWMGMIMVYFVTIALEITLYNVSAQKVESQSELLFHDWYNCSWYNESREFKFMIKMMLLFSRRTFVLSVGGFTSLSHKFLV	31029.6	35.6667	6.88493	ACTCGCATTGCGGTATTGATTGTTAACTTAAGCGTCATCTACAGTCTGGTCGCCTTCATTATGGAGAACTATATGATCTCCTTCGAGACATACGTTGAGGCTGTTTTACTTACCTTTCAATTAAGCGTTGGTGTGGTAAAGATGTTTCACTTTCAGAGCAAAGTGGAATCGTGTTCCCAACTAGTGTTTTCTACAGAGACTGGTGAGGTATTAAAGTCACTGGGTCTTTTCAATTTGGAATTGCCGAGAAAAAAGGAGCTGCTGAGCTCAGTTAGTTTGATTTTGCTTAACAATTGGATGATCATCGATCGTCAGGTGATGTTCTTCTTCAAGATCGTTTGCATGCCGGTTCTGTACTATTGTGTGCGACCATATTTTCAATATATCTTCGATTGCTAT…	Null
iORL000311	AB594450.1	BAJ22890.1	OscaOR7b	Ostrinia scapulalis	Ostrinia scapulalis OscaOR7b mRNA for odorant receptor, partial cds	-	-	-	GenBank	https://www.ncbi.nlm.nih.gov/nuccore/AB594450.1	Sex-Linked Pheromone Receptor Genes of the European Corn Borer, Ostrinia nubilalis, Are in Tandem Arrays|Yasukochi,Y., Miura,N., Nakano,R., Sahara,K. and Ishikawa,Y.|PLoS ONE 6 (4), E18843 (2011)	Null	BAJ22890_1	Null	AFRVVGAWPSKFIGDVQTTSDAVVKYIQLVLNVVCQVAGILYLRENMDKLSFFELGHSYITVLMSLVSTSRIITHCTEAYQEIFSLYVRKIHLFNVRNDSEYAMEMHTKIHKLCYFLTFFIHAFMTLGILMFNLIPMYSNYINGKFNRETGAFSGVSNATMEHAVYYLWPFNDTTHPIGYAIIVAFNWYISLVCSINFCTFDLFLYHLVFHIWGHLKILIHNLKTFPRPIGAIRNEEQNDYTEEESKQIYERLKKLVQHHNLIIDFIARISDTFGLSLFVYLCYHQVCGCILLLECSTLELSALIRYGPLTAIIFQLLIQVSLVFELLGSMTESLMNAVYDLPWEYMEVRHRRTVHIMLRQSQVSLNTRALNMVDIGSRTMIAILKTSLSYFVMLR	46048.5	36.1437	7.38119	GCTTTCCGAGTGGTGGGCGCATGGCCATCCAAATTCATTGGCGATGTACAGACTACGTCAGATGCAGTGGTAAAATACATACAGCTGGTTTTAAACGTGGTTTGCCAAGTAGCAGGGATCCTATACCTGCGTGAAAACATGGACAAACTAAGCTTTTTCGAGTTAGGCCATAGTTATATTACCGTGCTCATGTCCCTTGTGTCTACGTCTCGAATCATAACTCATTGTACAGAAGCCTATCAAGAGATCTTCAGTTTATACGTGAGGAAAATACATTTATTCAATGTAAGGAACGATTCCGAGTACGCTATGGAGATGCACACAAAAATTCACAAATTGTGTTACTTTCTTACATTTTTCATTCACGCCTTCATGACATTGGGCATTTTAATGTTCAAC…	Null
iORL000312	MT474674.1	QKN21386.1	NULL	Bactrocera dorsalis	Bactrocera dorsalis odorant receptor (OR94b.1) mRNA, complete cds	-	-	3002077..3000694	GenBank	https://www.ncbi.nlm.nih.gov/nuccore/MT474674.1	Analyses of chemosensory genes provide insight into the evolution of behavioral differences to phytochemicals in Bactrocera species|Wu,Z., Cui,Y., Ma,J., Qu,M. and Lin,J.|Mol. Phylogenet. Evol. (2020) In press	Null	QKN21386_1	Null	MAVKKWSPRNTSSMSRTASANIIIAVLKSLGYWQWTRDPRQPYIEKVERAYRIVLHTTLPFTFIALMLTGVLLSRDLDEIGSILHVLLTEFSLIVKTLHIWRKGGVAWRFMHEVANDPIYDLRQQSEWTKWQQAQRSFAIVSNTYFVAATTVVVFACIGAMMTPADVYVLPMNIYVPFDWHHPRRYWYAWTYNTIASLMTATANAMLDLVNCYFMFHLSLLYKLIGWRLSALRRSANEPLVIEQMSEIFQMHMKVRRLTTECETLVSIPVFSQIILSSFILCFCGYRLQQMEIMENLSMLFSTVEFATVMAVQIFLPCYFGNKVTESSDALTDEIFNSDWTTFDVPTRRFMILYMELLKKPANLMSVNYFIIGVDIFAKTMKNAYSIFALVLNMNN	46015.5	50.5333	8.77997	ATGGCAGTCAAAAAGTGGTCACCACGCAACACGTCTTCAATGTCGAGAACCGCTTCAGCGAACATCATTATTGCTGTGCTGAAGTCACTAGGCTATTGGCAATGGACAAGAGACCCACGCCAACCATACATCGAAAAAGTCGAACGTGCATACCGCATTGTGCTGCACACAACGTTACCATTCACTTTCATTGCGTTAATGTTGACGGGTGTGTTATTATCGCGGGATCTCGATGAGATCGGCAGTATACTACACGTATTGCTAACCGAATTCTCCTTGATCGTAAAGACATTGCATATTTGGCGAAAAGGTGGCGTAGCCTGGCGCTTTATGCACGAAGTGGCCAACGATCCCATATACGATTTGCGCCAACAATCCGAGTGGACCAAATGGCAGCAG…	Null
iORL000313	MT386786.1	QLI62070.1	odorant receptor 27	Streltzoviella insularis	Streltzoviella insularis odorant receptor 27 mRNA, complete cds	-	-	-	GenBank	https://www.ncbi.nlm.nih.gov/nuccore/MT386786.1	Antennal transcriptome analyses and olfactory protein identification in an important wood-boring moth pest, Streltzoviella insularis (Lepidoptera: Cossidae)|Yang Y, Li W, Tao J and Zong S.|Sci Rep 9 (1), 17951 (2019)	Null	QLI62070_1	Null	MPHITNMEAEYIIKPPTQQLYYRTLAKMMSLLSLGEQTWWGYKPYGTIVYINSLLVPIFGPLSLTLQIIYLYQNFRILPLNVLGTIFSMLPITALVNIKIRVHKTKKYENLMKSFMTNIHLHNYKEEDSVVKATIIKIERYTRTMAYCIIFLVNFSWILWSVIPLVNNLNNREAIHNKTMLTQSILYMWMPIDYEYDFQNWLITHVINIYLIGTGCAFLAIPDIINYTIAMHLIGHVILLKHKIVSSFPTELNAKEVKQKLKDLVEYHCFIIKLFKDVESVFGINISANYFNNLLIDSILLYQLMNQEKGDRTSLLFGITIVICMGGLIIMSFILEEIRKQSDDLPESLYGISWENWTVSNQKSLLIILAQLQTELAFVGAGGLRTGVTPMVAIIKSTI…	47251.5	37.512	8.7545	ATGCCGCATATAACAAATATGGAAGCAGAATATATTATAAAACCGCCGACGCAGCAGTTATATTACCGTACGCTTGCTAAAATGATGTCACTGTTGTCTTTGGGCGAACAGACCTGGTGGGGTTACAAACCCTACGGCACTATAGTGTATATCAACAGCTTGCTTGTACCAATTTTCGGACCACTTAGCTTAACGTTACAGATAATATACTTATATCAGAATTTCAGAATTCTACCATTAAATGTGCTTGGTACAATTTTTTCAATGCTACCAATAACAGCTTTGGTTAATATAAAAATACGAGTGCACAAAACGAAAAAATATGAAAATCTTATGAAGTCATTCATGACCAATATTCACTTACACAATTATAAGGAAGAAGATAGTGTTGTTAAAGCA…	Null
iORL000314	MG816583.1	AXF48768.1	NULL	Lobesia botrana	Lobesia botrana odorant receptors OR10 mRNA, complete cds	-	-	-	GenBank	https://www.ncbi.nlm.nih.gov/nuccore/MG816583.1	Analysis of the grapevine moth Lobesia botrana antennal transcriptome and expression of odorant-binding and chemosensory proteins|Rojas,V., Jimenez,H., Palma-Millanao,R., Gonzalez-Gonzalez,A., Machuca,J., Godoy,R., Ceballos,R., Mutis,A. and Venthur,H.|Comp. Biochem. Physiol. Part D Genomics Proteomics 27, 1-12 (2018)	Null	AXF48768_1	Null	MIIVQKIISFAKRLEDPKYPLLGPNLKGLYVYGLWQSGSKLRNSCYNFIHFCAFLFVISQLMELWIIRHNYLEALHNLSLTALGMVCIFKAISYVLWQSYWKELVEDLSNEELSQRDTLNHTCLKLKMNYTNYARIVTYLYWNVVVSTNITMVSAPFLKYATTPEYREQISNGTEPLPQIFSSWFPFDKTTMPGYSVAIFIHILINIHGGGVIALYDSNAVTVMTFIKGQLAILREKCKLLFDDYDKVDREIILNRIKECHRHHNFILKQSLLFNSLLSPVMFLYVLVCSGMICCSVIQFTSEEATPAQKVWVLQYTTALVSQLFLYCWHSNEVAVESQQVDGGVYESGWWKGDVRVRKQLAMLGGKLKRDIAFSAGPFTTLCLPTFIEIIKGSYSFYT…	46790.2	45.3941	8.36402	ATGATCATTGTACAGAAAATAATTTCATTTGCTAAAAGACTTGAGGATCCGAAATACCCTTTATTGGGTCCGAATTTGAAAGGGCTTTACGTTTACGGCCTTTGGCAAAGTGGAAGTAAATTACGCAATAGCTGTTACAATTTCATACATTTCTGCGCTTTTCTATTTGTAATCAGCCAACTGATGGAACTATGGATTATAAGGCATAATTATTTGGAGGCCTTACATAATCTTTCATTGACTGCTCTTGGAATGGTTTGCATTTTCAAAGCTATTTCTTACGTGCTATGGCAATCATATTGGAAAGAATTAGTTGAAGATTTATCTAATGAAGAACTCTCGCAAAGAGACACATTAAATCACACCTGTTTAAAACTAAAGATGAACTATACAAATTAC…	Null
iORL000315	FR669443.1	CBW30772.1	NULL	Drosophila melanogaster	Drosophila melanogaster Or69a gene for odorant receptor, isolate CN16	-	-	12967733..12964360	GenBank	https://www.ncbi.nlm.nih.gov/nuccore/FR669443.1	Odorant receptor (Or) genes: polymorphism and divergence in the D. melanogaster and D. pseudoobscura lineages|Conceicao,I.C. and Aguade,M.|PLoS ONE 5 (10), E13389 (2010)	Null	CBW30772_1	Null	MQLHDHMKYIDLGCKMACIPRYQWKGRPTERQLYASEQRIVFLLGTICQIFQITGVLIYWYCNGRLATETGTFVAQLSEMCSSFCLTFVGFCNVYAISTNLNQIETLLEELHQIYPRYRKNHYRCQHYFDMAMTIMRIEFLFYMILYVYYNSAPLWVLLWEHLHEEYDLSFKTQTNTWFPWKVHGSALGFGMAVLSITVGSFVGVGFSIVTQNLICLLTFQLKLHYDGISSQLVSLDCRRPGVHKELSILIAHHSRILQLGDQVNDIMNFVFGSSLVGATIAICMSSVSIMLLDLASAFKYASGLVAFVLYNFVICYMGTEVTLAMQLQDFMRYPDLVCQAAQLPRYTWNGRRSLEVKRNLAKRIIFWLGAVNLVYHNIGCVMYGYFVDGRTKDPIEYL…	83449.9	33.8446	8.90716	ATGCAGTTGCACGACCATATGAAGTACATAGACTTGGGTTGCAAGATGGCATGCATACCAAGATATCAATGGAAAGGACGCCCTACTGAAAGACAGTTGTACGCTTCGGAGCAAAGGATAGTGTTCCTTCTTGGAACCATTTGCCAGATATTCCAGATTACTGGAGTGCTTATCTATTGGTATTGCAATGGCCGTCTTGCCACGGAAACGGGCACCTTTGTGGCACAATTATCTGAAATGTGCAGTTCTTTTTGTCTAACATTTGTGGGATTCTGTAACGTTTATGCGATCTCTACAAACCTCAATCAAATTGAAACATTACTCGAGGAGCTTCATCAGATATATCCGAGATACAGGAAAAATCACTATCGATGCCAGCATTACTTTGACATGGCCATG…	Null
iORL000316	MN616896.1	QGW50388.1	odorant receptor 61	Chouioia cunea	Chouioia cunea odorant receptor 61 mRNA, partial cds	-	-	-	GenBank	https://www.ncbi.nlm.nih.gov/nuccore/MN616896.1	Full-Length Transcriptome Survey and Expression Analysis of Parasitoid Wasp Chouioia cunea upon Exposure to 1-Dodecene|Pan,L., Guo,M., Jin,X., Sun,Z., Jiang,H., Han,J., Wang,Y., Yan,C. and Li,M.|Sci Rep 9 (1), 18167 (2019)	Null	QGW50388_1	Null	MKETIAPIPFRILKCIGLWRPLTWSRWLKSGYTIFSTLMFLLLITITLTVVIGVCRMPMTDDLFAENVFLMFALINACFKAINVLSSRGLFIEMMNMIQQKRW	12024.6	46.834	9.81268	ATGAAAGAAACAATAGCACCCATACCTTTTCGCATCTTAAAGTGTATCGGATTGTGGCGTCCCTTGACGTGGTCTAGGTGGCTCAAGTCGGGATACACTATATTTTCAACGTTAATGTTCTTGTTACTGATAACAATTACGTTGACAGTTGTTATCGGTGTCTGTCGAATGCCAATGACCGACGATTTATTCGCTGAAAATGTTTTTCTCATGTTTGCTCTCATCAACGCGTGTTTCAAAGCCATTAACGTTTTATCGTCACGTGGTCTGTTCATTGAAATGATGAACATGATTCAGCAGAAACGCTGG	Null
iORL000317	Or10a	AAF48042.1	NULL	Drosophila melanogaster	odorant receptor 10a	-	-	11417403..11415889	GenBank	https://www.ncbi.nlm.nih.gov/nuccore/Or10a	The genome sequence of Drosophila melanogaster|Adams,M.D., Celniker,S.E., Holt,R.A., Evans,C.A., Gocayne,J.D., Amanatides,P.G., Scherer,S.E., Li,P.W., Hoskins,R.A., Galle,R.F., George,R.A., Lewis,S.E., Richards,S., Ashburner,M., Henderson,S.N., Sutton,G.G., Wortman,J.R., Yandell,M.D., Zhang,Q., Chen,L.X., Brandon,R.C., Rogers,Y.H., Blazej,R.G., Champe,M., Pfeiffer,B.D., Wan,K.H., Doyle,C., Baxter…	Null	AAF48042_1	Null	MSEWLRFLKRDQQLDVYFFAVPRLSLDIMGYWPGKTGDTWPWRSLIHFAILAIGVATELHAGMCFLDRQQITLALETLCPAGTSAVTLLKMFLMLRFRQDLSIMWNRLRGLLFDPNWERPEQRDIRLKHSAMAARINFWPLSAGFFTCTTYNLKPILIAMILYLQNRYEDFVWFTPFNMTMPKVLLNYPFFPLTYIFIAYTGYVTIFMFGGCDGFYFEFCAHLSALFEVLQAEIESMFRPYTDHLELSPVQLYILEQKMRSVIIRHNAIIDLTRFFRDRYTIITLAHFVSAAMVIGFSMVNLLTLGNNGLGAMLYVAYTVAALSQLLVYCYGGTLVAESSTGLCRAMFSCPWQLFKPKQRRLVQLLILRSQRPVSMAVPFFSPSLATFAAILQTSGSII…	46764.7	41.3195	9.14569	ATGTCCGAGTGGTTACGCTTTCTGAAACGCGATCAACAGCTGGATGTGTACTTTTTTGCAGTGCCCCGCTTGAGTTTAGACATAATGGGCTATTGGCCGGGCAAAACTGGTGATACATGGCCCTGGAGATCCCTGATTCACTTCGCAATCCTGGCCATTGGCGTGGCCACCGAACTGCATGCTGGCATGTGTTTTCTAGACCGACAGCAGATTACCTTGGCACTGGAGACCCTCTGTCCAGCTGGCACATCGGCGGTCACGCTGCTCAAGATGTTCCTAATGCTGCGCTTTCGTCAGGATCTCTCCATTATGTGGAACCGCCTGAGGGGCCTGCTCTTCGATCCCAACTGGGAGCGACCCGAGCAGCGGGACATCCGGCTAAAGCACTCGGCCATGGCG…	Null
iORL000318	KF487701.1	AII01099.1	NULL	Dendrolimus kikuchii	Dendrolimus kikuchii odorant receptor (OR22) mRNA, complete cds	-	-	-	GenBank	https://www.ncbi.nlm.nih.gov/nuccore/KF487701.1	Antennal transcriptome analysis and comparison of olfactory genes in two sympatric defoliators, Dendrolimus houi and Dendrolimus kikuchii (Lepidoptera: Lasiocampidae)|Zhang,S., Zhang,Z., Wang,H. and Kong,X.|Insect Biochem. Mol. Biol. 52C, 69-81 (2014)	Null	AII01099_1	Null	MSTSSIKEAKKEIEDSLILSLFCCHRLGLSFTPPKTKLEYYSEKLVFIMSVSAMSYHVFSDIVYISLILSKSPGIEDVVPLLHTFSYGVLSISKVFALSYKRLVFAQLIDELATIWPMPPLDEESENIKRKRLAGLRLAHRWYFTINMIGVGFYCVTPIITYFYHYFQGQESTFGFVWVSWYPFDKYSTIGHFVVYVFEIFIGMITVWIMVSTDLLFSGMASHIGLLLMLLKKRLESFASDEQTQDEYYHEIKECIKLHQRLIRFCNDLEEAFTQSNFVNIILSSVNICCVVFVIVLLEPVIAMSNKMYLVANLIQIGLICYYADDILHANADIAQAAYSNSWYRTDTRCRRALLFLIQRAQKPIEFTAMNFTNISLVTYTAILTKSYSYFALIYTMYT…	46408.8	49.832	6.78938	ATGTCCACTTCATCAATAAAAGAGGCGAAAAAAGAAATAGAGGACTCATTGATTTTGAGTTTATTTTGCTGTCATCGTCTCGGTCTTTCTTTTACCCCGCCGAAAACAAAACTAGAATATTACAGCGAGAAACTAGTATTTATAATGTCCGTTTCCGCTATGTCTTATCATGTTTTTAGTGATATTGTTTACATAAGCCTAATACTGTCTAAGTCCCCCGGAATCGAAGATGTCGTTCCACTTCTTCATACTTTTAGCTACGGAGTATTATCTATTTCAAAAGTGTTTGCACTGTCGTACAAGAGACTAGTATTTGCACAACTCATCGATGAACTCGCTACTATCTGGCCAATGCCTCCTTTGGACGAAGAATCTGAAAACATAAAACGCAAAAGACTT…	Null
iORL000319	KX655986.1	AOG12935.1	EhipOR30	Eogystia hippophaecolus	Eogystia hippophaecolus clone EhipOR30 odorant receptor mRNA, complete cds	-	-	-	GenBank	https://www.ncbi.nlm.nih.gov/nuccore/KX655986.1	Antennal transcriptome analysis and expression profiles of odorant binding proteins in Eogystia hippophaecolus (Lepidoptera: Cossidae)|Hu,P., Tao,J., Cui,M., Gao,C., Lu,P. and Luo,Y.|BMC Genomics 17, 651 (2016)	Null	AOG12935_1	Null	MLKRLLHKLEDPKRPLLGPNLKALKFWGLLLPENFIMRQIYILLHLSVILFTASECVDVWFVKSNITLLLNNLKITMLATVSVCKISTFLFWQNDWKKIIGYVIEADIVQRKTNDIIKQTIIKKFTKYCRKITYMYWCLMYTTVIIVMVQPIMKYFSSPVYRENVRNGNETYLQVVSSWVPFDKNTITGYLIASVIQSYGAIYGGGWITSYDTNAMVIMVFFRGELELLRRDCANMFGTESSPVTEQVSKERLKDCHRRYVALVKHARLFDSCLSPIMLLYMFVCSVMLCVTAYQITIETNPMQRFLSAEYLVFGVAQLFIYCWHSNDVLYASQDLMLGPYESTWWMHRISYRKNIFILIAQFRKRIVFTAGPFTELTVPTFINILKGAYSYYTLLSQS…	46856.9	44.6042	9.3157	ATGTTAAAAAGGCTTCTTCACAAACTAGAAGACCCAAAAAGACCACTATTGGGACCCAATTTGAAAGCGTTAAAATTTTGGGGTTTACTATTGCCAGAGAATTTCATAATGAGACAAATATACATTTTATTACATTTATCTGTGATTCTGTTTACTGCTTCAGAATGCGTCGACGTATGGTTCGTAAAATCCAACATTACTTTGCTTTTGAACAATTTGAAGATCACAATGCTTGCAACTGTCAGTGTCTGCAAAATCAGCACTTTCCTCTTCTGGCAGAATGATTGGAAGAAGATCATTGGATATGTTATCGAAGCAGACATTGTGCAAAGGAAAACAAATGATATCATCAAACAAACCATTATTAAAAAATTCACAAAGTATTGCAGGAAAATCACT…	Null
iORL000320	FN422420.1	CBA13582.1	NULL	Drosophila melanogaster	Drosophila melanogaster partial or65b gene for odorant receptor 65b, strain 14021-0231.06	-	-	6326903..6325777	GenBank	https://www.ncbi.nlm.nih.gov/nuccore/FN422420.1	Tests for selection on chemosensory genes based on polymorphism and divergence in Drosophila melanogaster and D. simulans|Gardiner,A., Wengraf,D., Lu,J., Jordan,W.C., Ritchie,M.G. and Butlin,R.K.|Unpublished	Null	CBA13582_1	Null	AMALFTTTEERLLPYRSKWHTLVNIQMVIFFASMSFGLTESIGDHVQMGRDLAFILGAFFIIFKTYYFCWYGDELDQVISDLDALHPWAQKGPNPVEYQTGKRWYFVMAFFLATSWSFFLCIFLLLLITSPMWVHHQNLPFHAAFPFQWHEKSLHPISHAIIYLFQSYFSLVSLSVLEAVEARKDPKVVAQFAVLMLLALGHLSMWSYCGDQLSQKSLQISEAAYEAYDPTKGSKDVYRDLCVIIRRGQDPLIMRA	29635.1	33.4785	6.37014	GCAATGGCCTTATTTACAACCACAGAAGAACGTCTGCTGCCCTACCGATCTAAATGGCACACCTTGGTAAATATTCAAATGGTCATATTTTTTGCTTCAATGAGCTTTGGCTTAACGGAATCGATAGGAGACCATGTTCAAATGGGACGGGACTTAGCCTTCATCCTTGGGGCTTTTTTTATTATATTCAAGACATATTATTTCTGCTGGTATGGCGATGAACTTGACCAAGTGATCAGCGATCTGGACGCTCTACATCCTTGGGCACAGAAAGGTCCTAATCCAGTTGAATATCAAACTGGTAAACGTTGGTACTTCGTAATGGCTTTCTTCTTGGCAACGTCGTGGTCGTTCTTCTTGTGCATTTTCCTATTGTTACTTATAACCTCACCCATGTGG…	Null
iORL000321	MT386788.1	QLI62072.1	odorant receptor 29	Streltzoviella insularis	Streltzoviella insularis odorant receptor 29 mRNA, complete cds	-	-	-	GenBank	https://www.ncbi.nlm.nih.gov/nuccore/MT386788.1	Antennal transcriptome analyses and olfactory protein identification in an important wood-boring moth pest, Streltzoviella insularis (Lepidoptera: Cossidae)|Yang Y, Li W, Tao J and Zong S.|Sci Rep 9 (1), 17951 (2019)	Null	QLI62072_1	Null	MHNTSCLRLCLTIMTVTGVWLPTALKSSHLRHIYYIFAFMYHLLFVLPIIFMEFAVFYQVLGNIEQMVDTSLLLVTHIAQCVKVCVMWYKQDEIHSLLMTLDSPTFTREDSNKKQILKDVIQTTYTVSKVFISLVVVTGIFWGIYPMLKPTLCLPIQYPNIPPEYKIFPIVYLYQIVNITLMGIAIASIDFLVGALMAILSAQMDILSYELSLVGKINNKDDNANTDIRQDYLIIISCVKFHENIIKFVKDLEKIFGFPVFFQFLTSAIIICETAFRITDSTETTELITMMFYFMCVNTELLMYCYYGDLLKRKSERVVEMAYCCNWENADVRMQRALLLLMQRAQRTLVLRAGNMFELSMMTFSAILRTSYSYFTVLNERRKLKG	44841.9	38.3806	7.92905	ATGCATAACACGAGTTGTCTTAGATTATGTCTAACCATAATGACAGTAACCGGAGTATGGCTGCCGACGGCCTTAAAATCTAGCCATTTAAGACATATTTATTATATCTTCGCATTTATGTATCACCTGCTCTTCGTGTTACCTATTATTTTCATGGAGTTCGCTGTCTTTTATCAAGTATTGGGAAATATAGAACAAATGGTGGACACCAGTTTACTTTTAGTAACGCATATCGCACAATGTGTTAAAGTATGCGTGATGTGGTACAAACAAGACGAAATACATAGCCTTCTCATGACATTAGATAGTCCTACTTTTACTAGAGAAGACTCCAACAAAAAACAAATATTAAAGGACGTCATACAAACTACATACACCGTCAGCAAAGTATTTATTTCT…	Null
iORL000322	MK288014.1	QGV10847.1	odorant receptor 13	Mythimna separata	Mythimna separata odorant receptor 13 (OR13) mRNA, complete cds	-	-	-	GenBank	https://www.ncbi.nlm.nih.gov/nuccore/MK288014.1		Null	QGV10847_1	Null	MADIPTDYSTFEGFRPHFNALARVGYFKIVLKPLSPTKRSLHNAYRFICSAFILTYNLQHVIRVIKVRHSINLIVDTLFILLTTLNTLGKQAAFNLRTHRIDNLITIINGPIFAASKEYHVEVLKQNALMMSRLLALYHGAIFSCASMWTIFPIVNRLLGTEVQFTGYFPFETTSTMAFSLALAYMTILITIQAYGNVTMDCTIVAFYAQAKIQIQMLRYNLEHLLECDETKRKSIQLTKRPIQYTFYIDEDQEKGEIQDRLKKCVLHYNQILRFAKEVESIFGEAMVIQFFVMAWVICMTMYKIVGLSIVSAEFVSMAMYLGCMLAQLFIYCYFGTQLKVESESVNQSIYCSDWLRLSPRFRRQLLVMMQCCERPLTPRTAYVIPMSLDTYISVLRAS…	47268.3	34.8268	9.0664	ATGGCGGATATTCCAACGGACTATTCCACGTTCGAAGGATTTAGACCTCACTTTAATGCGTTGGCCAGGGTCGGCTATTTCAAAATAGTATTGAAGCCTTTGTCTCCAACGAAGCGATCTTTACATAACGCATACCGTTTTATATGTTCGGCTTTTATTTTAACTTACAATTTGCAACACGTCATACGGGTTATTAAGGTCCGACACAGTATCAATCTGATAGTGGACACGCTGTTCATACTGCTCACCACGCTGAACACGCTGGGAAAGCAAGCAGCCTTCAACCTGAGGACCCATCGCATTGATAATCTCATCACCATCATCAACGGACCTATCTTCGCAGCTAGCAAAGAATACCACGTGGAAGTGTTAAAACAAAACGCGTTGATGATGTCGCGT…	Null
iORL000323	KF487697.1	AII01095.1	NULL	Dendrolimus kikuchii	Dendrolimus kikuchii odorant receptor (OR18) mRNA, complete cds	-	-	-	GenBank	https://www.ncbi.nlm.nih.gov/nuccore/KF487697.1	Antennal transcriptome analysis and comparison of olfactory genes in two sympatric defoliators, Dendrolimus houi and Dendrolimus kikuchii (Lepidoptera: Lasiocampidae)|Zhang,S., Zhang,Z., Wang,H. and Kong,X.|Insect Biochem. Mol. Biol. 52C, 69-81 (2014)	Null	AII01095_1	Null	MAIEFDTMFNTLNLALKLSLFHPQEKITLKWILKFLIVYGFYTLIFLNMIYYNIYADLKNRKFIRTCHNALLATIYMAMSFKYCIITWKGKIIIKLINMMKEDFQTADTLIEEKVIVEDFAKRGRRIPMQLVVYTAYTLLVFLFKHFCLEIYYFVIGDFQILPPYDITYPSFIEDVKFKFIPYVLLYFVIIYYMVYSSIGLVAFESLGPIFIVHACGQLELAKRNISSLFIDTDEEAIARRMKIFIQRMQRVYIFVDDVNETFRLSYEVVLKGIMIVLPLAGYAVIRSFRNGAVNVEFLSLIIGGIALSAVPCYFSDLLKQKSEEVRQAIYACGWESQNTLSQRSSLLIALTRALRPVVIKTTFSTLCLETLSDVNITLSV	44247.1	41.3985	8.76108	ATGGCAATAGAATTCGATACGATGTTTAATACACTAAACTTAGCTTTAAAGCTTTCGCTTTTTCATCCTCAAGAGAAAATAACCCTTAAATGGATCCTAAAATTTCTAATCGTATATGGTTTTTACACATTGATTTTTTTAAATATGATTTATTACAACATATACGCCGACCTTAAAAATAGAAAATTTATTAGAACATGTCACAACGCACTTTTGGCTACGATTTATATGGCGATGTCATTTAAATATTGCATTATAACTTGGAAAGGAAAAATAATTATTAAATTAATAAACATGATGAAGGAAGATTTCCAAACGGCTGATACGTTGATTGAGGAAAAAGTAATTGTGGAAGACTTTGCGAAGAGAGGAAGAAGAATTCCAATGCAATTGGTGGTA…	Null
iORL000324	KY660036.1	AUY55141.1	odorant receptor 5	Peridroma saucia	Peridroma saucia putative odorant receptor 5 mRNA, partial cds	-	-	-	GenBank	https://www.ncbi.nlm.nih.gov/nuccore/KY660036.1		Null	AUY55141_1	Null	MTLREFLFENEAVNGINNPSDYLYIKILRFMLLVINSWPRKQIGEPEPSYQDAFLKFFCLAVTIAALFGSVSYVIIHISELTFLEVGHMYIVILMSAVDISRVITLTFSMEYREVAKEFLRKIHLFYYKDRSEYAMKTHKMVHLVSHLFTLCLVAQMLAGLSLFNLIPMYSNYAAGKYKSGGTQNSTFEHSLYFPYPFDTSTDMKGYIVACILHWCLSYLCSTWFCMFDLFLSLMVFHLWGHFKILINLLKEFPRPSLNSDVIVENGLVMKAEKYSKEELLNVSKRLKECILYHREILKFTDTMSAVFGPMLFIYYMFHQASGCLLLLECSQMTAQALMRYLPLTIILTQQLIQLSVVFELVGSESGKLKDAVYGVPWECMDMENRKVVTFFLMSVQEP…	49906.6	41.3799	7.95142	ATGACTTTAAGAGAATTCCTTTTTGAAAATGAAGCAGTCAATGGCATCAACAACCCATCAGATTACCTTTACATTAAAATCTTACGTTTCATGCTTCTCGTCATCAATTCATGGCCTCGGAAACAGATTGGGGAGCCCGAACCGAGCTACCAAGACGCATTCCTTAAGTTCTTCTGCTTAGCAGTGACTATTGCTGCCCTGTTTGGATCCGTTTCTTATGTCATTATCCACATCAGTGAACTGACTTTTCTGGAAGTTGGGCATATGTACATTGTTATATTAATGAGTGCTGTTGATATATCCAGAGTCATAACCCTGACATTTTCTATGGAGTACCGAGAGGTGGCCAAGGAATTTCTCAGGAAAATCCACCTGTTCTACTATAAAGATCGTTCTGAG…	Null
iORL000325	FN422723.1	CBA13877.1	NULL	Drosophila simulans	Drosophila simulans partial or83c gene for odorant receptor 83c, strain C167.4	-	-	1930185..1929709	GenBank	https://www.ncbi.nlm.nih.gov/nuccore/FN422723.1	Tests for selection on chemosensory genes based on polymorphism and divergence in Drosophila melanogaster and D. simulans|Gardiner,A., Wengraf,D., Lu,J., Jordan,W.C., Ritchie,M.G. and Butlin,R.K.|Unpublished	Null	CBA13877_1	Null	LYYELIATQVLSMALAMMLSFCINLSSFHMPSAIFFVVSAYSMSIYCILGTILEFGYDQVYETICNVTWYELSGDQRKLFGFLLRESQYPHNIQILGVMSLSVRTALQIVKLIYSVSMMM	13757.2	35.6675	5.4897	CTTTATTACGAATTGATCGCCACTCAGGTTCTATCGATGGCTTTGGCCATGATGCTCAGCTTCTGCATTAATTTGAGCAGCTTTCACATGCCTTCGGCCATCTTTTTCGTGGTTTCTGCGTACAGCATGTCTATCTATTGCATACTGGGCACCATCCTTGAGTTTGGATATGACCAGGTGTACGAGACCATCTGCAATGTGACCTGGTATGAGTTGAGTGGCGACCAGCGAAAGCTTTTTGGTTTTTTGTTGCGGGAATCCCAGTATCCGCACAATATTCAGATACTTGGAGTTATGTCGCTGTCCGTGAGAACGGCTCTGCAGATTGTTAAACTAATCTATAGCGTGTCCATGATGATG	Null
iORL000326	FN422850.1	CBA14004.1	NULL	Drosophila simulans	Drosophila simulans partial or85f gene for odorant receptor 85f	-	-	16103279..1	GenBank	https://www.ncbi.nlm.nih.gov/nuccore/FN422850.1	Tests for selection on chemosensory genes based on polymorphism and divergence in Drosophila melanogaster and D. simulans|Gardiner,A., Wengraf,D., Lu,J., Jordan,W.C., Ritchie,M.G. and Butlin,R.K.|Unpublished	Null	CBA14004_1	Null	MEPVQYSYEDFARLPTTVFWIMGYDMLGIPKTRSRRILYWIYRLLCLASHGVCVGFMVFRMVEAKTIDNVSLIMRYATLVTYIINSDTKFATALQGNAIQSLNSKLAELYPKTTLDRIYHRVNDHYWTKSFVYLVIIYIGSSIMVVIGPIITSIIAYFAQNVFTYMHCYPYFLYDPEKDPVWIYIGIYALEWLHSTQMVISNIGADIWLLYFQVQINLHFRGIIRSLEDHKPSVKHDQEDRKFIAKIVDKQVHLVLQNDLNGIFGKSLLLSLLTTAAVICTVAVYTLIQGPTLEGFTYVIFIGTSVMQVYLVCYYGQQVLDLSGEVAHAVYNHDFHDASIAYKRYLLIIIIRAQQPVELNAMGYLSISLDTFKQLMSVSNRVITMLMQMIQ	45123.4	26.0442	7.66908	ATGGAACCGGTGCAGTACAGCTACGAGGATTTCGCTCGATTACCCACGACGGTGTTCTGGATCATGGGCTACGACATGCTGGGCATTCCGAAGACCCGCTCTCGCAGGATACTATACTGGATATATCGCTTGCTCTGCCTCGCCAGCCATGGGGTCTGTGTGGGATTCATGGTATTTCGTATGGTGGAGGCGAAGACCATTGACAATGTGTCCCTCATCATGCGGTATGCCACTCTGGTTACCTATATCATCAACTCGGATACGAAATTCGCCACTGCTTTACAAGGCAATGCCATACAAAGTCTGAACTCAAAACTGGCCGAACTATATCCGAAGACCACGCTGGACAGGATCTATCACCGGGTGAATGATCACTATTGGACCAAGTCATTTGTATAT…	Null
iORL000327	FN422661.1	CBA13815.1	NULL	Drosophila melanogaster	Drosophila melanogaster partial or83a gene for odorant receptor 83a, strain 14021-0231.14	-	-	5399169..5397646	GenBank	https://www.ncbi.nlm.nih.gov/nuccore/FN422661.1	Tests for selection on chemosensory genes based on polymorphism and divergence in Drosophila melanogaster and D. simulans|Gardiner,A., Wengraf,D., Lu,J., Jordan,W.C., Ritchie,M.G. and Butlin,R.K.|Unpublished	Null	CBA13815_1	Null	IKDDSKRRDLFVFVRQTMCIAAMYPFGYYVNGSGVLAVLVRFCDLTYELFNYFVSVHIAGLYICTIYINYGQGDLDFFVNCLIQTIIYLWTIAMKLYFRRFRPGLLNTILSNINDEYETRSAVGFSFVTMAGSYRMSKLWIKTYVYCCYIGTIFWLALPIAYRDRSLPLACWYPFDYTQPGVYEVVFLLQAMGQIQVAASFASSSGLHMVLCVLISGQYDVLFCSLKNVLASSYVLMGANMTELQLQAEQSAADVEPGQYAYSVEEETPLQELLKVGSSMDFSSAFRLSFVRCIQHHRYIVAALKKIESFYSPIWFVKIGEVTFLMCLVAFVSTKSTAANSFMRMVSLGQYLLLVLYELFIICYFADIVFQNSQRCGEALWRSPWQRHLKDVRSDYMFF…	51029	40.9237	8.74792	ATTAAGGACGACTCCAAGCGTCGCGACCTGTTTGTATTCGTGAGGCAAACCATGTGTATAGCGGCCATGTATCCCTTCGGTTACTACGTGAATGGATCTGGAGTCCTGGCCGTTCTGGTGCGATTCTGTGACTTGACCTACGAGCTCTTTAACTACTTCGTTTCGGTACACATAGCTGGCCTGTACATCTGCACCATCTACATCAACTATGGGCAAGGCGATTTGGACTTCTTCGTGAACTGTTTGATACAAACCATTATTTATCTGTGGACAATAGCGATGAAACTCTACTTTCGGAGGTTCAGACCTGGTTTGTTGAATACCATTCTGTCCAACATCAATGATGAGTACGAGACACGTTCGGCTGTGGGATTCAGTTTCGTCACAATGGCGGGATCC…	Null
iORL000328	KP843274.1	ALD51410.1	odorant receptor 106	Locusta migratoria	Locusta migratoria odorant receptor 106 mRNA, partial cds	-	-	..	GenBank	https://www.ncbi.nlm.nih.gov/nuccore/KP843274.1	Identification and functional analysis of olfactory receptor family reveal unusual characteristics of the olfactory system in the migratory locust|Wang,Z., Yang,P., Chen,D., Jiang,F., Li,Y., Wang,X. and Kang,L.|Cell. Mol. Life Sci. 72 (22), 4429-4443 (2015)	Null	ALD51410_1	Null	AGLGSQLACLTAAKAMKDHVQSDGQVRDTTQEVEELLGFSAVLMRWMGLWQPPGGAPAGPKLLIALSFDAMFFVIVAGGFASVVLDPPPMDSVLEVVLTLASSVTWGVRNVAILVRQNRLQNLILDVLDMKKRFAENGTEFRKAFQRRAKIRTALLVGIPMLGIPMWLVEPAFSKTIVATSENTTVVVRKTPLVMWMPMDTQTHPNYEITYAFQMLLISIVVDANVIIDIFFSCLLITVTADIAVLNNNVANMRLCKDDGFTKESGKEVNLSATWETTYKSKKSLEEKDQLYDGNTDVYASHTTDPSTQLYRTLVKNIQHHQVLMSIVNDLESIMSESSVLMLVVNSINICTQGIGFVDGFRPGSNKTTLMKRFLTFPAYVNQTAHFCWYGQDIIDQSE…	-	-	-	GCGGGCCTAGGCTCTCAACTTGCTTGCCTTACAGCAGCGAAAGCGATGAAAGACCACGTGCAGAGTGACGGCCAGGTGCGCGACACGACGCAGGAGGTGGAGGAGCTGCTGGGCTTCTCGGCGGTGCTGATGCGCTGGATGGGGCTGTGGCAGCCGCCGGGGGGCGCGCCGGCGGGGCCCAAGCTGCTGATCGCGCTCTCCTTCGACGCCATGTTCTTCGTCATCGTCGCCGGAGGCTTCGCCAGTGTGGTCCTCGACCCGCCGCCAATGGACTCCGTCCTGGAGGTTGTCCTCACGCTCGCCAGCAGCGTCACCTGGGGAGTCAGGAATGTGGCGATTCTAGTACGGCAGAACCGGTTGCAGAACTTGATACTGGATGTGCTGGACATGAAGAAACGC…	Null
iORL000329	MG280965.1	AXY87529.1	CquiOR4	Culex quinquefasciatus	Culex quinquefasciatus clone CquiOR4 odorant receptor 4 (OR4) mRNA, complete cds	-	-	2250792..2249324	GenBank	https://www.ncbi.nlm.nih.gov/nuccore/MG280965.1	Odorant reception in Culex mosquitoes|Zeng,F. and Leal,W.S.|Unpublished	Null	AXY87529_1	Null	MKSHSPLNCMAVMPFTLRCVKLFGFRGGLHNRAHFLAALAYRLVVINLPKVAFGLSDQIDVAIRSVSELLFQWHIDIRVVLFAAKVSEFEQLVRILRRVYNKVKTLDSNSSERKLIEDSNRSLDRRSKSYALYVAVAVTIFYWVPVVQTSTIWLRSLGDNSTTRPKYVMMMEMEFYGLDTRGNIWHYLVYASLSSIAHYYSAVYFALAGMVIFSCIKSIAALFELVSAKLATLHELSGKALREELAELVELHVDGLRCIKLLEDIHSLVMMAQMVNCVLIWISMILSISTRFTSETTSLLVLLIVMTGETYVLCQLATELSEVSLTITDSIWNSHWIKLPVDVRKGLAMMLQRAQKKEGLTAAKFFFMDVERFGRVLQTSYSIYVVLKERL	44598.1	41.131	9.17142	ATGAAATCCCACAGTCCCCTCAACTGCATGGCAGTGATGCCATTCACGCTGCGGTGCGTGAAACTGTTCGGATTTCGCGGTGGTCTCCACAATCGAGCTCACTTTCTGGCAGCACTGGCGTACCGCTTGGTGGTGATCAACTTGCCAAAGGTTGCGTTCGGTTTGAGCGATCAGATCGACGTTGCGATCCGTAGCGTTTCGGAGCTGCTGTTCCAGTGGCACATCGACATCAGGGTGGTCCTGTTCGCAGCCAAAGTGTCGGAATTTGAACAGCTGGTTCGCATTTTAAGGAGGGTTTACAACAAGGTCAAAACACTGGACTCGAACTCGTCGGAACGGAAGCTCATCGAAGACTCGAACCGATCGCTGGATCGACGCTCCAAATCGTACGCACTGTAC…	Null
iORL000330	MN616892.1	QGW50384.1	odorant receptor 57	Chouioia cunea	Chouioia cunea odorant receptor 57 mRNA, partial cds	-	-	-	GenBank	https://www.ncbi.nlm.nih.gov/nuccore/MN616892.1	Full-Length Transcriptome Survey and Expression Analysis of Parasitoid Wasp Chouioia cunea upon Exposure to 1-Dodecene|Pan,L., Guo,M., Jin,X., Sun,Z., Jiang,H., Han,J., Wang,Y., Yan,C. and Li,M.|Sci Rep 9 (1), 18167 (2019)	Null	QGW50384_1	Null	LIHFIATFGSNDFKLLNFFFVSANITAVYKSFQLRRDRNSIKRFIRHYFNNEWLTCTNSEENKIHDDINLRV	8700.77	49.6944	9.42826	CTAATTCATTTTATCGCGACTTTCGGTTCAAACGATTTTAAATTGTTAAACTTTTTTTTCGTGAGTGCAAACATCACGGCAGTTTACAAGTCGTTCCAATTACGAAGGGATCGTAATTCAATAAAGCGTTTCATTAGGCATTACTTCAACAACGAATGGTTAACGTGTACAAATTCAGAAGAGAACAAAATTCACGACGACATCAATTTAAGAGTT	Null
iORL000331	HQ315862.2	AEA30005.2	odorant receptor 1	Lucilia sericata	Lucilia sericata isolate CS20100625LS1 odorant receptor 1 (Or1) mRNA, complete cds	-	-	-	GenBank	https://www.ncbi.nlm.nih.gov/nuccore/HQ315862.2	Molecular characterization and expression pattern of an odorant receptor from the myiasis-causing blowfly, Lucilia sericata (Diptera: Calliphoridae)|Wang,X., Zhong,M., Wen,J., Cai,J., Jiang,H., Liu,Y., Aly,S.M. and Xiong,F.|Parasitol. Res. 110 (2), 843-851 (2012);Identification and characterization of an atypical odorant receptor from the forensically important blowfly, Lucilia sericata (Diptera:…	Null	AEA30005_2	Null	MQSNLQPTKYVGLVADLMPNIKLMKYSGLFMHAFTGGSPLLKKVYSSIHLVLILAQFMFILVNMALNADEVNELSGNTITALFFTHCVTKFIYLAVNQKNFYRTLNIWNQVNTHPLFAESDARYHSIALAKMRKLFFLVMLTTVASAVAWITITFFGESVKFAFDKETNSSITVEIPRLPIKSFYPWDASQGIFYTISFAFQGYYLLFSMVHSNLCDVLFCSWLIFACEQLQHLKGIMKPLMELSASLDTYRPNSAALFRSLSANSKSELIINEEKEPPSDLDMTGIYSTKADWGAQFRAPTTLQTFNGVNGGNPNGLTKKQEMMVRSAIKYWVERHKHVVRLVAAIGDTYGAALLLHMLTSTIKLTLLAYQATKITGVNVYAFTVIGYLGYALAQVFH…	53680	30.1189	8.70821	ATGCAGTCGAATCTACAACCAACGAAATATGTCGGCCTTGTGGCCGACTTAATGCCCAACATCAAGCTGATGAAATATTCTGGTTTATTTATGCATGCGTTCACGGGTGGATCACCGCTGCTGAAAAAAGTCTATTCATCCATACATTTGGTGTTGATATTGGCACAATTCATGTTTATACTTGTCAACATGGCACTGAATGCTGACGAAGTAAATGAGTTGTCCGGTAATACAATTACCGCACTATTCTTTACGCACTGCGTTACGAAATTTATTTATCTGGCTGTGAATCAGAAGAATTTTTACAGAACTTTGAACATTTGGAATCAGGTTAATACTCATCCATTGTTTGCTGAATCAGATGCTCGCTATCATTCAATCGCTTTGGCTAAAATGAGA…	Null
iORL000332	JF719992.1	AEB91893.1	NULL	Drosophila melanogaster	Drosophila melanogaster strain RAL-786 odorant receptor 22b (Or22b) gene, partial cds	-	-	1524159..1522899	GenBank	https://www.ncbi.nlm.nih.gov/nuccore/JF719992.1	Genetic variation in odorant receptors contributes to variation in olfactory behavior in a natural population of Drosophila melanogaster|Richgels,P.K. and Rollmann,S.M.|Chem. Senses 37 (3), 229-240 (2012)	Null	AEB91893_1	Null	HYKLWSTFVTLLIFILLPISVSVEYIQRFKTFSAGEFLSSIQIGVNMYGSSFKSYLTMMGYKKRQEAKMSLDELDKRCVCDEERTIVHRHVALGNFCYIFYHIAYTSFLISNFLSFIMKRIHAWRMYFPYVDPEKQFYISSIAEVILRGWAVFMDLCTDVCPLISMVIARCHITLLKQRLRNLRSEPGRTEDEYLKELADCVRDHRLILDYVDALRSVFSGTIFVQFLLIGIVLGLSMINIMFFSTLSTGVAVVLFMSCVSMQTFPFCYLCNMIMDDCQEMADSLFQSDWTSADRRYKSTLVYFLHNLQQPIILTAGGVFPISMQTNLNMVKLAFTVVTIVKQFNLAEKFQ	-	-	-	TACATTACAAACTGTGGTCAACTTTCGTGACATTGTTGATATTTATCCTTCTGCCGATATCGGTAAGCGTTGAGTATATTCAGCGGTTCAAGACCTTCTCGGCGGGTGAGTTTCTTAGCTCAATCCAGATTGGCGTTAACATGTACGGAAGCAGCTTTAAAAGTTATTTGACCATGATGGGATATAAGAAGAGACAGGAGGCTAAGATGTCACTGGATGAGCTGGACAAGAGATGCGTTTGTGATGAGGAGAGGACCATTGTACATCGACATGTCGCCCTGGGAAACTTTTGCTATATTTTCTATCACATTGCGTACACTAGCTTTTTGATTTCAAACTTTTTGTCATTTATAATGAAGAGAATCCATGCCTGGCGCATGTACTTTCCCTACGTCGACC…	Null
iORL000333	MH324838.1	QBB72937.1	NULL	Protaetia brevitarsis	Protaetia brevitarsis odorant receptor (OR5) mRNA, partial cds	-	-	-	GenBank	https://www.ncbi.nlm.nih.gov/nuccore/MH324838.1	Identification and expression analysis of candidate chemosensory receptors in the white-spotted flower chafer, Protaetia brevitarsis|Zhang,T.|Unpublished	Null	QBB72937_1	Null	PFLRRLHPFLKRFRFLQESAHFLADASKYSLVLAQIYLYAANMWPINFTSVRKTLFFTVIGIAILHLVSILVYCYSYVKNVDTLAEVFQQVDLGIQVLYKSSVVFRKSNRLSNLIHIVWYEFWPSNLFGGELEEKIADDTKTVIVPILLEIIVAGIYSAICLFLPLFAKSTLLLHEAWYPPGWDRNPMFKYAHIFKSFVAVYTDLGIICAYDLLYVILCTNCSAQFRLLCSAMELIGSGMEKDTVDDIQGDDNDIRNPSSHGTREEYEMELLSICVKHHQKLIQFGDELNMIFGSGHFLQLHTTLMGICLTSYLIASADNLIYIIFNIIYYVAHFWQLYVFCAASNQVSDSSVCVFDAAYGSKWYTKICKDITKCLIIIMIRSKSPITMNAFGLIVVNY…	48305.1	23.6561	6.96723	CCCTTCTTAAGGAGGCTCCACCCTTTCCTAAAACGGTTTCGATTCCTGCAAGAGAGCGCCCATTTCTTGGCAGATGCCTCTAAGTATTCGTTGGTCCTCGCTCAGATTTACTTGTACGCAGCGAATATGTGGCCAATTAATTTTACTAGCGTACGGAAGACGTTATTTTTCACCGTGATTGGAATCGCTATTTTGCATTTAGTAAGCATACTAGTGTATTGTTATTCCTATGTGAAGAATGTTGATACATTGGCGGAGGTGTTCCAGCAAGTGGATTTAGGGATTCAGGTATTATACAAATCAAGCGTCGTATTTAGGAAATCGAACCGGCTTAGTAACTTGATACACATCGTTTGGTACGAATTCTGGCCGTCAAATCTCTTCGGTGGTGAACTCGAG…	Null
iORL000334	MN616890.1	QGW50382.1	odorant receptor 55	Chouioia cunea	Chouioia cunea odorant receptor 55 mRNA, partial cds	-	-	-	GenBank	https://www.ncbi.nlm.nih.gov/nuccore/MN616890.1	Full-Length Transcriptome Survey and Expression Analysis of Parasitoid Wasp Chouioia cunea upon Exposure to 1-Dodecene|Pan,L., Guo,M., Jin,X., Sun,Z., Jiang,H., Han,J., Wang,Y., Yan,C. and Li,M.|Sci Rep 9 (1), 18167 (2019)	Null	QGW50382_1	Null	YSKRWIVHNNAQRFQEILHIWSEVCYCAILYIAVMGLYLWSIQHACGMYSIVSYRLKKLRGTSPTKRHDSKMMLDLVNVVAKHQAAIKYTDVVRETFGRLFYALHLGSLACLSLMLLALLLSYRTSSTISILRTLASGAMFFQYMFYLNYGGEKIIESSNQVFLATYYVQLDTLSTDARKFLLMVIMRSSRTNNLTGGTITLSFENYTKIINRSWSFATVLLT	25659.8	45.4813	9.64732	TATTCCAAACGTTGGATTGTTCACAACAATGCACAAAGATTTCAAGAGATCTTACACATTTGGTCGGAAGTATGTTATTGCGCTATTCTTTATATAGCCGTGATGGGTTTATATTTATGGAGTATTCAACATGCTTGTGGCATGTATAGCATTGTTAGTTACAGATTGAAAAAATTAAGGGGTACTTCACCTACGAAGAGACACGATAGCAAAATGATGCTAGACTTGGTGAACGTCGTAGCTAAACATCAAGCGGCGATCAAATATACCGACGTCGTTAGAGAAACTTTTGGTCGATTATTTTACGCGTTACATCTCGGTTCACTAGCCTGTTTATCGCTAATGTTACTTGCTTTACTTTTGAGCTATCGTACAAGCAGTACAATCTCAATACTACGA…	Null
iORL000335	KY965001.1	ASM47154.1	odorant receptor 84	Schistocerca gregaria	Schistocerca gregaria odorant receptor 84 (OR84) mRNA, partial cds	-	-	-	GenBank	https://www.ncbi.nlm.nih.gov/nuccore/KY965001.1	In Search For Pheromone Receptors: Certain Members Of The Odorant Receptor Family In The Desert Locust Schistocerca gregaria (Orthoptera: Acrididae) Are Co-expressed With SNMP1|Pregitzer,P., Jiang,X., Grosse-Wilde,E., Breer,H., Krieger,J. and Fleischer,J.|Int. J. Biol. Sci. (2017) In press	Null	ASM47154_1	Null	LMGLWQPRGRVARVLNRLLAGMTLSCITFLVLCASLKLYMDPPEDLEQIALCTLVATVGAGFIIRAVLFKAQGGTLRQTLRLLEDTRLQFCNGDDNELMRRRYQTLSNNIYYYCQMVAVPAVTAWAVCPLLSRIVTKTDQEQMEAQCQLPVPVWLPADIYSSPTFEFLYVVQSFSVLVATESCLSIDIFFVHMMLMVAAELEVLNDNLSAMEHINLEMLTTEGEGFISGYKRKDRRLSVITSGQSLGEQTLTEKAAHEWLHQQLVKNVLHHQAILRSVSLLQSAMNVSIFSLLFVNMANLCSSLFVASILLQKEGNVGKALNALFTIPAQVYETTIYCIYGHIMTDQSERLMYSAFSCGWVNSDARFKRSLIIFMKVTARPIVITVGKTCTLSKQMLLQ…	46649.3	46.3164	7.63464	CTGATGGGTCTCTGGCAGCCGCGAGGCCGGGTCGCCCGCGTTCTCAACCGACTGCTCGCCGGTATGACGCTCTCGTGCATCACGTTCCTGGTGCTGTGTGCCTCTCTCAAACTGTACATGGACCCTCCGGAAGACCTCGAGCAGATCGCGCTGTGTACCCTCGTTGCTACTGTCGGCGCTGGATTTATCATCAGGGCGGTGCTCTTCAAGGCACAAGGCGGCACACTGCGGCAGACACTGAGGCTGCTGGAGGACACCAGGCTACAGTTCTGCAATGGAGACGATAACGAACTGATGCGACGCCGGTACCAGACACTTTCAAACAACATTTACTACTACTGTCAGATGGTGGCAGTGCCGGCGGTGACTGCCTGGGCAGTCTGTCCGCTGCTGTCCCGA…	Null
iORL000336	MH230229.1	AXY87888.1	odorant receptor 1	Subpsaltria yangi	Subpsaltria yangi odorant receptor 1 mRNA, partial cds	-	-	-	GenBank	https://www.ncbi.nlm.nih.gov/nuccore/MH230229.1	Identification of candidate olfactory genes in cicada Subpsaltria yangi by antennal transcriptome analysis|Qi,M., Wei,S. and Wei,C.|Comp. Biochem. Physiol. Part D Genomics Proteomics 28, 122-133 (2018)	Null	AXY87888_1	Null	MFTLVIFIGMAAVEHFHKRNFSKFSESSVMMLIFVEALYKILMMHIKSDNLNCLVTMTNNIVTDSGQTNENMSRLMSIIFIINLFVNYMTWTLYPLLCQHYRLPFSANFPFEINNITNYSLAYIYETMMGFYVCLSHGCVDTLMPVTVSIITTQIRNIASRIALIGSNQNTSNENLDRPLRVKQLCNVIKHRRKANDCQYYSISQLNANSDIRQLQYSIEAHVRLLRVVSELNKYHSTVFALQVLSTICHSGVMILFCFKFEVLHQAAFKSQWYNTNKKVAKMLLIFGEIGKKPVVLKGLSVFKASHFTFLM	36004	39.8292	9.34755	ATGTTTACATTAGTAATTTTTATTGGGATGGCAGCAGTTGAGCATTTTCATAAGAGAAATTTCTCTAAATTTTCAGAATCCTCAGTGATGATGTTGATTTTTGTAGAGGCTTTGTACAAAATTCTCATGATGCACATTAAAAGCGATAACTTAAATTGTCTTGTGACCATGACAAATAATATTGTTACAGATTCAGGCCAGACAAATGAAAACATGTCAAGACTTATGTCCATTATATTCATAATCAACTTGTTTGTAAATTATATGACATGGACATTGTACCCTTTACTATGTCAACATTACAGATTACCATTTTCAGCTAACTTTCCTTTTGAAATAAATAATATAACTAACTATTCATTAGCGTACATATATGAAACTATGATGGGTTTTTATGTG…	Null
iORL000337	KF365965.1	AGY31927.1	NULL	Scaptomyza nigrita	Scaptomyza nigrita isolate p85gDNA14 odorant receptor co-receptor (Odrco) gene, partial cds	-	-	-	GenBank	https://www.ncbi.nlm.nih.gov/nuccore/KF365965.1	Evolution in an ancient detoxification pathway is coupled with a transition to herbivory in the drosophilidae|Gloss,A.D., Vassao,D.G., Hailey,A.L., Nelson Dittrich,A.C., Schramm,K., Reichelt,M., Rast,T.J., Weichsel,A., Cravens,M.G., Gershenzon,J., Montfort,W.R. and Whiteman,N.K.|Mol. Biol. Evol. 31 (9), 2441-2456 (2014)	Null	AGY31927_1	Null	LVADLIPNIRAMKYSGLFMHNFTGGSLFMKRIYSSVHLFLLVMHICLILVNLALNAEEVNELSGNTITTLFFTHCIVKFVYLAINQKNFYRTLNIWNQANSHALFAESDARYHSIALAKMRKLFFLVMLTTFASAIAWTTITFFGESVKLAIDKETNSSITIEVPRLPIKAF	-	-	-	GCCTTGTGGCCGATTTAATACCCAACATACGGGCAATGAAATACTCTGGACTGTTTATGCATAATTTTACCGGTGGCAGTTTGTTCATGAAGAGAATCTACTCTTCGGTGCATTTGTTTTTACTTGTGATGCACATTTGTTTRATTCTGGTGAATTTGGCATTGAATGCAGAGGAAGTGAATGAGCTGTCGGGCAACACAATAACCACATTGTTCTTTACGCATTGCATTGTTAAGTTCGTCTACTTGGCCATCAATCAAAAGAACTTTTACAGAACTTTGAACATCTGGAATCAGGCTAATTCACATGCATTGTTTGCCGAATCGGATGCCAGATATCATTCCATAGCTTTGGCCAAAATGCGTAAACTCTTCTTTTTGGTCATGTTGACAACATTTG…	Null
iORL000338	FN422922.1	CBA14076.1	NULL	Drosophila simulans	Drosophila simulans partial or94a gene for odorant receptor 94a, strain 14021-0251.181	-	-	18627588..18626848	GenBank	https://www.ncbi.nlm.nih.gov/nuccore/FN422922.1	Tests for selection on chemosensory genes based on polymorphism and divergence in Drosophila melanogaster and D. simulans|Gardiner,A., Wengraf,D., Lu,J., Jordan,W.C., Ritchie,M.G. and Butlin,R.K.|Unpublished	Null	CBA14076_1	Null	MDKHKDRIESMRLILRVMQLFGLWPWSLKSEQEWTFTGFVKRNYRFLLHLPITFTFIGLMWLEAFISSNLEQAGQVLYMSITEMALVVKILSIWHYGTEAWRLRYELQHAPDYQLHNQEEVDFWRREQRFFKWFFYIYILISLGVVYSGCTGVLFLEYYELPFAYYVPFEWRNERRYWFAYGYDMAGMTLTCISNITLDTLGCYFLFHISLLYRLLGLRLRELKNMQDDTIFGQQLRAIFIMHQRIR	30165.9	50.332	8.34848	ATGGATAAACACAAGGATCGCATTGAATCCATGCGCCTCATTCTTCGGGTCATGCAACTATTTGGCCTCTGGCCCTGGTCACTGAAATCGGAACAGGAGTGGACTTTTACCGGTTTTGTGAAGCGGAACTATCGCTTCCTGCTTCACCTGCCCATAACCTTCACCTTTATTGGACTCATGTGGCTGGAGGCCTTCATCTCGAGCAATCTGGAGCAGGCTGGCCAGGTTCTGTACATGTCCATCACCGAGATGGCTTTGGTGGTGAAAATCCTGAGCATTTGGCACTATGGCACGGAAGCCTGGCGGTTGAGGTACGAGCTCCAACACGCTCCGGACTACCAACTCCACAACCAGGAGGAGGTGGACTTTTGGCGCCGGGAGCAACGATTTTTCAAGTGG…	Null
iORL000339	FN422611.1	CBA13765.1	NULL	Drosophila simulans	Drosophila simulans partial or82a gene for odorant receptor 82a, strain 14021-0251.199	-	-	166602..165215	GenBank	https://www.ncbi.nlm.nih.gov/nuccore/FN422611.1	Tests for selection on chemosensory genes based on polymorphism and divergence in Drosophila melanogaster and D. simulans|Gardiner,A., Wengraf,D., Lu,J., Jordan,W.C., Ritchie,M.G. and Butlin,R.K.|Unpublished	Null	CBA13765_1	Null	CLRAMAHRDDMDGTEGRALSLQHISSLIFVISAQYPLISYVAYNRNDMEKVTACLSVVFTNMLTVIKISTFLANRKDFWEMIRRFRKMHEQSASHIPRYREGLDYVAEANKLASFLGRAYCLSCGLTGLYFMLGPIVKIGACRWHGTTCDVHVVVVAYASAVDGLFISFAINLRAHFQTLQSQIENWEFPSSKPDTQIRLKSIVEYHVLLLSLSRKLRSMYTPTVMGQFVITSLQVGVIIYQLVTNMDSVMDLLLYASFFGSIMLQLFIYCYGGEIDTAVRLSNWHLASPKSRTSLSLIILQSQKEVLIRAGFFVASLANFVGICRTALSL	37336.3	40.9139	9.07594	TGCCTACGGGCAATGGCGCATAGGGATGACATGGATGGTACCGAGGGCAGGGCACTCAGCTTGCAGCACATTAGCTCCCTGATCTTCGTTATATCGGCGCAGTATCCCCTGATCTCCTATGTCGCCTACAACCGCAATGACATGGAGAAGGTCACGGCATGTCTCAGCGTGGTGTTCACCAATATGTTAACGGTTATAAAAATTTCTACATTTTTGGCTAACAGAAAGGACTTTTGGGAAATGATTCGCCGCTTCAGGAAAATGCATGAACAGTCAGCAAGTCACATTCCTAGGTACCGAGAGGGATTGGACTACGTTGCCGAGGCCAACAAGCTAGCATCTTTTCTGGGAAGAGCATATTGCTTGTCCTGCGGCCTAACAGGACTCTACTTTATGCTG…	Null
iORL000340	KY283662.1	AST36321.1	NULL	Cydia fagiglandana	Cydia fagiglandana putative odorant receptor OR38 (OR) mRNA, complete cds	-	-	-	GenBank	https://www.ncbi.nlm.nih.gov/nuccore/KY283662.1	Antennal transcriptomes of three tortricid moths reveal putative conserved chemosensory receptors for social and habitat olfactory cues|Gonzalez,F., Witzgall,P. and Walker,W.B.|Sci Rep 7, 41829 (2017)	Null	AST36321_1	Null	MRMLEGLRQFGLERHDFPTLLGNVATLLRMMTLNIDSRNTKRIPFIFYVWMLVSLFCYVYGFPISVFWFIFLRDEEEELLKKIIAFSQLTVCTGSVGMYLHMYWNKNKLNRIIDAYILCDSQVVPYSRMSRNIQVALKSVKKRAFIFWIFAMSQVVIYFMIRPLVLDRNSMKDYQLLWGLDPIVETPNFEISLFVIMMISTVSVFAPLNILVLLMVIVGYSEAHLLALSEELLYLWEDAEIDYQMQSPKNLQIDEFVKRRLENIIKSHAQSIEMFQQVEDLFRNGFAIQFMLNSVSLVACLMGGLQNTYVQTPFTLMLIGMDCFTGQNLMDASLTFEAAVYSCKWERFEKNNMKSVLLMLRNAQKTMQLSAGGVAFLNYACFTTIVKTIYSTYTAFQSS…	47847.8	48.6102	6.54424	ATGCGAATGTTGGAAGGGCTGCGTCAGTTCGGGTTGGAGCGGCATGACTTCCCGACGCTTCTGGGGAATGTAGCCACGCTGCTGCGTATGATGACGCTGAACATCGACAGCCGGAATACCAAACGGATACCATTTATCTTCTACGTGTGGATGCTGGTGTCTCTATTCTGCTACGTCTACGGTTTCCCAATATCTGTCTTCTGGTTCATCTTCCTTCGGGACGAAGAAGAAGAACTGTTGAAGAAAATCATAGCATTCTCTCAACTGACTGTCTGTACGGGCTCCGTCGGCATGTATTTGCATATGTATTGGAATAAAAATAAACTGAACAGAATTATAGACGCCTATATTCTCTGTGACTCTCAAGTGGTACCCTACAGCAGGATGTCTAGAAACATA…	Null
iORL000341	FJ385015.1	ACO59980.1	odorant receptor 5	Ostrinia nubilalis	Ostrinia nubilalis odorant receptor 5 (Or5) mRNA, partial cds	-	-	-	GenBank	https://www.ncbi.nlm.nih.gov/nuccore/FJ385015.1	Identification and initial characterization of the 3' end of gene transcripts encoding putative members of the pheromone receptor subfamily in Lepidoptera|Garczynski,S.F., Wanner,K.W. and Unruh,T.R.|Insect Sci. 19 (1), 64-74 (2012)	Null	ACO59980_1	Null	SNRRTVLFLLYSVQEPIRLKPMGIVTVGVTTMASILKTSFSYFMFLRTFS	5748.82	26.698	11.0001	GAGCAACCGGCGGACGGTGCTGTTCCTGCTCTACAGCGTGCAGGAGCCCATCCGCCTCAAGCCCATGGGCATCGTCACGGTCGGCGTCACTACCATGGCCTCCATTTTGAAAACATCGTTTTCTTACTTCATGTTCTTGCGAACGTTCAGCTAA	Null
[truncated: 4,085 more rows]
