# Supplementary material for: iORandLigandDB: A Website for Three-Dimensional Structure Prediction of Insect Odorant Receptors and Docking with Odorants
Source: Insects. 2023 Jun 15;14(6):560. doi: 10.3390/insects14060560 (PMC10299237; doi:10.3390/insects14060560)
Supplement: Supplementary file 1 [file insects-14-00560-s001.zip › insects-2353674-supplementary-conversion/insects-2353674-supplementary/Table S2-Organism static.xlsx]

## Sheet: Sheet1
organism	count	id
Adelphocoris fasciaticollis	1	iORL002928
Adelphocoris suturalis	1	iORL003609
Aedes aegypti	22	iORL000360,iORL000668,iORL000763,iORL000793,iORL000795,iORL001051,iORL001110,iORL001120,iORL001411,iORL001455,iORL002912,iORL002990,iORL003042,iORL003206,iORL003542,iORL003687,iORL003852,iORL003864,iORL003921,iORL003935,iORL004140,iORL004156
Aedes albopictus	3	iORL000429,iORL002514,iORL003266
Agrotis segetum	1	iORL000590
Aldrichina grahami	1	iORL004107
Ambrostoma quadriimpressum	1	iORL001877
Amyelois transitella	3	iORL000397,iORL002480,iORL003243
Anomala corpulenta	42	iORL000021,iORL000076,iORL000679,iORL000717,iORL000746,iORL000774,iORL000776,iORL000778,iORL000800,iORL001188,iORL001201,iORL001216,iORL001218,iORL001225,iORL001246,iORL001654,iORL002288,iORL002325,iORL002351,iORL002370,iORL002392,iORL002402,iORL002409,iORL002417,iORL002532,iORL002822,iORL002862,iORL003497,iORL003544,iORL003548,iORL003571,iORL003900,iORL003978,iORL003985,iORL003996,iORL003998,iOR…
Anopheles arabiensis	2	iORL003408,iORL003808
Anopheles funestus	2	iORL001632,iORL003246
Anopheles gambiae	51	iORL000085,iORL000101,iORL000201,iORL000230,iORL000252,iORL000522,iORL000531,iORL000540,iORL000549,iORL000556,iORL000568,iORL000577,iORL000587,iORL000591,iORL000628,iORL000757,iORL000963,iORL000990,iORL001036,iORL001171,iORL001397,iORL001415,iORL001678,iORL001690,iORL001719,iORL001769,iORL001775,iORL001804,iORL001847,iORL002098,iORL002112,iORL002122,iORL002147,iORL002190,iORL002568,iORL002834,iOR…
Anopheles melas	2	iORL000604,iORL002224
Anopheles quadriannulatus	4	iORL000654,iORL002461,iORL002463,iORL004229
Anopheles stephensi	4	iORL000374,iORL000941,iORL003348,iORL003763
Anoplophora chinensis	96	iORL000004,iORL000068,iORL000166,iORL000188,iORL000203,iORL000233,iORL000238,iORL000267,iORL000286,iORL000349,iORL000380,iORL000406,iORL000411,iORL000422,iORL000460,iORL000470,iORL000558,iORL000847,iORL000907,iORL000920,iORL000935,iORL000945,iORL000961,iORL001076,iORL001361,iORL001365,iORL001369,iORL001378,iORL001435,iORL001450,iORL001518,iORL001552,iORL001586,iORL001700,iORL001709,iORL001789,iOR…
Aphidius gifuensis	1	iORL002551
Apis cerana cerana	13	iORL000354,iORL000582,iORL000665,iORL000876,iORL001869,iORL001953,iORL002043,iORL002127,iORL003179,iORL003187,iORL003325,iORL004016,iORL004413
Apis cerana	4	iORL000570,iORL001575,iORL003201,iORL003727
Apocrypta bakeri	21	iORL000149,iORL000850,iORL000888,iORL000896,iORL001014,iORL001405,iORL001471,iORL001527,iORL001561,iORL001614,iORL002246,iORL002428,iORL002470,iORL002507,iORL002518,iORL002695,iORL003041,iORL003163,iORL003566,iORL003716,iORL004365
Argyresthia conjugella	1	iORL001971
Athetis dissimilis	59	iORL000025,iORL000042,iORL000054,iORL000059,iORL000095,iORL000125,iORL000132,iORL000137,iORL000151,iORL000158,iORL000167,iORL000177,iORL000444,iORL000453,iORL000472,iORL000563,iORL000621,iORL000629,iORL000650,iORL000651,iORL001197,iORL001220,iORL001237,iORL001567,iORL001648,iORL001666,iORL001730,iORL001747,iORL001803,iORL001944,iORL001976,iORL002077,iORL002319,iORL002338,iORL002660,iORL002683,iOR…
Athetis lepigone	61	iORL000441,iORL000471,iORL000490,iORL000498,iORL000515,iORL000537,iORL000557,iORL000588,iORL000599,iORL000643,iORL000789,iORL000805,iORL000823,iORL000833,iORL000843,iORL000863,iORL000870,iORL000973,iORL000988,iORL001569,iORL001580,iORL001605,iORL001629,iORL001637,iORL001697,iORL001852,iORL001896,iORL001954,iORL002102,iORL002134,iORL002185,iORL002211,iORL002393,iORL002424,iORL002440,iORL002446,iOR…
Bactrocera correcta	39	iORL000198,iORL000255,iORL000259,iORL000272,iORL000364,iORL000729,iORL000799,iORL000915,iORL000926,iORL001352,iORL001366,iORL001375,iORL001382,iORL001587,iORL001644,iORL002033,iORL002453,iORL002505,iORL002548,iORL002611,iORL002677,iORL002678,iORL002686,iORL002972,iORL002979,iORL002993,iORL003003,iORL003031,iORL003083,iORL003088,iORL003105,iORL003110,iORL003324,iORL003525,iORL004119,iORL004128,iOR…
Bactrocera dorsalis	105	iORL000147,iORL000170,iORL000312,iORL000366,iORL000370,iORL000408,iORL000465,iORL000530,iORL000533,iORL000546,iORL000671,iORL000942,iORL000959,iORL000983,iORL000992,iORL001002,iORL001004,iORL001010,iORL001020,iORL001028,iORL001035,iORL001050,iORL001065,iORL001072,iORL001099,iORL001104,iORL001179,iORL001239,iORL001430,iORL001473,iORL001486,iORL001638,iORL001853,iORL001897,iORL001941,iORL001964,iOR…
Bactrocera minax	52	iORL000263,iORL000491,iORL000521,iORL000620,iORL000707,iORL000722,iORL000732,iORL000738,iORL000834,iORL000922,iORL000949,iORL001017,iORL001108,iORL001331,iORL001511,iORL001513,iORL001663,iORL001724,iORL001766,iORL001846,iORL001870,iORL002074,iORL002080,iORL002167,iORL002276,iORL002282,iORL002309,iORL002336,iORL002719,iORL002781,iORL002989,iORL003101,iORL003114,iORL003120,iORL003162,iORL003305,iOR…
Bombyx mori	15	iORL000089,iORL000100,iORL000116,iORL000148,iORL000237,iORL001284,iORL001708,iORL001738,iORL001908,iORL002439,iORL002877,iORL002938,iORL002949,iORL002954,iORL003074
Bradysia odoriphaga	70	iORL000014,iORL000022,iORL000033,iORL000056,iORL000178,iORL000392,iORL000694,iORL000706,iORL000714,iORL000851,iORL001022,iORL001029,iORL001048,iORL001054,iORL001182,iORL001211,iORL001303,iORL001340,iORL001345,iORL001385,iORL001468,iORL001493,iORL001597,iORL001608,iORL001615,iORL001635,iORL001641,iORL001642,iORL001655,iORL001672,iORL001691,iORL001895,iORL001990,iORL002053,iORL002059,iORL002069,iOR…
Calliphora stygia	50	iORL000036,iORL000139,iORL000464,iORL000525,iORL000939,iORL000951,iORL000968,iORL000972,iORL001011,iORL001038,iORL001056,iORL001071,iORL001077,iORL001096,iORL001105,iORL001121,iORL001135,iORL001512,iORL001524,iORL001594,iORL001735,iORL001821,iORL001832,iORL001879,iORL002082,iORL002085,iORL002175,iORL002202,iORL002230,iORL002234,iORL002594,iORL002659,iORL002666,iORL002685,iORL002691,iORL002701,iOR…
Campoletis chlorideae	211	iORL000001,iORL000012,iORL000026,iORL000029,iORL000038,iORL000049,iORL000060,iORL000073,iORL000112,iORL000135,iORL000152,iORL000165,iORL000176,iORL000181,iORL000191,iORL000223,iORL000232,iORL000235,iORL000282,iORL000302,iORL000309,iORL000350,iORL000424,iORL000426,iORL000455,iORL000477,iORL000488,iORL000489,iORL000518,iORL000574,iORL000578,iORL000589,iORL000593,iORL000638,iORL000639,iORL000652,iOR…
Camponotus japonicus	1	iORL001656
Cephus cinctus	29	iORL000154,iORL000164,iORL000207,iORL000215,iORL000257,iORL000308,iORL000367,iORL000402,iORL001043,iORL001419,iORL001510,iORL001536,iORL001547,iORL001813,iORL001924,iORL001950,iORL001962,iORL001970,iORL002056,iORL003000,iORL003021,iORL003054,iORL003064,iORL003147,iORL003180,iORL003208,iORL003660,iORL004338,iORL004349
Ceracris kiangsu	87	iORL000008,iORL000017,iORL000020,iORL000028,iORL000377,iORL000386,iORL000435,iORL000443,iORL000448,iORL000452,iORL000647,iORL000703,iORL000716,iORL000822,iORL001091,iORL001130,iORL001143,iORL001145,iORL001194,iORL001206,iORL001215,iORL001222,iORL001277,iORL001306,iORL001325,iORL001350,iORL001541,iORL001550,iORL001553,iORL001560,iORL001572,iORL001577,iORL001585,iORL001592,iORL001596,iORL001598,iOR…
Ceratitis capitata	1	iORL001760
Ceratosolen cornutus	1	iORL000669
Ceratosolen solmsi	20	iORL000250,iORL001316,iORL001591,iORL001713,iORL001841,iORL001885,iORL001960,iORL002217,iORL002341,iORL002397,iORL002506,iORL002605,iORL003073,iORL003360,iORL003454,iORL003665,iORL003744,iORL003907,iORL003948,iORL004179
Ceratosolen solmsi marchali	1	iORL004244
Chilo suppressalis	1	iORL003343
Choristoneura rosaceana	2	iORL000975,iORL002916
Chouioia cunea	79	iORL000043,iORL000129,iORL000265,iORL000316,iORL000330,iORL000334,iORL000390,iORL000467,iORL000502,iORL000528,iORL000544,iORL000562,iORL000594,iORL000605,iORL000611,iORL000623,iORL000631,iORL000634,iORL000677,iORL000690,iORL000726,iORL000981,iORL000994,iORL001007,iORL001025,iORL001040,iORL001097,iORL001439,iORL001460,iORL001627,iORL001694,iORL001723,iORL001880,iORL001888,iORL001901,iORL001904,iOR…
Chrysomya megacephala	1	iORL001898
Cimex lectularius	1	iORL002294
Cnaphalocrocis medinalis	26	iORL000045,iORL000106,iORL000141,iORL000253,iORL000432,iORL000492,iORL000517,iORL000547,iORL000659,iORL000826,iORL001205,iORL001420,iORL002004,iORL002094,iORL002606,iORL002728,iORL002825,iORL003335,iORL003509,iORL003614,iORL003707,iORL003818,iORL003942,iORL004225,iORL004308,iORL004337
Colaphellus bowringi	38	iORL000071,iORL000086,iORL000098,iORL000436,iORL000450,iORL000478,iORL000510,iORL000580,iORL000585,iORL000598,iORL001015,iORL001087,iORL001181,iORL001664,iORL001684,iORL001820,iORL001989,iORL002042,iORL002060,iORL002072,iORL002097,iORL002105,iORL002156,iORL002169,iORL002177,iORL002182,iORL002191,iORL002644,iORL002718,iORL003423,iORL003592,iORL003689,iORL003702,iORL003767,iORL003836,iORL003891,iOR…
Conogethes pinicolalis	54	iORL000061,iORL000065,iORL000661,iORL000721,iORL000755,iORL000759,iORL000773,iORL000780,iORL000794,iORL000825,iORL000832,iORL000837,iORL000844,iORL001175,iORL001183,iORL001229,iORL001241,iORL001248,iORL001255,iORL001276,iORL001887,iORL001936,iORL002330,iORL002335,iORL002345,iORL002388,iORL002396,iORL002412,iORL002414,iORL002427,iORL002438,iORL002443,iORL002447,iORL002866,iORL002901,iORL002915,iOR…
Conopomorpha sinensis	51	iORL000035,iORL000111,iORL000128,iORL000264,iORL000430,iORL000493,iORL000501,iORL000542,iORL000567,iORL000614,iORL000633,iORL000787,iORL000885,iORL001012,iORL001212,iORL001231,iORL001243,iORL001247,iORL001275,iORL001286,iORL001287,iORL001324,iORL001535,iORL001603,iORL001716,iORL001858,iORL002073,iORL002091,iORL002367,iORL002391,iORL002405,iORL002864,iORL002878,iORL002914,iORL003047,iORL003094,iOR…
Corythucha ciliata	1	iORL003227
Ctenopseustis herana	3	iORL000782,iORL002430,iORL003321
Ctenopseustis obliquana	4	iORL001668,iORL001739,iORL003563,iORL004026
Culex pipiens complex sp	64	iORL000006,iORL000010,iORL000024,iORL000305,iORL000347,iORL000438,iORL000446,iORL000466,iORL000474,iORL000479,iORL000514,iORL000534,iORL001061,iORL001074,iORL001094,iORL001101,iORL001458,iORL001508,iORL001530,iORL001540,iORL001543,iORL001568,iORL001573,iORL001584,iORL001600,iORL001609,iORL001618,iORL001624,iORL001630,iORL001643,iORL002044,iORL002063,iORL002075,iORL002101,iORL002675,iORL002706,iOR…
Culex pipiens pallens	1	iORL003426
Culex pipiens pipiens	3	iORL001090,iORL003580,iORL003709
Culex quinquefasciatus	34	iORL000213,iORL000228,iORL000329,iORL000427,iORL000538,iORL000608,iORL000632,iORL000724,iORL000777,iORL000784,iORL000806,iORL001033,iORL001203,iORL001207,iORL001291,iORL001353,iORL001374,iORL001383,iORL001576,iORL002018,iORL002199,iORL002260,iORL002284,iORL002739,iORL002789,iORL002802,iORL002818,iORL002922,iORL003336,iORL003723,iORL003909,iORL004053,iORL004123,iORL004362
Culex theileri	18	iORL000161,iORL000179,iORL000200,iORL000617,iORL000630,iORL000663,iORL000675,iORL001745,iORL001838,iORL001861,iORL001915,iORL003035,iORL003441,iORL003446,iORL003451,iORL003464,iORL003477,iORL003522
Cydia fagiglandana	49	iORL000211,iORL000340,iORL000362,iORL000371,iORL000399,iORL000425,iORL000786,iORL000848,iORL000871,iORL000974,iORL001116,iORL001360,iORL001392,iORL001421,iORL001431,iORL001437,iORL001449,iORL001451,iORL001463,iORL001470,iORL001481,iORL001499,iORL001525,iORL001532,iORL002107,iORL002353,iORL002366,iORL002596,iORL002968,iORL003024,iORL003066,iORL003078,iORL003081,iORL003119,iORL003135,iORL003261,iOR…
Cydia nigricana	48	iORL000275,iORL000285,iORL000300,iORL000504,iORL000569,iORL000640,iORL000894,iORL001359,iORL001429,iORL001483,iORL001682,iORL001702,iORL001754,iORL001779,iORL001792,iORL001948,iORL002009,iORL002196,iORL002210,iORL002237,iORL002387,iORL002436,iORL002486,iORL002561,iORL002610,iORL002618,iORL002651,iORL003086,iORL003096,iORL003121,iORL003339,iORL003358,iORL003387,iORL003391,iORL003393,iORL003395,iOR…
Cydia pomonella	44	iORL000018,iORL000229,iORL000356,iORL000405,iORL000456,iORL000496,iORL000979,iORL001052,iORL001186,iORL001441,iORL001454,iORL001472,iORL001495,iORL001501,iORL001519,iORL002195,iORL002350,iORL002457,iORL002488,iORL002569,iORL002598,iORL002634,iORL002657,iORL002674,iORL002680,iORL002735,iORL003044,iORL003098,iORL003112,iORL003155,iORL003175,iORL003194,iORL003377,iORL003404,iORL003481,iORL003489,iOR…
Cyrtorhinus lividipennis	15	iORL000034,iORL000185,iORL000247,iORL000615,iORL000710,iORL000923,iORL001259,iORL001400,iORL001538,iORL001882,iORL002464,iORL002591,iORL003037,iORL003215,iORL003944
Dastarcus helophoroides	1	iORL000389
Dendroctonus ponderosae	9	iORL000262,iORL000573,iORL000718,iORL000731,iORL000779,iORL003533,iORL003537,iORL003581,iORL004315
Dendrolimus houi	33	iORL000345,iORL000355,iORL000384,iORL000899,iORL000955,iORL001395,iORL001404,iORL001418,iORL001423,iORL001453,iORL001484,iORL001509,iORL001517,iORL001534,iORL001542,iORL001558,iORL001932,iORL001943,iORL002549,iORL002557,iORL002689,iORL003068,iORL003122,iORL003127,iORL003142,iORL003148,iORL003191,iORL004241,iORL004251,iORL004259,iORL004263,iORL004311,iORL004319
Dendrolimus kikuchii	33	iORL000292,iORL000318,iORL000323,iORL000343,iORL000348,iORL000363,iORL000372,iORL000379,iORL000523,iORL000541,iORL000554,iORL000560,iORL000595,iORL000801,iORL000817,iORL000966,iORL001236,iORL001292,iORL001497,iORL001911,iORL001917,iORL001923,iORL001934,iORL002490,iORL003153,iORL003177,iORL003184,iORL003567,iORL003600,iORL003793,iORL003850,iORL003946,iORL004346
Dioryctria abietella	25	iORL000186,iORL000248,iORL000304,iORL000437,iORL000712,iORL001389,iORL001824,iORL001863,iORL001889,iORL001903,iORL001909,iORL001914,iORL001980,iORL001987,iORL001999,iORL002150,iORL002496,iORL002887,iORL002984,iORL003062,iORL003099,iORL003511,iORL003526,iORL004049,iORL004101
Drosicha corpulenta	21	iORL000058,iORL000365,iORL000884,iORL000989,iORL001113,iORL001151,iORL001202,iORL001214,iORL001811,iORL002449,iORL002509,iORL002871,iORL002898,iORL002905,iORL003374,iORL003915,iORL004013,iORL004021,iORL004033,iORL004109,iORL004243
Drosophila arizonae	36	iORL000090,iORL000197,iORL000204,iORL000418,iORL000603,iORL000618,iORL000702,iORL000821,iORL001132,iORL001142,iORL001224,iORL001232,iORL001244,iORL001396,iORL001677,iORL001762,iORL001935,iORL002239,iORL002273,iORL002452,iORL002522,iORL002917,iORL003007,iORL003029,iORL003039,iORL003092,iORL003412,iORL003956,iORL003964,iORL003979,iORL004052,iORL004065,iORL004066,iORL004089,iORL004264,iORL004379
Drosophila erecta	9	iORL000906,iORL001403,iORL002064,iORL002089,iORL002116,iORL002118,iORL002136,iORL002570,iORL004295
Drosophila mauritiana	10	iORL000912,iORL000976,iORL000997,iORL001069,iORL002504,iORL003205,iORL003258,iORL003668,iORL003717,iORL003730
Drosophila melanogaster	570	iORL000011,iORL000032,iORL000048,iORL000053,iORL000064,iORL000069,iORL000077,iORL000080,iORL000083,iORL000088,iORL000096,iORL000097,iORL000105,iORL000118,iORL000120,iORL000136,iORL000142,iORL000143,iORL000153,iORL000155,iORL000157,iORL000162,iORL000168,iORL000190,iORL000192,iORL000214,iORL000219,iORL000220,iORL000241,iORL000244,iORL000251,iORL000254,iORL000274,iORL000277,iORL000279,iORL000283,iOR…
Drosophila miranda	8	iORL000218,iORL001129,iORL001968,iORL002250,iORL002258,iORL003265,iORL003292,iORL003950
Drosophila mojavensis	154	iORL000044,iORL000050,iORL000066,iORL000072,iORL000103,iORL000130,iORL000160,iORL000173,iORL000175,iORL000202,iORL000208,iORL000209,iORL000222,iORL000225,iORL000226,iORL000234,iORL000239,iORL000242,iORL000243,iORL000266,iORL000269,iORL000368,iORL000375,iORL000383,iORL000407,iORL000468,iORL000483,iORL000512,iORL000519,iORL000520,iORL000529,iORL000553,iORL000565,iORL000571,iORL000624,iORL000636,iOR…
Drosophila navojoa	3	iORL001262,iORL003123,iORL003467
Drosophila persimilis	1	iORL000421
Drosophila pseudoobscura pseudoobscura	68	iORL000037,iORL000273,iORL000396,iORL000505,iORL000539,iORL000616,iORL000672,iORL000678,iORL000686,iORL000687,iORL000698,iORL000747,iORL000932,iORL001089,iORL001136,iORL001461,iORL001494,iORL001516,iORL001523,iORL001557,iORL001595,iORL001619,iORL001622,iORL001660,iORL001667,iORL001689,iORL001905,iORL001930,iORL002029,iORL002065,iORL002171,iORL002222,iORL002245,iORL002256,iORL002269,iORL002291,iOR…
Drosophila sechellia	9	iORL000991,iORL002575,iORL002582,iORL003228,iORL003664,iORL003676,iORL003712,iORL003771,iORL004288
Drosophila simulans	331	iORL000031,iORL000075,iORL000108,iORL000109,iORL000119,iORL000124,iORL000126,iORL000145,iORL000163,iORL000174,iORL000180,iORL000187,iORL000195,iORL000196,iORL000205,iORL000210,iORL000212,iORL000217,iORL000221,iORL000231,iORL000245,iORL000289,iORL000296,iORL000298,iORL000299,iORL000306,iORL000310,iORL000325,iORL000326,iORL000338,iORL000339,iORL000342,iORL000352,iORL000359,iORL000391,iORL000398,iOR…
Drosophila subobscura	1	iORL003826
Drosophila yakuba	1	iORL004224
Ectropis obliqua	7	iORL001551,iORL001661,iORL002212,iORL002364,iORL002512,iORL002589,iORL004330
Eogystia hippophaecolus	59	iORL000122,iORL000156,iORL000184,iORL000189,iORL000288,iORL000319,iORL000660,iORL000670,iORL000785,iORL000797,iORL001100,iORL001111,iORL001123,iORL001137,iORL001148,iORL001152,iORL001195,iORL001235,iORL001250,iORL001258,iORL001285,iORL001294,iORL001364,iORL001391,iORL001743,iORL001764,iORL001785,iORL001835,iORL001886,iORL002017,iORL002178,iORL002213,iORL002233,iORL002270,iORL002710,iORL002723,iOR…
Epiphyas postvittana	7	iORL000015,iORL000463,iORL001039,iORL002856,iORL003284,iORL003309,iORL003791
Eriocrania semipurpurella	6	iORL001021,iORL002132,iORL002152,iORL002595,iORL003731,iORL003740
Galeruca daurica	21	iORL000039,iORL000127,iORL000767,iORL001578,iORL001628,iORL002034,iORL002068,iORL002280,iORL002410,iORL002633,iORL002711,iORL002750,iORL002797,iORL002894,iORL003084,iORL003100,iORL003440,iORL003579,iORL003699,iORL004258,iORL004309
Galleria mellonella	43	iORL000040,iORL000584,iORL000622,iORL001027,iORL001046,iORL001064,iORL001098,iORL001103,iORL001119,iORL001134,iORL001144,iORL001156,iORL001273,iORL002181,iORL002215,iORL002228,iORL002235,iORL002252,iORL002259,iORL002321,iORL002655,iORL002667,iORL002684,iORL002731,iORL002787,iORL002815,iORL002883,iORL003406,iORL003797,iORL003805,iORL003820,iORL003827,iORL003839,iORL003869,iORL003875,iORL003887,iOR…
Grapholita molesta	5	iORL001625,iORL001658,iORL002936,iORL003846,iORL004110
Haematobia irritans irritans	1	iORL002151
Hedya nubiferana	48	iORL000506,iORL000646,iORL000674,iORL000711,iORL000737,iORL000742,iORL000744,iORL000760,iORL000770,iORL000802,iORL000812,iORL001150,iORL001159,iORL001167,iORL001176,iORL001178,iORL001184,iORL002247,iORL002283,iORL002315,iORL002332,iORL002365,iORL002380,iORL002404,iORL002416,iORL002661,iORL002820,iORL003463,iORL003513,iORL003521,iORL003545,iORL003557,iORL003610,iORL003625,iORL003721,iORL003863,iOR…
Helicoverpa armigera	57	iORL000473,iORL000485,iORL000507,iORL000683,iORL000749,iORL000775,iORL000925,iORL000930,iORL000946,iORL000948,iORL000978,iORL000985,iORL001001,iORL001041,iORL001199,iORL001210,iORL001227,iORL001337,iORL001398,iORL002067,iORL002095,iORL002103,iORL002109,iORL002119,iORL002137,iORL002348,iORL002401,iORL002519,iORL002523,iORL002530,iORL002531,iORL002543,iORL002562,iORL002574,iORL002587,iORL002619,iOR…
Helicoverpa assulta	3	iORL000117,iORL000940,iORL002769
Helicoverpa zea	6	iORL000041,iORL000051,iORL000110,iORL001623,iORL001636,iORL002943
Heliothis subflexa	5	iORL001112,iORL002022,iORL002681,iORL002751,iORL004341
Holotrichia parallela	48	iORL000079,iORL000091,iORL000102,iORL000104,iORL000114,iORL000123,iORL000131,iORL000138,iORL000555,iORL000561,iORL000867,iORL000982,iORL000996,iORL001193,iORL001230,iORL001260,iORL001264,iORL001302,iORL001311,iORL001315,iORL001701,iORL001710,iORL001726,iORL001750,iORL002027,iORL002679,iORL002810,iORL002889,iORL002897,iORL002909,iORL002913,iORL002927,iORL002940,iORL002944,iORL002952,iORL003356,iOR…
Lampronia capitella	8	iORL000082,iORL000482,iORL000916,iORL000927,iORL002025,iORL002096,iORL003628,iORL003748
Lobesia botrana	61	iORL000002,iORL000063,iORL000070,iORL000078,iORL000093,iORL000115,iORL000134,iORL000199,iORL000281,iORL000314,iORL000394,iORL000476,iORL000723,iORL000740,iORL000768,iORL000781,iORL000813,iORL000903,iORL001034,iORL001086,iORL001172,iORL001217,iORL001257,iORL001272,iORL001602,iORL001612,iORL001616,iORL001631,iORL001657,iORL001773,iORL001799,iORL002144,iORL002331,iORL002342,iORL002356,iORL002403,iOR…
Locusta migratoria	144	iORL000023,iORL000206,iORL000224,iORL000236,iORL000246,iORL000256,iORL000276,iORL000328,iORL000387,iORL000413,iORL000458,iORL000481,iORL000550,iORL000576,iORL000586,iORL000641,iORL000676,iORL000708,iORL000725,iORL000751,iORL000841,iORL000854,iORL000860,iORL000869,iORL000881,iORL000889,iORL000893,iORL000898,iORL000933,iORL000950,iORL000953,iORL000958,iORL000984,iORL001185,iORL001219,iORL001254,iOR…
Lucilia sericata	1	iORL000331
Lygus pratensis	1	iORL003282
Lymantria dispar asiatica	1	iORL002049
Lymantria dispar dispar	1	iORL003653
Lysiphlebia japonica	1	iORL001348
Macrocentrus cingulum	6	iORL000865,iORL002538,iORL002556,iORL003675,iORL004144,iORL004154
Mamestra brassicae	1	iORL000047
Manduca sexta	7	iORL000307,iORL001496,iORL001514,iORL001698,iORL002400,iORL004344,iORL004353
Mayetiola destructor	6	iORL000673,iORL000688,iORL000704,iORL002320,iORL003501,iORL003510
Meteorus pulchricornis	25	iORL000270,iORL000278,iORL000284,iORL000857,iORL001358,iORL001409,iORL001537,iORL001831,iORL001840,iORL001856,iORL002468,iORL002502,iORL002510,iORL002526,iORL002768,iORL002946,iORL002961,iORL003017,iORL003025,iORL003146,iORL003200,iORL003288,iORL003673,iORL003783,iORL004328
Microplitis mediator	40	iORL000499,iORL000513,iORL000536,iORL000552,iORL000600,iORL000606,iORL001031,iORL001079,iORL001686,iORL001706,iORL001715,iORL001721,iORL001778,iORL001988,iORL002093,iORL002108,iORL002124,iORL002128,iORL002145,iORL002163,iORL002164,iORL002194,iORL002203,iORL002231,iORL002485,iORL002652,iORL002662,iORL003116,iORL003314,iORL003328,iORL003346,iORL003355,iORL003363,iORL003722,iORL003736,iORL003741,iOR…
Mythimna separata	2	iORL000322,iORL002115
Oedaleus infernalis	12	iORL000451,iORL000592,iORL000914,iORL001163,iORL001440,iORL001475,iORL002149,iORL002158,iORL002910,iORL002991,iORL003737,iORL004213
Ostrinia furnacalis	13	iORL000074,iORL001283,iORL001765,iORL001770,iORL001777,iORL001872,iORL002214,iORL002225,iORL002874,iORL002884,iORL002886,iORL003553,iORL004200
Ostrinia latipennis	6	iORL001649,iORL002081,iORL003253,iORL003388,iORL003671,iORL003678
Ostrinia nubilalis	29	iORL000005,iORL000007,iORL000341,iORL000816,iORL000902,iORL001154,iORL001208,iORL001288,iORL001912,iORL002087,iORL002408,iORL002450,iORL002609,iORL002645,iORL002672,iORL002729,iORL002738,iORL002772,iORL002782,iORL002836,iORL002843,iORL002846,iORL003140,iORL003431,iORL003630,iORL003696,iORL004094,iORL004233,iORL004372
Ostrinia nubilalis x Ostrinia scapulalis	2	iORL000965,iORL003719
Ostrinia ovalipennis	6	iORL000486,iORL000497,iORL002039,iORL002051,iORL002061,iORL003546
Ostrinia palustralis	5	iORL000431,iORL001124,iORL001722,iORL003248,iORL003932
Ostrinia scapulalis	10	iORL000144,iORL000311,iORL000581,iORL001485,iORL001613,iORL001920,iORL002658,iORL002744,iORL003310,iORL003938
Ostrinia zaguliaevi	8	iORL000619,iORL000734,iORL001062,iORL001133,iORL001477,iORL002852,iORL002858,iORL003424
Ostrinia zealis	7	iORL000290,iORL001109,iORL001503,iORL001737,iORL002885,iORL003565,iORL003661
Peridroma saucia	133	iORL000013,iORL000027,iORL000062,iORL000081,iORL000092,iORL000140,iORL000297,iORL000324,iORL000351,iORL000378,iORL000381,iORL000403,iORL000428,iORL000484,iORL000508,iORL000572,iORL000575,iORL000602,iORL000612,iORL000637,iORL000720,iORL000728,iORL000753,iORL000762,iORL000814,iORL000838,iORL000846,iORL000891,iORL000977,iORL001018,iORL001026,iORL001042,iORL001047,iORL001049,iORL001060,iORL001063,iOR…
Philotrypesis pilosa	21	iORL000831,iORL000919,iORL001006,iORL001147,iORL001362,iORL001428,iORL002084,iORL002327,iORL002339,iORL002573,iORL002584,iORL002623,iORL002743,iORL002999,iORL003065,iORL003693,iORL003856,iORL003919,iORL004184,iORL004220,iORL004254
Philotrypesis sp	21	iORL000439,iORL000480,iORL000626,iORL000882,iORL000892,iORL000911,iORL001416,iORL002036,iORL002046,iORL002076,iORL002537,iORL002628,iORL003285,iORL003380,iORL003674,iORL003682,iORL003698,iORL003704,iORL003711,iORL003734,iORL003801
Phyllotreta striolata	2	iORL000745,iORL002895
Planotortrix excessana	4	iORL002358,iORL003272,iORL004012,iORL004173
Planotortrix notophaea	3	iORL001725,iORL001823,iORL002421
Planotortrix octo	3	iORL002162,iORL002297,iORL002481
Plutella xylostella	12	iORL000009,iORL000016,iORL000030,iORL001349,iORL001676,iORL001975,iORL002041,iORL002850,iORL002870,iORL003075,iORL003296,iORL004115
Protaetia brevitarsis	72	iORL000003,iORL000019,iORL000169,iORL000333,iORL000388,iORL000524,iORL000543,iORL000653,iORL000809,iORL000879,iORL000887,iORL000901,iORL000921,iORL000944,iORL000962,iORL000998,iORL001058,iORL001088,iORL001357,iORL001367,iORL001393,iORL001399,iORL001413,iORL001457,iORL001464,iORL001589,iORL001776,iORL001781,iORL001816,iORL001825,iORL001874,iORL001891,iORL001945,iORL002261,iORL002316,iORL002435,iOR…
Rhagoletis suavis	1	iORL001714
Rhyacophila nubila	11	iORL001157,iORL001279,iORL001313,iORL001910,iORL001918,iORL002141,iORL002957,iORL002998,iORL003087,iORL003636,iORL003703
Rhynchophorus ferrugineus	2	iORL003500,iORL004222
Scaeva pyrastri	38	iORL000227,iORL000258,iORL000271,iORL000414,iORL000415,iORL000649,iORL000897,iORL001084,iORL001093,iORL001343,iORL001782,iORL001955,iORL001966,iORL002010,iORL002016,iORL002023,iORL002050,iORL002113,iORL002157,iORL002360,iORL002590,iORL002631,iORL002696,iORL002780,iORL002911,iORL002939,iORL003019,iORL003252,iORL003271,iORL003559,iORL003605,iORL003616,iORL003622,iORL003807,iORL004000,iORL004142,iOR…
Scaptomyza flava	12	iORL000684,iORL000741,iORL000752,iORL001736,iORL002251,iORL002300,iORL002314,iORL003966,iORL004093,iORL004105,iORL004112,iORL004153
Scaptomyza nigrita	27	iORL000046,iORL000194,iORL000337,iORL000697,iORL000818,iORL001141,iORL001344,iORL001384,iORL001504,iORL001733,iORL001808,iORL001921,iORL002031,iORL002070,iORL002346,iORL002357,iORL002937,iORL002974,iORL002994,iORL003185,iORL003518,iORL003529,iORL003576,iORL003640,iORL003868,iORL003916,iORL003927
Schistocerca gregaria	119	iORL000171,iORL000182,iORL000335,iORL000346,iORL000369,iORL000373,iORL000376,iORL000382,iORL000385,iORL000393,iORL000401,iORL000410,iORL000412,iORL000416,iORL000423,iORL000434,iORL000442,iORL000447,iORL000625,iORL000635,iORL000656,iORL000685,iORL000691,iORL000750,iORL000791,iORL000804,iORL000807,iORL000815,iORL000824,iORL000835,iORL000842,iORL000852,iORL000856,iORL000858,iORL000866,iORL000868,iOR…
Sclerodermus sp	8	iORL000055,iORL001102,iORL002752,iORL002762,iORL002896,iORL004292,iORL004339,iORL004350
Sesamia inferens	35	iORL000052,iORL000113,iORL000395,iORL000449,iORL000509,iORL001013,iORL001023,iORL001044,iORL001055,iORL001192,iORL001198,iORL001209,iORL001245,iORL001626,iORL001639,iORL001699,iORL001866,iORL001949,iORL001986,iORL002005,iORL002013,iORL002020,iORL002483,iORL002629,iORL002641,iORL002749,iORL002784,iORL002791,iORL003657,iORL003825,iORL003834,iORL003865,iORL003890,iORL004011,iORL004345
Sitotroga cerealella	1	iORL002219
Spodoptera exigua	6	iORL000240,iORL000709,iORL001059,iORL002268,iORL002277,iORL003898
Spodoptera littoralis	1	iORL004187
Spodoptera litura	3	iORL002704,iORL002722,iORL003128
Stomoxys calcitrans	2	iORL000735,iORL003012
Streltzoviella insularis	56	iORL000159,iORL000216,iORL000249,iORL000261,iORL000268,iORL000280,iORL000313,iORL000321,iORL000788,iORL000845,iORL000875,iORL000929,iORL001009,iORL001019,iORL001080,iORL001305,iORL001356,iORL001406,iORL001412,iORL001422,iORL001432,iORL001827,iORL001837,iORL001843,iORL001855,iORL001871,iORL001878,iORL001947,iORL002008,iORL002508,iORL002511,iORL002592,iORL002603,iORL002625,iORL002638,iORL002698,iOR…
Subpsaltria yangi	29	iORL000336,iORL000564,iORL000609,iORL000642,iORL000905,iORL000956,iORL001665,iORL001720,iORL001729,iORL001916,iORL001952,iORL002026,iORL002032,iORL002040,iORL002168,iORL002343,iORL002493,iORL002499,iORL003270,iORL003332,iORL003381,iORL003389,iORL003523,iORL003634,iORL003777,iORL003926,iORL004084,iORL004369,iORL004396
Trichoplusia ni	2	iORL001906,iORL003189
Yemma signatus	65	iORL000084,iORL000087,iORL000121,iORL000133,iORL000146,iORL000183,iORL000193,iORL000260,iORL000293,iORL000301,iORL000627,iORL000648,iORL000758,iORL000819,iORL000872,iORL000880,iORL000924,iORL001166,iORL001320,iORL001442,iORL001498,iORL001707,iORL001753,iORL001758,iORL001822,iORL001875,iORL001977,iORL002377,iORL002454,iORL002456,iORL002487,iORL002495,iORL002554,iORL002616,iORL002630,iORL002636,iOR…
Zeugodacus cucurbitae	41	iORL000057,iORL000067,iORL000094,iORL000099,iORL000107,iORL000551,iORL000583,iORL000607,iORL000644,iORL000771,iORL000954,iORL000999,iORL001114,iORL001164,iORL001204,iORL001268,iORL001282,iORL001685,iORL001693,iORL001705,iORL001712,iORL001731,iORL001749,iORL001755,iORL002038,iORL002129,iORL002204,iORL002286,iORL002324,iORL002376,iORL002853,iORL002861,iORL002875,iORL002907,iORL003046,iORL003104,iOR…
Zeugodacus tau	39	iORL000150,iORL000172,iORL000874,iORL000917,iORL000928,iORL001068,iORL001234,iORL001265,iORL001295,iORL001330,iORL001339,iORL001342,iORL001565,iORL001590,iORL001752,iORL002458,iORL002492,iORL002503,iORL002547,iORL002559,iORL002650,iORL002670,iORL002676,iORL002733,iORL002849,iORL002855,iORL002921,iORL002931,iORL002948,iORL003198,iORL003233,iORL004054,iORL004096,iORL004113,iORL004120,iORL004141,iOR…
