# Supplementary material for: iORandLigandDB: A Website for Three-Dimensional Structure Prediction of Insect Odorant Receptors and Docking with Odorants
Source: Insects. 2023 Jun 15;14(6):560. doi: 10.3390/insects14060560 (PMC10299237; doi:10.3390/insects14060560)
Supplement: Supplementary file 1 [file insects-14-00560-s001.zip › insects-2353674-supplementary-conversion/insects-2353674-supplementary/Table S3-pLDDT static.xlsx]

## Sheet: Sheet1
number	pLDDT
iORL002980	94.4546
iORL003579	94.4173
iORL001103	94.3729
iORL002022	94.3238
iORL002887	94.3217
iORL002995	94.0264
iORL003540	93.9338
iORL004341	93.8382
iORL000238	93.7614
iORL001880	93.7317
iORL000572	93.6587
iORL003550	93.5582
iORL002095	93.4606
iORL001343	93.4221
iORL004046	93.3257
iORL000265	93.2965
iORL000847	93.2779
iORL000422	93.2762
iORL001250	93.2616
iORL003010	93.2494
iORL003725	93.2015
iORL003398	93.1842
iORL001199	93.169
iORL000745	93.1441
iORL000786	93.0444
iORL002949	93.0392
iORL003558	93.0386
iORL003418	93.0282
iORL002900	93.004
iORL003533	93.0024
iORL002055	92.9735
iORL002319	92.9669
iORL001698	92.9563
iORL004385	92.9263
iORL002016	92.9239
iORL000078	92.908
iORL001605	92.8751
iORL001063	92.8739
iORL002388	92.8539
iORL003701	92.8387
iORL000460	92.825
iORL000912	92.8213
iORL001077	92.8095
iORL000054	92.7991
iORL002735	92.7988
iORL002392	92.7946
iORL002457	92.7602
iORL000068	92.7506
iORL003762	92.7471
iORL003746	92.7466
iORL000065	92.7191
iORL002440	92.7162
iORL001481	92.6767
iORL004312	92.6646
iORL000016	92.6645
iORL003961	92.6617
iORL001860	92.6353
iORL003759	92.609
iORL000292	92.5949
iORL004108	92.5844
iORL001186	92.582
iORL002050	92.5814
iORL002612	92.5696
iORL004099	92.5471
iORL003713	92.5453
iORL003059	92.532
iORL004360	92.5048
iORL001286	92.4991
iORL000036	92.4987
iORL003417	92.4665
iORL001333	92.4579
iORL003412	92.4505
iORL000878	92.4364
iORL000390	92.4338
iORL003889	92.4334
iORL003379	92.4324
iORL003569	92.4232
iORL000871	92.4225
iORL003095	92.4206
iORL002226	92.4087
iORL002082	92.4026
iORL000134	92.3957
iORL004066	92.3953
iORL002273	92.3936
iORL003885	92.3861
iORL003530	92.3847
iORL001509	92.3836
iORL004318	92.3749
iORL003779	92.3658
iORL001890	92.352
iORL000113	92.351
iORL002365	92.341
iORL003340	92.3407
iORL004120	92.3256
iORL002684	92.3117
iORL004268	92.3043
iORL003616	92.2944
iORL003859	92.2929
iORL003823	92.2908
iORL001437	92.2858
iORL000095	92.2803
iORL002656	92.2653
iORL000562	92.2587
iORL004277	92.2581
iORL001376	92.2471
iORL002169	92.2442
iORL001398	92.2304
iORL002498	92.2185
iORL003886	92.213
iORL003276	92.2124
iORL001495	92.209
iORL000248	92.1999
iORL001083	92.1967
iORL003602	92.1919
iORL003141	92.1885
iORL002803	92.1871
iORL000013	92.1812
iORL000153	92.1723
iORL004224	92.167
iORL000045	92.1669
iORL000030	92.1665
iORL000796	92.1653
iORL000324	92.1608
iORL000821	92.1594
iORL001016	92.1585
iORL003172	92.1514
iORL001912	92.1387
iORL002958	92.1292
iORL001835	92.1287
iORL002192	92.125
iORL002993	92.1137
iORL002259	92.0985
iORL002486	92.0959
iORL000545	92.0948
iORL002230	92.0948
iORL002907	92.0906
iORL000239	92.0853
iORL000490	92.0846
iORL000039	92.0804
iORL003956	92.0775
iORL004234	92.0761
iORL003229	92.0747
iORL004248	92.0744
iORL004255	92.0726
iORL003088	92.0559
iORL000777	92.0402
iORL000649	92.0398
iORL004313	92.038
iORL003587	92.0372
iORL000083	92.0281
iORL001392	92.023
iORL001949	92.0211
iORL001732	92.0198
iORL000541	92.019
iORL003309	92.0184
iORL001878	92.0054
iORL000970	92.0004
iORL001804	91.9928
iORL000271	91.9764
iORL002216	91.9718
iORL000848	91.9663
iORL000047	91.9634
iORL002041	91.961
iORL002009	91.959
iORL003664	91.9585
iORL001567	91.9561
iORL000930	91.9554
iORL001282	91.9531
iORL000633	91.9517
iORL004200	91.9513
iORL000069	91.9504
iORL000044	91.9456
iORL002287	91.9443
iORL002609	91.9441
iORL002953	91.9433
iORL000158	91.9425
iORL002350	91.9354
iORL000127	91.9348
iORL000199	91.9295
iORL000160	91.9281
iORL001372	91.9268
iORL001676	91.9253
iORL001168	91.9248
iORL001049	91.9204
iORL001060	91.9195
iORL002107	91.9132
iORL003106	91.9086
iORL003554	91.904
iORL003676	91.9027
iORL004089	91.9025
iORL003508	91.8987
iORL003535	91.898
iORL003878	91.8951
iORL001869	91.8941
iORL002466	91.8916
iORL002092	91.8906
iORL001975	91.8879
iORL001059	91.8853
iORL002362	91.885
iORL004150	91.8844
iORL000026	91.8843
iORL003395	91.8829
iORL002558	91.8779
iORL004346	91.8768
iORL002947	91.8739
iORL001432	91.873
iORL000702	91.8715
iORL002870	91.8686
iORL003287	91.8647
iORL002830	91.8635
iORL004152	91.8543
iORL003445	91.853
iORL000222	91.8513
iORL002067	91.8476
iORL000288	91.8466
iORL002427	91.846
iORL002104	91.8414
iORL003159	91.8391
iORL002042	91.8352
iORL000383	91.8337
iORL002726	91.8305
iORL001792	91.8278
iORL001762	91.8275
iORL003116	91.8227
iORL003668	91.8191
iORL003847	91.8152
iORL003894	91.8139
iORL000906	91.8128
iORL002604	91.8094
iORL003358	91.8041
iORL002917	91.8008
iORL000582	91.8
iORL000834	91.7918
iORL001581	91.7903
iORL004297	91.7892
iORL003838	91.7882
iORL002078	91.7813
iORL000899	91.7806
iORL003622	91.78
iORL002836	91.7789
iORL002064	91.7779
iORL000862	91.7776
iORL002124	91.775
iORL003220	91.7749
iORL001967	91.7735
iORL000657	91.7707
iORL000840	91.7703
iORL000486	91.7668
iORL002859	91.7658
iORL000368	91.7654
iORL000375	91.7627
iORL003647	91.7607
iORL002594	91.7601
iORL001524	91.7599
iORL000025	91.7575
iORL000739	91.7572
iORL001028	91.7537
iORL001490	91.7446
iORL000142	91.7443
iORL002268	91.739
iORL001937	91.7355
iORL002236	91.733
iORL002469	91.725
iORL001718	91.7218
iORL003122	91.7194
iORL001942	91.7189
iORL001142	91.7113
iORL001396	91.7094
iORL002091	91.7077
iORL003109	91.7025
iORL002432	91.7009
iORL000775	91.6998
iORL001082	91.696
iORL002043	91.6953
iORL000405	91.693
iORL001452	91.6914
iORL001055	91.6909
iORL000498	91.6896
iORL004163	91.6879
iORL003413	91.6878
iORL001448	91.6876
iORL003971	91.6827
iORL003873	91.676
iORL001085	91.6719
iORL002211	91.6678
iORL000225	91.6676
iORL001178	91.6674
iORL004311	91.6666
iORL002048	91.6639
iORL002105	91.6633
iORL004240	91.663
iORL000394	91.6614
iORL000553	91.6547
iORL004197	91.6497
iORL003964	91.6493
iORL003844	91.6422
iORL003222	91.6387
iORL000938	91.6371
iORL000362	91.6359
iORL002888	91.6352
iORL004162	91.634
iORL002704	91.6275
iORL001538	91.626
iORL003643	91.6239
iORL000483	91.6204
iORL001339	91.6189
iORL001763	91.6187
iORL000274	91.6159
iORL000311	91.6157
iORL000762	91.6144
iORL003494	91.6125
iORL003245	91.6093
iORL003155	91.6077
iORL004043	91.6
iORL003181	91.5991
iORL002772	91.5903
iORL003828	91.5868
iORL003372	91.5867
iORL001300	91.5861
iORL003363	91.5857
iORL002108	91.5853
iORL000533	91.5852
iORL003449	91.58
iORL000266	91.5759
iORL001603	91.5739
iORL004172	91.5629
iORL001044	91.5533
iORL001257	91.5533
iORL000081	91.5506
iORL004148	91.5428
iORL003121	91.5387
iORL003593	91.5353
iORL001989	91.5324
iORL003170	91.5319
iORL000754	91.5299
iORL002342	91.5279
iORL003552	91.5269
iORL003308	91.524
iORL000417	91.5226
iORL003436	91.5218
iORL003743	91.5207
iORL001534	91.52
iORL000242	91.5179
iORL000603	91.5148
iORL002081	91.5136
iORL000560	91.5115
iORL003328	91.5096
iORL002430	91.5096
iORL001954	91.5088
iORL000114	91.5071
iORL004159	91.5064
iORL003654	91.504
iORL000599	91.5031
iORL003113	91.5008
iORL000152	91.497
iORL004051	91.4947
iORL000798	91.4908
iORL001373	91.4888
iORL003637	91.488
iORL001759	91.4866
iORL001574	91.4865
iORL000715	91.4863
iORL002767	91.4857
iORL003316	91.4802
iORL000269	91.4795
iORL002291	91.4775
iORL003732	91.4763
iORL001111	91.476
iORL000636	91.4754
iORL002638	91.4742
iORL003213	91.4728
iORL003633	91.4725
iORL000698	91.4698
iORL000643	91.467
iORL004319	91.4617
iORL002581	91.4616
iORL002689	91.4597
iORL000392	91.4591
iORL001927	91.4574
iORL003007	91.4555
iORL000601	91.4539
iORL004203	91.4516
iORL000192	91.4516
iORL000418	91.4502
iORL004146	91.4491
iORL002256	91.4459
iORL002223	91.445
iORL001959	91.4443
iORL003366	91.44
iORL000307	91.4374
iORL002516	91.4305
iORL002618	91.4253
iORL001078	91.4249
iORL000674	91.42
iORL004169	91.4198
iORL002883	91.4142
iORL000736	91.4139
iORL001262	91.4125
iORL001132	91.411
iORL003123	91.4035
iORL000004	91.3995
iORL002123	91.3962
iORL000321	91.3956
iORL001289	91.3938
iORL001118	91.3907
iORL002497	91.3896
iORL001616	91.3873
iORL004201	91.3852
iORL002742	91.3841
iORL000291	91.3818
iORL003247	91.3807
iORL004367	91.3799
iORL004291	91.3758
iORL002232	91.37
iORL004044	91.3695
iORL003186	91.3683
iORL001441	91.3667
iORL003216	91.3651
iORL001065	91.3649
iORL001934	91.3648
iORL003618	91.3631
iORL002848	91.3612
iORL000565	91.3569
iORL001231	91.3569
iORL000744	91.3523
iORL003613	91.349
iORL001476	91.3458
iORL003470	91.3437
iORL003129	91.3404
iORL003892	91.3403
iORL002567	91.3385
iORL003632	91.3382
iORL004358	91.3359
iORL003745	91.331
iORL002435	91.3298
iORL003761	91.3297
iORL000571	91.3295
iORL003661	91.3262
iORL003987	91.3261
iORL001154	91.3259
iORL002421	91.3248
iORL003142	91.3245
iORL001756	91.322
iORL003687	91.3154
iORL003898	91.3153
iORL001203	91.3146
iORL000283	91.3107
iORL000431	91.3098
iORL004124	91.3041
iORL000088	91.3035
iORL002406	91.3001
iORL003822	91.2989
iORL002213	91.2986
iORL002837	91.298
iORL001042	91.2978
iORL001462	91.2974
iORL001212	91.2966
iORL002171	91.2892
iORL000103	91.2867
iORL002644	91.2865
iORL002710	91.2828
iORL002821	91.2792
iORL001430	91.2785
iORL001652	91.2783
iORL000836	91.2759
iORL003251	91.2743
iORL003884	91.2743
iORL001831	91.2736
iORL000853	91.2725
iORL003489	91.2718
iORL000157	91.271
iORL003922	91.2685
iORL003167	91.2637
iORL001744	91.2618
iORL002125	91.2598
iORL002811	91.2585
iORL001662	91.2573
iORL003943	91.2571
iORL003144	91.2558
iORL002274	91.2507
iORL000512	91.2501
iORL002301	91.2492
iORL003029	91.2459
iORL003105	91.2453
iORL002383	91.2447
iORL001780	91.244
iORL002654	91.2438
iORL000909	91.2424
iORL004141	91.2386
iORL000237	91.2366
iORL002110	91.2347
iORL003598	91.2303
iORL001938	91.2297
iORL003004	91.2276
iORL002770	91.2268
iORL003727	91.2268
iORL002526	91.222
iORL001477	91.221
iORL003896	91.22
iORL001867	91.2191
iORL003409	91.2179
iORL004421	91.215
iORL002411	91.2146
iORL000007	91.2104
iORL001991	91.2078
iORL000233	91.2066
iORL004353	91.205
iORL001241	91.2022
iORL001267	91.1995
iORL004080	91.1993
iORL002758	91.1986
iORL000595	91.1983
iORL002910	91.1966
iORL000234	91.1946
iORL002766	91.1897
iORL003177	91.1885
iORL004316	91.1846
iORL000621	91.1842
iORL002891	91.184
iORL003582	91.1826
iORL001862	91.1825
iORL004253	91.1816
iORL004393	91.1805
iORL003092	91.1804
iORL003760	91.1801
iORL001892	91.179
iORL002829	91.1783
iORL001081	91.176
iORL000009	91.1738
iORL001003	91.1736
iORL000467	91.1699
iORL003085	91.1658
iORL001492	91.1648
iORL000459	91.1636
iORL004299	91.1632
iORL000585	91.1588
iORL000425	91.158
iORL004098	91.1579
iORL001423	91.1577
iORL003890	91.1574
iORL002452	91.157
iORL004078	91.1557
iORL002481	91.1529
iORL002744	91.1515
iORL000469	91.1513
iORL000803	91.1506
iORL002564	91.1494
iORL001827	91.146
iORL001107	91.1429
iORL001128	91.1414
iORL002088	91.1411
iORL000783	91.1407
iORL003891	91.1406
iORL000700	91.1385
iORL001784	91.1377
iORL003124	91.1358
iORL002939	91.1357
iORL001469	91.1349
iORL001671	91.1286
iORL001386	91.1279
iORL002886	91.1276
iORL004352	91.1253
iORL003450	91.125
iORL000147	91.1247
iORL000226	91.1223
iORL002588	91.1203
iORL003999	91.12
iORL001771	91.1177
iORL002038	91.1141
iORL004122	91.1126
iORL000612	91.1122
iORL003204	91.1088
iORL000632	91.1081
iORL002545	91.1041
iORL003827	91.1032
iORL001249	91.1031
iORL000502	91.1013
iORL000156	91.0995
iORL002458	91.0987
iORL001859	91.098
iORL001634	91.0974
iORL002265	91.0974
iORL000243	91.0966
iORL001981	91.0964
iORL004058	91.0956
iORL004173	91.095
iORL001453	91.0939
iORL004006	91.0918
iORL001357	91.0915
iORL004025	91.0908
iORL002338	91.0885
iORL000859	91.0861
iORL003491	91.0834
iORL003246	91.0763
iORL002855	91.0736
iORL002598	91.0733
iORL001517	91.0728
iORL000112	91.0718
iORL000686	91.0717
iORL001922	91.0709
iORL002033	91.0693
iORL001486	91.0687
iORL001224	91.0685
iORL000209	91.0681
iORL001122	91.0669
iORL000175	91.0665
iORL001229	91.0657
iORL001087	91.061
iORL002800	91.0591
iORL002738	91.0579
iORL000050	91.0554
iORL000799	91.0553
iORL002833	91.0552
iORL000877	91.0538
iORL003621	91.0491
iORL004187	91.0488
iORL000535	91.0458
iORL003353	91.0458
iORL003726	91.042
iORL001751	91.0413
iORL000507	91.0394
iORL003074	91.0392
iORL002555	91.0381
iORL003627	91.0378
iORL000722	91.0353
iORL000849	91.0304
iORL002008	91.0292
iORL002819	91.0273
iORL000048	91.0237
iORL004128	91.0224
iORL000506	91.0206
iORL002983	91.0189
iORL002157	91.0176
iORL000414	91.0169
iORL001714	91.0167
iORL002363	91.0152
iORL000629	91.0141
iORL002741	91.0099
iORL002730	91.0098
iORL002079	91.0091
iORL001119	91.0082
iORL002942	91.0051
iORL000042	91.0023
iORL000774	91.0022
iORL001749	91.001
iORL004140	90.9967
iORL000701	90.9962
iORL002146	90.9951
iORL003349	90.9936
iORL001434	90.989
iORL000734	90.989
iORL004228	90.9874
iORL001625	90.9846
iORL000462	90.9793
iORL000197	90.9789
iORL004085	90.9757
iORL003499	90.9746
iORL003284	90.9703
iORL001977	90.9642
iORL002936	90.962
iORL003015	90.9614
iORL003528	90.9605
iORL000258	90.9597
iORL003039	90.9563
iORL001961	90.9556
iORL002267	90.955
iORL003474	90.955
iORL001294	90.954
iORL003623	90.953
iORL001908	90.9515
iORL003589	90.9504
iORL000646	90.9491
iORL002068	90.9366
iORL002372	90.9352
iORL001917	90.9318
iORL001774	90.9318
iORL000619	90.9299
iORL003521	90.9293
iORL001806	90.929
iORL002024	90.9285
iORL000294	90.9264
iORL003861	90.9259
iORL003044	90.9259
iORL001317	90.9257
iORL003983	90.9252
iORL003549	90.9235
iORL004275	90.9222
iORL002361	90.9177
iORL001779	90.9175
iORL001029	90.9172
iORL000567	90.917
iORL003160	90.914
iORL003863	90.9092
iORL003517	90.8988
iORL000727	90.895
iORL003557	90.8947
iORL000890	90.8946
iORL000894	90.8927
iORL001897	90.8883
iORL000790	90.886
iORL003742	90.884
iORL003369	90.884
iORL000756	90.8818
iORL001320	90.8812
iORL002674	90.8788
iORL001824	90.878
iORL000343	90.8777
iORL000808	90.8754
iORL001976	90.8747
iORL004167	90.8729
iORL000870	90.8715
iORL002703	90.8711
iORL003747	90.8704
iORL004110	90.8673
iORL001683	90.8665
iORL002624	90.8665
iORL001236	90.8628
iORL002667	90.8612
iORL001133	90.858
iORL000137	90.8568
iORL000664	90.8535
iORL002525	90.8524
iORL003752	90.8474
iORL001767	90.847
iORL001285	90.8469
iORL003197	90.8463
iORL002619	90.8463
iORL002443	90.8398
iORL000167	90.8398
iORL004349	90.8373
iORL001470	90.8369
iORL001588	90.83
iORL003939	90.8266
iORL004402	90.8245
iORL000800	90.8244
iORL003319	90.8241
iORL000464	90.8225
iORL004118	90.8221
iORL003233	90.822
iORL000692	90.8205
iORL002304	90.8198
iORL002754	90.8186
iORL001564	90.8117
iORL000338	90.81
iORL000364	90.8095
iORL002635	90.8092
iORL002535	90.807
iORL000624	90.8044
iORL003541	90.8027
iORL002897	90.8021
iORL003829	90.8007
iORL002565	90.8006
iORL004018	90.7991
iORL003952	90.7979
iORL002233	90.7963
iORL004222	90.795
iORL003979	90.7939
iORL003153	90.7906
iORL001161	90.7901
iORL001701	90.7893
iORL003997	90.7876
iORL002651	90.7866
iORL002569	90.7846
iORL001575	90.7799
iORL001337	90.779
iORL000450	90.777
iORL004245	90.775
iORL002685	90.769
iORL003977	90.767
iORL003051	90.7657
iORL002400	90.7628
iORL004381	90.7628
iORL000456	90.7547
iORL000761	90.7527
iORL002806	90.7486
iORL001309	90.7464
iORL003232	90.7383
iORL001182	90.7358
iORL000811	90.7338
iORL004333	90.7336
iORL001427	90.7308
iORL003567	90.7272
iORL002126	90.7267
iORL003949	90.7212
iORL003416	90.718
iORL000204	90.7134
iORL004198	90.7101
iORL001899	90.7088
iORL002802	90.7083
iORL000794	90.7052
iORL003942	90.7051
iORL004131	90.7001
iORL003575	90.6983
iORL002045	90.6963
iORL004364	90.6946
iORL003028	90.6934
iORL003717	90.6924
iORL002214	90.6917
iORL002810	90.6906
iORL003722	90.6863
iORL002627	90.6861
iORL001944	90.6796
iORL003437	90.6795
iORL003678	90.6794
iORL002129	90.6793
iORL003545	90.6791
iORL000948	90.6786
iORL000610	90.6769
iORL003037	90.6758
iORL002736	90.6752
iORL002756	90.6744
iORL003390	90.6739
iORL003564	90.6729
iORL002442	90.6729
iORL004156	90.6667
iORL001160	90.6662
iORL002748	90.6644
iORL003424	90.6642
iORL000532	90.6577
iORL001310	90.6566
iORL002424	90.6543
iORL004354	90.6534
iORL003881	90.6532
iORL003642	90.6512
iORL004343	90.6503
iORL001070	90.6501
iORL003502	90.6461
iORL001483	90.6403
iORL002203	90.6394
iORL004028	90.6367
iORL000370	90.6363
iORL004045	90.6318
iORL001159	90.6291
iORL000520	90.628
iORL002885	90.6277
iORL000220	90.6243
iORL001009	90.6227
iORL001393	90.6218
iORL004168	90.6166
iORL002415	90.6159
iORL000769	90.6156
iORL001347	90.6125
iORL001274	90.6101
iORL003660	90.6084
iORL000801	90.6081
iORL000105	90.6071
iORL001770	90.6054
iORL001532	90.6046
iORL001233	90.6041
iORL004330	90.6039
iORL000066	90.6016
iORL002725	90.6006
iORL000776	90.6005
iORL001948	90.6002
iORL003497	90.5994
iORL004410	90.5962
iORL001052	90.5952
iORL001964	90.5943
iORL000189	90.5927
iORL001218	90.5903
iORL004158	90.5894
iORL000645	90.5889
iORL000122	90.5881
iORL002858	90.5861
iORL001208	90.585
iORL002642	90.5803
iORL002197	90.5758
iORL000874	90.5751
iORL001484	90.5733
iORL003735	90.572
iORL004174	90.5711
iORL002680	90.5708
iORL001615	90.5704
iORL002615	90.5699
iORL002403	90.5664
iORL003611	90.5644
iORL001846	90.5631
iORL002523	90.5566
iORL000557	90.5529
iORL002017	90.5513
iORL003950	90.5512
iORL000680	90.5501
iORL001646	90.5485
iORL003432	90.5476
iORL002625	90.5438
iORL004336	90.5424
iORL001038	90.5424
iORL002444	90.5416
iORL001139	90.5381
iORL001872	90.5328
iORL001966	90.5298
iORL002511	90.5267
iORL002853	90.5264
iORL001506	90.5241
iORL004022	90.5227
iORL000659	90.5211
iORL003370	90.5182
iORL001089	90.5145
iORL000884	90.5107
iORL002387	90.5106
iORL002745	90.5078
iORL000903	90.5059
iORL003790	90.5049
iORL000115	90.5045
iORL001100	90.5029
iORL002657	90.4986
iORL000318	90.4958
iORL001858	90.4955
iORL000820	90.4839
iORL002933	90.4776
iORL003252	90.4775
iORL000832	90.4772
iORL003067	90.4771
iORL001001	90.4768
iORL000825	90.4689
iORL002681	90.4664
iORL004082	90.4642
iORL002366	90.4639
iORL003534	90.4603
iORL002145	90.4603
iORL001268	90.4588
iORL003563	90.4577
iORL000476	90.4546
iORL003560	90.4542
iORL002668	90.4532
iORL004287	90.445
iORL000583	90.4447
iORL000067	90.4443
iORL004114	90.443
iORL004060	90.4425
iORL003009	90.4424
iORL001030	90.4411
iORL002575	90.4397
iORL003420	90.4381
iORL002277	90.4352
iORL003303	90.4339
iORL002874	90.4322
iORL000827	90.4299
iORL000399	90.4239
iORL000135	90.4217
iORL003680	90.4207
iORL000241	90.4187
iORL003265	90.4072
iORL001287	90.4069
iORL001210	90.405
iORL002864	90.4018
iORL002938	90.3996
iORL001687	90.3973
iORL000353	90.3943
iORL003060	90.3905
iORL003811	90.3892
iORL002708	90.3868
iORL001818	90.3851
iORL001125	90.3834
iORL003933	90.3826
iORL001539	90.3815
iORL000986	90.3792
iORL001184	90.378
iORL003765	90.3774
iORL002374	90.3755
iORL003845	90.374
iORL001613	90.3736
iORL001842	90.3735
iORL000937	90.3735
iORL002824	90.3709
iORL000637	90.3708
iORL003352	90.3706
iORL004251	90.3694
iORL003002	90.3672
iORL001046	90.367
iORL000132	90.3657
iORL001787	90.364
iORL000902	90.3604
iORL000584	90.3563
iORL001020	90.3542
iORL000845	90.3508
iORL002029	90.3496
iORL002127	90.3491
iORL004151	90.3454
iORL000064	90.3446
iORL003739	90.341
iORL002867	90.3408
iORL001193	90.3403
iORL000177	90.34
iORL003994	90.3398
iORL004221	90.3398
iORL000897	90.3381
iORL000670	90.3358
iORL001105	90.3356
iORL001755	90.3354
iORL001728	90.3336
iORL001026	90.3303
iORL000151	90.3295
iORL000928	90.3284
iORL003498	90.3263
iORL003720	90.3257
iORL004137	90.3234
iORL004321	90.3224
iORL003511	90.3219
iORL002717	90.3213
iORL000286	90.3212
iORL002222	90.3168
iORL001265	90.3167
iORL003763	90.3145
iORL002269	90.3135
iORL003266	90.3109
iORL004212	90.3086
iORL004271	90.3081
iORL000319	90.3078
iORL003969	90.3076
iORL003260	90.3076
iORL000900	90.3071
iORL002698	90.3039
iORL000738	90.3022
iORL001957	90.3011
iORL003932	90.3006
iORL001691	90.2994
iORL000711	90.2988
iORL003815	90.2982
iORL003393	90.298
iORL000170	90.296
iORL004320	90.2947
iORL001886	90.2918
iORL002488	90.2905
iORL004092	90.2894
iORL000770	90.289
iORL000508	90.2886
iORL000654	90.2853
iORL000941	90.2836
iORL001638	90.2834
iORL002694	90.2831
iORL001220	90.2816
iORL002801	90.2813
iORL002508	90.2808
iORL002408	90.2803
iORL002436	90.2774
iORL003194	90.2761
iORL000049	90.2734
iORL001871	90.2717
iORL001599	90.2674
iORL004048	90.2638
iORL001248	90.2594
iORL000471	90.2543
iORL001836	90.2476
iORL001311	90.2468
iORL002206	90.2463
iORL000943	90.2457
iORL003594	90.2437
iORL002393	90.2393
iORL004076	90.2385
iORL001518	90.2361
iORL004026	90.2354
iORL003895	90.2294
iORL004000	90.2281
iORL003169	90.2279
iORL004155	90.2233
iORL001169	90.2212
iORL003490	90.2179
iORL001043	90.2128
iORL002231	90.2084
iORL003729	90.2081
iORL002001	90.2073
iORL003253	90.2067
iORL003376	90.2052
iORL003628	90.2011
iORL003559	90.2005
iORL001650	90.2001
iORL003240	90.1978
iORL003921	90.1977
iORL004377	90.1975
iORL001053	90.1946
iORL003592	90.1869
iORL002552	90.1868
iORL003937	90.1859
iORL001240	90.1859
iORL001177	90.1839
iORL000491	90.1823
iORL004134	90.1806
iORL003940	90.178
iORL002795	90.1758
iORL001295	90.1737
iORL001243	90.1707
iORL000979	90.1664
iORL002136	90.1641
iORL002369	90.1624
iORL004133	90.1614
iORL002237	90.1588
iORL002851	90.1588
iORL003421	90.1572
iORL001173	90.1563
iORL004034	90.1532
iORL002337	90.1531
iORL000120	90.1495
iORL003965	90.1473
iORL003553	90.1471
iORL003147	90.1447
iORL001451	90.1433
iORL002252	90.1352
iORL001146	90.1349
iORL000229	90.1314
iORL002658	90.1267
iORL003019	90.1253
iORL001381	90.1173
iORL001328	90.1171
iORL002175	90.1159
iORL000062	90.1121
iORL003119	90.1111
iORL000094	90.1081
iORL000946	90.1051
iORL001389	90.1018
iORL002014	90.0914
iORL003671	90.0903
iORL002207	90.0894
iORL000281	90.0864
iORL000381	90.0862
iORL000668	90.0857
iORL000403	90.0844
iORL000785	90.0835
iORL002762	90.0828
iORL001172	90.0826
iORL003610	90.0815
iORL002020	90.0815
iORL000429	90.0804
iORL002023	90.0794
iORL004298	90.0776
iORL001675	90.0751
iORL001051	90.0684
iORL002139	90.0676
iORL000379	90.065
iORL001342	90.0643
iORL000181	90.0641
iORL001672	90.0629
iORL002849	90.0626
iORL000384	90.0617
iORL003281	90.0604
iORL003359	90.0595
iORL002492	90.0585
iORL001660	90.0561
iORL003580	90.0557
iORL003877	90.0554
iORL004289	90.0542
iORL004239	90.0538
iORL001626	90.0464
iORL001674	90.0414
iORL002774	90.0398
iORL000709	90.0387
iORL001223	90.0373
iORL002911	90.0366
iORL004047	90.033
iORL001799	90.0238
iORL002963	90.0238
iORL000920	90.0228
iORL000639	90.0226
iORL001883	90.0225
iORL002351	90.0196
iORL001551	90.0194
iORL003146	90.0151
iORL001066	90.0139
iORL002869	90.0132
iORL002987	90.012
iORL000295	90.007
iORL002813	90.007
iORL000107	90.0028
iORL002906	90.0027
iORL002450	90.0018
iORL003484	89.9992
iORL002035	89.9961
iORL003492	89.9942
iORL002389	89.9938
iORL004188	89.9933
iORL000131	89.9876
iORL000150	89.9838
iORL002504	89.9834
iORL004178	89.98
iORL004100	89.9755
iORL003452	89.9718
iORL001176	89.9715
iORL003008	89.9682
iORL000057	89.9681
iORL000001	89.9679
iORL002557	89.9673
iORL004191	89.9672
iORL003941	89.966
iORL000018	89.9648
iORL000726	89.9647
iORL001246	89.9619
iORL001711	89.9616
iORL001893	89.9599
iORL000537	89.9585
iORL004202	89.9577
iORL000987	89.9569
iORL001431	89.9569
iORL002919	89.9529
iORL003200	89.9492
iORL000313	89.9484
iORL004067	89.9451
iORL000887	89.9421
iORL003310	89.9418
iORL002865	89.94
iORL001911	89.9381
iORL001670	89.9356
iORL003945	89.9352
iORL003108	89.9232
iORL002417	89.9226
iORL003460	89.9217
iORL002328	89.9212
iORL004263	89.9211
iORL000527	89.9189
iORL000002	89.9154
iORL000812	89.9147
iORL003516	89.914
iORL001602	89.9092
iORL000187	89.9071
iORL000746	89.9036
iORL003203	89.9027
iORL004274	89.9014
iORL003377	89.9009
iORL002345	89.8993
iORL000600	89.8977
iORL003992	89.8943
iORL003864	89.8936
iORL002782	89.8921
iORL002487	89.8895
iORL002196	89.8873
iORL001157	89.8873
iORL002320	89.8841
iORL001782	89.8788
iORL002539	89.8779
iORL003005	89.8759
iORL001597	89.8736
iORL001238	89.8724
iORL003036	89.8723
iORL000487	89.8719
iORL003793	89.8706
iORL001112	89.8696
iORL001724	89.8693
iORL001002	89.8692
iORL002065	89.8665
iORL001281	89.866
iORL004267	89.8621
iORL000457	89.8609
iORL002154	89.8592
iORL003794	89.8553
iORL003833	89.8542
iORL003807	89.8456
iORL002380	89.8448
iORL000843	89.8403
iORL003538	89.8394
iORL001947	89.8356
iORL002162	89.823
iORL000771	89.8216
iORL004368	89.8197
iORL003401	89.818
iORL000561	89.8172
iORL001366	89.8162
iORL002358	89.8146
iORL003094	89.8145
iORL004273	89.8138
iORL002652	89.8135
iORL000504	89.8118
iORL003135	89.8116
iORL000366	89.8028
iORL003279	89.8021
iORL001558	89.8012
iORL004106	89.8007
iORL002582	89.7968
iORL003565	89.7924
iORL004416	89.7924
iORL000662	89.7922
iORL001822	89.7915
iORL003986	89.788
iORL002205	89.7867
iORL001015	89.7828
iORL003442	89.7772
iORL004072	89.7772
iORL002645	89.7748
iORL002902	89.7737
iORL004409	89.7725
iORL001308	89.7725
iORL000104	89.7725
iORL001485	89.772
iORL002264	89.7715
iORL002760	89.7693
iORL004075	89.7679
iORL000314	89.7657
iORL003850	89.763
iORL002780	89.7624
iORL003993	89.759
iORL001120	89.7581
iORL001057	89.7579
iORL003112	89.756
iORL001693	89.7559
iORL002137	89.7548
iORL004020	89.7497
iORL000326	89.7497
iORL002992	89.7469
iORL000097	89.7465
iORL004039	89.7445
iORL000615	89.7411
iORL002019	89.7411
iORL003061	89.7408
iORL002204	89.7348
iORL002333	89.7335
iORL000515	89.7304
iORL002846	89.7304
iORL002664	89.7282
iORL002574	89.728
iORL002696	89.7263
iORL001242	89.723
iORL002097	89.7168
iORL000215	89.7167
iORL000829	89.7164
iORL001280	89.7107
iORL002463	89.71
iORL002479	89.7074
iORL004012	89.6966
iORL000580	89.6946
iORL000765	89.6937
iORL001352	89.6934
iORL001580	89.6932
iORL003935	89.6884
iORL003238	89.6823
iORL002087	89.6808
iORL001503	89.6795
iORL002820	89.6792
iORL000198	89.6741
iORL002359	89.6735
iORL001322	89.6697
iORL002607	89.669
iORL003011	89.6684
iORL001080	89.6673
iORL002111	89.6661
iORL000516	89.6643
iORL000408	89.663
iORL003083	89.6629
iORL001501	89.6591
iORL004252	89.6591
iORL003456	89.6572
iORL001801	89.657
iORL004307	89.656
iORL003970	89.6545
iORL004024	89.6532
iORL000332	89.6506
iORL001426	89.6482
iORL003629	89.6481
iORL000264	89.6476
iORL001135	89.6462
iORL003839	89.6446
iORL004335	89.644
iORL003361	89.644
iORL001716	89.6422
iORL002051	89.6415
iORL002975	89.6366
iORL002925	89.6342
iORL002721	89.6304
iORL000139	89.6281
iORL000092	89.6271
iORL002263	89.6263
iORL001108	89.6261
iORL000240	89.618
iORL004331	89.6162
iORL003304	89.6151
iORL002640	89.6129
iORL003606	89.6111
iORL000974	89.6069
iORL002225	89.6066
iORL003187	89.6041
iORL001786	89.6029
iORL003996	89.6018
iORL001121	89.6018
iORL002325	89.6014
iORL000397	89.6013
iORL001807	89.6005
iORL000117	89.5993
iORL001433	89.5989
iORL000982	89.5987
iORL002629	89.5909
iORL003740	89.5865
iORL000484	89.5836
iORL000277	89.5826
iORL003904	89.5825
iORL002908	89.5785
iORL000992	89.5768
iORL003731	89.5745
iORL002278	89.574
iORL003690	89.574
iORL002503	89.5691
iORL004088	89.5686
iORL003434	89.5667
iORL000371	89.5645
iORL000012	89.56
iORL002876	89.5587
iORL002316	89.557
iORL000309	89.5565
iORL003989	89.5564
iORL000140	89.5543
iORL001682	89.547
iORL003448	89.5451
iORL001093	89.544
iORL003512	89.5432
iORL004142	89.5412
iORL003617	89.5379
iORL000942	89.5361
iORL002723	89.5357
iORL000968	89.5348
iORL001299	89.5346
iORL001843	89.5341
iORL000732	89.5288
iORL003101	89.5269
iORL001783	89.5255
iORL004053	89.5244
iORL002705	89.5237
iORL002429	89.5226
iORL004397	89.521
iORL003967	89.519
iORL000409	89.5169
iORL002951	89.5148
iORL002360	89.5135
iORL004348	89.5105
iORL003835	89.5069
iORL001788	89.5059
iORL004337	89.5044
iORL000074	89.5042
iORL002549	89.5029
iORL001324	89.5029
iORL000844	89.5028
iORL002290	89.5016
iORL004175	89.4984
iORL003556	89.4983
iORL003301	89.4962
iORL000763	89.4954
iORL003724	89.4929
iORL003207	89.4928
iORL000997	89.4924
iORL001270	89.4911
iORL000210	89.4835
iORL004211	89.4814
iORL001805	89.4814
iORL002948	89.4808
iORL001415	89.4803
iORL000245	89.4802
iORL003162	89.4786
iORL003475	89.4747
iORL002786	89.4729
iORL000499	89.4704
iORL000706	89.4663
iORL001622	89.4639
iORL003813	89.4639
iORL001617	89.4628
iORL002426	89.4577
iORL000312	89.4566
iORL000374	89.4564
iORL001450	89.4545
iORL003140	89.4533
iORL001454	89.4521
iORL003057	89.452
iORL000661	89.4505
iORL004300	89.4433
iORL001330	89.4429
iORL003706	89.438
iORL001247	89.4372
iORL000758	89.4371
iORL001826	89.437
iORL000423	89.4347
iORL001213	89.4346
iORL000931	89.4329
iORL002193	89.43
iORL000828	89.4297
iORL003268	89.4292
iORL001444	89.4283
iORL001367	89.4275
iORL000720	89.427
iORL001166	89.417
iORL002532	89.4151
iORL001110	89.4143
iORL002771	89.4099
iORL003292	89.4096
iORL003388	89.4096
iORL003367	89.4088
iORL001525	89.4071
iORL000747	89.4055
iORL000102	89.3961
iORL004284	89.3951
iORL003066	89.3931
iORL001022	89.3868
iORL002113	89.385
iORL002621	89.3819
iORL002850	89.3815
iORL003551	89.3809
iORL000348	89.3764
iORL002841	89.369
iORL000687	89.3682
iORL002630	89.3679
iORL000475	89.3677
iORL002376	89.3644
iORL002212	89.3643
iORL003384	89.3639
iORL002447	89.3617
iORL003802	89.3602
iORL004154	89.3585
iORL000169	89.3547
iORL003428	89.3535
iORL001079	89.3519
iORL003728	89.3506
iORL004059	89.3478
iORL002178	89.3467
iORL002670	89.3447
iORL001887	89.3445
iORL001752	89.343
iORL002790	89.3428
iORL001084	89.3375
iORL000172	89.3361
iORL001649	89.3324
iORL002643	89.3226
iORL000898	89.3224
iORL003463	89.3223
iORL001419	89.3215
iORL000976	89.3212
iORL000672	89.3203
iORL003242	89.3198
iORL004419	89.319
iORL002378	89.3107
iORL001929	89.3107
iORL001819	89.3094
iORL002227	89.3074
iORL004230	89.3046
iORL002990	89.3034
iORL001370	89.3031
iORL003709	89.296
iORL001088	89.2954
iORL001644	89.2949
iORL001576	89.2948
iORL003577	89.2928
iORL001124	89.2927
iORL004138	89.2919
iORL004422	89.2901
iORL003298	89.2895
iORL003543	89.287
iORL003021	89.2867
iORL001351	89.2844
iORL001985	89.2841
iORL000760	89.2834
iORL002715	89.2828
iORL004308	89.2813
iORL003924	89.2733
iORL003411	89.2685
iORL001920	89.266
iORL004177	89.2657
iORL000915	89.2623
iORL002784	89.2614
iORL003741	89.2601
iORL004225	89.2583
iORL003776	89.257
iORL003402	89.2516
iORL004327	89.2512
iORL004403	89.2509
iORL003998	89.25
iORL001228	89.2466
iORL000071	89.2464
iORL004356	89.2457
iORL003297	89.2431
iORL003797	89.2414
iORL002899	89.2411
iORL004007	89.2407
iORL001821	89.2377
iORL002673	89.2343
iORL001810	89.233
iORL001511	89.233
iORL000846	89.2297
iORL000029	89.2293
iORL003614	89.2278
iORL001134	89.2265
iORL002266	89.2249
iORL002842	89.2209
iORL001785	89.2204
iORL000091	89.2162
iORL000606	89.2105
iORL000863	89.2086
iORL001303	89.2077
iORL003985	89.2064
iORL001544	89.2052
iORL003459	89.204
iORL003663	89.2038
iORL001181	89.2018
iORL002918	89.2003
iORL003532	89.1991
iORL003320	89.1965
iORL000757	89.1954
iORL002176	89.1882
iORL002195	89.1882
iORL000640	89.1869
iORL001700	89.1851
iORL000253	89.1848
iORL003354	89.1845
iORL003457	89.1839
iORL002979	89.1835
iORL000555	89.18
iORL001547	89.1757
iORL001685	89.1755
iORL000096	89.1747
iORL003905	89.1736
iORL001045	89.1732
iORL001162	89.1719
iORL000965	89.1708
iORL003321	89.1699
iORL001679	89.1692
iORL002199	89.1645
iORL002086	89.1641
iORL002270	89.162
iORL000913	89.1607
iORL004123	89.1599
iORL001715	89.1597
iORL003767	89.1596
iORL004420	89.1568
iORL001631	89.1566
iORL003903	89.1493
iORL002592	89.1463
iORL000421	89.1436
iORL001369	89.1407
iORL003719	89.1401
iORL003900	89.1387
iORL004069	89.1364
iORL002039	89.1338
iORL003721	89.1316
iORL004182	89.1302
iORL002903	89.1257
iORL002536	89.1229
iORL002514	89.121
iORL003514	89.1203
iORL000671	89.12
iORL002245	89.119
iORL002165	89.1187
iORL001360	89.1163
iORL002839	89.1155
iORL000655	89.1147
iORL000482	89.1139
iORL002665	89.1085
iORL002808	89.1074
iORL001237	89.1055
iORL001629	89.1053
iORL000273	89.1027
iORL000999	89.1021
iORL001356	89.1002
iORL003972	89.0994
iORL001739	89.0973
iORL004165	89.0962
iORL004398	89.0946
iORL001234	89.0932
iORL001197	89.0929
iORL003311	89.0911
iORL004280	89.0909
iORL002228	89.0905
iORL001175	89.0889
iORL004386	89.087
iORL000723	89.0848
iORL001587	89.0846
iORL001702	89.0781
iORL002396	89.0758
iORL002809	89.0736
iORL000712	89.0725
iORL001378	89.0716
iORL003090	89.0674
iORL002929	89.0662
iORL004407	89.065
iORL001849	89.0637
iORL000290	89.0626
iORL003819	89.0607
iORL002591	89.0582
iORL000287	89.0552
iORL002307	89.0529
iORL002315	89.0515
iORL002135	89.0502
iORL001510	89.0471
iORL000436	89.0452
iORL003929	89.0444
iORL000377	89.0411
iORL002924	89.0405
iORL004015	89.0403
iORL000983	89.0393
iORL003012	89.0392
iORL002348	89.0351
iORL000759	89.0294
iORL000396	89.029
iORL000053	89.0275
iORL003848	89.026
iORL002160	89.0237
iORL000063	89.0236
iORL004204	89.0185
iORL000099	89.0153
iORL002339	89.0146
iORL003851	89.0146
iORL003917	89.0125
iORL002872	89.0097
iORL000991	89.0094
iORL002194	89.0088
iORL002740	89.0024
iORL003179	89.0015
iORL002284	89.0005
iORL003708	88.9968
iORL000082	88.995
iORL003212	88.9933
iORL001183	88.9926
iORL001904	88.9892
iORL002156	88.9885
iORL001478	88.9827
iORL003364	88.9824
iORL003423	88.9807
iORL001291	88.9799
iORL002133	88.979
iORL000255	88.9784
iORL001075	88.9775
iORL001554	88.9766
iORL001979	88.9766
iORL001990	88.9721
iORL000917	88.9709
iORL003079	88.9691
iORL000380	88.9631
iORL002260	88.9613
iORL002560	88.9589
iORL001150	88.9586
iORL000038	88.9579
iORL003938	88.9574
iORL002701	88.9567
iORL001777	88.9559
iORL003342	88.955
iORL003748	88.9531
iORL000344	88.951
iORL002648	88.9505
iORL002250	88.9498
iORL003078	88.9497
iORL003016	88.9479
iORL001988	88.943
iORL000272	88.9429
iORL000195	88.9343
iORL002356	88.9326
iORL002826	88.93
iORL001825	88.9255
iORL000086	88.9232
iORL002456	88.9219
iORL000652	88.919
iORL002962	88.919
iORL004324	88.9178
iORL003733	88.9128
iORL004326	88.9106
iORL001612	88.9106
iORL001820	88.9096
iORL001941	88.9089
iORL000644	88.9066
iORL000607	88.9031
iORL002164	88.9025
iORL003348	88.902
iORL000477	88.8999
iORL001259	88.8968
iORL002610	88.8945
iORL003821	88.8908
iORL003018	88.8864
iORL001796	88.8852
iORL002461	88.8769
iORL003925	88.8726
iORL001420	88.8724
iORL000216	88.8708
iORL001086	88.8667
iORL003405	88.8635
iORL001092	88.8613
iORL002441	88.8602
iORL003495	88.8577
iORL000962	88.8573
iORL003453	88.8543
iORL001414	88.8534
iORL002283	88.8524
iORL001404	88.8504
iORL002385	88.8495
iORL000146	88.8494
iORL000027	88.8455
iORL003081	88.845
iORL000171	88.8447
iORL000178	88.8395
iORL002013	88.8383
iORL001546	88.8374
iORL004073	88.8349
iORL000478	88.8328
iORL003032	88.8328
iORL003117	88.8284
iORL000598	88.8252
iORL002093	88.8226
iORL001905	88.8154
iORL003562	88.8115
iORL003156	88.8115
iORL001699	88.8071
iORL004063	88.8069
iORL001217	88.8057
iORL002822	88.8057
iORL003544	88.8017
iORL000551	88.7977
iORL000951	88.7973
iORL004002	88.7968
iORL004359	88.793
iORL001816	88.7844
iORL004102	88.7831
iORL001608	88.7811
iORL000778	88.7748
iORL002671	88.7744
iORL003397	88.7735
iORL002634	88.7734
iORL001325	88.7729
iORL004052	88.7684
iORL001004	88.7677
iORL003014	88.7651
iORL002660	88.7649
iORL001399	88.7598
iORL001689	88.7584
iORL001033	88.7519
iORL001647	88.7469
iORL002085	88.7442
iORL003043	88.7416
iORL001965	88.7415
iORL001313	88.7389
iORL001773	88.7389
iORL004057	88.7374
iORL003801	88.7367
iORL000513	88.7352
iORL002614	88.7349
iORL002641	88.7326
iORL000648	88.7295
iORL003736	88.7234
iORL003235	88.7216
iORL002686	88.716
iORL000087	88.7125
iORL004366	88.7124
iORL004029	88.7109
iORL004375	88.709
iORL001520	88.7075
iORL003419	88.7045
iORL003605	88.7044
iORL003974	88.7026
iORL003910	88.6984
iORL003789	88.6952
iORL000497	88.6942
iORL002321	88.6937
iORL003306	88.689
iORL000602	88.6885
iORL003934	88.6809
iORL001461	88.6773
iORL000998	88.6773
iORL003006	88.6752
iORL000959	88.673
iORL000789	88.672
iORL001472	88.669
iORL004425	88.6639
iORL002999	88.6635
iORL001435	88.6627
iORL003599	88.661
iORL002242	88.6609
iORL002281	88.6592
iORL003820	88.6564
iORL003909	88.6561
iORL003914	88.6544
iORL001879	88.6542
iORL003771	88.6504
iORL001499	88.6455
iORL000440	88.6448
iORL000259	88.6447
iORL001201	88.6436
iORL001523	88.6399
iORL002764	88.6387
iORL002490	88.6365
iORL004116	88.6326
iORL002672	88.6301
iORL002425	88.6274
iORL001950	88.6209
iORL003683	88.6179
iORL001375	88.6097
iORL001205	88.6077
iORL001239	88.6069
iORL000059	88.6048
iORL003086	88.6036
iORL004269	88.5987
iORL003659	88.5981
iORL002661	88.5975
iORL003439	88.5913
iORL002655	88.5899
iORL002578	88.5895
iORL000236	88.5888
iORL001986	88.5887
iORL002188	88.5874
iORL003978	88.5857
iORL002935	88.5853
iORL002579	88.5785
iORL000724	88.5733
iORL000411	88.5681
iORL002932	88.566
iORL001557	88.5657
iORL001385	88.5656
iORL000218	88.5638
iORL001487	88.5615
iORL003773	88.5601
iORL003184	88.5575
iORL003571	88.5538
iORL002818	88.5529
iORL001725	88.5518
iORL000681	88.5508
iORL001144	88.5494
iORL001413	88.5473
iORL003826	88.5463
iORL003102	88.5417
iORL002677	88.5402
iORL003958	88.5384
iORL003334	88.537
iORL000788	88.5321
iORL000080	88.531
iORL002073	88.5306
iORL001913	88.5297
iORL001583	88.5271
iORL000293	88.5239
iORL003350	88.5226
iORL004370	88.5206
iORL000327	88.5139
iORL000276	88.5116
iORL000261	88.5057
iORL000022	88.5052
iORL001865	88.5045
iORL001253	88.5018
iORL001279	88.4965
iORL000190	88.4935
iORL002140	88.4918
iORL001507	88.4888
iORL004054	88.4835
iORL001692	88.4815
iORL000251	88.4777
iORL004259	88.4741
iORL000936	88.4733
iORL001664	88.4716
iORL003031	88.4685
iORL003433	88.4655
iORL001062	88.4626
iORL003930	88.4599
iORL000721	88.4598
iORL002647	88.4589
iORL002021	88.449
iORL002182	88.4474
iORL001442	88.4451
iORL003991	88.4447
iORL001726	88.4441
iORL001109	88.4432
iORL000793	88.4417
iORL004136	88.4396
iORL001403	88.438
iORL000817	88.4361
iORL001361	88.4347
iORL002890	88.4331
iORL003339	88.4329
iORL003588	88.4319
iORL003045	88.4296
iORL004143	88.4214
iORL003114	88.4178
iORL004196	88.4175
iORL000072	88.4109
iORL002787	88.4102
iORL000873	88.4099
iORL000529	88.4044
iORL000996	88.4032
iORL001673	88.3985
iORL001277	88.3956
iORL002052	88.3926
iORL001852	88.3923
iORL002524	88.3869
iORL003957	88.3852
iORL004061	88.3827
iORL001449	88.3813
iORL003414	88.3796
iORL000536	88.3792
iORL002152	88.3766
iORL001969	88.3729
iORL000214	88.3696
iORL003976	88.3691
iORL000755	88.3682
iORL003338	88.3648
iORL000228	88.3638
iORL003219	88.3638
iORL003812	88.3633
iORL001794	88.3585
iORL003644	88.3517
iORL001555	88.3513
iORL002559	88.3497
iORL002554	88.3491
iORL003055	88.3483
iORL003198	88.3469
iORL001895	88.3421
iORL000650	88.3403
iORL002603	88.3402
iORL000473	88.3376
iORL003335	88.3343
iORL000935	88.3336
iORL004413	88.3318
iORL003068	88.3308
iORL004363	88.3278
iORL000666	88.3272
iORL001018	88.325
iORL002326	88.3224
[truncated: 2,427 more rows]
