# Supplementary material for: iORandLigandDB: A Website for Three-Dimensional Structure Prediction of Insect Odorant Receptors and Docking with Odorants
Source: Insects. 2023 Jun 15;14(6):560. doi: 10.3390/insects14060560 (PMC10299237; doi:10.3390/insects14060560)
Supplement: Supplementary file 1 [file insects-14-00560-s001.zip › insects-2353674-supplementary-conversion/insects-2353674-supplementary/Table S4-Girdbox static.xlsx]

## Sheet: Sheet1
Name	Organism	Order	Papers	X	Y	Z	size_X	size_Y	size_Z	V
iORL000001	Campoletis chlorideae	Hymenoptera	An odorant receptor mediates the attractiveness of cis-jasmone to Campoletis chlorideae, the endoparasitoid of Helicoverpa armigera|Sun,Y.L., Dong,J.F., Ning,C., Ding,P.P., Huang,L.Q., Sun,J.G. and Wang,C.Z.|Insect Mol. Biol. (2018) In press	2.995	3.0245	-17.6595	31.438	15.877	27.493	13722.9
iORL000002	Lobesia botrana	Lepidoptera	Analysis of the grapevine moth Lobesia botrana antennal transcriptome and expression of odorant-binding and chemosensory proteins|Rojas,V., Jimenez,H., Palma-Millanao,R., Gonzalez-Gonzalez,A., Machuca,J., Godoy,R., Ceballos,R., Mutis,A. and Venthur,H.|Comp. Biochem. Physiol. Part D Genomics Proteomics 27, 1-12 (2018)	-17.9975	-2.881	23.63	17.277	14.948	13.432	3468.89
iORL000003	Protaetia brevitarsis	Coleoptera	Identification and expression analysis of candidate chemosensory receptors in the white-spotted flower chafer, Protaetia brevitarsis|Zhang,T.|Unpublished	11.008	-10.6195	-1.4605	13.172	8.935	9.343	1099.59
iORL000004	Anoplophora chinensis	Coleoptera	Identification and Expression Patterns of Anoplophora chinensis (Forster) Chemosensory Receptor Genes from the Antennal Transcriptome|Sun,L., Zhang,Y.N., Qian,J.L., Kang,K., Zhang,X.Q., Deng,J.D., Tang,Y.P., Chen,C., Hansen,L., Xu,T., Zhang,Q.H. and Zhang,L.W.|Front Physiol 9, 90 (2018)	-16.3785	-2.466	5.6605	15.313	14.504	12.739	2829.32
iORL000005	Ostrinia nubilalis	Lepidoptera	Identification and initial characterization of the 3' end of gene transcripts encoding putative members of the pheromone receptor subfamily in Lepidoptera|Garczynski,S.F., Wanner,K.W. and Unruh,T.R.|Insect Sci. 19 (1), 64-74 (2012)	20.6705	1.91	-6.0145	19.253	10.928	8.993	1892.09
iORL000006	Culex pipiens complex sp. YL-2011	Diptera	High degree of single nucleotide polymorphisms in California Culex pipiens (Diptera: Culicidae) sensu lato|Lee,Y., Seifert,S.N., Nieman,C.C., McAbee,R.D., Goodell,P., Fryxell,R.T., Lanzaro,G.C. and Cornel,A.J.|J. Med. Entomol. 49 (2), 299-306 (2012)	-21.14	3.588	12.158	8.914	10.04	9.33	834.997
iORL000007	Ostrinia nubilalis	Lepidoptera	Single mutation to a sex pheromone receptor provides adaptive specificity between closely related moth species|Leary,G.P., Allen,J.E., Bunger,P.L., Luginbill,J.B., Linn,C.E. Jr., Macallister,I.E., Kavanaugh,M.P. and Wanner,K.W.|Proc. Natl. Acad. Sci. U.S.A. 109 (35), 14081-14086 (2012)	13.4425	5.9175	-10.784	15.141	18.595	16.736	4711.95
iORL000008	Ceracris kiangsu	Orthoptera	Identification and Expression Profiles Analysis of Chemosensory Genes from the Antennal Transcriptome of Ceracris kiangsu Tsai (Orthoptera: Acrididae)|Li,R. and Jiang,G.-f.|Unpublished	10.6135	2.0125	-10.918	10.469	12.519	18.172	2381.64
iORL000009	Plutella xylostella	Lepidoptera	Functional Specificity of Sex Pheromone Receptors in the Cotton Bollworm Helicoverpa armigera|Liu,Y., Liu,C., Lin,K. and Wang,G.|PLoS ONE 8 (4), E62094 (2013)	-11.5385	0.6325	13.459	19.345	17.461	18.148	6130.09
iORL000010	Culex pipiens complex sp. YL-2011	Diptera	High degree of single nucleotide polymorphisms in California Culex pipiens (Diptera: Culicidae) sensu lato|Lee,Y., Seifert,S.N., Nieman,C.C., McAbee,R.D., Goodell,P., Fryxell,R.T., Lanzaro,G.C. and Cornel,A.J.|J. Med. Entomol. 49 (2), 299-306 (2012)	-20.7755	3.908	12.9115	8.271	11.266	9.963	928.362
iORL000011	Drosophila melanogaster	Diptera	Tests for selection on chemosensory genes based on polymorphism and divergence in Drosophila melanogaster and D. simulans|Gardiner,A., Wengraf,D., Lu,J., Jordan,W.C., Ritchie,M.G. and Butlin,R.K.|Unpublished	-15.6895	4.6135	-0.9615	10.155	15.133	15.163	2330.17
iORL000012	Campoletis chlorideae	Hymenoptera	An odorant receptor mediates the attractiveness of cis-jasmone to Campoletis chlorideae, the endoparasitoid of Helicoverpa armigera|Sun,Y.L., Dong,J.F., Ning,C., Ding,P.P., Huang,L.Q., Sun,J.G. and Wang,C.Z.|Insect Mol. Biol. (2018) In press	6.052	2.646	-13.533	21.714	14.59	16.932	5364.18
iORL000013	Peridroma saucia	Lepidoptera		9.708	3.411	-12.1465	10.288	11.65	9.863	1182.13
iORL000014	Bradysia odoriphaga	Diptera		-26.188	2.6985	13.428	18.04	14.393	17.324	4498.16
iORL000015	Epiphyas postvittana	Lepidoptera	Identification and initial characterization of the 3' end of gene transcripts encoding putative members of the pheromone receptor subfamily in Lepidoptera|Garczynski,S.F., Wanner,K.W. and Unruh,T.R.|Insect Sci. 19 (1), 64-74 (2012)	-18.908	-0.51	10.2255	8.8	9.194	9.241	747.661
iORL000016	Plutella xylostella	Lepidoptera	Functional Specificity of Sex Pheromone Receptors in the Cotton Bollworm Helicoverpa armigera|Liu,Y., Liu,C., Lin,K. and Wang,G.|PLoS ONE 8 (4), E62094 (2013)	10.8185	3.9595	-13.3705	16.815	22.879	20.075	7723.05
iORL000017	Ceracris kiangsu	Orthoptera	Identification and Expression Profiles Analysis of Chemosensory Genes from the Antennal Transcriptome of Ceracris kiangsu Tsai (Orthoptera: Acrididae)|Li,R. and Jiang,G.-f.|Unpublished	0.866	-1.801	-2.733	10.12	9.678	8.872	868.932
iORL000018	Cydia pomonella	Lepidoptera	Identification and initial characterization of the 3' end of gene transcripts encoding putative members of the pheromone receptor subfamily in Lepidoptera|Garczynski,S.F., Wanner,K.W. and Unruh,T.R.|Insect Sci. 19 (1), 64-74 (2012)	-1.6585	1.6035	1.0085	6.735	8.033	8.683	469.767
iORL000019	Protaetia brevitarsis	Coleoptera	Identification and expression analysis of candidate chemosensory receptors in the white-spotted flower chafer, Protaetia brevitarsis|Zhang,T.|Unpublished	4.607	2.4265	-6.5365	14.046	11.775	15.139	2503.85
iORL000020	Ceracris kiangsu	Orthoptera	Identification and Expression Profiles Analysis of Chemosensory Genes from the Antennal Transcriptome of Ceracris kiangsu Tsai (Orthoptera: Acrididae)|Li,R. and Jiang,G.-f.|Unpublished	-21.0265	-6.952	28.3865	8.779	11.376	17.547	1752.4
iORL000021	Anomala corpulenta	Coleoptera	Chemosensory Gene Families in Adult Antennae of Anomala corpulenta Motschulsky (Coleoptera: Scarabaeidae: Rutelinae)|Li,X., Ju,Q., Jie,W., Li,F., Jiang,X., Hu,J. and Qu,M.|PLoS ONE 10 (4), E0121504 (2015)	9.568	4.8335	-1.0975	15.848	10.463	12.105	2007.21
iORL000022	Bradysia odoriphaga	Diptera		5.3935	6.344	-14.3445	17.013	21.142	14.853	5342.44
iORL000023	Locusta migratoria	Orthoptera	Research of the functions of LmigORs|You,Y., Zhang,L., Guo,M. and Zhang,L.|Unpublished	-20.4155	-2.5805	7.359	16.049	14.515	14.996	3493.33
iORL000024	Culex pipiens complex sp. YL-2011	Diptera	High degree of single nucleotide polymorphisms in California Culex pipiens (Diptera: Culicidae) sensu lato|Lee,Y., Seifert,S.N., Nieman,C.C., McAbee,R.D., Goodell,P., Fryxell,R.T., Lanzaro,G.C. and Cornel,A.J.|J. Med. Entomol. 49 (2), 299-306 (2012)	-24.395	4.166	7.7975	14.44	12.986	19.655	3685.65
iORL000025	Athetis dissimilis	Lepidoptera	Identification of Putative Chemosensory Receptor Genes from the Athetis dissimilis Antennal Transcriptome|Dong,J., Song,Y., Li,W., Shi,J. and Wang,Z.|plos one 11 (1), E0147768 (2016)	-0.873	5.7335	-12.945	12.28	12.331	14.624	2214.42
iORL000026	Campoletis chlorideae	Hymenoptera	An odorant receptor mediates the attractiveness of cis-jasmone to Campoletis chlorideae, the endoparasitoid of Helicoverpa armigera|Sun,Y.L., Dong,J.F., Ning,C., Ding,P.P., Huang,L.Q., Sun,J.G. and Wang,C.Z.|Insect Mol. Biol. (2018) In press	-10.9115	3.7215	9.8275	15.301	22.535	15.645	5394.52
iORL000027	Peridroma saucia	Lepidoptera		-20.2075	-9.22	22.9935	12.161	24.048	13.197	3859.42
iORL000028	Ceracris kiangsu	Orthoptera	Identification and Expression Profiles Analysis of Chemosensory Genes from the Antennal Transcriptome of Ceracris kiangsu Tsai (Orthoptera: Acrididae)|Li,R. and Jiang,G.-f.|Unpublished	-10.299	-1.406	16.682	13.762	19.586	17.45	4703.51
iORL000029	Campoletis chlorideae	Hymenoptera	An odorant receptor mediates the attractiveness of cis-jasmone to Campoletis chlorideae, the endoparasitoid of Helicoverpa armigera|Sun,Y.L., Dong,J.F., Ning,C., Ding,P.P., Huang,L.Q., Sun,J.G. and Wang,C.Z.|Insect Mol. Biol. (2018) In press	-14.9635	-2.7495	10.517	23.273	15.233	20.728	7348.43
iORL000030	Plutella xylostella	Lepidoptera	Functional Specificity of Sex Pheromone Receptors in the Cotton Bollworm Helicoverpa armigera|Liu,Y., Liu,C., Lin,K. and Wang,G.|PLoS ONE 8 (4), E62094 (2013)	4.672	-16.54	-0.655	18.764	13.798	14.784	3827.65
iORL000031	Drosophila simulans	Diptera	Tests for selection on chemosensory genes based on polymorphism and divergence in Drosophila melanogaster and D. simulans|Gardiner,A., Wengraf,D., Lu,J., Jordan,W.C., Ritchie,M.G. and Butlin,R.K.|Unpublished	-29.673	-4.823	23.3375	15.114	17.416	19.971	5256.87
iORL000032	Drosophila melanogaster	Diptera	Tests for selection on chemosensory genes based on polymorphism and divergence in Drosophila melanogaster and D. simulans|Gardiner,A., Wengraf,D., Lu,J., Jordan,W.C., Ritchie,M.G. and Butlin,R.K.|Unpublished	17.0595	9.5415	-20.126	15.923	16.233	16.412	4242.14
iORL000033	Bradysia odoriphaga	Diptera		-20.4235	-0.6475	23.2785	13.633	10.949	10.583	1579.69
iORL000034	Cyrtorhinus lividipennis	Hemiptera	Identification and expression analysis of putative chemoreception genes from Cyrtorhinus lividipennis (Hemiptera: Miridae) antennal transcriptome|Wang,G.Y., Zhu,J.L., Zhou,W.W., Liu,S., Khairul,Q.M., Ansari,N.A. and Zhu,Z.R.|Sci Rep 8 (1), 12981 (2018)	5.519	-0.71	-6.086	19.66	17.358	20.018	6831.3
iORL000035	Conopomorpha sinensis	Lepidoptera	Analysis of the Antennal Transcriptome and Chemosensory-related Genes of Conopomorpha sinensis Bradley (Lepidoptera: Gracilariidae)|Li,P., Liu,Y., Wang,S. and Sun,H.|Unpublished	-21.826	13.617	8.8235	16.764	13.422	12.131	2729.55
iORL000036	Calliphora stygia	Diptera	Chemosensory genes identified in the antennal transcriptome of the blowfly Calliphora stygia|Leitch,O., Papanicolaou,A., Lennard,C., Kirkbride,K.P. and Anderson,A.|BMC Genomics 16, 255 (2015)	3.3625	9.0175	-13.5755	21.345	15.829	18.353	6200.93
iORL000037	Drosophila pseudoobscura pseudoobscura	Diptera	Odorant receptor (Or) genes: polymorphism and divergence in the D. melanogaster and D. pseudoobscura lineages|Conceicao,I.C. and Aguade,M.|PLoS ONE 5 (10), E13389 (2010)	-33.1825	-5.6755	-4.3235	17.273	17.489	16.563	5003.47
iORL000038	Campoletis chlorideae	Hymenoptera	An odorant receptor mediates the attractiveness of cis-jasmone to Campoletis chlorideae, the endoparasitoid of Helicoverpa armigera|Sun,Y.L., Dong,J.F., Ning,C., Ding,P.P., Huang,L.Q., Sun,J.G. and Wang,C.Z.|Insect Mol. Biol. (2018) In press	8.7395	5.0775	-12.6145	12.967	9.879	10.829	1387.19
iORL000039	Galeruca daurica	Coleoptera		17.7275	1.831	-31.8425	10.899	9.564	8.843	921.776
iORL000040	Galleria mellonella	Lepidoptera	Identification of putative chemosensory receptor genes from the antennae of the great wax moth, Galleria mellonella|Liu,S.|Unpublished	-6.284	1.396	14.3675	11.572	8.102	9.397	881.025
iORL000041	Helicoverpa zea	Lepidoptera	Identification and initial characterization of the 3' end of gene transcripts encoding putative members of the pheromone receptor subfamily in Lepidoptera|Garczynski,S.F., Wanner,K.W. and Unruh,T.R.|Insect Sci. 19 (1), 64-74 (2012)	-14.51	2.8755	10.3955	6.07	8.049	8.059	393.738
iORL000042	Athetis dissimilis	Lepidoptera	Identification of Putative Chemosensory Receptor Genes from the Athetis dissimilis Antennal Transcriptome|Dong,J., Song,Y., Li,W., Shi,J. and Wang,Z.|plos one 11 (1), E0147768 (2016)	-11.623	10.1975	-17.5625	26.558	23.427	13.495	8396.24
iORL000043	Chouioia cunea	Hymenoptera	Full-Length Transcriptome Survey and Expression Analysis of Parasitoid Wasp Chouioia cunea upon Exposure to 1-Dodecene|Pan,L., Guo,M., Jin,X., Sun,Z., Jiang,H., Han,J., Wang,Y., Yan,C. and Li,M.|Sci Rep 9 (1), 18167 (2019)	-14.99	-0.4555	25.507	9.484	12.251	9.32	1082.87
iORL000044	Drosophila mojavensis	Diptera	Positive selection at sites of chemosensory genes is associated with the recent divergence and local ecological adaptation in cactophilic Drosophila|Diaz,F., Allan,C.W. and Matzkin,L.M.|BMC Evol. Biol. 18 (1), 144 (2018)	10.8975	4.7615	-14.5025	13.099	19.947	11.845	3094.92
iORL000045	Cnaphalocrocis medinalis	Lepidoptera	Identification and Comparative Expression Profiles of Chemoreception Genes Revealed from Major Chemoreception Organs of the Rice Leaf Folder, Cnaphalocrocis medinalis (Lepidoptera: Pyralidae)|Zeng,F.F., Zhao,Z.F., Yan,M.J., Zhou,W., Zhang,Z., Zhang,A., Lu,Z.X. and Wang,M.Q.|PLoS ONE 10 (12), E0144267 (2015)	10.62	14.5005	-10.596	13.024	4.695	9.024	551.79
iORL000046	Scaptomyza nigrita	Diptera	Evolution in an ancient detoxification pathway is coupled with a transition to herbivory in the drosophilidae|Gloss,A.D., Vassao,D.G., Hailey,A.L., Nelson Dittrich,A.C., Schramm,K., Reichelt,M., Rast,T.J., Weichsel,A., Cravens,M.G., Gershenzon,J., Montfort,W.R. and Whiteman,N.K.|Mol. Biol. Evol. 31 (9), 2441-2456 (2014)	13.373	-0.1875	-11.502	18.096	10.821	12.652	2477.46
iORL000047	Mamestra brassicae	Lepidoptera		11.2835	6.083	-8.302	12.267	19.396	15.978	3801.64
iORL000048	Drosophila melanogaster	Diptera	Nucleotide and copy-number polymorphism at the odorant receptor genes Or22a and Or22b in Drosophila melanogaster|Aguade,M.|Mol. Biol. Evol. 26 (1), 61-70 (2009)	-34.6935	-4.1405	18.3305	15.611	21.365	18.989	6333.38
iORL000049	Campoletis chlorideae	Hymenoptera	An odorant receptor mediates the attractiveness of cis-jasmone to Campoletis chlorideae, the endoparasitoid of Helicoverpa armigera|Sun,Y.L., Dong,J.F., Ning,C., Ding,P.P., Huang,L.Q., Sun,J.G. and Wang,C.Z.|Insect Mol. Biol. (2018) In press	-7.083	-2.387	9.18	11.732	16.344	12.124	2324.74
iORL000050	Drosophila mojavensis	Diptera	Positive selection at sites of chemosensory genes is associated with the recent divergence and local ecological adaptation in cactophilic Drosophila|Diaz,F., Allan,C.W. and Matzkin,L.M.|BMC Evol. Biol. 18 (1), 144 (2018)	6.236	-1.3555	-10.122	16.554	20.031	19.58	6492.59
iORL000051	Helicoverpa zea	Lepidoptera	Identification and initial characterization of the 3' end of gene transcripts encoding putative members of the pheromone receptor subfamily in Lepidoptera|Garczynski,S.F., Wanner,K.W. and Unruh,T.R.|Insect Sci. 19 (1), 64-74 (2012)	-1.594	6.5365	-8.995	8.15	8.417	10.538	722.885
iORL000052	Sesamia inferens	Lepidoptera	Differential expression patterns in chemosensory and non-chemosensory tissues of putative chemosensory genes identified by transcriptome analysis of insect pest the purple stem borer Sesamia inferens (Walker)|Zhang,Y.N., Jin,J.Y., Jin,R., Xia,Y.H., Zhou,J.J., Deng,J.Y. and Dong,S.L.|PLoS ONE 8 (7), E69715 (2013)	18.933	13.126	-11.5775	10.18	15.974	16.063	2612.08
iORL000053	Drosophila melanogaster	Diptera	Odorant receptor (Or) genes: polymorphism and divergence in the D. melanogaster and D. pseudoobscura lineages|Conceicao,I.C. and Aguade,M.|PLoS ONE 5 (10), E13389 (2010)	-17.4315	0.8295	9.1165	19.127	19.011	15.743	5724.52
iORL000054	Athetis dissimilis	Lepidoptera	Identification of Putative Chemosensory Receptor Genes from the Athetis dissimilis Antennal Transcriptome|Dong,J., Song,Y., Li,W., Shi,J. and Wang,Z.|plos one 11 (1), E0147768 (2016)	6.0925	8.8835	-30.5885	18.901	19.877	18.563	6974.03
iORL000055	Sclerodermus sp. MQW-2015	Hymenoptera	Analysis of antennal transcriptome and odorant binding protein expression profiles of the recently identified parasitoid wasp, Sclerodermus sp.|Zhou,C.X., Min,S.F., Yan-Long,T. and Wang,M.Q.|Comp. Biochem. Physiol. Part D Genomics Proteomics 16, 10-19 (2015)	24.279	3.948	-13.734	11.128	11.81	11.29	1483.74
iORL000056	Bradysia odoriphaga	Diptera		-4.4975	9.8395	-10.8725	20.579	17.475	18.937	6810.09
iORL000057	Zeugodacus cucurbitae	Diptera	Analyses of chemosensory genes provide insight into the evolution of behavioral differences to phytochemicals in Bactrocera species|Wu,Z., Cui,Y., Ma,J., Qu,M. and Lin,J.|Mol. Phylogenet. Evol. (2020) In press	-9.1095	-13.517	0.999	13.453	4.658	10.42	652.958
iORL000058	Drosicha corpulenta	Hemiptera	Identification of candidate chemosensory genes in the antennal transcriptome of Drosicha corpulenta (Kuwana)|Zhang,Y., Gao,Q. and Xie,Y.|Unpublished	-10.2495	1.73	12.059	12.757	11.318	13.14	1897.19
iORL000059	Athetis dissimilis	Lepidoptera	Identification of Putative Chemosensory Receptor Genes from the Athetis dissimilis Antennal Transcriptome|Dong,J., Song,Y., Li,W., Shi,J. and Wang,Z.|plos one 11 (1), E0147768 (2016)	3.8095	8.9345	-8.4385	18.885	17.489	20.009	6608.55
iORL000060	Campoletis chlorideae	Hymenoptera	An odorant receptor mediates the attractiveness of cis-jasmone to Campoletis chlorideae, the endoparasitoid of Helicoverpa armigera|Sun,Y.L., Dong,J.F., Ning,C., Ding,P.P., Huang,L.Q., Sun,J.G. and Wang,C.Z.|Insect Mol. Biol. (2018) In press	8.5115	4.553	-18.0945	25.155	17.252	24.745	10738.7
iORL000061	Conogethes pinicolalis	Lepidoptera	Antennal transcriptome and differential expression of olfactory genes in the Conogethes pinicolalis (Lepidoptera: Crambidae)|Jing,D., Zhang,T., Wang,Z., He,K. and Bai,S.|Unpublished	-3.941	17.401	2.689	9.338	10.766	8.55	859.548
iORL000062	Peridroma saucia	Lepidoptera		-7.9685	-0.873	17.9635	11.961	11.988	9.783	1402.76
iORL000063	Lobesia botrana	Lepidoptera	Analysis of the grapevine moth Lobesia botrana antennal transcriptome and expression of odorant-binding and chemosensory proteins|Rojas,V., Jimenez,H., Palma-Millanao,R., Gonzalez-Gonzalez,A., Machuca,J., Godoy,R., Ceballos,R., Mutis,A. and Venthur,H.|Comp. Biochem. Physiol. Part D Genomics Proteomics 27, 1-12 (2018)	11.2395	5.8105	-12.067	14.135	12.955	16.31	2986.65
iORL000064	Drosophila melanogaster	Diptera	The genome sequence of Drosophila melanogaster|Adams,M.D., Celniker,S.E., Holt,R.A., Evans,C.A., Gocayne,J.D., Amanatides,P.G., Scherer,S.E., Li,P.W., Hoskins,R.A., Galle,R.F., George,R.A., Lewis,S.E., Richards,S., Ashburner,M., Henderson,S.N., Sutton,G.G., Wortman,J.R., Yandell,M.D., Zhang,Q., Chen,L.X., Brandon,R.C., Rogers,Y.H., Blazej,R.G., Champe,M., Pfeiffer,B.D., Wan,K.H., Doyle,C., Baxter…	7.632	4.37	-10.52	10.536	14.62	12.238	1885.09
iORL000065	Conogethes pinicolalis	Lepidoptera	Antennal transcriptome and differential expression of olfactory genes in the Conogethes pinicolalis (Lepidoptera: Crambidae)|Jing,D., Zhang,T., Wang,Z., He,K. and Bai,S.|Unpublished	-23.618	3.5895	15.1345	19.648	13.065	14.041	3604.34
iORL000066	Drosophila mojavensis	Diptera	Positive selection at sites of chemosensory genes is associated with the recent divergence and local ecological adaptation in cactophilic Drosophila|Diaz,F., Allan,C.W. and Matzkin,L.M.|BMC Evol. Biol. 18 (1), 144 (2018)	-10.3225	-3.177	8.475	17.331	15.696	25.73	6999.25
iORL000067	Zeugodacus cucurbitae	Diptera	Analyses of chemosensory genes provide insight into the evolution of behavioral differences to phytochemicals in Bactrocera species|Wu,Z., Cui,Y., Ma,J., Qu,M. and Lin,J.|Mol. Phylogenet. Evol. (2020) In press	3.3845	3.53	-13.685	12.661	13.008	10.962	1805.38
iORL000068	Anoplophora chinensis	Coleoptera	Identification and Expression Patterns of Anoplophora chinensis (Forster) Chemosensory Receptor Genes from the Antennal Transcriptome|Sun,L., Zhang,Y.N., Qian,J.L., Kang,K., Zhang,X.Q., Deng,J.D., Tang,Y.P., Chen,C., Hansen,L., Xu,T., Zhang,Q.H. and Zhang,L.W.|Front Physiol 9, 90 (2018)	7.613	5.939	-7.1435	11.37	12.944	10.237	1506.61
iORL000069	Drosophila melanogaster	Diptera	The genome sequence of Drosophila melanogaster|Adams,M.D., Celniker,S.E., Holt,R.A., Evans,C.A., Gocayne,J.D., Amanatides,P.G., Scherer,S.E., Li,P.W., Hoskins,R.A., Galle,R.F., George,R.A., Lewis,S.E., Richards,S., Ashburner,M., Henderson,S.N., Sutton,G.G., Wortman,J.R., Yandell,M.D., Zhang,Q., Chen,L.X., Brandon,R.C., Rogers,Y.H., Blazej,R.G., Champe,M., Pfeiffer,B.D., Wan,K.H., Doyle,C., Baxter…	5.463	-0.6175	-19.608	13.384	19.291	21.962	5670.37
iORL000070	Lobesia botrana	Lepidoptera	Analysis of the grapevine moth Lobesia botrana antennal transcriptome and expression of odorant-binding and chemosensory proteins|Rojas,V., Jimenez,H., Palma-Millanao,R., Gonzalez-Gonzalez,A., Machuca,J., Godoy,R., Ceballos,R., Mutis,A. and Venthur,H.|Comp. Biochem. Physiol. Part D Genomics Proteomics 27, 1-12 (2018)	-1.1185	1.378	-8.841	11.247	9.946	8.436	943.667
iORL000071	Colaphellus bowringi	Coleoptera	Candidate chemosensory genes identified in Colaphellus bowringi by antennal transcriptome analysis|Li,X.M., Zhu,X.Y., Wang,Z.Q., Wang,Y., He,P., Chen,G., Sun,L., Deng,D.G. and Zhang,Y.N.|BMC Genomics 16 (1), 1028 (2015)	-25.6225	8.518	24.539	18.265	9.696	14.302	2532.84
iORL000072	Drosophila mojavensis	Diptera	Positive selection at sites of chemosensory genes is associated with the recent divergence and local ecological adaptation in cactophilic Drosophila|Diaz,F., Allan,C.W. and Matzkin,L.M.|BMC Evol. Biol. 18 (1), 144 (2018)	7.945	0.1915	-11.452	17.716	18.109	16.978	5446.86
iORL000073	Campoletis chlorideae	Hymenoptera	An odorant receptor mediates the attractiveness of cis-jasmone to Campoletis chlorideae, the endoparasitoid of Helicoverpa armigera|Sun,Y.L., Dong,J.F., Ning,C., Ding,P.P., Huang,L.Q., Sun,J.G. and Wang,C.Z.|Insect Mol. Biol. (2018) In press	8.343	1.9585	-8.788	25.324	15.247	15.792	6097.53
iORL000074	Ostrinia furnacalis	Lepidoptera	Single mutation to a sex pheromone receptor provides adaptive specificity between closely related moth species|Leary,G.P., Allen,J.E., Bunger,P.L., Luginbill,J.B., Linn,C.E. Jr., Macallister,I.E., Kavanaugh,M.P. and Wanner,K.W.|Proc. Natl. Acad. Sci. U.S.A. 109 (35), 14081-14086 (2012)	4.9715	2.55	-10.1765	19.521	24.818	15.219	7373.18
iORL000075	Drosophila simulans	Diptera	Tests for selection on chemosensory genes based on polymorphism and divergence in Drosophila melanogaster and D. simulans|Gardiner,A., Wengraf,D., Lu,J., Jordan,W.C., Ritchie,M.G. and Butlin,R.K.|Unpublished	10.976	4.0725	-5.746	13.468	17.121	13.52	3117.51
iORL000076	Anomala corpulenta	Coleoptera	Chemosensory Gene Families in Adult Antennae of Anomala corpulenta Motschulsky (Coleoptera: Scarabaeidae: Rutelinae)|Li,X., Ju,Q., Jie,W., Li,F., Jiang,X., Hu,J. and Qu,M.|PLoS ONE 10 (4), E0121504 (2015)	12.656	3.0755	-7.825	23.296	19.633	17.134	7836.58
iORL000077	Drosophila melanogaster	Diptera	Tests for selection on chemosensory genes based on polymorphism and divergence in Drosophila melanogaster and D. simulans|Gardiner,A., Wengraf,D., Lu,J., Jordan,W.C., Ritchie,M.G. and Butlin,R.K.|Unpublished	-17.954	1.096	21.0675	11.878	6.7	9.605	764.385
iORL000078	Lobesia botrana	Lepidoptera	Analysis of the grapevine moth Lobesia botrana antennal transcriptome and expression of odorant-binding and chemosensory proteins|Rojas,V., Jimenez,H., Palma-Millanao,R., Gonzalez-Gonzalez,A., Machuca,J., Godoy,R., Ceballos,R., Mutis,A. and Venthur,H.|Comp. Biochem. Physiol. Part D Genomics Proteomics 27, 1-12 (2018)	-6.764	2.068	9.4435	12.22	11.402	8.685	1210.1
iORL000079	Holotrichia parallela	Coleoptera		-17.3165	4.156	14.623	12.499	12.686	12.494	1981.07
iORL000080	Drosophila melanogaster	Diptera	Tests for selection on chemosensory genes based on polymorphism and divergence in Drosophila melanogaster and D. simulans|Gardiner,A., Wengraf,D., Lu,J., Jordan,W.C., Ritchie,M.G. and Butlin,R.K.|Unpublished	-7.896	12.232	26.1365	20.428	6.49	15.389	2040.23
iORL000081	Peridroma saucia	Lepidoptera		-20.0895	2.729	16.08	12.055	18.664	15.594	3508.56
iORL000082	Lampronia capitella	Lepidoptera	Functional characterization of odorant receptors from Lampronia capitella suggests a non-ditrysian origin of the lepidopteran pheromone receptor clade|Yuvaraj,J.K., Andersson,M.N., Corcoran,J.A., Anderbrant,O. and Lofstedt,C.|Insect Biochem. Mol. Biol. (2018) In press	-5.2635	6.997	-4.3895	9.161	7.082	12.033	780.676
iORL000083	Drosophila melanogaster	Diptera	Genetic variation in odorant receptors contributes to variation in olfactory behavior in a natural population of Drosophila melanogaster|Richgels,P.K. and Rollmann,S.M.|Chem. Senses 37 (3), 229-240 (2012)	5.2345	2.2205	-15.311	11.881	13.751	13.588	2219.94
iORL000084	Yemma signatus	Hemiptera		-1.1705	-3.1015	5.7975	7.885	9.531	9.909	744.671
iORL000085	Anopheles gambiae	Diptera	Evidence for X-linked introgression between molecular forms of Anopheles gambiae from Angola|Choi,K.S. and Townson,H.|Med. Vet. Entomol. 26 (2), 218-227 (2012)	-9.99	-3.9065	8.7945	12.63	12.493	18.119	2858.92
iORL000086	Colaphellus bowringi	Coleoptera	Candidate chemosensory genes identified in Colaphellus bowringi by antennal transcriptome analysis|Li,X.M., Zhu,X.Y., Wang,Z.Q., Wang,Y., He,P., Chen,G., Sun,L., Deng,D.G. and Zhang,Y.N.|BMC Genomics 16 (1), 1028 (2015)	-20.829	2.8675	19.2175	15.68	8.119	13.715	1745.99
iORL000087	Yemma signatus	Hemiptera		6.1205	1.299	-5.3555	13.781	15.214	23.377	4901.31
iORL000088	Drosophila melanogaster	Diptera	Genetic variation in odorant receptors contributes to variation in olfactory behavior in a natural population of Drosophila melanogaster|Richgels,P.K. and Rollmann,S.M.|Chem. Senses 37 (3), 229-240 (2012)	-2.68	6.0075	5.2565	14.626	8.873	8.677	1126.07
iORL000089	Bombyx mori	Lepidoptera	Female-biased expression of odorant receptor genes in the adult antennae of the silkworm, Bombyx mori|Wanner,K.W., Anderson,A.R., Trowell,S.C., Theilmann,D.A., Robertson,H.M. and Newcomb,R.D.|Insect Mol. Biol. (2006) In press	-20.453	4.492	11.9395	16.138	13.634	17.295	3805.33
iORL000090	Drosophila arizonae	Diptera	Positive selection at sites of chemosensory genes is associated with the recent divergence and local ecological adaptation in cactophilic Drosophila|Diaz,F., Allan,C.W. and Matzkin,L.M.|BMC Evol. Biol. 18 (1), 144 (2018)	0.3385	3.799	-18.3125	19.167	11.558	10.953	2426.44
iORL000091	Holotrichia parallela	Coleoptera		15.068	5.567	-14.082	32.22	20.328	28.024	18354.8
iORL000092	Peridroma saucia	Lepidoptera		-3.681	24.438	-2.476	11.654	16.668	13.216	2567.18
iORL000093	Lobesia botrana	Lepidoptera	Analysis of the grapevine moth Lobesia botrana antennal transcriptome and expression of odorant-binding and chemosensory proteins|Rojas,V., Jimenez,H., Palma-Millanao,R., Gonzalez-Gonzalez,A., Machuca,J., Godoy,R., Ceballos,R., Mutis,A. and Venthur,H.|Comp. Biochem. Physiol. Part D Genomics Proteomics 27, 1-12 (2018)	16.6005	5.225	-6.225	16.827	11.62	16.602	3246.17
iORL000094	Zeugodacus cucurbitae	Diptera	Analyses of chemosensory genes provide insight into the evolution of behavioral differences to phytochemicals in Bactrocera species|Wu,Z., Cui,Y., Ma,J., Qu,M. and Lin,J.|Mol. Phylogenet. Evol. (2020) In press	-7.17	3.336	11.8385	11.504	12.584	15.843	2293.53
iORL000095	Athetis dissimilis	Lepidoptera	Identification of Putative Chemosensory Receptor Genes from the Athetis dissimilis Antennal Transcriptome|Dong,J., Song,Y., Li,W., Shi,J. and Wang,Z.|plos one 11 (1), E0147768 (2016)	4.7645	4.2565	-11.834	22.573	18.713	14.02	5922.16
iORL000096	Drosophila melanogaster	Diptera	Odorant receptor (Or) genes: polymorphism and divergence in the D. melanogaster and D. pseudoobscura lineages|Conceicao,I.C. and Aguade,M.|PLoS ONE 5 (10), E13389 (2010)	-7.9895	2.969	11.334	11.615	15.126	15.662	2751.62
iORL000097	Drosophila melanogaster	Diptera	The genome sequence of Drosophila melanogaster|Adams,M.D., Celniker,S.E., Holt,R.A., Evans,C.A., Gocayne,J.D., Amanatides,P.G., Scherer,S.E., Li,P.W., Hoskins,R.A., Galle,R.F., George,R.A., Lewis,S.E., Richards,S., Ashburner,M., Henderson,S.N., Sutton,G.G., Wortman,J.R., Yandell,M.D., Zhang,Q., Chen,L.X., Brandon,R.C., Rogers,Y.H., Blazej,R.G., Champe,M., Pfeiffer,B.D., Wan,K.H., Doyle,C., Baxter…	-15.733	-2.6235	6.6415	11.862	10.655	10.641	1344.9
iORL000098	Colaphellus bowringi	Coleoptera	Candidate chemosensory genes identified in Colaphellus bowringi by antennal transcriptome analysis|Li,X.M., Zhu,X.Y., Wang,Z.Q., Wang,Y., He,P., Chen,G., Sun,L., Deng,D.G. and Zhang,Y.N.|BMC Genomics 16 (1), 1028 (2015)	9.238	7.606	-30.5625	17.13	7.848	9.563	1285.61
iORL000099	Zeugodacus cucurbitae	Diptera	Analyses of chemosensory genes provide insight into the evolution of behavioral differences to phytochemicals in Bactrocera species|Wu,Z., Cui,Y., Ma,J., Qu,M. and Lin,J.|Mol. Phylogenet. Evol. (2020) In press	10.805	6.681	-7.876	12.026	9.678	15.802	1839.15
iORL000100	Bombyx mori	Lepidoptera	Female-biased expression of odorant receptor genes in the adult antennae of the silkworm, Bombyx mori|Wanner,K.W., Anderson,A.R., Trowell,S.C., Theilmann,D.A., Robertson,H.M. and Newcomb,R.D.|Insect Mol. Biol. (2006) In press	1.5965	2.1735	-17.056	18.143	13.253	11.386	2737.75
iORL000101	Anopheles gambiae	Diptera	Evidence for X-linked introgression between molecular forms of Anopheles gambiae from Angola|Choi,K.S. and Townson,H.|Med. Vet. Entomol. 26 (2), 218-227 (2012)	2.2755	4.5595	-0.2215	11.565	11.199	9.175	1188.31
iORL000102	Holotrichia parallela	Coleoptera		12.849	13.8405	-11.831	16.024	11.229	17.236	3101.32
iORL000103	Drosophila mojavensis	Diptera	Positive selection at sites of chemosensory genes is associated with the recent divergence and local ecological adaptation in cactophilic Drosophila|Diaz,F., Allan,C.W. and Matzkin,L.M.|BMC Evol. Biol. 18 (1), 144 (2018)	5.5855	-0.7795	-10.6415	17.011	20.051	19.167	6537.61
iORL000104	Holotrichia parallela	Coleoptera		13.4245	6.244	-19.3145	21.617	16.116	16.495	5746.51
iORL000105	Drosophila melanogaster	Diptera	The genome sequence of Drosophila melanogaster|Adams,M.D., Celniker,S.E., Holt,R.A., Evans,C.A., Gocayne,J.D., Amanatides,P.G., Scherer,S.E., Li,P.W., Hoskins,R.A., Galle,R.F., George,R.A., Lewis,S.E., Richards,S., Ashburner,M., Henderson,S.N., Sutton,G.G., Wortman,J.R., Yandell,M.D., Zhang,Q., Chen,L.X., Brandon,R.C., Rogers,Y.H., Blazej,R.G., Champe,M., Pfeiffer,B.D., Wan,K.H., Doyle,C., Baxter…	17.353	3.402	-5.731	18.672	11.346	19.252	4078.57
iORL000106	Cnaphalocrocis medinalis	Lepidoptera	Identification and Comparative Expression Profiles of Chemoreception Genes Revealed from Major Chemoreception Organs of the Rice Leaf Folder, Cnaphalocrocis medinalis (Lepidoptera: Pyralidae)|Zeng,F.F., Zhao,Z.F., Yan,M.J., Zhou,W., Zhang,Z., Zhang,A., Lu,Z.X. and Wang,M.Q.|PLoS ONE 10 (12), E0144267 (2015)	-17.1085	6.148	4.6855	12.819	8.12	11.947	1243.56
iORL000107	Zeugodacus cucurbitae	Diptera	Analyses of chemosensory genes provide insight into the evolution of behavioral differences to phytochemicals in Bactrocera species|Wu,Z., Cui,Y., Ma,J., Qu,M. and Lin,J.|Mol. Phylogenet. Evol. (2020) In press	11.249	5.297	-9.0435	11.068	12.368	16.791	2298.5
iORL000108	Drosophila simulans	Diptera	Tests for selection on chemosensory genes based on polymorphism and divergence in Drosophila melanogaster and D. simulans|Gardiner,A., Wengraf,D., Lu,J., Jordan,W.C., Ritchie,M.G. and Butlin,R.K.|Unpublished	10.5525	3.729	-6.094	14.965	15.682	13.746	3225.93
iORL000109	Drosophila simulans	Diptera	Tests for selection on chemosensory genes based on polymorphism and divergence in Drosophila melanogaster and D. simulans|Gardiner,A., Wengraf,D., Lu,J., Jordan,W.C., Ritchie,M.G. and Butlin,R.K.|Unpublished	-22.0845	-15.345	13.587	15.745	9.686	12.868	1962.45
iORL000110	Helicoverpa zea	Lepidoptera	Identification and initial characterization of the 3' end of gene transcripts encoding putative members of the pheromone receptor subfamily in Lepidoptera|Garczynski,S.F., Wanner,K.W. and Unruh,T.R.|Insect Sci. 19 (1), 64-74 (2012)	-0.5285	3.603	-5.793	15.597	12.542	8.294	1622.45
iORL000111	Conopomorpha sinensis	Lepidoptera	Analysis of the Antennal Transcriptome and Chemosensory-related Genes of Conopomorpha sinensis Bradley (Lepidoptera: Gracilariidae)|Li,P., Liu,Y., Wang,S. and Sun,H.|Unpublished	4.562	-0.103	-11.6755	13.864	12.696	14.629	2574.95
iORL000112	Campoletis chlorideae	Hymenoptera	An odorant receptor mediates the attractiveness of cis-jasmone to Campoletis chlorideae, the endoparasitoid of Helicoverpa armigera|Sun,Y.L., Dong,J.F., Ning,C., Ding,P.P., Huang,L.Q., Sun,J.G. and Wang,C.Z.|Insect Mol. Biol. (2018) In press	11.3635	9.2145	-3.723	25.297	8.641	18.138	3964.8
iORL000113	Sesamia inferens	Lepidoptera	Differential expression patterns in chemosensory and non-chemosensory tissues of putative chemosensory genes identified by transcriptome analysis of insect pest the purple stem borer Sesamia inferens (Walker)|Zhang,Y.N., Jin,J.Y., Jin,R., Xia,Y.H., Zhou,J.J., Deng,J.Y. and Dong,S.L.|PLoS ONE 8 (7), E69715 (2013);Functional characterization of sex pheromone receptors in the purple stem borer, Sesa…	9.152	5.5355	-9.5505	13.406	11.063	18.549	2751
iORL000114	Holotrichia parallela	Coleoptera		1.077	6.8765	-10.1035	20.148	14.085	15.843	4495.99
iORL000115	Lobesia botrana	Lepidoptera	Analysis of the grapevine moth Lobesia botrana antennal transcriptome and expression of odorant-binding and chemosensory proteins|Rojas,V., Jimenez,H., Palma-Millanao,R., Gonzalez-Gonzalez,A., Machuca,J., Godoy,R., Ceballos,R., Mutis,A. and Venthur,H.|Comp. Biochem. Physiol. Part D Genomics Proteomics 27, 1-12 (2018)	13.041	6.959	-5.5105	12.292	12.34	15.843	2403.11
iORL000116	Bombyx mori	Lepidoptera	Female-biased expression of odorant receptor genes in the adult antennae of the silkworm, Bombyx mori|Wanner,K.W., Anderson,A.R., Trowell,S.C., Theilmann,D.A., Robertson,H.M. and Newcomb,R.D.|Insect Mol. Biol. (2006) In press	-6.832	-3.278	15.8365	22.002	9.848	15.733	3408.95
iORL000117	Helicoverpa assulta	Lepidoptera	Identification of the glomeruli and olfactory receptor involved in farnesene detection in a moth|Wu,H., Li,R.-T., Dong,J.-F., Jiang,N.-J., Huang,L.-Q. and Wang,C.-Z.|Unpublished	13.757	5.703	-8.501	12.65	11.214	17.388	2466.61
iORL000118	Drosophila melanogaster	Diptera	Tests for selection on chemosensory genes based on polymorphism and divergence in Drosophila melanogaster and D. simulans|Gardiner,A., Wengraf,D., Lu,J., Jordan,W.C., Ritchie,M.G. and Butlin,R.K.|Unpublished	-7.09	15.6395	11.114	12.548	11.545	8.804	1275.4
iORL000119	Drosophila simulans	Diptera	Tests for selection on chemosensory genes based on polymorphism and divergence in Drosophila melanogaster and D. simulans|Gardiner,A., Wengraf,D., Lu,J., Jordan,W.C., Ritchie,M.G. and Butlin,R.K.|Unpublished	0.7775	-19.2175	0.382	11.459	17.753	12.48	2538.82
iORL000120	Drosophila melanogaster	Diptera	The genome sequence of Drosophila melanogaster|Adams,M.D., Celniker,S.E., Holt,R.A., Evans,C.A., Gocayne,J.D., Amanatides,P.G., Scherer,S.E., Li,P.W., Hoskins,R.A., Galle,R.F., George,R.A., Lewis,S.E., Richards,S., Ashburner,M., Henderson,S.N., Sutton,G.G., Wortman,J.R., Yandell,M.D., Zhang,Q., Chen,L.X., Brandon,R.C., Rogers,Y.H., Blazej,R.G., Champe,M., Pfeiffer,B.D., Wan,K.H., Doyle,C., Baxter…	-3.488	-8.193	0.899	12	8.826	11.562	1224.55
iORL000121	Yemma signatus	Hemiptera		-3.2585	8.3625	7.701	7.629	7.683	8.234	482.619
iORL000122	Eogystia hippophaecolus	Lepidoptera	Antennal transcriptome analysis and expression profiles of odorant binding proteins in Eogystia hippophaecolus (Lepidoptera: Cossidae)|Hu,P., Tao,J., Cui,M., Gao,C., Lu,P. and Luo,Y.|BMC Genomics 17, 651 (2016)	-7.885	-5.439	9.494	13.532	12.874	11.55	2012.12
iORL000123	Holotrichia parallela	Coleoptera		-19.915	5.2525	22.0615	15.16	12.629	14.217	2721.91
iORL000124	Drosophila simulans	Diptera	Tests for selection on chemosensory genes based on polymorphism and divergence in Drosophila melanogaster and D. simulans|Gardiner,A., Wengraf,D., Lu,J., Jordan,W.C., Ritchie,M.G. and Butlin,R.K.|Unpublished	-5.4705	4.0575	-6.3785	21.787	16.067	23.105	8087.93
iORL000125	Athetis dissimilis	Lepidoptera	Identification of Putative Chemosensory Receptor Genes from the Athetis dissimilis Antennal Transcriptome|Dong,J., Song,Y., Li,W., Shi,J. and Wang,Z.|plos one 11 (1), E0147768 (2016)	13.526	11.511	-18.204	12.824	8.648	10.728	1189.74
iORL000126	Drosophila simulans	Diptera	Tests for selection on chemosensory genes based on polymorphism and divergence in Drosophila melanogaster and D. simulans|Gardiner,A., Wengraf,D., Lu,J., Jordan,W.C., Ritchie,M.G. and Butlin,R.K.|Unpublished	10.571	5.3855	-6.204	15.848	16.635	14.414	3799.98
iORL000127	Galeruca daurica	Coleoptera		-10.308	-1.4545	9.0855	10.572	6.453	9.821	669.998
iORL000128	Conopomorpha sinensis	Lepidoptera	Analysis of the Antennal Transcriptome and Chemosensory-related Genes of Conopomorpha sinensis Bradley (Lepidoptera: Gracilariidae)|Li,P., Liu,Y., Wang,S. and Sun,H.|Unpublished	14.1545	8.035	-29.2915	13.253	8.744	14.187	1644.05
iORL000129	Chouioia cunea	Hymenoptera	Full-Length Transcriptome Survey and Expression Analysis of Parasitoid Wasp Chouioia cunea upon Exposure to 1-Dodecene|Pan,L., Guo,M., Jin,X., Sun,Z., Jiang,H., Han,J., Wang,Y., Yan,C. and Li,M.|Sci Rep 9 (1), 18167 (2019)	29.6115	14.043	-29.0685	13.105	15.054	12.651	2495.81
iORL000130	Drosophila mojavensis	Diptera	Positive selection at sites of chemosensory genes is associated with the recent divergence and local ecological adaptation in cactophilic Drosophila|Diaz,F., Allan,C.W. and Matzkin,L.M.|BMC Evol. Biol. 18 (1), 144 (2018)	8.836	0.07	-11.1595	15.922	20.144	15.399	4938.95
iORL000131	Holotrichia parallela	Coleoptera		-15.717	0.858	24.7695	14.446	10.932	24.055	3798.84
iORL000132	Athetis dissimilis	Lepidoptera	Identification of Putative Chemosensory Receptor Genes from the Athetis dissimilis Antennal Transcriptome|Dong,J., Song,Y., Li,W., Shi,J. and Wang,Z.|plos one 11 (1), E0147768 (2016)	12.3115	7.1075	-10.437	12.343	11.933	19.25	2835.31
iORL000133	Yemma signatus	Hemiptera		1.537	7.8195	15.2185	13.954	8.615	18.569	2232.24
iORL000134	Lobesia botrana	Lepidoptera	Analysis of the grapevine moth Lobesia botrana antennal transcriptome and expression of odorant-binding and chemosensory proteins|Rojas,V., Jimenez,H., Palma-Millanao,R., Gonzalez-Gonzalez,A., Machuca,J., Godoy,R., Ceballos,R., Mutis,A. and Venthur,H.|Comp. Biochem. Physiol. Part D Genomics Proteomics 27, 1-12 (2018)	2.1565	14.0985	-22.394	14.099	13.561	12.422	2375.04
iORL000135	Campoletis chlorideae	Hymenoptera	An odorant receptor mediates the attractiveness of cis-jasmone to Campoletis chlorideae, the endoparasitoid of Helicoverpa armigera|Sun,Y.L., Dong,J.F., Ning,C., Ding,P.P., Huang,L.Q., Sun,J.G. and Wang,C.Z.|Insect Mol. Biol. (2018) In press	7.0405	5.6235	-14.4945	17.689	16.195	16.629	4763.76
iORL000136	Drosophila melanogaster	Diptera	Tests for selection on chemosensory genes based on polymorphism and divergence in Drosophila melanogaster and D. simulans|Gardiner,A., Wengraf,D., Lu,J., Jordan,W.C., Ritchie,M.G. and Butlin,R.K.|Unpublished	-4.8995	13.778	12.191	12.201	12.218	8.54	1273.07
iORL000137	Athetis dissimilis	Lepidoptera	Identification of Putative Chemosensory Receptor Genes from the Athetis dissimilis Antennal Transcriptome|Dong,J., Song,Y., Li,W., Shi,J. and Wang,Z.|plos one 11 (1), E0147768 (2016)	-18.7135	-16.466	27.371	9.789	10.49	17.092	1755.11
iORL000138	Holotrichia parallela	Coleoptera		-20.1115	8.709	10.8755	16.681	9.724	12.241	1985.56
iORL000139	Calliphora stygia	Diptera	Chemosensory genes identified in the antennal transcriptome of the blowfly Calliphora stygia|Leitch,O., Papanicolaou,A., Lennard,C., Kirkbride,K.P. and Anderson,A.|BMC Genomics 16, 255 (2015)	2.4985	9.3855	-10.854	20.433	17.919	18.114	6632.22
iORL000140	Peridroma saucia	Lepidoptera		3.9645	5.1155	-11.2115	11.059	12.655	15.047	2105.84
iORL000141	Cnaphalocrocis medinalis	Lepidoptera	Identification and Comparative Expression Profiles of Chemoreception Genes Revealed from Major Chemoreception Organs of the Rice Leaf Folder, Cnaphalocrocis medinalis (Lepidoptera: Pyralidae)|Zeng,F.F., Zhao,Z.F., Yan,M.J., Zhou,W., Zhang,Z., Zhang,A., Lu,Z.X. and Wang,M.Q.|PLoS ONE 10 (12), E0144267 (2015)	10.335	4.354	-9.7965	13.442	12.36	12.343	2050.7
iORL000142	Drosophila melanogaster	Diptera	Genetic variation in odorant receptors contributes to variation in olfactory behavior in a natural population of Drosophila melanogaster|Richgels,P.K. and Rollmann,S.M.|Chem. Senses 37 (3), 229-240 (2012)	4.7235	-0.718	-21.6185	13.671	18.492	25.977	6567.09
iORL000143	Drosophila melanogaster	Diptera	Tests for selection on chemosensory genes based on polymorphism and divergence in Drosophila melanogaster and D. simulans|Gardiner,A., Wengraf,D., Lu,J., Jordan,W.C., Ritchie,M.G. and Butlin,R.K.|Unpublished	20.978	1.2695	-17.951	11.334	6.533	11.622	860.55
iORL000144	Ostrinia scapulalis	Lepidoptera	Broadly and narrowly tuned odorant receptors are involved in female sex pheromone reception in Ostrinia moths|Miura,N., Nakagawa,T., Touhara,K. and Ishikawa,Y.|Insect Biochem. Mol. Biol. 40 (1), 64-73 (2010)	6.9235	0.206	-12.2505	20.671	25.52	15.815	8342.78
iORL000145	Drosophila simulans	Diptera	Tests for selection on chemosensory genes based on polymorphism and divergence in Drosophila melanogaster and D. simulans|Gardiner,A., Wengraf,D., Lu,J., Jordan,W.C., Ritchie,M.G. and Butlin,R.K.|Unpublished	-12.3485	2.319	5.5225	12.877	7.476	17.913	1724.45
iORL000146	Yemma signatus	Hemiptera		11.3825	4.9795	-3.922	19.771	18.751	18.72	6939.99
iORL000147	Bactrocera dorsalis	Diptera	Discovery of Chemosensory Genes in the Oriental Fruit Fly, Bactrocera dorsalis|Wu,Z., Zhang,H., Bin,S., Wang,Z., He,H. and Lin,J.|Unpublished	11.0645	5.559	-8.755	12.733	19.734	14.68	3688.69
iORL000148	Bombyx mori	Lepidoptera	Female-biased expression of odorant receptor genes in the adult antennae of the silkworm, Bombyx mori|Wanner,K.W., Anderson,A.R., Trowell,S.C., Theilmann,D.A., Robertson,H.M. and Newcomb,R.D.|Insect Mol. Biol. (2006) In press	-8.8555	4.5495	6.2895	11.903	11.981	14.571	2077.95
iORL000149	Apocrypta bakeri	Hymenoptera	Expression and evolution divergence of the non-conventional olfactory receptor in four species of fig wasp associated with one species of fig|Lu,B. and Huang,D.W.|Unpublished	-10.525	-6.3565	21.2075	24.484	19.431	15.025	7148.11
iORL000150	Zeugodacus tau	Diptera	Analyses of chemosensory genes provide insight into the evolution of behavioral differences to phytochemicals in Bactrocera species|Wu,Z., Cui,Y., Ma,J., Qu,M. and Lin,J.|Mol. Phylogenet. Evol. (2020) In press	-8.0675	0.945	19.5785	10.141	17.04	14.973	2587.36
iORL000151	Athetis dissimilis	Lepidoptera	Identification of Putative Chemosensory Receptor Genes from the Athetis dissimilis Antennal Transcriptome|Dong,J., Song,Y., Li,W., Shi,J. and Wang,Z.|plos one 11 (1), E0147768 (2016)	17.637	-8.878	11.2405	16.286	9.986	14.981	2436.38
iORL000152	Campoletis chlorideae	Hymenoptera	An odorant receptor mediates the attractiveness of cis-jasmone to Campoletis chlorideae, the endoparasitoid of Helicoverpa armigera|Sun,Y.L., Dong,J.F., Ning,C., Ding,P.P., Huang,L.Q., Sun,J.G. and Wang,C.Z.|Insect Mol. Biol. (2018) In press	-10.8815	-1.0745	9.547	15.249	12.927	13.974	2754.6
iORL000153	Drosophila melanogaster	Diptera	Genetic variation in odorant receptors contributes to variation in olfactory behavior in a natural population of Drosophila melanogaster|Richgels,P.K. and Rollmann,S.M.|Chem. Senses 37 (3), 229-240 (2012)	-5.4135	9.3435	3.6325	12.729	11.427	8.331	1211.78
iORL000154	Cephus cinctus	Hymenoptera	Odorant receptors of a primitive hymenopteran pest, the wheat stem sawfly|Gress,J.C., Robertson,H.M., Weaver,D.K., Dlakic,M. and Wanner,K.W.|Insect Mol. Biol. 22 (6), 659-667 (2013)	-9.5615	-3.6025	7.5245	11.345	7.929	8.515	765.958
iORL000155	Drosophila melanogaster	Diptera	Tests for selection on chemosensory genes based on polymorphism and divergence in Drosophila melanogaster and D. simulans|Gardiner,A., Wengraf,D., Lu,J., Jordan,W.C., Ritchie,M.G. and Butlin,R.K.|Unpublished	7.593	8.252	-11.737	12.368	12.71	13.784	2166.8
iORL000156	Eogystia hippophaecolus	Lepidoptera	Antennal transcriptome analysis and expression profiles of odorant binding proteins in Eogystia hippophaecolus (Lepidoptera: Cossidae)|Hu,P., Tao,J., Cui,M., Gao,C., Lu,P. and Luo,Y.|BMC Genomics 17, 651 (2016)	-5.935	4.479	11.885	11.184	10.662	15.896	1895.49
iORL000157	Drosophila melanogaster	Diptera	Nucleotide and copy-number polymorphism at the odorant receptor genes Or22a and Or22b in Drosophila melanogaster|Aguade,M.|Mol. Biol. Evol. 26 (1), 61-70 (2009)	-9.73	-2.0715	18.185	9.286	14.213	11.132	1469.21
iORL000158	Athetis dissimilis	Lepidoptera	Identification of Putative Chemosensory Receptor Genes from the Athetis dissimilis Antennal Transcriptome|Dong,J., Song,Y., Li,W., Shi,J. and Wang,Z.|plos one 11 (1), E0147768 (2016)	10.251	1.7475	-12.3135	10.494	12.949	11.411	1550.6
iORL000159	Streltzoviella insularis	Lepidoptera	Antennal transcriptome analyses and olfactory protein identification in an important wood-boring moth pest, Streltzoviella insularis (Lepidoptera: Cossidae)|Yang Y, Li W, Tao J and Zong S.|Sci Rep 9 (1), 17951 (2019)	2.88	1.9995	-11.399	20.01	13.371	13.732	3674.04
iORL000160	Drosophila mojavensis	Diptera	Positive selection at sites of chemosensory genes is associated with the recent divergence and local ecological adaptation in cactophilic Drosophila|Diaz,F., Allan,C.W. and Matzkin,L.M.|BMC Evol. Biol. 18 (1), 144 (2018)	10.913	2.6155	-14.4005	12.078	14.683	12.111	2147.78
iORL000161	Culex theileri	Diptera	Single nucleotide polymorphisms in Culex theileri theobald in Turkey|Demirci,B., Lee,Y., Lanzaro,G.C. and Alten,B.S.|Unpublished	10.9395	5.809	-17.32	11.365	12.956	16.418	2417.45
iORL000162	Drosophila melanogaster	Diptera	Tests for selection on chemosensory genes based on polymorphism and divergence in Drosophila melanogaster and D. simulans|Gardiner,A., Wengraf,D., Lu,J., Jordan,W.C., Ritchie,M.G. and Butlin,R.K.|Unpublished	-10.8805	-3.144	5.465	9.701	19.886	12.952	2498.62
iORL000163	Drosophila simulans	Diptera	Tests for selection on chemosensory genes based on polymorphism and divergence in Drosophila melanogaster and D. simulans|Gardiner,A., Wengraf,D., Lu,J., Jordan,W.C., Ritchie,M.G. and Butlin,R.K.|Unpublished	-26.6075	-3.3175	23.3055	20.761	12.311	9.681	2474.35
iORL000164	Cephus cinctus	Hymenoptera	Odorant receptors of a primitive hymenopteran pest, the wheat stem sawfly|Gress,J.C., Robertson,H.M., Weaver,D.K., Dlakic,M. and Wanner,K.W.|Insect Mol. Biol. 22 (6), 659-667 (2013)	-17.437	-0.4055	9.549	15.638	9.873	11.58	1787.87
iORL000165	Campoletis chlorideae	Hymenoptera	An odorant receptor mediates the attractiveness of cis-jasmone to Campoletis chlorideae, the endoparasitoid of Helicoverpa armigera|Sun,Y.L., Dong,J.F., Ning,C., Ding,P.P., Huang,L.Q., Sun,J.G. and Wang,C.Z.|Insect Mol. Biol. (2018) In press	9.2865	5.7395	-7.0165	13.273	12.265	14.961	2435.55
iORL000166	Anoplophora chinensis	Coleoptera	Antennal transcriptome analysis and expression profiles of olfactory genes in Anoplophora chinensis|Wang,J., Hu,P., Gao,P., Tao,J. and Luo,Y.|Sci Rep 7 (1), 15470 (2017)	-17.8155	-0.423	11.0425	21.691	12.522	15.065	4091.86
iORL000167	Athetis dissimilis	Lepidoptera	Identification of Putative Chemosensory Receptor Genes from the Athetis dissimilis Antennal Transcriptome|Dong,J., Song,Y., Li,W., Shi,J. and Wang,Z.|plos one 11 (1), E0147768 (2016)	-20.216	5.109	15.71	8.362	6.406	10.974	587.833
iORL000168	Drosophila melanogaster	Diptera	Tests for selection on chemosensory genes based on polymorphism and divergence in Drosophila melanogaster and D. simulans|Gardiner,A., Wengraf,D., Lu,J., Jordan,W.C., Ritchie,M.G. and Butlin,R.K.|Unpublished	-15.472	-19.5985	22.3805	19.182	17.815	17.703	6049.59
iORL000169	Protaetia brevitarsis	Coleoptera	Identification and expression analysis of candidate chemosensory receptors in the white-spotted flower chafer, Protaetia brevitarsis|Zhang,T.|Unpublished	10.1725	3.7485	-15.359	13.641	15.367	22.008	4613.34
iORL000170	Bactrocera dorsalis	Diptera	Discovery of Chemosensory Genes in the Oriental Fruit Fly, Bactrocera dorsalis|Wu,Z., Zhang,H., Bin,S., Wang,Z., He,H. and Lin,J.|Unpublished	7.013	6.1945	-13.907	10.84	11.763	15.652	1995.79
iORL000171	Schistocerca gregaria	Orthoptera	In Search for Pheromone Receptors: Certain Members of the Odorant Receptor Family in the Desert Locust Schistocerca gregaria (Orthoptera: Acrididae) Are Co-expressed with SNMP1|Pregitzer,P., Jiang,X., Grosse-Wilde,E., Breer,H., Krieger,J. and Fleischer,J.|Int. J. Biol. Sci. 13 (7), 911-922 (2017)	2.1395	6.595	-12.2685	13.153	17.428	13.895	3185.15
iORL000172	Zeugodacus tau	Diptera	Analyses of chemosensory genes provide insight into the evolution of behavioral differences to phytochemicals in Bactrocera species|Wu,Z., Cui,Y., Ma,J., Qu,M. and Lin,J.|Mol. Phylogenet. Evol. (2020) In press	5.492	4.227	-13.871	12.948	15.842	18.822	3860.81
iORL000173	Drosophila mojavensis	Diptera	Positive selection at sites of chemosensory genes is associated with the recent divergence and local ecological adaptation in cactophilic Drosophila|Diaz,F., Allan,C.W. and Matzkin,L.M.|BMC Evol. Biol. 18 (1), 144 (2018)	0.645	4.285	-14.693	20.546	13.652	18.346	5145.92
iORL000174	Drosophila simulans	Diptera	Tests for selection on chemosensory genes based on polymorphism and divergence in Drosophila melanogaster and D. simulans|Gardiner,A., Wengraf,D., Lu,J., Jordan,W.C., Ritchie,M.G. and Butlin,R.K.|Unpublished	-30.8525	-2.09	22.191	20.387	18.322	11.36	4243.3
iORL000175	Drosophila mojavensis	Diptera	Positive selection at sites of chemosensory genes is associated with the recent divergence and local ecological adaptation in cactophilic Drosophila|Diaz,F., Allan,C.W. and Matzkin,L.M.|BMC Evol. Biol. 18 (1), 144 (2018)	0.661	8.1585	-12.856	24.904	14.765	15.634	5748.73
iORL000176	Campoletis chlorideae	Hymenoptera	An odorant receptor mediates the attractiveness of cis-jasmone to Campoletis chlorideae, the endoparasitoid of Helicoverpa armigera|Sun,Y.L., Dong,J.F., Ning,C., Ding,P.P., Huang,L.Q., Sun,J.G. and Wang,C.Z.|Insect Mol. Biol. (2018) In press	-13.628	0.4	9.655	6.794	7.632	7.674	397.904
iORL000177	Athetis dissimilis	Lepidoptera	Identification of Putative Chemosensory Receptor Genes from the Athetis dissimilis Antennal Transcriptome|Dong,J., Song,Y., Li,W., Shi,J. and Wang,Z.|plos one 11 (1), E0147768 (2016)	6.843	2.0715	-12.966	16.794	14.985	20.028	5040.21
iORL000178	Bradysia odoriphaga	Diptera		-12.8365	-8.991	-8.148	18.279	9.688	12.692	2247.57
iORL000179	Culex theileri	Diptera	Single nucleotide polymorphisms in Culex theileri theobald in Turkey|Demirci,B., Lee,Y., Lanzaro,G.C. and Alten,B.S.|Unpublished	-22.244	-0.3965	17.652	18.888	17.757	13.798	4627.77
iORL000180	Drosophila simulans	Diptera	Tests for selection on chemosensory genes based on polymorphism and divergence in Drosophila melanogaster and D. simulans|Gardiner,A., Wengraf,D., Lu,J., Jordan,W.C., Ritchie,M.G. and Butlin,R.K.|Unpublished	9.714	5.49	1.235	10.3	8.176	9.276	781.15
iORL000181	Campoletis chlorideae	Hymenoptera	An odorant receptor mediates the attractiveness of cis-jasmone to Campoletis chlorideae, the endoparasitoid of Helicoverpa armigera|Sun,Y.L., Dong,J.F., Ning,C., Ding,P.P., Huang,L.Q., Sun,J.G. and Wang,C.Z.|Insect Mol. Biol. (2018) In press	17.507	2.4345	-15.7045	6.918	16.285	11.415	1286
iORL000182	Schistocerca gregaria	Orthoptera	In Search for Pheromone Receptors: Certain Members of the Odorant Receptor Family in the Desert Locust Schistocerca gregaria (Orthoptera: Acrididae) Are Co-expressed with SNMP1|Pregitzer,P., Jiang,X., Grosse-Wilde,E., Breer,H., Krieger,J. and Fleischer,J.|Int. J. Biol. Sci. 13 (7), 911-922 (2017)	23.0935	3.8145	-1.264	13.741	16.027	9.248	2036.66
iORL000183	Yemma signatus	Hemiptera		9.1925	5.242	-16.762	12.695	13.642	21.626	3745.3
iORL000184	Eogystia hippophaecolus	Lepidoptera	Antennal transcriptome analysis and expression profiles of odorant binding proteins in Eogystia hippophaecolus (Lepidoptera: Cossidae)|Hu,P., Tao,J., Cui,M., Gao,C., Lu,P. and Luo,Y.|BMC Genomics 17, 651 (2016)	-17.689	-12.9095	22.0255	18.87	10.135	15.383	2941.95
iORL000185	Cyrtorhinus lividipennis	Hemiptera	Identification and expression analysis of putative chemoreception genes from Cyrtorhinus lividipennis (Hemiptera: Miridae) antennal transcriptome|Wang,G.Y., Zhu,J.L., Zhou,W.W., Liu,S., Khairul,Q.M., Ansari,N.A. and Zhu,Z.R.|Sci Rep 8 (1), 12981 (2018)	12.5085	3.464	-6.7615	17.367	16.888	11.949	3504.56
iORL000186	Dioryctria abietella	Lepidoptera		8.863	3.376	4.9045	13.68	14.484	11.995	2376.7
iORL000187	Drosophila simulans	Diptera	Tests for selection on chemosensory genes based on polymorphism and divergence in Drosophila melanogaster and D. simulans|Gardiner,A., Wengraf,D., Lu,J., Jordan,W.C., Ritchie,M.G. and Butlin,R.K.|Unpublished	19.0785	11.914	-6.544	14.331	11.158	11.03	1763.75
iORL000188	Anoplophora chinensis	Coleoptera	Antennal transcriptome analysis and expression profiles of olfactory genes in Anoplophora chinensis|Wang,J., Hu,P., Gao,P., Tao,J. and Luo,Y.|Sci Rep 7 (1), 15470 (2017)	-11.5125	0.4505	14.1195	8.999	11.593	14.667	1530.13
iORL000189	Eogystia hippophaecolus	Lepidoptera	Antennal transcriptome analysis and expression profiles of odorant binding proteins in Eogystia hippophaecolus (Lepidoptera: Cossidae)|Hu,P., Tao,J., Cui,M., Gao,C., Lu,P. and Luo,Y.|BMC Genomics 17, 651 (2016)	8.043	-0.7195	-13.036	13.354	10.191	13.174	1792.85
iORL000190	Drosophila melanogaster	Diptera	Odorant receptor (Or) genes: polymorphism and divergence in the D. melanogaster and D. pseudoobscura lineages|Conceicao,I.C. and Aguade,M.|PLoS ONE 5 (10), E13389 (2010)	-12.5955	-8.094	-13.837	15.153	9.884	10.016	1500.12
iORL000191	Campoletis chlorideae	Hymenoptera	An odorant receptor mediates the attractiveness of cis-jasmone to Campoletis chlorideae, the endoparasitoid of Helicoverpa armigera|Sun,Y.L., Dong,J.F., Ning,C., Ding,P.P., Huang,L.Q., Sun,J.G. and Wang,C.Z.|Insect Mol. Biol. (2018) In press	-5.6635	5.7845	15.173	12.609	7.841	17.56	1736.1
iORL000192	Drosophila melanogaster	Diptera	Nucleotide and copy-number polymorphism at the odorant receptor genes Or22a and Or22b in Drosophila melanogaster|Aguade,M.|Mol. Biol. Evol. 26 (1), 61-70 (2009)	-9.9865	-4.9335	16.914	10.641	13.565	11.572	1670.36
iORL000193	Yemma signatus	Hemiptera		-0.852	-2.0725	-10.7245	19.268	17.875	15.825	5450.37
iORL000194	Scaptomyza nigrita	Diptera	Evolution in an ancient detoxification pathway is coupled with a transition to herbivory in the drosophilidae|Gloss,A.D., Vassao,D.G., Hailey,A.L., Nelson Dittrich,A.C., Schramm,K., Reichelt,M., Rast,T.J., Weichsel,A., Cravens,M.G., Gershenzon,J., Montfort,W.R. and Whiteman,N.K.|Mol. Biol. Evol. 31 (9), 2441-2456 (2014)	12.7745	-1.0695	-11.9385	18.357	9.731	12.577	2246.64
iORL000195	Drosophila simulans	Diptera	Tests for selection on chemosensory genes based on polymorphism and divergence in Drosophila melanogaster and D. simulans|Gardiner,A., Wengraf,D., Lu,J., Jordan,W.C., Ritchie,M.G. and Butlin,R.K.|Unpublished	-1.196	-14.8605	1.8495	12.55	15.827	15.775	3133.36
iORL000196	Drosophila simulans	Diptera	Tests for selection on chemosensory genes based on polymorphism and divergence in Drosophila melanogaster and D. simulans|Gardiner,A., Wengraf,D., Lu,J., Jordan,W.C., Ritchie,M.G. and Butlin,R.K.|Unpublished	-26.017	5.09	11.8765	17.098	14.562	16.359	4073.08
iORL000197	Drosophila arizonae	Diptera	Positive selection at sites of chemosensory genes is associated with the recent divergence and local ecological adaptation in cactophilic Drosophila|Diaz,F., Allan,C.W. and Matzkin,L.M.|BMC Evol. Biol. 18 (1), 144 (2018)	-0.7295	6.5685	-13.576	22.995	16.913	15.81	6148.73
iORL000198	Bactrocera correcta	Diptera	Analyses of chemosensory genes provide insight into the evolution of behavioral differences to phytochemicals in Bactrocera species|Wu,Z., Cui,Y., Ma,J., Qu,M. and Lin,J.|Mol. Phylogenet. Evol. (2020) In press	-3.5235	6.9735	-5.589	10.675	9.595	9.646	988.001
iORL000199	Lobesia botrana	Lepidoptera	Analysis of the grapevine moth Lobesia botrana antennal transcriptome and expression of odorant-binding and chemosensory proteins|Rojas,V., Jimenez,H., Palma-Millanao,R., Gonzalez-Gonzalez,A., Machuca,J., Godoy,R., Ceballos,R., Mutis,A. and Venthur,H.|Comp. Biochem. Physiol. Part D Genomics Proteomics 27, 1-12 (2018)	14.4375	4.069	-8.995	13.195	13.238	17.034	2975.41
iORL000200	Culex theileri	Diptera	Single nucleotide polymorphisms in Culex theileri theobald in turkey|Demirci,B., Lee,Y., Lanzaro,G.C. and Alten,B.S.|Unpublished	-19.582	-1.5545	20.952	16.416	11.001	10.046	1814.23
iORL000201	Anopheles gambiae	Diptera	Functional conservation of an insect odorant receptor gene across 250 million years of evolution|Jones,W.D., Nguyen,T.A., Kloss,B., Lee,K.J. and Vosshall,L.B.|Curr. Biol. 15 (4), R119-R121 (2005)	12.616	-0.9805	-24.1845	19.704	14.725	18.095	5250.1
iORL000202	Drosophila mojavensis	Diptera	Positive selection at sites of chemosensory genes is associated with the recent divergence and local ecological adaptation in cactophilic Drosophila|Diaz,F., Allan,C.W. and Matzkin,L.M.|BMC Evol. Biol. 18 (1), 144 (2018)	9.258	0.0455	-11.27	15.5	20.577	14.738	4700.58
iORL000203	Anoplophora chinensis	Coleoptera	Antennal transcriptome analysis and expression profiles of olfactory genes in Anoplophora chinensis|Wang,J., Hu,P., Gao,P., Tao,J. and Luo,Y.|Sci Rep 7 (1), 15470 (2017)	8.5135	-2.4095	-10.6045	8.657	14.357	10.461	1300.18
iORL000204	Drosophila arizonae	Diptera	Positive selection at sites of chemosensory genes is associated with the recent divergence and local ecological adaptation in cactophilic Drosophila|Diaz,F., Allan,C.W. and Matzkin,L.M.|BMC Evol. Biol. 18 (1), 144 (2018)	5.5955	-0.611	-11.237	17.993	20.19	18.924	6874.67
iORL000205	Drosophila simulans	Diptera	Tests for selection on chemosensory genes based on polymorphism and divergence in Drosophila melanogaster and D. simulans|Gardiner,A., Wengraf,D., Lu,J., Jordan,W.C., Ritchie,M.G. and Butlin,R.K.|Unpublished	-9.0165	1.113	26.6845	13.307	13.006	18.283	3164.24
iORL000206	Locusta migratoria	Orthoptera	Identification and functional analysis of olfactory receptor family reveal unusual characteristics of the olfactory system in the migratory locust|Wang,Z., Yang,P., Chen,D., Jiang,F., Li,Y., Wang,X. and Kang,L.|Cell. Mol. Life Sci. 72 (22), 4429-4443 (2015)	-1.8775	3.906	6.7255	11.201	18.262	19.019	3890.37
iORL000207	Cephus cinctus	Hymenoptera	Odorant receptors of a primitive hymenopteran pest, the wheat stem sawfly|Gress,J.C., Robertson,H.M., Weaver,D.K., Dlakic,M. and Wanner,K.W.|Insect Mol. Biol. 22 (6), 659-667 (2013)	3.413	2.7065	-10.495	10.968	14.337	16.68	2622.9
iORL000208	Drosophila mojavensis	Diptera	Positive selection at sites of chemosensory genes is associated with the recent divergence and local ecological adaptation in cactophilic Drosophila|Diaz,F., Allan,C.W. and Matzkin,L.M.|BMC Evol. Biol. 18 (1), 144 (2018)	10.037	-0.4005	-12.1875	15.152	21.175	15.991	5130.6
iORL000209	Drosophila mojavensis	Diptera	Positive selection at sites of chemosensory genes is associated with the recent divergence and local ecological adaptation in cactophilic Drosophila|Diaz,F., Allan,C.W. and Matzkin,L.M.|BMC Evol. Biol. 18 (1), 144 (2018)	-1.0005	8.0095	-13.515	23.103	18.977	15.936	6986.74
iORL000210	Drosophila simulans	Diptera	Tests for selection on chemosensory genes based on polymorphism and divergence in Drosophila melanogaster and D. simulans|Gardiner,A., Wengraf,D., Lu,J., Jordan,W.C., Ritchie,M.G. and Butlin,R.K.|Unpublished	5.8985	6.5255	-14.0775	10.637	12.365	13.603	1789.15
iORL000211	Cydia fagiglandana	Lepidoptera	Antennal transcriptomes of three tortricid moths reveal putative conserved chemosensory receptors for social and habitat olfactory cues|Gonzalez,F., Witzgall,P. and Walker,W.B.|Sci Rep 7, 41829 (2017)	3.1165	6.3835	-12.483	11.383	10.941	13.498	1681.05
iORL000212	Drosophila simulans	Diptera	Tests for selection on chemosensory genes based on polymorphism and divergence in Drosophila melanogaster and D. simulans|Gardiner,A., Wengraf,D., Lu,J., Jordan,W.C., Ritchie,M.G. and Butlin,R.K.|Unpublished	-14.1595	-1.098	-5.105	12.009	8.264	7.67	761.186
iORL000213	Culex quinquefasciatus	Diptera	RNAi-based demonstration of direct link between specific odorant receptors and mosquito oviposition behavior|Zhu,F., Xu,P., Barbosa,R.M., Choo,Y.M. and Leal,W.S.|Insect Biochem. Mol. Biol. 43 (10), 916-923 (2013)	2.649	8.349	-15.127	15.38	13.75	13.42	2837.99
iORL000214	Drosophila melanogaster	Diptera	Tests for selection on chemosensory genes based on polymorphism and divergence in Drosophila melanogaster and D. simulans|Gardiner,A., Wengraf,D., Lu,J., Jordan,W.C., Ritchie,M.G. and Butlin,R.K.|Unpublished	5.8435	3.4015	9.7245	11.993	8.519	11.557	1180.76
iORL000215	Cephus cinctus	Hymenoptera	Odorant receptors of a primitive hymenopteran pest, the wheat stem sawfly|Gress,J.C., Robertson,H.M., Weaver,D.K., Dlakic,M. and Wanner,K.W.|Insect Mol. Biol. 22 (6), 659-667 (2013)	5.6485	6.8415	-12.691	12.999	11.001	18.992	2715.87
iORL000216	Streltzoviella insularis	Lepidoptera	Antennal transcriptome analyses and olfactory protein identification in an important wood-boring moth pest, Streltzoviella insularis (Lepidoptera: Cossidae)|Yang Y, Li W, Tao J and Zong S.|Sci Rep 9 (1), 17951 (2019)	-23.129	-3.2395	18.7325	21.058	11.909	10.127	2539.64
iORL000217	Drosophila simulans	Diptera	Tests for selection on chemosensory genes based on polymorphism and divergence in Drosophila melanogaster and D. simulans|Gardiner,A., Wengraf,D., Lu,J., Jordan,W.C., Ritchie,M.G. and Butlin,R.K.|Unpublished	13.998	3.637	5.494	13.372	13.694	17.452	3195.74
iORL000218	Drosophila miranda	Diptera	Odorant receptor (Or) genes: polymorphism and divergence in the D. melanogaster and D. pseudoobscura lineages|Conceicao,I.C. and Aguade,M.|PLoS ONE 5 (10), E13389 (2010)	-5.8185	-10.5635	-9.316	10.059	7.331	9.994	736.977
iORL000219	Drosophila melanogaster	Diptera	Tests for selection on chemosensory genes based on polymorphism and divergence in Drosophila melanogaster and D. simulans|Gardiner,A., Wengraf,D., Lu,J., Jordan,W.C., Ritchie,M.G. and Butlin,R.K.|Unpublished	11.046	5.402	-6.5605	17.242	13.306	17.535	4022.91
iORL000220	Drosophila melanogaster	Diptera	Genetic variation in odorant receptors contributes to variation in olfactory behavior in a natural population of Drosophila melanogaster|Richgels,P.K. and Rollmann,S.M.|Chem. Senses 37 (3), 229-240 (2012)	8.348	3.325	-11.7855	9.126	14.712	16.689	2240.68
iORL000221	Drosophila simulans	Diptera	Tests for selection on chemosensory genes based on polymorphism and divergence in Drosophila melanogaster and D. simulans|Gardiner,A., Wengraf,D., Lu,J., Jordan,W.C., Ritchie,M.G. and Butlin,R.K.|Unpublished	9.5845	3.4	-4.7235	9.741	13.248	9.507	1226.86
iORL000222	Drosophila mojavensis	Diptera	Positive selection at sites of chemosensory genes is associated with the recent divergence and local ecological adaptation in cactophilic Drosophila|Diaz,F., Allan,C.W. and Matzkin,L.M.|BMC Evol. Biol. 18 (1), 144 (2018)	-1.253	7.1715	-13.454	23.22	16.431	15.86	6051.02
iORL000223	Campoletis chlorideae	Hymenoptera	An odorant receptor mediates the attractiveness of cis-jasmone to Campoletis chlorideae, the endoparasitoid of Helicoverpa armigera|Sun,Y.L., Dong,J.F., Ning,C., Ding,P.P., Huang,L.Q., Sun,J.G. and Wang,C.Z.|Insect Mol. Biol. (2018) In press	-12.6345	4.4935	15.888	21.021	10.149	16.622	3546.17
iORL000224	Locusta migratoria	Orthoptera	Identification and functional analysis of olfactory receptor family reveal unusual characteristics of the olfactory system in the migratory locust|Wang,Z., Yang,P., Chen,D., Jiang,F., Li,Y., Wang,X. and Kang,L.|Cell. Mol. Life Sci. 72 (22), 4429-4443 (2015)	-6.2815	-5.901	11.8155	13.733	16.044	15.077	3321.95
iORL000225	Drosophila mojavensis	Diptera	Positive selection at sites of chemosensory genes is associated with the recent divergence and local ecological adaptation in cactophilic Drosophila|Diaz,F., Allan,C.W. and Matzkin,L.M.|BMC Evol. Biol. 18 (1), 144 (2018)	11.6385	5.076	-14.487	13.307	20.076	11.838	3162.53
iORL000226	Drosophila mojavensis	Diptera	Positive selection at sites of chemosensory genes is associated with the recent divergence and local ecological adaptation in cactophilic Drosophila|Diaz,F., Allan,C.W. and Matzkin,L.M.|BMC Evol. Biol. 18 (1), 144 (2018)	5.7725	-0.937	-10.7335	17.167	19.994	19.233	6601.46
iORL000227	Scaeva pyrastri	Diptera	Molecular Characterization and Sex Distribution of Chemosensory Receptor Gene Family Based on Transcriptome Analysis of Scaeva pyrastri|Li,X.M., Zhu,X.Y., He,P., Xu,L., Sun,L., Chen,L., Wang,Z.Q., Deng,D.G. and Zhang,Y.N.|PLoS ONE 11 (5), E0155323 (2016)	1.3135	-2.066	-13.1165	13.717	11.39	15.295	2389.63
iORL000228	Culex quinquefasciatus	Diptera	Odorant receptors from the Southern house mosquito|Choo,Y.-M. and Leal,W.S.|Unpublished	7.0605	1.628	-8.2895	10.547	12.19	14.849	1909.09
iORL000229	Cydia pomonella	Lepidoptera	Alternative Splicing of the CpomOR53 Gene Produces Three Transcripts Expressed in Codling Moth (Lepidoptera: Tortricidae) Antennae|Garczynski,S.F., Cattaneo,A.M. and Walker,W.B. III.|J. Econ. Entomol. (2018) In press	6.736	3.5845	-11.6265	11.578	9.075	13.419	1409.93
iORL000230	Anopheles gambiae	Diptera	A candidate odorant receptor from the malaria vector mosquito, Anopheles gambiae|Fox,A.N., Pitts,R.J. and Zwiebel,L.J.|Unpublished	6.737	7.6145	-1.146	13.522	19.289	12.36	3223.8
iORL000231	Drosophila simulans	Diptera	Tests for selection on chemosensory genes based on polymorphism and divergence in Drosophila melanogaster and D. simulans|Gardiner,A., Wengraf,D., Lu,J., Jordan,W.C., Ritchie,M.G. and Butlin,R.K.|Unpublished	2.0035	-1.235	11.9975	18.869	19.47	18.259	6707.97
iORL000232	Campoletis chlorideae	Hymenoptera	An odorant receptor mediates the attractiveness of cis-jasmone to Campoletis chlorideae, the endoparasitoid of Helicoverpa armigera|Sun,Y.L., Dong,J.F., Ning,C., Ding,P.P., Huang,L.Q., Sun,J.G. and Wang,C.Z.|Insect Mol. Biol. (2018) In press	-0.2005	0.15	-15.302	11.277	19.626	15.982	3537.17
iORL000233	Anoplophora chinensis	Coleoptera	Antennal transcriptome analysis and expression profiles of olfactory genes in Anoplophora chinensis|Wang,J., Hu,P., Gao,P., Tao,J. and Luo,Y.|Sci Rep 7 (1), 15470 (2017)	6.4935	5.0805	-9.8075	17.961	12.743	17.655	4040.82
iORL000234	Drosophila mojavensis	Diptera	Positive selection at sites of chemosensory genes is associated with the recent divergence and local ecological adaptation in cactophilic Drosophila|Diaz,F., Allan,C.W. and Matzkin,L.M.|BMC Evol. Biol. 18 (1), 144 (2018)	5.449	-0.73	-11.03	17.348	20.178	19.026	6659.99
iORL000235	Campoletis chlorideae	Hymenoptera	An odorant receptor mediates the attractiveness of cis-jasmone to Campoletis chlorideae, the endoparasitoid of Helicoverpa armigera|Sun,Y.L., Dong,J.F., Ning,C., Ding,P.P., Huang,L.Q., Sun,J.G. and Wang,C.Z.|Insect Mol. Biol. (2018) In press	-12.1055	-0.246	17.7535	9.549	7.09	8.707	589.481
iORL000236	Locusta migratoria	Orthoptera	Identification and functional analysis of olfactory receptor family reveal unusual characteristics of the olfactory system in the migratory locust|Wang,Z., Yang,P., Chen,D., Jiang,F., Li,Y., Wang,X. and Kang,L.|Cell. Mol. Life Sci. 72 (22), 4429-4443 (2015)	9.995	5.947	-12.585	13.784	10.162	13.842	1938.89
iORL000237	Bombyx mori	Lepidoptera	Female-biased expression of odorant receptor genes in the adult antennae of the silkworm, Bombyx mori|Wanner,K.W., Anderson,A.R., Trowell,S.C., Theilmann,D.A., Robertson,H.M. and Newcomb,R.D.|Insect Mol. Biol. (2006) In press	9.7635	1.354	-16.9335	11.519	9.414	10.799	1171.03
iORL000238	Anoplophora chinensis	Coleoptera	Antennal transcriptome analysis and expression profiles of olfactory genes in Anoplophora chinensis|Wang,J., Hu,P., Gao,P., Tao,J. and Luo,Y.|Sci Rep 7 (1), 15470 (2017)	-12.9825	2.57	13.092	12.235	7.682	13.466	1265.65
iORL000239	Drosophila mojavensis	Diptera	Positive selection at sites of chemosensory genes is associated with the recent divergence and local ecological adaptation in cactophilic Drosophila|Diaz,F., Allan,C.W. and Matzkin,L.M.|BMC Evol. Biol. 18 (1), 144 (2018)	11.0435	1.474	-14.5545	12.327	13.912	11.911	2042.65
iORL000240	Spodoptera exigua	Lepidoptera	Narrow tuning of an odorant receptor to plant volatiles in Spodoptera exigua (Hubner)|Liu,C., Liu,Y., Guo,M., Cao,D., Dong,S. and Wang,G.|Insect Mol. Biol. 23 (4), 487-496 (2014)	10.8745	6.7855	-10.5625	12.777	13.051	18.233	3040.39
iORL000241	Drosophila melanogaster	Diptera	Tests for selection on chemosensory genes based on polymorphism and divergence in Drosophila melanogaster and D. simulans|Gardiner,A., Wengraf,D., Lu,J., Jordan,W.C., Ritchie,M.G. and Butlin,R.K.|Unpublished	9.008	6.193	-12.094	16.272	13.13	14.322	3059.91
iORL000242	Drosophila mojavensis	Diptera	Positive selection at sites of chemosensory genes is associated with the recent divergence and local ecological adaptation in cactophilic Drosophila|Diaz,F., Allan,C.W. and Matzkin,L.M.|BMC Evol. Biol. 18 (1), 144 (2018)	12.553	5.159	-14.7085	16.204	20.012	11.849	3842.32
iORL000243	Drosophila mojavensis	Diptera	Positive selection at sites of chemosensory genes is associated with the recent divergence and local ecological adaptation in cactophilic Drosophila|Diaz,F., Allan,C.W. and Matzkin,L.M.|BMC Evol. Biol. 18 (1), 144 (2018)	-11.1925	-3.2615	8.013	17.289	15.437	26.466	7063.51
iORL000244	Drosophila melanogaster	Diptera	Tests for selection on chemosensory genes based on polymorphism and divergence in Drosophila melanogaster and D. simulans|Gardiner,A., Wengraf,D., Lu,J., Jordan,W.C., Ritchie,M.G. and Butlin,R.K.|Unpublished	-23.828	-7.0325	25.72	12.856	11.611	9.69	1446.43
iORL000245	Drosophila simulans	Diptera	Tests for selection on chemosensory genes based on polymorphism and divergence in Drosophila melanogaster and D. simulans|Gardiner,A., Wengraf,D., Lu,J., Jordan,W.C., Ritchie,M.G. and Butlin,R.K.|Unpublished	19.5345	11.0915	-17.0905	17.735	22.911	14.659	5956.33
iORL000246	Locusta migratoria	Orthoptera	Identification and functional analysis of olfactory receptor family reveal unusual characteristics of the olfactory system in the migratory locust|Wang,Z., Yang,P., Chen,D., Jiang,F., Li,Y., Wang,X. and Kang,L.|Cell. Mol. Life Sci. 72 (22), 4429-4443 (2015)	3.2855	7.0495	-17.476	15.719	16.965	21.216	5657.71
iORL000247	Cyrtorhinus lividipennis	Hemiptera	Identification and expression analysis of putative chemoreception genes from Cyrtorhinus lividipennis (Hemiptera: Miridae) antennal transcriptome|Wang,G.Y., Zhu,J.L., Zhou,W.W., Liu,S., Khairul,Q.M., Ansari,N.A. and Zhu,Z.R.|Sci Rep 8 (1), 12981 (2018)	-8.321	-5.461	9.8235	10.09	10.354	10.939	1142.81
iORL000248	Dioryctria abietella	Lepidoptera		-19.9025	2.65	13.351	12.313	16.744	12.594	2596.48
iORL000249	Streltzoviella insularis	Lepidoptera	Antennal transcriptome analyses and olfactory protein identification in an important wood-boring moth pest, Streltzoviella insularis (Lepidoptera: Cossidae)|Yang Y, Li W, Tao J and Zong S.|Sci Rep 9 (1), 17951 (2019)	-26.4065	-0.095	15.651	9.821	9.39	6.892	635.573
iORL000250	Ceratosolen solmsi	Hymenoptera	Expression and evolution divergence of the non-conventional olfactory receptor in four species of fig wasp associated with one species of fig|Lu,B. and Huang,D.W.|Unpublished	-15.997	6.728	-1.4855	9.68	15.932	11.197	1726.81
iORL000251	Drosophila melanogaster	Diptera	Odorant receptor (Or) genes: polymorphism and divergence in the D. melanogaster and D. pseudoobscura lineages|Conceicao,I.C. and Aguade,M.|PLoS ONE 5 (10), E13389 (2010)	1.8935	4.8125	-13.508	13.593	18.119	13.328	3282.57
iORL000252	Anopheles gambiae	Diptera	Positive Allosteric Modulation of Insect Olfactory Receptor Function by ORco Agonists|Tsitoura,P. and Iatrou,K.|Front Cell Neurosci 10, 275 (2016)	32268	32268	32268	-66536	-66536	-66536	-294557486598656
iORL000253	Cnaphalocrocis medinalis	Lepidoptera	Identification and Comparative Expression Profiles of Chemoreception Genes Revealed from Major Chemoreception Organs of the Rice Leaf Folder, Cnaphalocrocis medinalis (Lepidoptera: Pyralidae)|Zeng,F.F., Zhao,Z.F., Yan,M.J., Zhou,W., Zhang,Z., Zhang,A., Lu,Z.X. and Wang,M.Q.|PLoS ONE 10 (12), E0144267 (2015)	-20.3835	2.2955	8.2515	10.219	10.571	16.193	1749.25
iORL000254	Drosophila melanogaster	Diptera	Tests for selection on chemosensory genes based on polymorphism and divergence in Drosophila melanogaster and D. simulans|Gardiner,A., Wengraf,D., Lu,J., Jordan,W.C., Ritchie,M.G. and Butlin,R.K.|Unpublished	-12.178	14.97	-1.857	11.53	13.718	10.578	1673.1
iORL000255	Bactrocera correcta	Diptera	Analyses of chemosensory genes provide insight into the evolution of behavioral differences to phytochemicals in Bactrocera species|Wu,Z., Cui,Y., Ma,J., Qu,M. and Lin,J.|Mol. Phylogenet. Evol. (2020) In press	3.7235	0.129	0.14	8.851	9.482	8.226	690.367
iORL000256	Locusta migratoria	Orthoptera	Identification and functional analysis of olfactory receptor family reveal unusual characteristics of the olfactory system in the migratory locust|Wang,Z., Yang,P., Chen,D., Jiang,F., Li,Y., Wang,X. and Kang,L.|Cell. Mol. Life Sci. 72 (22), 4429-4443 (2015)	-17.8005	2.752	-3.6615	13.745	12.146	13.193	2202.52
iORL000257	Cephus cinctus	Hymenoptera	Odorant receptors of a primitive hymenopteran pest, the wheat stem sawfly|Gress,J.C., Robertson,H.M., Weaver,D.K., Dlakic,M. and Wanner,K.W.|Insect Mol. Biol. 22 (6), 659-667 (2013)	0.1025	2.094	-12.9615	21.151	18.716	17.339	6863.85
iORL000258	Scaeva pyrastri	Diptera	Molecular Characterization and Sex Distribution of Chemosensory Receptor Gene Family Based on Transcriptome Analysis of Scaeva pyrastri|Li,X.M., Zhu,X.Y., He,P., Xu,L., Sun,L., Chen,L., Wang,Z.Q., Deng,D.G. and Zhang,Y.N.|PLoS ONE 11 (5), E0155323 (2016)	4.0225	8.0005	-12.03	10.295	15.511	14.704	2348.01
iORL000259	Bactrocera correcta	Diptera	Analyses of chemosensory genes provide insight into the evolution of behavioral differences to phytochemicals in Bactrocera species|Wu,Z., Cui,Y., Ma,J., Qu,M. and Lin,J.|Mol. Phylogenet. Evol. (2020) In press	-2.4455	-15.925	1.001	9.981	11.506	9.004	1034.03
iORL000260	Yemma signatus	Hemiptera		-12.0945	-22.001	24.054	16.629	8.232	14.218	1946.29
iORL000261	Streltzoviella insularis	Lepidoptera	Antennal transcriptome analyses and olfactory protein identification in an important wood-boring moth pest, Streltzoviella insularis (Lepidoptera: Cossidae)|Yang Y, Li W, Tao J and Zong S.|Sci Rep 9 (1), 17951 (2019)	9.0855	5.1455	-13.079	20.433	19.949	19.29	7862.93
iORL000262	Dendroctonus ponderosae	Coleoptera	Antennal Transcriptome Analysis of Odorant Reception Genes in the Red Turpentine Beetle (RTB), Dendroctonus valens|Gu,X.C., Zhang,Y.N., Kang,K., Dong,S.L. and Zhang,L.W.|PLoS ONE 10 (5), E0125159 (2015)	6.856	-3.414	-8.95	8.194	11.236	12.442	1145.5
iORL000263	Bactrocera minax	Diptera	Identification and expression analysis of chemosensory genes in citrus fruit fly Bactrocera minax|Lu,Y., Yu,T. and Cheng,J.|Unpublished	5.813	-6.4195	-11.9015	9.294	20.087	9.641	1799.86
iORL000264	Conopomorpha sinensis	Lepidoptera	Analysis of the Antennal Transcriptome and Chemosensory-related Genes of Conopomorpha sinensis Bradley (Lepidoptera: Gracilariidae)|Li,P., Liu,Y., Wang,S. and Sun,H.|Unpublished	8.402	2.7805	-9.648	11.552	15.979	17.282	3190.07
iORL000265	Chouioia cunea	Hymenoptera	Full-Length Transcriptome Survey and Expression Analysis of Parasitoid Wasp Chouioia cunea upon Exposure to 1-Dodecene|Pan,L., Guo,M., Jin,X., Sun,Z., Jiang,H., Han,J., Wang,Y., Yan,C. and Li,M.|Sci Rep 9 (1), 18167 (2019)	-4.5455	-7.2395	14.3525	9.677	6.481	8.755	549.078
iORL000266	Drosophila mojavensis	Diptera	Positive selection at sites of chemosensory genes is associated with the recent divergence and local ecological adaptation in cactophilic Drosophila|Diaz,F., Allan,C.W. and Matzkin,L.M.|BMC Evol. Biol. 18 (1), 144 (2018)	11.1335	5.0795	-14.5715	12.851	19.199	12.245	3021.16
iORL000267	Anoplophora chinensis	Coleoptera	Antennal transcriptome analysis and expression profiles of olfactory genes in Anoplophora chinensis|Wang,J., Hu,P., Gao,P., Tao,J. and Luo,Y.|Sci Rep 7 (1), 15470 (2017)	8.964	10.2825	-16.6415	11.498	11.369	9.403	1229.16
iORL000268	Streltzoviella insularis	Lepidoptera	Antennal transcriptome analyses and olfactory protein identification in an important wood-boring moth pest, Streltzoviella insularis (Lepidoptera: Cossidae)|Yang Y, Li W, Tao J and Zong S.|Sci Rep 9 (1), 17951 (2019)	10.1905	1.028	-17.545	16.439	10.258	9.586	1616.5
iORL000269	Drosophila mojavensis	Diptera	Positive selection at sites of chemosensory genes is associated with the recent divergence and local ecological adaptation in cactophilic Drosophila|Diaz,F., Allan,C.W. and Matzkin,L.M.|BMC Evol. Biol. 18 (1), 144 (2018)	6.228	-0.806	-10.881	17.02	20.248	19.14	6596.03
iORL000270	Meteorus pulchricornis	Hymenoptera		-2.265	-3.967	16.4735	11.678	3.27	7.087	270.631
iORL000271	Scaeva pyrastri	Diptera	Molecular Characterization and Sex Distribution of Chemosensory Receptor Gene Family Based on Transcriptome Analysis of Scaeva pyrastri|Li,X.M., Zhu,X.Y., He,P., Xu,L., Sun,L., Chen,L., Wang,Z.Q., Deng,D.G. and Zhang,Y.N.|PLoS ONE 11 (5), E0155323 (2016)	-21.9655	-5.8265	4.7105	9.425	9.307	11.283	989.722
iORL000272	Bactrocera correcta	Diptera	Analyses of chemosensory genes provide insight into the evolution of behavioral differences to phytochemicals in Bactrocera species|Wu,Z., Cui,Y., Ma,J., Qu,M. and Lin,J.|Mol. Phylogenet. Evol. (2020) In press	9.7935	4.658	-10.521	12.701	10.918	15.402	2135.78
iORL000273	Drosophila pseudoobscura pseudoobscura	Diptera	Odorant receptor (Or) genes: polymorphism and divergence in the D. melanogaster and D. pseudoobscura lineages|Conceicao,I.C. and Aguade,M.|PLoS ONE 5 (10), E13389 (2010)	-10.6015	7.679	4.9025	6.281	7.822	6.803	334.224
iORL000274	Drosophila melanogaster	Diptera	Genetic variation in odorant receptors contributes to variation in olfactory behavior in a natural population of Drosophila melanogaster|Richgels,P.K. and Rollmann,S.M.|Chem. Senses 37 (3), 229-240 (2012)	5.724	2.1445	-12.3335	11.038	15.533	12.901	2211.91
iORL000275	Cydia nigricana	Lepidoptera	Antennal transcriptomes of three tortricid moths reveal putative conserved chemosensory receptors for social and habitat olfactory cues|Gonzalez,F., Witzgall,P. and Walker,W.B.|Sci Rep 7, 41829 (2017)	7.345	5.2725	-12.384	12.728	13.889	20.184	3568.11
iORL000276	Locusta migratoria	Orthoptera	Identification and functional analysis of olfactory receptor family reveal unusual characteristics of the olfactory system in the migratory locust|Wang,Z., Yang,P., Chen,D., Jiang,F., Li,Y., Wang,X. and Kang,L.|Cell. Mol. Life Sci. 72 (22), 4429-4443 (2015)	9.161	3.422	-15.9525	16.778	11.058	12.295	2281.1
iORL000277	Drosophila melanogaster	Diptera	Odorant receptor (Or) genes: polymorphism and divergence in the D. melanogaster and D. pseudoobscura lineages|Conceicao,I.C. and Aguade,M.|PLoS ONE 5 (10), E13389 (2010)	10.0055	4.3965	-10.8765	11.661	10.029	13.303	1555.76
iORL000278	Meteorus pulchricornis	Hymenoptera		-9.5835	-0.867	14.5085	11.837	18.014	11.307	2411
iORL000279	Drosophila melanogaster	Diptera	Tests for selection on chemosensory genes based on polymorphism and divergence in Drosophila melanogaster and D. simulans|Gardiner,A., Wengraf,D., Lu,J., Jordan,W.C., Ritchie,M.G. and Butlin,R.K.|Unpublished	8.0915	5.471	-3.4725	8.723	10.5	10.409	953.37
iORL000280	Streltzoviella insularis	Lepidoptera	Antennal transcriptome analyses and olfactory protein identification in an important wood-boring moth pest, Streltzoviella insularis (Lepidoptera: Cossidae)|Yang Y, Li W, Tao J and Zong S.|Sci Rep 9 (1), 17951 (2019)	6.342	4.513	-6.9705	9.954	10.296	12.843	1316.23
iORL000281	Lobesia botrana	Lepidoptera	Analysis of the grapevine moth Lobesia botrana antennal transcriptome and expression of odorant-binding and chemosensory proteins|Rojas,V., Jimenez,H., Palma-Millanao,R., Gonzalez-Gonzalez,A., Machuca,J., Godoy,R., Ceballos,R., Mutis,A. and Venthur,H.|Comp. Biochem. Physiol. Part D Genomics Proteomics 27, 1-12 (2018)	11.6655	5.1155	-4.38	12.123	11.235	12.026	1637.95
iORL000282	Campoletis chlorideae	Hymenoptera	An odorant receptor mediates the attractiveness of cis-jasmone to Campoletis chlorideae, the endoparasitoid of Helicoverpa armigera|Sun,Y.L., Dong,J.F., Ning,C., Ding,P.P., Huang,L.Q., Sun,J.G. and Wang,C.Z.|Insect Mol. Biol. (2018) In press	-35.4475	11.3195	16.209	10.139	4.745	12.136	583.85
iORL000283	Drosophila melanogaster	Diptera	Genetic variation in odorant receptors contributes to variation in olfactory behavior in a natural population of Drosophila melanogaster|Richgels,P.K. and Rollmann,S.M.|Chem. Senses 37 (3), 229-240 (2012)	-8.6875	7.637	2.813	8.293	7.04	7.646	446.388
iORL000284	Meteorus pulchricornis	Hymenoptera		17.0475	0.5205	-11.0845	14.027	15.421	17.207	3722.05
iORL000285	Cydia nigricana	Lepidoptera	Antennal transcriptomes of three tortricid moths reveal putative conserved chemosensory receptors for social and habitat olfactory cues|Gonzalez,F., Witzgall,P. and Walker,W.B.|Sci Rep 7, 41829 (2017)	9.792	5.015	-15.197	19.996	19.676	19.972	7857.8
iORL000286	Anoplophora chinensis	Coleoptera	Antennal transcriptome analysis and expression profiles of olfactory genes in Anoplophora chinensis|Wang,J., Hu,P., Gao,P., Tao,J. and Luo,Y.|Sci Rep 7 (1), 15470 (2017)	6.623	12.055	-10.7045	13.904	12.074	17.991	3020.26
iORL000287	Drosophila melanogaster	Diptera	Odorant receptor (Or) genes: polymorphism and divergence in the D. melanogaster and D. pseudoobscura lineages|Conceicao,I.C. and Aguade,M.|PLoS ONE 5 (10), E13389 (2010)	10.183	4.37	-11.044	11.894	12.336	13.628	1999.55
iORL000288	Eogystia hippophaecolus	Lepidoptera	Antennal transcriptome analysis and expression profiles of odorant binding proteins in Eogystia hippophaecolus (Lepidoptera: Cossidae)|Hu,P., Tao,J., Cui,M., Gao,C., Lu,P. and Luo,Y.|BMC Genomics 17, 651 (2016)	14.468	16.309	0.4875	14.058	10.018	10.853	1528.46
iORL000289	Drosophila simulans	Diptera	Tests for selection on chemosensory genes based on polymorphism and divergence in Drosophila melanogaster and D. simulans|Gardiner,A., Wengraf,D., Lu,J., Jordan,W.C., Ritchie,M.G. and Butlin,R.K.|Unpublished	-3.5235	4.095	-11.572	24.911	12.184	16.998	5159.15
iORL000290	Ostrinia zealis	Lepidoptera	Broadly and narrowly tuned odorant receptors are involved in female sex pheromone reception in Ostrinia moths|Miura,N., Nakagawa,T., Touhara,K. and Ishikawa,Y.|Insect Biochem. Mol. Biol. 40 (1), 64-73 (2010);Sex-Linked Pheromone Receptor Genes of the European Corn Borer, Ostrinia nubilalis, Are in Tandem Arrays|Yasukochi,Y., Miura,N., Nakano,R., Sahara,K. and Ishikawa,Y.|PLoS ONE 6 (4), E18843 (2…	5.7455	10.344	-3.3755	34.133	15.706	35.583	19075.8
iORL000291	Drosophila melanogaster	Diptera	The genome sequence of Drosophila melanogaster|Adams,M.D., Celniker,S.E., Holt,R.A., Evans,C.A., Gocayne,J.D., Amanatides,P.G., Scherer,S.E., Li,P.W., Hoskins,R.A., Galle,R.F., George,R.A., Lewis,S.E., Richards,S., Ashburner,M., Henderson,S.N., Sutton,G.G., Wortman,J.R., Yandell,M.D., Zhang,Q., Chen,L.X., Brandon,R.C., Rogers,Y.H., Blazej,R.G., Champe,M., Pfeiffer,B.D., Wan,K.H., Doyle,C., Baxter…	10.3625	4.5955	-15.404	15.765	12.571	13.262	2628.28
iORL000292	Dendrolimus kikuchii	Lepidoptera	Antennal transcriptome analysis and comparison of olfactory genes in two sympatric defoliators, Dendrolimus houi and Dendrolimus kikuchii (Lepidoptera: Lasiocampidae)|Zhang,S., Zhang,Z., Wang,H. and Kong,X.|Insect Biochem. Mol. Biol. 52C, 69-81 (2014)	9.1385	7.458	-11.02	12.607	11.702	14.452	2132.06
iORL000293	Yemma signatus	Hemiptera		14.3785	-6.9995	6.9255	12.005	10.613	17.259	2198.95
iORL000294	Drosophila melanogaster	Diptera	Genetic variation in odorant receptors contributes to variation in olfactory behavior in a natural population of Drosophila melanogaster|Richgels,P.K. and Rollmann,S.M.|Chem. Senses 37 (3), 229-240 (2012)	8.6775	5.5045	-13.3725	9.539	11.041	14.051	1479.85
iORL000295	Drosophila melanogaster	Diptera	Odorant receptor (Or) genes: polymorphism and divergence in the D. melanogaster and D. pseudoobscura lineages|Conceicao,I.C. and Aguade,M.|PLoS ONE 5 (10), E13389 (2010)	-0.0605	-13.9205	7.608	14.777	8.875	9.168	1202.34
iORL000296	Drosophila simulans	Diptera	Tests for selection on chemosensory genes based on polymorphism and divergence in Drosophila melanogaster and D. simulans|Gardiner,A., Wengraf,D., Lu,J., Jordan,W.C., Ritchie,M.G. and Butlin,R.K.|Unpublished	-23.667	-6.7315	26.668	12.716	11.615	9.818	1450.08
iORL000297	Peridroma saucia	Lepidoptera		-9.0575	23.759	3.313	12.785	21.79	23.626	6581.85
iORL000298	Drosophila simulans	Diptera	Tests for selection on chemosensory genes based on polymorphism and divergence in Drosophila melanogaster and D. simulans|Gardiner,A., Wengraf,D., Lu,J., Jordan,W.C., Ritchie,M.G. and Butlin,R.K.|Unpublished	10.1065	6.624	-10.6255	12.771	13.742	14.071	2469.45
iORL000299	Drosophila simulans	Diptera	Tests for selection on chemosensory genes based on polymorphism and divergence in Drosophila melanogaster and D. simulans|Gardiner,A., Wengraf,D., Lu,J., Jordan,W.C., Ritchie,M.G. and Butlin,R.K.|Unpublished	-17.024	1.7375	15.634	16.198	16.783	15.906	4324.06
iORL000300	Cydia nigricana	Lepidoptera	Antennal transcriptomes of three tortricid moths reveal putative conserved chemosensory receptors for social and habitat olfactory cues|Gonzalez,F., Witzgall,P. and Walker,W.B.|Sci Rep 7, 41829 (2017)	3.5155	6.1405	-10.289	17.973	12.983	22.522	5255.35
iORL000301	Yemma signatus	Hemiptera		6.1455	10.286	-15.9885	7.675	10.812	10.765	893.301
iORL000302	Campoletis chlorideae	Hymenoptera	An odorant receptor mediates the attractiveness of cis-jasmone to Campoletis chlorideae, the endoparasitoid of Helicoverpa armigera|Sun,Y.L., Dong,J.F., Ning,C., Ding,P.P., Huang,L.Q., Sun,J.G. and Wang,C.Z.|Insect Mol. Biol. (2018) In press	-13.88	-0.16	12.917	21.442	13.312	16.164	4613.77
iORL000303	Drosophila melanogaster	Diptera	Tests for selection on chemosensory genes based on polymorphism and divergence in Drosophila melanogaster and D. simulans|Gardiner,A., Wengraf,D., Lu,J., Jordan,W.C., Ritchie,M.G. and Butlin,R.K.|Unpublished	-16.9105	23.6365	-6.297	14.623	12.517	9.148	1674.41
iORL000304	Dioryctria abietella	Lepidoptera		-13.8825	11.1145	4.995	14.215	10.581	9.912	1490.84
iORL000305	Culex pipiens complex sp. YL-2011	Diptera	High degree of single nucleotide polymorphisms in California Culex pipiens (Diptera: Culicidae) sensu lato|Lee,Y., Seifert,S.N., Nieman,C.C., McAbee,R.D., Goodell,P., Fryxell,R.T., Lanzaro,G.C. and Cornel,A.J.|J. Med. Entomol. 49 (2), 299-306 (2012)	-11.6405	8.1625	5.4655	16.231	10.623	17.257	2975.47
iORL000306	Drosophila simulans	Diptera	Tests for selection on chemosensory genes based on polymorphism and divergence in Drosophila melanogaster and D. simulans|Gardiner,A., Wengraf,D., Lu,J., Jordan,W.C., Ritchie,M.G. and Butlin,R.K.|Unpublished	16.2175	-8.231	-1.2965	8.071	9.92	11.037	883.666
iORL000307	Manduca sexta	Lepidoptera	Sex-Specific Odorant Receptors of the Tobacco Hornworm Manduca Sexta|Grosse-Wilde,E., Stieber,R., Forstner,M., Krieger,J., Wicher,D. and Hansson,B.S.|Front Cell Neurosci 4 (2010)	16.895	2.1395	-8.278	19.512	17.387	19.448	6597.83
iORL000308	Cephus cinctus	Hymenoptera	Odorant receptors of a primitive hymenopteran pest, the wheat stem sawfly|Gress,J.C., Robertson,H.M., Weaver,D.K., Dlakic,M. and Wanner,K.W.|Insect Mol. Biol. 22 (6), 659-667 (2013)	6.545	0.2385	-8.775	18.148	14.911	14.868	4023.34
iORL000309	Campoletis chlorideae	Hymenoptera	An odorant receptor mediates the attractiveness of cis-jasmone to Campoletis chlorideae, the endoparasitoid of Helicoverpa armigera|Sun,Y.L., Dong,J.F., Ning,C., Ding,P.P., Huang,L.Q., Sun,J.G. and Wang,C.Z.|Insect Mol. Biol. (2018) In press	-1.304	3.376	1.007	8.6	9.762	8.022	673.47
iORL000310	Drosophila simulans	Diptera	Tests for selection on chemosensory genes based on polymorphism and divergence in Drosophila melanogaster and D. simulans|Gardiner,A., Wengraf,D., Lu,J., Jordan,W.C., Ritchie,M.G. and Butlin,R.K.|Unpublished	-24.327	-7.56	22.0965	13.94	11.734	16.015	2619.59
iORL000311	Ostrinia scapulalis	Lepidoptera	Sex-Linked Pheromone Receptor Genes of the European Corn Borer, Ostrinia nubilalis, Are in Tandem Arrays|Yasukochi,Y., Miura,N., Nakano,R., Sahara,K. and Ishikawa,Y.|PLoS ONE 6 (4), E18843 (2011)	6.6255	3.5965	-20.25	13.221	9.895	9.826	1285.45
iORL000312	Bactrocera dorsalis	Diptera	Analyses of chemosensory genes provide insight into the evolution of behavioral differences to phytochemicals in Bactrocera species|Wu,Z., Cui,Y., Ma,J., Qu,M. and Lin,J.|Mol. Phylogenet. Evol. (2020) In press	-10.0715	6.4165	-6.513	10.791	7.115	9.168	703.891
iORL000313	Streltzoviella insularis	Lepidoptera	Antennal transcriptome analyses and olfactory protein identification in an important wood-boring moth pest, Streltzoviella insularis (Lepidoptera: Cossidae)|Yang Y, Li W, Tao J and Zong S.|Sci Rep 9 (1), 17951 (2019)	4.518	6.83	-11.0115	14.448	21.522	13.839	4303.22
iORL000314	Lobesia botrana	Lepidoptera	Analysis of the grapevine moth Lobesia botrana antennal transcriptome and expression of odorant-binding and chemosensory proteins|Rojas,V., Jimenez,H., Palma-Millanao,R., Gonzalez-Gonzalez,A., Machuca,J., Godoy,R., Ceballos,R., Mutis,A. and Venthur,H.|Comp. Biochem. Physiol. Part D Genomics Proteomics 27, 1-12 (2018)	2.5695	3.832	-10.849	16.523	22.416	16.312	6041.62
iORL000315	Drosophila melanogaster	Diptera	Odorant receptor (Or) genes: polymorphism and divergence in the D. melanogaster and D. pseudoobscura lineages|Conceicao,I.C. and Aguade,M.|PLoS ONE 5 (10), E13389 (2010)	-1.6435	20.303	-20.7325	15.001	10.138	13.987	2127.14
iORL000316	Chouioia cunea	Hymenoptera	Full-Length Transcriptome Survey and Expression Analysis of Parasitoid Wasp Chouioia cunea upon Exposure to 1-Dodecene|Pan,L., Guo,M., Jin,X., Sun,Z., Jiang,H., Han,J., Wang,Y., Yan,C. and Li,M.|Sci Rep 9 (1), 18167 (2019)	-10.6365	-2.326	7.2505	8.229	8.324	9.247	633.401
iORL000317	Drosophila melanogaster	Diptera	The genome sequence of Drosophila melanogaster|Adams,M.D., Celniker,S.E., Holt,R.A., Evans,C.A., Gocayne,J.D., Amanatides,P.G., Scherer,S.E., Li,P.W., Hoskins,R.A., Galle,R.F., George,R.A., Lewis,S.E., Richards,S., Ashburner,M., Henderson,S.N., Sutton,G.G., Wortman,J.R., Yandell,M.D., Zhang,Q., Chen,L.X., Brandon,R.C., Rogers,Y.H., Blazej,R.G., Champe,M., Pfeiffer,B.D., Wan,K.H., Doyle,C., Baxter…	10.7515	5.2765	-5.136	12.089	14.731	11.688	2081.43
iORL000318	Dendrolimus kikuchii	Lepidoptera	Antennal transcriptome analysis and comparison of olfactory genes in two sympatric defoliators, Dendrolimus houi and Dendrolimus kikuchii (Lepidoptera: Lasiocampidae)|Zhang,S., Zhang,Z., Wang,H. and Kong,X.|Insect Biochem. Mol. Biol. 52C, 69-81 (2014)	9.7425	7.753	-8.835	12.687	12.942	16.166	2654.38
iORL000319	Eogystia hippophaecolus	Lepidoptera	Antennal transcriptome analysis and expression profiles of odorant binding proteins in Eogystia hippophaecolus (Lepidoptera: Cossidae)|Hu,P., Tao,J., Cui,M., Gao,C., Lu,P. and Luo,Y.|BMC Genomics 17, 651 (2016)	-22.5865	4.562	18.4835	15.575	17.808	20.537	5696.12
iORL000320	Drosophila melanogaster	Diptera	Tests for selection on chemosensory genes based on polymorphism and divergence in Drosophila melanogaster and D. simulans|Gardiner,A., Wengraf,D., Lu,J., Jordan,W.C., Ritchie,M.G. and Butlin,R.K.|Unpublished	8.218	17.2265	3.995	11.4	7.295	10.842	901.653
iORL000321	Streltzoviella insularis	Lepidoptera	Antennal transcriptome analyses and olfactory protein identification in an important wood-boring moth pest, Streltzoviella insularis (Lepidoptera: Cossidae)|Yang Y, Li W, Tao J and Zong S.|Sci Rep 9 (1), 17951 (2019)	-10.073	-2.1845	4.225	14.944	10.537	12.006	1890.51
iORL000322	Mythimna separata	Lepidoptera		7.7045	1.625	-13.5785	12.615	13.554	13.141	2246.89
iORL000323	Dendrolimus kikuchii	Lepidoptera	Antennal transcriptome analysis and comparison of olfactory genes in two sympatric defoliators, Dendrolimus houi and Dendrolimus kikuchii (Lepidoptera: Lasiocampidae)|Zhang,S., Zhang,Z., Wang,H. and Kong,X.|Insect Biochem. Mol. Biol. 52C, 69-81 (2014)	-16.872	7.2525	4.3335	9.878	6.779	10.637	712.274
iORL000324	Peridroma saucia	Lepidoptera		8.8945	4.951	-10.0305	13.201	12.628	19.521	3254.19
iORL000325	Drosophila simulans	Diptera	Tests for selection on chemosensory genes based on polymorphism and divergence in Drosophila melanogaster and D. simulans|Gardiner,A., Wengraf,D., Lu,J., Jordan,W.C., Ritchie,M.G. and Butlin,R.K.|Unpublished	-5.743	3.7195	10.5615	16.33	12.569	8.769	1799.85
iORL000326	Drosophila simulans	Diptera	Tests for selection on chemosensory genes based on polymorphism and divergence in Drosophila melanogaster and D. simulans|Gardiner,A., Wengraf,D., Lu,J., Jordan,W.C., Ritchie,M.G. and Butlin,R.K.|Unpublished	-15.2085	2.838	7.473	14.673	11.692	10.798	1852.46
iORL000327	Drosophila melanogaster	Diptera	Tests for selection on chemosensory genes based on polymorphism and divergence in Drosophila melanogaster and D. simulans|Gardiner,A., Wengraf,D., Lu,J., Jordan,W.C., Ritchie,M.G. and Butlin,R.K.|Unpublished	-13.76	-1.0605	7.8875	13.118	12.353	17.147	2778.6
iORL000328	Locusta migratoria	Orthoptera	Identification and functional analysis of olfactory receptor family reveal unusual characteristics of the olfactory system in the migratory locust|Wang,Z., Yang,P., Chen,D., Jiang,F., Li,Y., Wang,X. and Kang,L.|Cell. Mol. Life Sci. 72 (22), 4429-4443 (2015)	6.868	1.5775	-12.8805	15.078	20.727	24.547	7671.45
iORL000329	Culex quinquefasciatus	Diptera	Odorant reception in Culex mosquitoes|Zeng,F. and Leal,W.S.|Unpublished	9.937	4.902	-12.013	14.398	13.602	10.844	2123.7
iORL000330	Chouioia cunea	Hymenoptera	Full-Length Transcriptome Survey and Expression Analysis of Parasitoid Wasp Chouioia cunea upon Exposure to 1-Dodecene|Pan,L., Guo,M., Jin,X., Sun,Z., Jiang,H., Han,J., Wang,Y., Yan,C. and Li,M.|Sci Rep 9 (1), 18167 (2019)	14.8035	-6.9615	-11.818	7.965	8.577	7.814	533.813
iORL000331	Lucilia sericata	Diptera	Molecular characterization and expression pattern of an odorant receptor from the myiasis-causing blowfly, Lucilia sericata (Diptera: Calliphoridae)|Wang,X., Zhong,M., Wen,J., Cai,J., Jiang,H., Liu,Y., Aly,S.M. and Xiong,F.|Parasitol. Res. 110 (2), 843-851 (2012);Identification and characterization of an atypical odorant receptor from the forensically important blowfly, Lucilia sericata (Diptera:…	22.6405	3.104	-9.003	7.877	12.334	6.078	590.502
iORL000332	Drosophila melanogaster	Diptera	Genetic variation in odorant receptors contributes to variation in olfactory behavior in a natural population of Drosophila melanogaster|Richgels,P.K. and Rollmann,S.M.|Chem. Senses 37 (3), 229-240 (2012)	16.982	2.742	2.257	9.51	11.596	10.868	1198.49
iORL000333	Protaetia brevitarsis	Coleoptera	Identification and expression analysis of candidate chemosensory receptors in the white-spotted flower chafer, Protaetia brevitarsis|Zhang,T.|Unpublished	-15.1595	-5.714	16.3395	10.151	13.974	11.973	1698.37
iORL000334	Chouioia cunea	Hymenoptera	Full-Length Transcriptome Survey and Expression Analysis of Parasitoid Wasp Chouioia cunea upon Exposure to 1-Dodecene|Pan,L., Guo,M., Jin,X., Sun,Z., Jiang,H., Han,J., Wang,Y., Yan,C. and Li,M.|Sci Rep 9 (1), 18167 (2019)	-21.794	5.875	26.148	14.26	9.426	15.496	2082.88
iORL000335	Schistocerca gregaria	Orthoptera	In Search For Pheromone Receptors: Certain Members Of The Odorant Receptor Family In The Desert Locust Schistocerca gregaria (Orthoptera: Acrididae) Are Co-expressed With SNMP1|Pregitzer,P., Jiang,X., Grosse-Wilde,E., Breer,H., Krieger,J. and Fleischer,J.|Int. J. Biol. Sci. (2017) In press	6.024	20.2625	4.957	7.41	10.017	10.94	812.021
iORL000336	Subpsaltria yangi	Hemiptera	Identification of candidate olfactory genes in cicada Subpsaltria yangi by antennal transcriptome analysis|Qi,M., Wei,S. and Wei,C.|Comp. Biochem. Physiol. Part D Genomics Proteomics 28, 122-133 (2018)	10.1195	-1.858	-2.0685	16.889	7.048	17.313	2060.82
iORL000337	Scaptomyza nigrita	Diptera	Evolution in an ancient detoxification pathway is coupled with a transition to herbivory in the drosophilidae|Gloss,A.D., Vassao,D.G., Hailey,A.L., Nelson Dittrich,A.C., Schramm,K., Reichelt,M., Rast,T.J., Weichsel,A., Cravens,M.G., Gershenzon,J., Montfort,W.R. and Whiteman,N.K.|Mol. Biol. Evol. 31 (9), 2441-2456 (2014)	-6.506	13.867	9.0375	11.114	11.502	12.111	1548.18
iORL000338	Drosophila simulans	Diptera	Tests for selection on chemosensory genes based on polymorphism and divergence in Drosophila melanogaster and D. simulans|Gardiner,A., Wengraf,D., Lu,J., Jordan,W.C., Ritchie,M.G. and Butlin,R.K.|Unpublished	0.8995	-24.734	-1.141	7.949	11.542	12.73	1167.94
iORL000339	Drosophila simulans	Diptera	Tests for selection on chemosensory genes based on polymorphism and divergence in Drosophila melanogaster and D. simulans|Gardiner,A., Wengraf,D., Lu,J., Jordan,W.C., Ritchie,M.G. and Butlin,R.K.|Unpublished	24.4915	7.264	-10.6815	15.197	13.458	12.331	2521.95
iORL000340	Cydia fagiglandana	Lepidoptera	Antennal transcriptomes of three tortricid moths reveal putative conserved chemosensory receptors for social and habitat olfactory cues|Gonzalez,F., Witzgall,P. and Walker,W.B.|Sci Rep 7, 41829 (2017)	-0.3155	-1.018	-24.671	22.857	15.314	18.128	6345.38
iORL000341	Ostrinia nubilalis	Lepidoptera	Identification and initial characterization of the 3' end of gene transcripts encoding putative members of the pheromone receptor subfamily in Lepidoptera|Garczynski,S.F., Wanner,K.W. and Unruh,T.R.|Insect Sci. 19 (1), 64-74 (2012)	9.9915	1.4865	-17.687	8.661	5.449	7.318	345.358
iORL000342	Drosophila simulans	Diptera	Tests for selection on chemosensory genes based on polymorphism and divergence in Drosophila melanogaster and D. simulans|Gardiner,A., Wengraf,D., Lu,J., Jordan,W.C., Ritchie,M.G. and Butlin,R.K.|Unpublished	-19.8235	3.401	8.0055	9.775	11.512	7.613	856.683
iORL000343	Dendrolimus kikuchii	Lepidoptera	Antennal transcriptome analysis and comparison of olfactory genes in two sympatric defoliators, Dendrolimus houi and Dendrolimus kikuchii (Lepidoptera: Lasiocampidae)|Zhang,S., Zhang,Z., Wang,H. and Kong,X.|Insect Biochem. Mol. Biol. 52C, 69-81 (2014)	5.0365	0.9555	-14.261	13.261	11.361	13.768	2074.26
iORL000344	Drosophila melanogaster	Diptera	The genome sequence of Drosophila melanogaster|Adams,M.D., Celniker,S.E., Holt,R.A., Evans,C.A., Gocayne,J.D., Amanatides,P.G., Scherer,S.E., Li,P.W., Hoskins,R.A., Galle,R.F., George,R.A., Lewis,S.E., Richards,S., Ashburner,M., Henderson,S.N., Sutton,G.G., Wortman,J.R., Yandell,M.D., Zhang,Q., Chen,L.X., Brandon,R.C., Rogers,Y.H., Blazej,R.G., Champe,M., Pfeiffer,B.D., Wan,K.H., Doyle,C., Baxter…	-7.245	2.1525	11.488	14.02	13.213	15.208	2817.22
iORL000345	Dendrolimus houi	Lepidoptera	Antennal transcriptome analysis and comparison of olfactory genes in two sympatric defoliators, Dendrolimus houi and Dendrolimus kikuchii (Lepidoptera: Lasiocampidae)|Zhang,S., Zhang,Z., Wang,H. and Kong,X.|Insect Biochem. Mol. Biol. 52C, 69-81 (2014)	5.5505	3.3195	-14.9225	14.927	15.507	13.237	3063.99
iORL000346	Schistocerca gregaria	Orthoptera	In Search For Pheromone Receptors: Certain Members Of The Odorant Receptor Family In The Desert Locust Schistocerca gregaria (Orthoptera: Acrididae) Are Co-expressed With SNMP1|Pregitzer,P., Jiang,X., Grosse-Wilde,E., Breer,H., Krieger,J. and Fleischer,J.|Int. J. Biol. Sci. (2017) In press	-9.257	5.9075	3.421	7.102	9.575	13.436	913.661
iORL000347	Culex pipiens complex sp. YL-2011	Diptera	High degree of single nucleotide polymorphisms in California Culex pipiens (Diptera: Culicidae) sensu lato|Lee,Y., Seifert,S.N., Nieman,C.C., McAbee,R.D., Goodell,P., Fryxell,R.T., Lanzaro,G.C. and Cornel,A.J.|J. Med. Entomol. 49 (2), 299-306 (2012)	-25.644	6.591	14.801	18.628	16.466	13.64	4183.77
iORL000348	Dendrolimus kikuchii	Lepidoptera	Antennal transcriptome analysis and comparison of olfactory genes in two sympatric defoliators, Dendrolimus houi and Dendrolimus kikuchii (Lepidoptera: Lasiocampidae)|Zhang,S., Zhang,Z., Wang,H. and Kong,X.|Insect Biochem. Mol. Biol. 52C, 69-81 (2014)	3.7105	2.959	-13.5975	13.233	13.648	13.395	2419.18
iORL000349	Anoplophora chinensis	Coleoptera	Identification and Expression Patterns of Anoplophora chinensis (Forster) Chemosensory Receptor Genes from the Antennal Transcriptome|Sun,L., Zhang,Y.N., Qian,J.L., Kang,K., Zhang,X.Q., Deng,J.D., Tang,Y.P., Chen,C., Hansen,L., Xu,T., Zhang,Q.H. and Zhang,L.W.|Front Physiol 9, 90 (2018)	-18.822	-9.312	12.909	14.368	9.19	17.366	2293.02
iORL000350	Campoletis chlorideae	Hymenoptera	An odorant receptor mediates the attractiveness of cis-jasmone to Campoletis chlorideae, the endoparasitoid of Helicoverpa armigera|Sun,Y.L., Dong,J.F., Ning,C., Ding,P.P., Huang,L.Q., Sun,J.G. and Wang,C.Z.|Insect Mol. Biol. (2018) In press	13.059	1.7845	-12.4345	19.602	17.793	19.563	6823.14
iORL000351	Peridroma saucia	Lepidoptera		14.029	2.854	-7.25	20.908	20.97	17.898	7847.2
iORL000352	Drosophila simulans	Diptera	Tests for selection on chemosensory genes based on polymorphism and divergence in Drosophila melanogaster and D. simulans|Gardiner,A., Wengraf,D., Lu,J., Jordan,W.C., Ritchie,M.G. and Butlin,R.K.|Unpublished	15.6535	12.798	3.3195	10.151	6.832	9.603	665.977
iORL000353	Drosophila melanogaster	Diptera	Odorant receptor (Or) genes: polymorphism and divergence in the D. melanogaster and D. pseudoobscura lineages|Conceicao,I.C. and Aguade,M.|PLoS ONE 5 (10), E13389 (2010)	9.106	2.6895	-11.9715	13.232	14.381	11.855	2255.88
iORL000354	Apis cerana cerana	Hymenoptera		14.7775	16.374	-9.168	18.773	12.822	23.276	5602.7
iORL000355	Dendrolimus houi	Lepidoptera	Antennal transcriptome analysis and comparison of olfactory genes in two sympatric defoliators, Dendrolimus houi and Dendrolimus kikuchii (Lepidoptera: Lasiocampidae)|Zhang,S., Zhang,Z., Wang,H. and Kong,X.|Insect Biochem. Mol. Biol. 52C, 69-81 (2014)	14.287	2.71	-8.0645	10.288	10.658	13.397	1468.97
iORL000356	Cydia pomonella	Lepidoptera	Identification and initial characterization of the 3' end of gene transcripts encoding putative members of the pheromone receptor subfamily in Lepidoptera|Garczynski,S.F., Wanner,K.W. and Unruh,T.R.|Insect Sci. 19 (1), 64-74 (2012)	24.115	6.653	-23.3565	8.252	9.942	5.661	464.434
iORL000357	Drosophila melanogaster	Diptera	Tests for selection on chemosensory genes based on polymorphism and divergence in Drosophila melanogaster and D. simulans|Gardiner,A., Wengraf,D., Lu,J., Jordan,W.C., Ritchie,M.G. and Butlin,R.K.|Unpublished	-3.294	0.8455	-0.1775	5.966	7.957	8.415	399.468
iORL000358	Drosophila melanogaster	Diptera	Tests for selection on chemosensory genes based on polymorphism and divergence in Drosophila melanogaster and D. simulans|Gardiner,A., Wengraf,D., Lu,J., Jordan,W.C., Ritchie,M.G. and Butlin,R.K.|Unpublished	15.4625	0.4895	-16.702	8.097	7.835	9.268	587.952
iORL000359	Drosophila simulans	Diptera	Tests for selection on chemosensory genes based on polymorphism and divergence in Drosophila melanogaster and D. simulans|Gardiner,A., Wengraf,D., Lu,J., Jordan,W.C., Ritchie,M.G. and Butlin,R.K.|Unpublished	-9.0295	-0.0545	-2.161	21.019	22.785	15.342	7347.54
iORL000360	Aedes aegypti	Diptera	Odorant receptors from the yellow fever mosquito|Zeng,F., Xu,P. and Leal,W.S.|Unpublished	-14.6215	11.212	-0.8695	14.783	10.56	12.559	1960.56
iORL000361	Drosophila melanogaster	Diptera	Tests for selection on chemosensory genes based on polymorphism and divergence in Drosophila melanogaster and D. simulans|Gardiner,A., Wengraf,D., Lu,J., Jordan,W.C., Ritchie,M.G. and Butlin,R.K.|Unpublished	-13.068	-4.311	7.347	8.522	10.186	12.334	1070.65
iORL000362	Cydia fagiglandana	Lepidoptera	Antennal transcriptomes of three tortricid moths reveal putative conserved chemosensory receptors for social and habitat olfactory cues|Gonzalez,F., Witzgall,P. and Walker,W.B.|Sci Rep 7, 41829 (2017)	12.73	3.4085	-8.06	16.486	15.973	13.286	3498.6
iORL000363	Dendrolimus kikuchii	Lepidoptera	Antennal transcriptome analysis and comparison of olfactory genes in two sympatric defoliators, Dendrolimus houi and Dendrolimus kikuchii (Lepidoptera: Lasiocampidae)|Zhang,S., Zhang,Z., Wang,H. and Kong,X.|Insect Biochem. Mol. Biol. 52C, 69-81 (2014)	12.7375	5.75	-10.353	11.341	10.902	15.522	1919.12
iORL000364	Bactrocera correcta	Diptera	Analyses of chemosensory genes provide insight into the evolution of behavioral differences to phytochemicals in Bactrocera species|Wu,Z., Cui,Y., Ma,J., Qu,M. and Lin,J.|Mol. Phylogenet. Evol. (2020) In press	6.759	3.9285	-15.926	15.694	17.603	11.23	3102.41
iORL000365	Drosicha corpulenta	Hemiptera	Identification of candidate chemosensory genes in the antennal transcriptome of Drosicha corpulenta (Kuwana)|Zhang,Y., Gao,Q. and Xie,Y.|Unpublished	-9.934	1.263	0.351	9.158	7.194	8.508	560.524
iORL000366	Bactrocera dorsalis	Diptera	Analyses of chemosensory genes provide insight into the evolution of behavioral differences to phytochemicals in Bactrocera species|Wu,Z., Cui,Y., Ma,J., Qu,M. and Lin,J.|Mol. Phylogenet. Evol. (2020) In press	-11.4615	-7.459	9.43	23.569	15.408	12.078	4386.14
iORL000367	Cephus cinctus	Hymenoptera	Odorant receptors of a primitive hymenopteran pest, the wheat stem sawfly|Gress,J.C., Robertson,H.M., Weaver,D.K., Dlakic,M. and Wanner,K.W.|Insect Mol. Biol. 22 (6), 659-667 (2013)	-24.158	0.1965	4.6525	11.302	12.273	12.571	1743.71
iORL000368	Drosophila mojavensis	Diptera	Positive selection at sites of chemosensory genes is associated with the recent divergence and local ecological adaptation in cactophilic Drosophila|Diaz,F., Allan,C.W. and Matzkin,L.M.|BMC Evol. Biol. 18 (1), 144 (2018)	11.45	1.5695	-14.265	12.956	13.735	11.504	2047.14
iORL000369	Schistocerca gregaria	Orthoptera	In Search For Pheromone Receptors: Certain Members Of The Odorant Receptor Family In The Desert Locust Schistocerca gregaria (Orthoptera: Acrididae) Are Co-expressed With SNMP1|Pregitzer,P., Jiang,X., Grosse-Wilde,E., Breer,H., Krieger,J. and Fleischer,J.|Int. J. Biol. Sci. (2017) In press	9.545	4.951	-15.3245	12.944	11.716	10.277	1558.52
iORL000370	Bactrocera dorsalis	Diptera	Analyses of chemosensory genes provide insight into the evolution of behavioral differences to phytochemicals in Bactrocera species|Wu,Z., Cui,Y., Ma,J., Qu,M. and Lin,J.|Mol. Phylogenet. Evol. (2020) In press	-1.923	7.471	-2.9005	9.774	10.97	10.215	1095.25
iORL000371	Cydia fagiglandana	Lepidoptera	Antennal transcriptomes of three tortricid moths reveal putative conserved chemosensory receptors for social and habitat olfactory cues|Gonzalez,F., Witzgall,P. and Walker,W.B.|Sci Rep 7, 41829 (2017)	6.8585	3.4045	-15.831	11.231	14.983	19.774	3327.45
iORL000372	Dendrolimus kikuchii	Lepidoptera	Antennal transcriptome analysis and comparison of olfactory genes in two sympatric defoliators, Dendrolimus houi and Dendrolimus kikuchii (Lepidoptera: Lasiocampidae)|Zhang,S., Zhang,Z., Wang,H. and Kong,X.|Insect Biochem. Mol. Biol. 52C, 69-81 (2014)	6.2565	5.826	-15.3645	13.439	16.428	19.113	4219.67
iORL000373	Schistocerca gregaria	Orthoptera	In Search For Pheromone Receptors: Certain Members Of The Odorant Receptor Family In The Desert Locust Schistocerca gregaria (Orthoptera: Acrididae) Are Co-expressed With SNMP1|Pregitzer,P., Jiang,X., Grosse-Wilde,E., Breer,H., Krieger,J. and Fleischer,J.|Int. J. Biol. Sci. (2017) In press	6.0215	-0.4105	-14.9535	10.497	8.769	14.331	1319.14
iORL000374	Anopheles stephensi	Diptera	Anopheles stephensi odorant receptor 10 (AsOr10)|Bohbot,J.D. and Zwiebel,L.J.|Unpublished	7.5135	5.305	-8.3635	12.363	13.56	14.097	2363.25
iORL000375	Drosophila mojavensis	Diptera	Positive selection at sites of chemosensory genes is associated with the recent divergence and local ecological adaptation in cactophilic Drosophila|Diaz,F., Allan,C.W. and Matzkin,L.M.|BMC Evol. Biol. 18 (1), 144 (2018)	10.6005	5.2215	-14.7905	12.819	19.343	12.153	3013.42
iORL000376	Schistocerca gregaria	Orthoptera	In Search For Pheromone Receptors: Certain Members Of The Odorant Receptor Family In The Desert Locust Schistocerca gregaria (Orthoptera: Acrididae) Are Co-expressed With SNMP1|Pregitzer,P., Jiang,X., Grosse-Wilde,E., Breer,H., Krieger,J. and Fleischer,J.|Int. J. Biol. Sci. (2017) In press	2.244	-7.3325	-8.3135	12.768	8.829	8.657	975.886
iORL000377	Ceracris kiangsu	Orthoptera	Identification and Expression Profiles Analysis of Chemosensory Genes from the Antennal Transcriptome of Ceracris kiangsu Tsai (Orthoptera: Acrididae)|Li,R. and Jiang,G.-f.|Unpublished	6.026	7.014	-12.834	13.242	15.098	15.086	3016.1
iORL000378	Peridroma saucia	Lepidoptera		-5.7645	3.718	8.5485	12.751	17.926	14.667	3352.49
iORL000379	Dendrolimus kikuchii	Lepidoptera	Antennal transcriptome analysis and comparison of olfactory genes in two sympatric defoliators, Dendrolimus houi and Dendrolimus kikuchii (Lepidoptera: Lasiocampidae)|Zhang,S., Zhang,Z., Wang,H. and Kong,X.|Insect Biochem. Mol. Biol. 52C, 69-81 (2014)	-21.033	4.777	-0.077	7.192	7.628	8.654	474.758
iORL000380	Anoplophora chinensis	Coleoptera	Identification and Expression Patterns of Anoplophora chinensis (Forster) Chemosensory Receptor Genes from the Antennal Transcriptome|Sun,L., Zhang,Y.N., Qian,J.L., Kang,K., Zhang,X.Q., Deng,J.D., Tang,Y.P., Chen,C., Hansen,L., Xu,T., Zhang,Q.H. and Zhang,L.W.|Front Physiol 9, 90 (2018)	-6.0745	-5.771	11.222	12.265	12.22	9.402	1409.15
iORL000381	Peridroma saucia	Lepidoptera		9.5645	1.968	-11.2095	16.949	24.742	12.547	5261.61
iORL000382	Schistocerca gregaria	Orthoptera	In Search For Pheromone Receptors: Certain Members Of The Odorant Receptor Family In The Desert Locust Schistocerca gregaria (Orthoptera: Acrididae) Are Co-expressed With SNMP1|Pregitzer,P., Jiang,X., Grosse-Wilde,E., Breer,H., Krieger,J. and Fleischer,J.|Int. J. Biol. Sci. (2017) In press	11.121	5.4065	-12.204	13.612	14.673	13.51	2698.32
iORL000383	Drosophila mojavensis	Diptera	Positive selection at sites of chemosensory genes is associated with the recent divergence and local ecological adaptation in cactophilic Drosophila|Diaz,F., Allan,C.W. and Matzkin,L.M.|BMC Evol. Biol. 18 (1), 144 (2018)	5.5885	-2.612	-11.3955	18.001	16.068	18.873	5458.83
iORL000384	Dendrolimus houi	Lepidoptera	Antennal transcriptome analysis and comparison of olfactory genes in two sympatric defoliators, Dendrolimus houi and Dendrolimus kikuchii (Lepidoptera: Lasiocampidae)|Zhang,S., Zhang,Z., Wang,H. and Kong,X.|Insect Biochem. Mol. Biol. 52C, 69-81 (2014)	-13.522	-4.5395	10.749	12.852	14.819	14.596	2779.85
iORL000385	Schistocerca gregaria	Orthoptera	In Search for Pheromone Receptors: Certain Members of the Odorant Receptor Family in the Desert Locust Schistocerca gregaria (Orthoptera: Acrididae) Are Co-expressed with SNMP1|Pregitzer,P., Jiang,X., Grosse-Wilde,E., Breer,H., Krieger,J. and Fleischer,J.|Int. J. Biol. Sci. 13 (7), 911-922 (2017)	-21.89	-9.823	41.2935	11.134	7.974	15.931	1414.39
iORL000386	Ceracris kiangsu	Orthoptera	Identification and Expression Profiles Analysis of Chemosensory Genes from the Antennal Transcriptome of Ceracris kiangsu Tsai (Orthoptera: Acrididae)|Li,R. and Jiang,G.-f.|Unpublished	-1.887	-19.299	5.8125	9.532	14.786	8.635	1217.02
iORL000387	Locusta migratoria	Orthoptera	Identification and functional analysis of olfactory receptor family reveal unusual characteristics of the olfactory system in the migratory locust|Wang,Z., Yang,P., Chen,D., Jiang,F., Li,Y., Wang,X. and Kang,L.|Cell. Mol. Life Sci. 72 (22), 4429-4443 (2015)	-12.2075	3.467	9.9125	13.067	13.462	9.337	1642.44
iORL000388	Protaetia brevitarsis	Coleoptera	Identification and expression analysis of candidate chemosensory receptors in the white-spotted flower chafer, Protaetia brevitarsis|Zhang,T.|Unpublished	-22.6495	6.9085	27.4565	9.021	8.487	10.565	808.866
iORL000389	Dastarcus helophoroides	Coleoptera	Analysis of chemosensory gene families in the beetle Monochamus alternatus and its parasitoid Dastarcus helophoroides|Wang,J., Li,D.Z., Min,S.F., Mi,F., Zhou,S.S. and Wang,M.Q.|Comp. Biochem. Physiol. Part D Genomics Proteomics 11, 1-8 (2014)	-12.295	8.542	3.9775	11.958	20.31	13.849	3363.45
iORL000390	Chouioia cunea	Hymenoptera	Full-Length Transcriptome Survey and Expression Analysis of Parasitoid Wasp Chouioia cunea upon Exposure to 1-Dodecene|Pan,L., Guo,M., Jin,X., Sun,Z., Jiang,H., Han,J., Wang,Y., Yan,C. and Li,M.|Sci Rep 9 (1), 18167 (2019)	-23.0825	-6.8365	9.3235	10.005	5.941	12.473	741.382
iORL000391	Drosophila simulans	Diptera	Tests for selection on chemosensory genes based on polymorphism and divergence in Drosophila melanogaster and D. simulans|Gardiner,A., Wengraf,D., Lu,J., Jordan,W.C., Ritchie,M.G. and Butlin,R.K.|Unpublished	4.549	-2.625	-7.714	12.118	6.684	11.802	955.914
iORL000392	Bradysia odoriphaga	Diptera		-24.2165	1.3295	24.3265	17.825	12.491	17.621	3923.35
iORL000393	Schistocerca gregaria	Orthoptera	In Search for Pheromone Receptors: Certain Members of the Odorant Receptor Family in the Desert Locust Schistocerca gregaria (Orthoptera: Acrididae) Are Co-expressed with SNMP1|Pregitzer,P., Jiang,X., Grosse-Wilde,E., Breer,H., Krieger,J. and Fleischer,J.|Int. J. Biol. Sci. 13 (7), 911-922 (2017)	11.4035	-12.394	-10.0315	8.785	13.076	21.809	2505.24
iORL000394	Lobesia botrana	Lepidoptera	Analysis of the grapevine moth Lobesia botrana antennal transcriptome and expression of odorant-binding and chemosensory proteins|Rojas,V., Jimenez,H., Palma-Millanao,R., Gonzalez-Gonzalez,A., Machuca,J., Godoy,R., Ceballos,R., Mutis,A. and Venthur,H.|Comp. Biochem. Physiol. Part D Genomics Proteomics 27, 1-12 (2018)	7.1275	4.973	-8.455	12.819	16.904	14.844	3216.58
iORL000395	Sesamia inferens	Lepidoptera	Differential expression patterns in chemosensory and non-chemosensory tissues of putative chemosensory genes identified by transcriptome analysis of insect pest the purple stem borer Sesamia inferens (Walker)|Zhang,Y.N., Jin,J.Y., Jin,R., Xia,Y.H., Zhou,J.J., Deng,J.Y. and Dong,S.L.|PLoS ONE 8 (7), E69715 (2013)	0.966	5.6275	0.235	8.504	10.387	8.686	767.243
iORL000396	Drosophila pseudoobscura pseudoobscura	Diptera	Odorant receptor (Or) genes: polymorphism and divergence in the D. melanogaster and D. pseudoobscura lineages|Conceicao,I.C. and Aguade,M.|PLoS ONE 5 (10), E13389 (2010)	-9.0215	1.59	12.0455	21.571	14.3	13.581	4189.26
iORL000397	Amyelois transitella	Lepidoptera	Alternative splicing produces two transcripts encoding putative female-biased odorant receptors in the navel orangeworm, Amyelois transitella|Garczynski,S.F. and Leal,W.S.|Unpublished	8.2655	2.3	-13.54	14.717	15.762	13.122	3043.9
iORL000398	Drosophila simulans	Diptera	Tests for selection on chemosensory genes based on polymorphism and divergence in Drosophila melanogaster and D. simulans|Gardiner,A., Wengraf,D., Lu,J., Jordan,W.C., Ritchie,M.G. and Butlin,R.K.|Unpublished	21.5025	-3.8665	-4.692	14.339	10.989	15.042	2370.18
iORL000399	Cydia fagiglandana	Lepidoptera	Antennal transcriptomes of three tortricid moths reveal putative conserved chemosensory receptors for social and habitat olfactory cues|Gonzalez,F., Witzgall,P. and Walker,W.B.|Sci Rep 7, 41829 (2017)	2.125	2.421	-12.608	16.072	17.052	12.188	3340.23
iORL000400	Drosophila melanogaster	Diptera	Tests for selection on chemosensory genes based on polymorphism and divergence in Drosophila melanogaster and D. simulans|Gardiner,A., Wengraf,D., Lu,J., Jordan,W.C., Ritchie,M.G. and Butlin,R.K.|Unpublished	-3.1305	-1.3565	9.3935	15.463	19.967	16.959	5236.07
iORL000401	Schistocerca gregaria	Orthoptera	In Search for Pheromone Receptors: Certain Members of the Odorant Receptor Family in the Desert Locust Schistocerca gregaria (Orthoptera: Acrididae) Are Co-expressed with SNMP1|Pregitzer,P., Jiang,X., Grosse-Wilde,E., Breer,H., Krieger,J. and Fleischer,J.|Int. J. Biol. Sci. 13 (7), 911-922 (2017)	-32.4305	-0.755	20.1905	8.117	8.562	8.243	572.863
iORL000402	Cephus cinctus	Hymenoptera	Odorant receptors of a primitive hymenopteran pest, the wheat stem sawfly|Gress,J.C., Robertson,H.M., Weaver,D.K., Dlakic,M. and Wanner,K.W.|Insect Mol. Biol. 22 (6), 659-667 (2013)	24.8075	5.785	-17.7025	12.915	15.036	11.013	2138.6
iORL000403	Peridroma saucia	Lepidoptera		10.551	-1.233	-11.6305	20.506	21.56	15.385	6801.85
iORL000404	Drosophila melanogaster	Diptera	Tests for selection on chemosensory genes based on polymorphism and divergence in Drosophila melanogaster and D. simulans|Gardiner,A., Wengraf,D., Lu,J., Jordan,W.C., Ritchie,M.G. and Butlin,R.K.|Unpublished	-12.9725	6.288	12.333	7.797	7.534	9.782	574.614
iORL000405	Cydia pomonella	Lepidoptera	Putative Chemosensory Receptors of the Codling Moth, Cydia pomonella, Identified by Antennal Transcriptome Analysis|Bengtsson,J.M., Trona,F., Montagne,N., Anfora,G., Ignell,R., Witzgall,P. and Jacquin-Joly,E.|PLoS ONE 7 (2), E31620 (2012);The chemosensory receptors of codling moth Cydia pomonella-expression in larvae and adults|Walker,W.B. III, Gonzalez,F., Garczynski,S.F. and Witzgall,P.|Sci Rep…	4.4465	2.883	-11.2665	16.265	15.662	10.905	2777.96
iORL000406	Anoplophora chinensis	Coleoptera	Identification and Expression Patterns of Anoplophora chinensis (Forster) Chemosensory Receptor Genes from the Antennal Transcriptome|Sun,L., Zhang,Y.N., Qian,J.L., Kang,K., Zhang,X.Q., Deng,J.D., Tang,Y.P., Chen,C., Hansen,L., Xu,T., Zhang,Q.H. and Zhang,L.W.|Front Physiol 9, 90 (2018)	-4.2475	9.321	-5.8145	15.969	8.796	11.001	1545.23
iORL000407	Drosophila mojavensis	Diptera	Positive selection at sites of chemosensory genes is associated with the recent divergence and local ecological adaptation in cactophilic Drosophila|Diaz,F., Allan,C.W. and Matzkin,L.M.|BMC Evol. Biol. 18 (1), 144 (2018)	8.15	0.0095	-11.3265	18.22	18.187	17.069	5656.1
iORL000408	Bactrocera dorsalis	Diptera	Analyses of chemosensory genes provide insight into the evolution of behavioral differences to phytochemicals in Bactrocera species|Wu,Z., Cui,Y., Ma,J., Qu,M. and Lin,J.|Mol. Phylogenet. Evol. (2020) In press	4.6665	0.3555	-15.894	14.635	11.355	8.012	1331.43
iORL000409	Drosophila melanogaster	Diptera	Odorant receptor (Or) genes: polymorphism and divergence in the D. melanogaster and D. pseudoobscura lineages|Conceicao,I.C. and Aguade,M.|PLoS ONE 5 (10), E13389 (2010)	10.3995	4.5675	-11.021	10.953	9.947	13.092	1426.36
iORL000410	Schistocerca gregaria	Orthoptera	In Search for Pheromone Receptors: Certain Members of the Odorant Receptor Family in the Desert Locust Schistocerca gregaria (Orthoptera: Acrididae) Are Co-expressed with SNMP1|Pregitzer,P., Jiang,X., Grosse-Wilde,E., Breer,H., Krieger,J. and Fleischer,J.|Int. J. Biol. Sci. 13 (7), 911-922 (2017)	9.4745	3.824	-17.477	17.275	10.26	12.112	2146.74
iORL000411	Anoplophora chinensis	Coleoptera	Identification and Expression Patterns of Anoplophora chinensis (Forster) Chemosensory Receptor Genes from the Antennal Transcriptome|Sun,L., Zhang,Y.N., Qian,J.L., Kang,K., Zhang,X.Q., Deng,J.D., Tang,Y.P., Chen,C., Hansen,L., Xu,T., Zhang,Q.H. and Zhang,L.W.|Front Physiol 9, 90 (2018)	-15.165	-0.4855	6.051	13.234	6.467	10.104	864.74
iORL000412	Schistocerca gregaria	Orthoptera	In Search for Pheromone Receptors: Certain Members of the Odorant Receptor Family in the Desert Locust Schistocerca gregaria (Orthoptera: Acrididae) Are Co-expressed with SNMP1|Pregitzer,P., Jiang,X., Grosse-Wilde,E., Breer,H., Krieger,J. and Fleischer,J.|Int. J. Biol. Sci. 13 (7), 911-922 (2017)	-27.177	-20.9865	39.734	14.414	11.361	9.282	1519.99
iORL000413	Locusta migratoria	Orthoptera	Identification and functional analysis of olfactory receptor family reveal unusual characteristics of the olfactory system in the migratory locust|Wang,Z., Yang,P., Chen,D., Jiang,F., Li,Y., Wang,X. and Kang,L.|Cell. Mol. Life Sci. 72 (22), 4429-4443 (2015)	7.8865	13.397	-15.396	13.063	13.296	16.144	2803.97
iORL000414	Scaeva pyrastri	Diptera	Molecular Characterization and Sex Distribution of Chemosensory Receptor Gene Family Based on Transcriptome Analysis of Scaeva pyrastri|Li,X.M., Zhu,X.Y., He,P., Xu,L., Sun,L., Chen,L., Wang,Z.Q., Deng,D.G. and Zhang,Y.N.|PLoS ONE 11 (5), E0155323 (2016)	-13.077	-0.0805	14.948	16.382	12.429	12.532	2551.65
iORL000415	Scaeva pyrastri	Diptera	Molecular Characterization and Sex Distribution of Chemosensory Receptor Gene Family Based on Transcriptome Analysis of Scaeva pyrastri|Li,X.M., Zhu,X.Y., He,P., Xu,L., Sun,L., Chen,L., Wang,Z.Q., Deng,D.G. and Zhang,Y.N.|PLoS ONE 11 (5), E0155323 (2016)	22.5745	3.9135	-4.578	12.013	11.263	13.006	1759.74
iORL000416	Schistocerca gregaria	Orthoptera	In Search for Pheromone Receptors: Certain Members of the Odorant Receptor Family in the Desert Locust Schistocerca gregaria (Orthoptera: Acrididae) Are Co-expressed with SNMP1|Pregitzer,P., Jiang,X., Grosse-Wilde,E., Breer,H., Krieger,J. and Fleischer,J.|Int. J. Biol. Sci. 13 (7), 911-922 (2017)	10.126	-2.2735	-11.796	8.94	9.451	14.042	1186.42
iORL000417	Drosophila melanogaster	Diptera	Odorant receptor (Or) genes: polymorphism and divergence in the D. melanogaster and D. pseudoobscura lineages|Conceicao,I.C. and Aguade,M.|PLoS ONE 5 (10), E13389 (2010)	9.7895	3.4215	-15.17	10.629	14.647	12.576	1957.86
iORL000418	Drosophila arizonae	Diptera	Positive selection at sites of chemosensory genes is associated with the recent divergence and local ecological adaptation in cactophilic Drosophila|Diaz,F., Allan,C.W. and Matzkin,L.M.|BMC Evol. Biol. 18 (1), 144 (2018)	-10.9985	0.112	12.1995	18.075	16.38	13.807	4087.81
iORL000419	Drosophila simulans	Diptera	Tests for selection on chemosensory genes based on polymorphism and divergence in Drosophila melanogaster and D. simulans|Gardiner,A., Wengraf,D., Lu,J., Jordan,W.C., Ritchie,M.G. and Butlin,R.K.|Unpublished	-9.426	-10.303	30.277	8.706	10.556	12.612	1159.04
iORL000420	Drosophila simulans	Diptera	Tests for selection on chemosensory genes based on polymorphism and divergence in Drosophila melanogaster and D. simulans|Gardiner,A., Wengraf,D., Lu,J., Jordan,W.C., Ritchie,M.G. and Butlin,R.K.|Unpublished	4.35	-5.8665	13.9685	7.472	12.079	11.173	1008.41
iORL000421	Drosophila persimilis	Diptera	High incidence of interchromosomal transpositions in the evolutionary history of a subset of or genes in Drosophila|Conceicao,I.C. and Aguade,M.|J. Mol. Evol. 66 (4), 325-332 (2008)	-12.7065	-5.9705	11.12	9.579	13.909	9.638	1284.11
iORL000422	Anoplophora chinensis	Coleoptera	Identification and Expression Patterns of Anoplophora chinensis (Forster) Chemosensory Receptor Genes from the Antennal Transcriptome|Sun,L., Zhang,Y.N., Qian,J.L., Kang,K., Zhang,X.Q., Deng,J.D., Tang,Y.P., Chen,C., Hansen,L., Xu,T., Zhang,Q.H. and Zhang,L.W.|Front Physiol 9, 90 (2018)	-8.436	-1.9545	13.306	12.578	11.127	11.058	1547.62
iORL000423	Schistocerca gregaria	Orthoptera	In Search for Pheromone Receptors: Certain Members of the Odorant Receptor Family in the Desert Locust Schistocerca gregaria (Orthoptera: Acrididae) Are Co-expressed with SNMP1|Pregitzer,P., Jiang,X., Grosse-Wilde,E., Breer,H., Krieger,J. and Fleischer,J.|Int. J. Biol. Sci. 13 (7), 911-922 (2017)	-3.6865	5.899	-10.105	16.597	10.804	20.566	3687.75
iORL000424	Campoletis chlorideae	Hymenoptera	An odorant receptor mediates the attractiveness of cis-jasmone to Campoletis chlorideae, the endoparasitoid of Helicoverpa armigera|Sun,Y.L., Dong,J.F., Ning,C., Ding,P.P., Huang,L.Q., Sun,J.G. and Wang,C.Z.|Insect Mol. Biol. (2018) In press	-5.1915	0.052	10.4405	14.619	10.328	10.195	1539.29
iORL000425	Cydia fagiglandana	Lepidoptera	Antennal transcriptomes of three tortricid moths reveal putative conserved chemosensory receptors for social and habitat olfactory cues|Gonzalez,F., Witzgall,P. and Walker,W.B.|Sci Rep 7, 41829 (2017)	5.2755	5.671	-12.107	13.053	12.604	13.586	2235.17
iORL000426	Campoletis chlorideae	Hymenoptera	An odorant receptor mediates the attractiveness of cis-jasmone to Campoletis chlorideae, the endoparasitoid of Helicoverpa armigera|Sun,Y.L., Dong,J.F., Ning,C., Ding,P.P., Huang,L.Q., Sun,J.G. and Wang,C.Z.|Insect Mol. Biol. (2018) In press	3.1045	-11.2105	-4.4085	7.087	7.459	5.055	267.212
iORL000427	Culex quinquefasciatus	Diptera	Odorant reception in Culex mosquitoes|Pelletier,J. and Leal,W.S.|Unpublished	-8.48	-8.217	12.9935	15.738	12.37	12.219	2378.78
iORL000428	Peridroma saucia	Lepidoptera		20.1635	-2.82	-11.117	23.887	10.382	12.166	3017.09
iORL000429	Aedes albopictus	Diptera	Molecular and Functional Characterization of the Odorant Receptor2 (OR2) in the Tiger Mosquito Aedes albopictus|Scialo,F., Hansson,B.S., Giordano,E., Polito,C.L. and Digilio,F.A.|PLoS ONE 7 (5), E36538 (2012)	-6.989	-8.9955	9.8735	15.658	11.379	14.803	2637.48
iORL000430	Conopomorpha sinensis	Lepidoptera	Analysis of the Antennal Transcriptome and Chemosensory-related Genes of Conopomorpha sinensis Bradley (Lepidoptera: Gracilariidae)|Li,P., Liu,Y., Wang,S. and Sun,H.|Unpublished	7.491	6.256	-7.789	11.564	14.034	17.264	2801.76
iORL000431	Ostrinia palustralis	Lepidoptera	Broadly and narrowly tuned odorant receptors are involved in female sex pheromone reception in Ostrinia moths|Miura,N., Nakagawa,T., Touhara,K. and Ishikawa,Y.|Insect Biochem. Mol. Biol. 40 (1), 64-73 (2010);Sex-Linked Pheromone Receptor Genes of the European Corn Borer, Ostrinia nubilalis, Are in Tandem Arrays|Yasukochi,Y., Miura,N., Nakano,R., Sahara,K. and Ishikawa,Y.|PLoS ONE 6 (4), E18843 (2…	5.392	6.2245	-13.0895	20.356	16.647	19.851	6726.83
iORL000432	Cnaphalocrocis medinalis	Lepidoptera	Identification and Comparative Expression Profiles of Chemoreception Genes Revealed from Major Chemoreception Organs of the Rice Leaf Folder, Cnaphalocrocis medinalis (Lepidoptera: Pyralidae)|Zeng,F.F., Zhao,Z.F., Yan,M.J., Zhou,W., Zhang,Z., Zhang,A., Lu,Z.X. and Wang,M.Q.|PLoS ONE 10 (12), E0144267 (2015)	6.9615	9.771	-10.435	13.141	9.834	14.554	1880.78
iORL000433	Drosophila melanogaster	Diptera	Odorant receptor (Or) genes: polymorphism and divergence in the D. melanogaster and D. pseudoobscura lineages|Conceicao,I.C. and Aguade,M.|PLoS ONE 5 (10), E13389 (2010)	-10.3555	0.706	12.565	15.237	20.06	18.672	5707.17
iORL000434	Schistocerca gregaria	Orthoptera	In Search for Pheromone Receptors: Certain Members of the Odorant Receptor Family in the Desert Locust Schistocerca gregaria (Orthoptera: Acrididae) Are Co-expressed with SNMP1|Pregitzer,P., Jiang,X., Grosse-Wilde,E., Breer,H., Krieger,J. and Fleischer,J.|Int. J. Biol. Sci. 13 (7), 911-922 (2017)	-21.0505	-0.109	9.678	11.531	8.69	13.538	1356.56
iORL000435	Ceracris kiangsu	Orthoptera	Identification and Expression Profiles Analysis of Chemosensory Genes from the Antennal Transcriptome of Ceracris kiangsu Tsai (Orthoptera: Acrididae)|Li,R. and Jiang,G.-f.|Unpublished	-36.9845	-2.3495	5.198	14.299	14.323	9.346	1914.1
iORL000436	Colaphellus bowringi	Coleoptera	Candidate chemosensory genes identified in Colaphellus bowringi by antennal transcriptome analysis|Li,X.M., Zhu,X.Y., Wang,Z.Q., Wang,Y., He,P., Chen,G., Sun,L., Deng,D.G. and Zhang,Y.N.|BMC Genomics 16 (1), 1028 (2015)	-10.7585	-3.5715	9.309	12.627	14.241	11.756	2113.97
iORL000437	Dioryctria abietella	Lepidoptera		-7.6845	12.158	-7.0865	9.817	5.36	12.191	641.478
iORL000438	Culex pipiens complex sp. YL-2011	Diptera	High degree of single nucleotide polymorphisms in California Culex pipiens (Diptera: Culicidae) sensu lato|Lee,Y., Seifert,S.N., Nieman,C.C., McAbee,R.D., Goodell,P., Fryxell,R.T., Lanzaro,G.C. and Cornel,A.J.|J. Med. Entomol. 49 (2), 299-306 (2012)	-12.3145	8.424	5.272	13.773	10.952	17.234	2599.59
iORL000439	Philotrypesis sp. BL-2007	Hymenoptera	Expression and evolution divergence of the non-conventional olfactory receptor in four species of fig wasp associated with one species of fig|Lu,B. and Huang,D.W.|Unpublished	-2.4155	-10.712	17.02	19.465	10.274	16.282	3256.12
iORL000440	Drosophila simulans	Diptera	Tests for selection on chemosensory genes based on polymorphism and divergence in Drosophila melanogaster and D. simulans|Gardiner,A., Wengraf,D., Lu,J., Jordan,W.C., Ritchie,M.G. and Butlin,R.K.|Unpublished	-19.779	-11.41	26.641	8.762	7.966	7.872	549.449
iORL000441	Athetis lepigone	Lepidoptera	Molecular identification and sex distribution of two chemosensory receptor families in Athetis lepigone by antennal transcriptome analysis|Zhang,Y.-N., Ma,J.-F., Sun,L., Dong,Z.-P., Li,Z.-Q., Zhu,X.-Y., Wang,Y., Wang,L., Deng,D.-G. and Li,J.-B.|J. Asia Pac. Entomol. 19, 571-580 (2016)	20.668	-1.6535	-2.535	7.988	11.041	15.416	1359.61
iORL000442	Schistocerca gregaria	Orthoptera	In Search for Pheromone Receptors: Certain Members of the Odorant Receptor Family in the Desert Locust Schistocerca gregaria (Orthoptera: Acrididae) Are Co-expressed with SNMP1|Pregitzer,P., Jiang,X., Grosse-Wilde,E., Breer,H., Krieger,J. and Fleischer,J.|Int. J. Biol. Sci. 13 (7), 911-922 (2017)	-16.665	7.194	-0.1755	9.194	8.902	15.705	1285.36
iORL000443	Ceracris kiangsu	Orthoptera	Identification and Expression Profiles Analysis of Chemosensory Genes from the Antennal Transcriptome of Ceracris kiangsu Tsai (Orthoptera: Acrididae)|Li,R. and Jiang,G.-f.|Unpublished	8.7325	10.677	-19.43	30.491	16.672	14.558	7400.49
iORL000444	Athetis dissimilis	Lepidoptera	Identification of Putative Chemosensory Receptor Genes from the Athetis dissimilis Antennal Transcriptome|Dong,J., Song,Y., Li,W., Shi,J. and Wang,Z.|plos one 11 (1), E0147768 (2016)	8.135	2.2305	-14.6145	14.396	12.063	13.487	2342.12
iORL000445	Drosophila simulans	Diptera	Tests for selection on chemosensory genes based on polymorphism and divergence in Drosophila melanogaster and D. simulans|Gardiner,A., Wengraf,D., Lu,J., Jordan,W.C., Ritchie,M.G. and Butlin,R.K.|Unpublished	3.688	-11.2285	-3.118	18.736	13.229	10.616	2631.26
iORL000446	Culex pipiens complex sp. YL-2011	Diptera	High degree of single nucleotide polymorphisms in California Culex pipiens (Diptera: Culicidae) sensu lato|Lee,Y., Seifert,S.N., Nieman,C.C., McAbee,R.D., Goodell,P., Fryxell,R.T., Lanzaro,G.C. and Cornel,A.J.|J. Med. Entomol. 49 (2), 299-306 (2012)	-7.5545	7.679	5.818	19.757	12.224	17.228	4160.72
iORL000447	Schistocerca gregaria	Orthoptera	In Search for Pheromone Receptors: Certain Members of the Odorant Receptor Family in the Desert Locust Schistocerca gregaria (Orthoptera: Acrididae) Are Co-expressed with SNMP1|Pregitzer,P., Jiang,X., Grosse-Wilde,E., Breer,H., Krieger,J. and Fleischer,J.|Int. J. Biol. Sci. 13 (7), 911-922 (2017)	-17.9715	8.206	-13.1925	11.793	8.476	10.417	1041.25
iORL000448	Ceracris kiangsu	Orthoptera	Identification and Expression Profiles Analysis of Chemosensory Genes from the Antennal Transcriptome of Ceracris kiangsu Tsai (Orthoptera: Acrididae)|Li,R. and Jiang,G.-f.|Unpublished	9.32	6.1585	-12.1985	20.88	15.935	12.813	4263.17
iORL000449	Sesamia inferens	Lepidoptera	Differential expression patterns in chemosensory and non-chemosensory tissues of putative chemosensory genes identified by transcriptome analysis of insect pest the purple stem borer Sesamia inferens (Walker)|Zhang,Y.N., Jin,J.Y., Jin,R., Xia,Y.H., Zhou,J.J., Deng,J.Y. and Dong,S.L.|PLoS ONE 8 (7), E69715 (2013)	4.559	9.576	-36.7815	8.224	10.668	17.155	1505.06
iORL000450	Colaphellus bowringi	Coleoptera	Candidate chemosensory genes identified in Colaphellus bowringi by antennal transcriptome analysis|Li,X.M., Zhu,X.Y., Wang,Z.Q., Wang,Y., He,P., Chen,G., Sun,L., Deng,D.G. and Zhang,Y.N.|BMC Genomics 16 (1), 1028 (2015)	9.1625	1.59	-11.038	11.683	11.886	13.326	1850.5
iORL000451	Oedaleus infernalis	Orthoptera	Transcriptome analysis and expression profiles of olfactory relative protein genes in Oedaleus infernalis|Zhang,Y. and Pang,B.|Unpublished	-17.2815	-1.5705	9.083	17.255	8.117	9.932	1391.06
iORL000452	Ceracris kiangsu	Orthoptera	Identification and Expression Profiles Analysis of Chemosensory Genes from the Antennal Transcriptome of Ceracris kiangsu Tsai (Orthoptera: Acrididae)|Li,R. and Jiang,G.-f.|Unpublished	-16.7815	-12.3605	-3.689	11.573	19.649	11.328	2575.95
iORL000453	Athetis dissimilis	Lepidoptera	Identification of Putative Chemosensory Receptor Genes from the Athetis dissimilis Antennal Transcriptome|Dong,J., Song,Y., Li,W., Shi,J. and Wang,Z.|plos one 11 (1), E0147768 (2016)	17.2015	13.816	-13.5505	14.519	11.776	11.589	1981.43
iORL000454	Drosophila simulans	Diptera	Tests for selection on chemosensory genes based on polymorphism and divergence in Drosophila melanogaster and D. simulans|Gardiner,A., Wengraf,D., Lu,J., Jordan,W.C., Ritchie,M.G. and Butlin,R.K.|Unpublished	11.3515	-6.944	-17.878	8.929	9.288	7.5	621.99
iORL000455	Campoletis chlorideae	Hymenoptera	An odorant receptor mediates the attractiveness of cis-jasmone to Campoletis chlorideae, the endoparasitoid of Helicoverpa armigera|Sun,Y.L., Dong,J.F., Ning,C., Ding,P.P., Huang,L.Q., Sun,J.G. and Wang,C.Z.|Insect Mol. Biol. (2018) In press	-17.622	-6	10.268	11.23	10.71	12.134	1459.39
iORL000456	Cydia pomonella	Lepidoptera	Putative Chemosensory Receptors of the Codling Moth, Cydia pomonella, Identified by Antennal Transcriptome Analysis|Bengtsson,J.M., Trona,F., Montagne,N., Anfora,G., Ignell,R., Witzgall,P. and Jacquin-Joly,E.|PLoS ONE 7 (2), E31620 (2012);The chemosensory receptors of codling moth Cydia pomonella-expression in larvae and adults|Walker,W.B. III, Gonzalez,F., Garczynski,S.F. and Witzgall,P.|Sci Rep…	12.3845	11.7	-10.112	18.945	22.556	22.852	9765.18
iORL000457	Drosophila melanogaster	Diptera	Odorant receptor (Or) genes: polymorphism and divergence in the D. melanogaster and D. pseudoobscura lineages|Conceicao,I.C. and Aguade,M.|PLoS ONE 5 (10), E13389 (2010)	-7.647	2.0325	10.9375	12.542	17.437	16.393	3585.05
iORL000458	Locusta migratoria	Orthoptera	Identification and functional analysis of olfactory receptor family reveal unusual characteristics of the olfactory system in the migratory locust|Wang,Z., Yang,P., Chen,D., Jiang,F., Li,Y., Wang,X. and Kang,L.|Cell. Mol. Life Sci. 72 (22), 4429-4443 (2015)	-8.156	-0.4315	16.731	13.82	13.343	14.092	2598.56
iORL000459	Drosophila melanogaster	Diptera	Odorant receptor (Or) genes: polymorphism and divergence in the D. melanogaster and D. pseudoobscura lineages|Conceicao,I.C. and Aguade,M.|PLoS ONE 5 (10), E13389 (2010)	-12.6585	-8.052	13.1685	9.377	16.154	10.055	1523.09
iORL000460	Anoplophora chinensis	Coleoptera	Antennal transcriptome analysis and expression profiles of olfactory genes in Anoplophora chinensis|Wang,J., Hu,P., Gao,P., Tao,J. and Luo,Y.|Sci Rep 7 (1), 15470 (2017)	-6.1535	-1.8085	8.021	10.321	10.389	17.466	1872.77
iORL000461	Drosophila melanogaster	Diptera	Tests for selection on chemosensory genes based on polymorphism and divergence in Drosophila melanogaster and D. simulans|Gardiner,A., Wengraf,D., Lu,J., Jordan,W.C., Ritchie,M.G. and Butlin,R.K.|Unpublished	34.65	3.424	-4.28	7.91	11.784	6.508	606.617
iORL000462	Drosophila melanogaster	Diptera	The genome sequence of Drosophila melanogaster|Adams,M.D., Celniker,S.E., Holt,R.A., Evans,C.A., Gocayne,J.D., Amanatides,P.G., Scherer,S.E., Li,P.W., Hoskins,R.A., Galle,R.F., George,R.A., Lewis,S.E., Richards,S., Ashburner,M., Henderson,S.N., Sutton,G.G., Wortman,J.R., Yandell,M.D., Zhang,Q., Chen,L.X., Brandon,R.C., Rogers,Y.H., Blazej,R.G., Champe,M., Pfeiffer,B.D., Wan,K.H., Doyle,C., Baxter…	30.701	-4.206	-1.8695	11.942	3.786	8.667	391.852
iORL000463	Epiphyas postvittana	Lepidoptera	Odorant receptors from the light brown apple moth (Epiphyas postvittana) recognize important volatile compounds produced by plants|Jordan,M.D., Anderson,A., Begum,D., Carraher,C., Authier,A., Marshall,S.D., Kiely,A., Gatehouse,L.N., Greenwood,D.R., Christie,D.L., Kralicek,A.V., Trowell,S.C. and Newcomb,R.D.|Chem. Senses 34 (5), 383-394 (2009)	-5.276	23.113	-1.0535	7.844	10.128	12.825	1018.87
iORL000464	Calliphora stygia	Diptera	Chemosensory genes identified in the antennal transcriptome of the blowfly Calliphora stygia|Leitch,O., Papanicolaou,A., Lennard,C., Kirkbride,K.P. and Anderson,A.|BMC Genomics 16, 255 (2015)	-0.4835	4.668	14.413	29.035	20.802	28.406	17156.8
iORL000465	Bactrocera dorsalis	Diptera	Discovery of Chemosensory Genes in the Oriental Fruit Fly, Bactrocera dorsalis|Wu,Z., Zhang,H., Bin,S., Wang,Z., He,H. and Lin,J.|Unpublished	-17.4495	3.563	9.826	12.585	17.68	14.92	3319.73
iORL000466	Culex pipiens complex sp. YL-2011	Diptera	High degree of single nucleotide polymorphisms in California Culex pipiens (Diptera: Culicidae) sensu lato|Lee,Y., Seifert,S.N., Nieman,C.C., McAbee,R.D., Goodell,P., Fryxell,R.T., Lanzaro,G.C. and Cornel,A.J.|J. Med. Entomol. 49 (2), 299-306 (2012)	-7.814	7.876	5.6625	19.958	12.198	17.269	4204.09
iORL000467	Chouioia cunea	Hymenoptera	Full-Length Transcriptome Survey and Expression Analysis of Parasitoid Wasp Chouioia cunea upon Exposure to 1-Dodecene|Pan,L., Guo,M., Jin,X., Sun,Z., Jiang,H., Han,J., Wang,Y., Yan,C. and Li,M.|Sci Rep 9 (1), 18167 (2019)	20.712	6.772	-13.586	17.91	7.506	7.75	1041.85
iORL000468	Drosophila mojavensis	Diptera	Positive selection at sites of chemosensory genes is associated with the recent divergence and local ecological adaptation in cactophilic Drosophila|Diaz,F., Allan,C.W. and Matzkin,L.M.|BMC Evol. Biol. 18 (1), 144 (2018)	8.5725	0.3265	-11.39	19.503	18.873	17.08	6286.81
iORL000469	Drosophila melanogaster	Diptera	Nucleotide and copy-number polymorphism at the odorant receptor genes Or22a and Or22b in Drosophila melanogaster|Aguade,M.|Mol. Biol. Evol. 26 (1), 61-70 (2009)	4.566	3.226	-13.969	14.66	14.958	14.656	3213.83
iORL000470	Anoplophora chinensis	Coleoptera	Identification and Expression Patterns of Anoplophora chinensis (Forster) Chemosensory Receptor Genes from the Antennal Transcriptome|Sun,L., Zhang,Y.N., Qian,J.L., Kang,K., Zhang,X.Q., Deng,J.D., Tang,Y.P., Chen,C., Hansen,L., Xu,T., Zhang,Q.H. and Zhang,L.W.|Front Physiol 9, 90 (2018)	-22.0895	-0.713	24.2755	16.841	18.662	15.557	4889.35
iORL000471	Athetis lepigone	Lepidoptera	Molecular identification and sex distribution of two chemosensory receptor families in Athetis lepigone by antennal transcriptome analysis|Zhang,Y.-N., Ma,J.-F., Sun,L., Dong,Z.-P., Li,Z.-Q., Zhu,X.-Y., Wang,Y., Wang,L., Deng,D.-G. and Li,J.-B.|J. Asia Pac. Entomol. 19, 571-580 (2016)	0.144	7.298	-1.673	11.944	8.358	6.476	646.479
iORL000472	Athetis dissimilis	Lepidoptera	Identification of Putative Chemosensory Receptor Genes from the Athetis dissimilis Antennal Transcriptome|Dong,J., Song,Y., Li,W., Shi,J. and Wang,Z.|plos one 11 (1), E0147768 (2016)	-12.5825	-2.6255	8.679	18.459	8.809	26.112	4245.94
iORL000473	Helicoverpa armigera	Lepidoptera	Identification and characterization of three chemosensory receptor families in the cotton bollworm Helicoverpa armigera|Liu,N.Y., Xu,W., Papanicolaou,A., Dong,S.L. and Anderson,A.|BMC Genomics 15 (1), 597 (2014)	-20.153	-3.6925	6.606	14.488	7.091	14.488	1488.41
iORL000474	Culex pipiens complex sp. YL-2011	Diptera	High degree of single nucleotide polymorphisms in California Culex pipiens (Diptera: Culicidae) sensu lato|Lee,Y., Seifert,S.N., Nieman,C.C., McAbee,R.D., Goodell,P., Fryxell,R.T., Lanzaro,G.C. and Cornel,A.J.|J. Med. Entomol. 49 (2), 299-306 (2012)	-24.137	0.4555	6.826	13.796	15.603	19.25	4143.72
iORL000475	Drosophila simulans	Diptera	Tests for selection on chemosensory genes based on polymorphism and divergence in Drosophila melanogaster and D. simulans|Gardiner,A., Wengraf,D., Lu,J., Jordan,W.C., Ritchie,M.G. and Butlin,R.K.|Unpublished	-8.1485	12.5315	25.7835	21.625	6.405	15.431	2137.32
iORL000476	Lobesia botrana	Lepidoptera	Analysis of the grapevine moth Lobesia botrana antennal transcriptome and expression of odorant-binding and chemosensory proteins|Rojas,V., Jimenez,H., Palma-Millanao,R., Gonzalez-Gonzalez,A., Machuca,J., Godoy,R., Ceballos,R., Mutis,A. and Venthur,H.|Comp. Biochem. Physiol. Part D Genomics Proteomics 27, 1-12 (2018)	0.1895	7.3775	-19.8575	24.713	23.519	28.659	16657.3
iORL000477	Campoletis chlorideae	Hymenoptera	An odorant receptor mediates the attractiveness of cis-jasmone to Campoletis chlorideae, the endoparasitoid of Helicoverpa armigera|Sun,Y.L., Dong,J.F., Ning,C., Ding,P.P., Huang,L.Q., Sun,J.G. and Wang,C.Z.|Insect Mol. Biol. (2018) In press	-24.3345	-3.2475	16.272	24.407	22.455	17.802	9756.55
iORL000478	Colaphellus bowringi	Coleoptera	Candidate chemosensory genes identified in Colaphellus bowringi by antennal transcriptome analysis|Li,X.M., Zhu,X.Y., Wang,Z.Q., Wang,Y., He,P., Chen,G., Sun,L., Deng,D.G. and Zhang,Y.N.|BMC Genomics 16 (1), 1028 (2015)	-34.935	5.42	16.4325	19.736	17.574	17.893	6206.01
iORL000479	Culex pipiens complex sp. YL-2011	Diptera	High degree of single nucleotide polymorphisms in California Culex pipiens (Diptera: Culicidae) sensu lato|Lee,Y., Seifert,S.N., Nieman,C.C., McAbee,R.D., Goodell,P., Fryxell,R.T., Lanzaro,G.C. and Cornel,A.J.|J. Med. Entomol. 49 (2), 299-306 (2012)	-8.81	8.7595	5.264	19.652	12.873	17.206	4352.77
iORL000480	Philotrypesis sp. BL-2007	Hymenoptera	Expression and evolution divergence of the non-conventional olfactory receptor in four species of fig wasp associated with one species of fig|Lu,B. and Huang,D.W.|Unpublished	-8.19	-9.579	19.477	16.12	16.032	16.502	4264.69
iORL000481	Locusta migratoria	Orthoptera	Identification and functional analysis of olfactory receptor family reveal unusual characteristics of the olfactory system in the migratory locust|Wang,Z., Yang,P., Chen,D., Jiang,F., Li,Y., Wang,X. and Kang,L.|Cell. Mol. Life Sci. 72 (22), 4429-4443 (2015)	-2.4255	3.3175	-32.4425	7.127	12.573	12.019	1076.99
iORL000482	Lampronia capitella	Lepidoptera	Functional characterization of odorant receptors from Lampronia capitella suggests a non-ditrysian origin of the lepidopteran pheromone receptor clade|Yuvaraj,J.K., Andersson,M.N., Corcoran,J.A., Anderbrant,O. and Lofstedt,C.|Insect Biochem. Mol. Biol. (2018) In press	17.544	10.6775	-19.5355	15.73	14.611	12.855	2954.48
iORL000483	Drosophila mojavensis	Diptera	Positive selection at sites of chemosensory genes is associated with the recent divergence and local ecological adaptation in cactophilic Drosophila|Diaz,F., Allan,C.W. and Matzkin,L.M.|BMC Evol. Biol. 18 (1), 144 (2018)	10.9415	3.21	-14.9285	11.743	14.676	12.161	2095.83
iORL000484	Peridroma saucia	Lepidoptera		2.8015	4.2685	-10.2785	12.425	15.795	17.607	3455.41
iORL000485	Helicoverpa armigera	Lepidoptera	Identification and characterization of three chemosensory receptor families in the cotton bollworm Helicoverpa armigera|Liu,N.Y., Xu,W., Papanicolaou,A., Dong,S.L. and Anderson,A.|BMC Genomics 15 (1), 597 (2014)	-13.811	-1.292	12.9025	12.042	14.024	12.517	2113.83
iORL000486	Ostrinia ovalipennis	Lepidoptera	Broadly and narrowly tuned odorant receptors are involved in female sex pheromone reception in Ostrinia moths|Miura,N., Nakagawa,T., Touhara,K. and Ishikawa,Y.|Insect Biochem. Mol. Biol. 40 (1), 64-73 (2010);Sex-Linked Pheromone Receptor Genes of the European Corn Borer, Ostrinia nubilalis, Are in Tandem Arrays|Yasukochi,Y., Miura,N., Nakano,R., Sahara,K. and Ishikawa,Y.|PLoS ONE 6 (4), E18843 (2…	-16.3015	-3.224	19.6145	22.639	15.4	11.645	4059.91
iORL000487	Drosophila simulans	Diptera	Tests for selection on chemosensory genes based on polymorphism and divergence in Drosophila melanogaster and D. simulans|Gardiner,A., Wengraf,D., Lu,J., Jordan,W.C., Ritchie,M.G. and Butlin,R.K.|Unpublished	-7.9945	13.337	25.1805	20.453	5.762	15.693	1849.42
iORL000488	Campoletis chlorideae	Hymenoptera	An odorant receptor mediates the attractiveness of cis-jasmone to Campoletis chlorideae, the endoparasitoid of Helicoverpa armigera|Sun,Y.L., Dong,J.F., Ning,C., Ding,P.P., Huang,L.Q., Sun,J.G. and Wang,C.Z.|Insect Mol. Biol. (2018) In press	8.354	1.2335	-11.241	15.582	13.691	15.602	3328.42
iORL000489	Campoletis chlorideae	Hymenoptera	An odorant receptor mediates the attractiveness of cis-jasmone to Campoletis chlorideae, the endoparasitoid of Helicoverpa armigera|Sun,Y.L., Dong,J.F., Ning,C., Ding,P.P., Huang,L.Q., Sun,J.G. and Wang,C.Z.|Insect Mol. Biol. (2018) In press	-23.0045	-2.075	18.9905	9.783	11.748	8.065	926.91
iORL000490	Athetis lepigone	Lepidoptera	Molecular identification and sex distribution of two chemosensory receptor families in Athetis lepigone by antennal transcriptome analysis|Zhang,Y.-N., Ma,J.-F., Sun,L., Dong,Z.-P., Li,Z.-Q., Zhu,X.-Y., Wang,Y., Wang,L., Deng,D.-G. and Li,J.-B.|J. Asia Pac. Entomol. 19, 571-580 (2016)	-8.711	0.356	8.3105	14.928	12.37	12.147	2243.05
iORL000491	Bactrocera minax	Diptera	Identification and expression analysis of chemosensory genes in citrus fruit fly Bactrocera minax|Lu,Y., Yu,T. and Cheng,J.|Unpublished	5.265	-0.9305	-12.156	19.9	20.579	17.76	7273.11
iORL000492	Cnaphalocrocis medinalis	Lepidoptera	Identification and Comparative Expression Profiles of Chemoreception Genes Revealed from Major Chemoreception Organs of the Rice Leaf Folder, Cnaphalocrocis medinalis (Lepidoptera: Pyralidae)|Zeng,F.F., Zhao,Z.F., Yan,M.J., Zhou,W., Zhang,Z., Zhang,A., Lu,Z.X. and Wang,M.Q.|PLoS ONE 10 (12), E0144267 (2015)	-5.8045	-1.4565	-4.4615	10.933	9.289	10.223	1038.21
iORL000493	Conopomorpha sinensis	Lepidoptera	Analysis of the Antennal Transcriptome and Chemosensory-related Genes of Conopomorpha sinensis Bradley (Lepidoptera: Gracilariidae)|Li,P., Liu,Y., Wang,S. and Sun,H.|Unpublished	14.132	3.9535	0.3105	7.29	8.991	7.887	516.945
iORL000494	Drosophila simulans	Diptera	Tests for selection on chemosensory genes based on polymorphism and divergence in Drosophila melanogaster and D. simulans|Gardiner,A., Wengraf,D., Lu,J., Jordan,W.C., Ritchie,M.G. and Butlin,R.K.|Unpublished	9.003	3.5195	-9.8825	10.524	15.397	9.823	1591.7
iORL000495	Drosophila melanogaster	Diptera	Odorant receptor (Or) genes: polymorphism and divergence in the D. melanogaster and D. pseudoobscura lineages|Conceicao,I.C. and Aguade,M.|PLoS ONE 5 (10), E13389 (2010)	3.5905	4.2395	-15.517	11.609	13.023	26.34	3982.19
iORL000496	Cydia pomonella	Lepidoptera	Putative Chemosensory Receptors of the Codling Moth, Cydia pomonella, Identified by Antennal Transcriptome Analysis|Bengtsson,J.M., Trona,F., Montagne,N., Anfora,G., Ignell,R., Witzgall,P. and Jacquin-Joly,E.|PLoS ONE 7 (2), E31620 (2012);The chemosensory receptors of codling moth Cydia pomonella-expression in larvae and adults|Walker,W.B. III, Gonzalez,F., Garczynski,S.F. and Witzgall,P.|Sci Rep…	7.5485	18.081	-0.3575	9.767	11.228	12.571	1378.57
iORL000497	Ostrinia ovalipennis	Lepidoptera	Broadly and narrowly tuned odorant receptors are involved in female sex pheromone reception in Ostrinia moths|Miura,N., Nakagawa,T., Touhara,K. and Ishikawa,Y.|Insect Biochem. Mol. Biol. 40 (1), 64-73 (2010);Sex-Linked Pheromone Receptor Genes of the European Corn Borer, Ostrinia nubilalis, Are in Tandem Arrays|Yasukochi,Y., Miura,N., Nakano,R., Sahara,K. and Ishikawa,Y.|PLoS ONE 6 (4), E18843 (2…	11.226	-0.4175	-13.242	18.996	13.927	12.264	3244.53
iORL000498	Athetis lepigone	Lepidoptera	Molecular identification and sex distribution of two chemosensory receptor families in Athetis lepigone by antennal transcriptome analysis|Zhang,Y.-N., Ma,J.-F., Sun,L., Dong,Z.-P., Li,Z.-Q., Zhu,X.-Y., Wang,Y., Wang,L., Deng,D.-G. and Li,J.-B.|J. Asia Pac. Entomol. 19, 571-580 (2016)	-15.177	-1.655	10.2705	8.594	9.046	8.369	650.614
iORL000499	Microplitis mediator	Hymenoptera	Identification and Expression Analysis of Putative Chemosensory Receptor Genes in Microplitis mediator by Antennal Transcriptome Screening|Wang,S.N., Peng,Y., Lu,Z.Y., Dhiloo,K.H., Gu,S.H., Li,R.J., Zhou,J.J., Zhang,Y.J. and Guo,Y.Y.|Int. J. Biol. Sci. 11 (7), 737-751 (2015)	-8.425	-4.775	10.925	16.64	15.772	10.422	2735.21
iORL000500	Drosophila melanogaster	Diptera	Tests for selection on chemosensory genes based on polymorphism and divergence in Drosophila melanogaster and D. simulans|Gardiner,A., Wengraf,D., Lu,J., Jordan,W.C., Ritchie,M.G. and Butlin,R.K.|Unpublished	7.1935	3.6225	-12.165	15.381	18.619	14.428	4131.86
iORL000501	Conopomorpha sinensis	Lepidoptera	Analysis of the Antennal Transcriptome and Chemosensory-related Genes of Conopomorpha sinensis Bradley (Lepidoptera: Gracilariidae)|Li,P., Liu,Y., Wang,S. and Sun,H.|Unpublished	-5.08	-1.5135	-13.0425	17.62	15.815	11.713	3263.94
iORL000502	Chouioia cunea	Hymenoptera	Full-Length Transcriptome Survey and Expression Analysis of Parasitoid Wasp Chouioia cunea upon Exposure to 1-Dodecene|Pan,L., Guo,M., Jin,X., Sun,Z., Jiang,H., Han,J., Wang,Y., Yan,C. and Li,M.|Sci Rep 9 (1), 18167 (2019)	14.4545	6.309	-18.113	11.053	14.534	17.634	2832.8
iORL000503	Drosophila melanogaster	Diptera	Tests for selection on chemosensory genes based on polymorphism and divergence in Drosophila melanogaster and D. simulans|Gardiner,A., Wengraf,D., Lu,J., Jordan,W.C., Ritchie,M.G. and Butlin,R.K.|Unpublished	-8.7925	10.5195	6.515	11.927	10.173	8.596	1042.98
iORL000504	Cydia nigricana	Lepidoptera	Antennal transcriptomes of three tortricid moths reveal putative conserved chemosensory receptors for social and habitat olfactory cues|Gonzalez,F., Witzgall,P. and Walker,W.B.|Sci Rep 7, 41829 (2017)	-18.2195	1.7325	8.864	12.553	13.799	13.778	2386.6
iORL000505	Drosophila pseudoobscura pseudoobscura	Diptera	Odorant receptor (Or) genes: polymorphism and divergence in the D. melanogaster and D. pseudoobscura lineages|Conceicao,I.C. and Aguade,M.|PLoS ONE 5 (10), E13389 (2010)	-40.2225	-13.6855	5.801	33.837	18.319	21.484	13317.1
iORL000506	Hedya nubiferana	Lepidoptera	Antennal transcriptomes of three tortricid moths reveal putative conserved chemosensory receptors for social and habitat olfactory cues|Gonzalez,F., Witzgall,P. and Walker,W.B.|Sci Rep 7, 41829 (2017)	9.182	7.793	-12.688	19.43	11.406	17.436	3864.13
iORL000507	Helicoverpa armigera	Lepidoptera	Identification and characterization of three chemosensory receptor families in the cotton bollworm Helicoverpa armigera|Liu,N.Y., Xu,W., Papanicolaou,A., Dong,S.L. and Anderson,A.|BMC Genomics 15 (1), 597 (2014)	12.366	1.484	-11.6295	20.062	12.442	12.855	3208.75
iORL000508	Peridroma saucia	Lepidoptera		3.281	7.036	-10.161	17.968	18.256	17.842	5852.59
iORL000509	Sesamia inferens	Lepidoptera	Cloning, expression and immunocytochemical localization of a odorant receptor protein gene of the purple stem borer, Sesamia inferens (Walker)|Gong,Z. and Zhu,Z.R.|Unpublished	13.9655	3.1405	-26.2535	13.293	16.795	17.127	3823.69
iORL000510	Colaphellus bowringi	Coleoptera	Candidate chemosensory genes identified in Colaphellus bowringi by antennal transcriptome analysis|Li,X.M., Zhu,X.Y., Wang,Z.Q., Wang,Y., He,P., Chen,G., Sun,L., Deng,D.G. and Zhang,Y.N.|BMC Genomics 16 (1), 1028 (2015)	-6.5115	-7.2235	-7.9315	14.177	7.869	13.559	1512.61
iORL000511	Drosophila simulans	Diptera	Tests for selection on chemosensory genes based on polymorphism and divergence in Drosophila melanogaster and D. simulans|Gardiner,A., Wengraf,D., Lu,J., Jordan,W.C., Ritchie,M.G. and Butlin,R.K.|Unpublished	-27.571	-3.2305	28.4345	13.154	11.191	13.661	2010.98
iORL000512	Drosophila mojavensis	Diptera	Positive selection at sites of chemosensory genes is associated with the recent divergence and local ecological adaptation in cactophilic Drosophila|Diaz,F., Allan,C.W. and Matzkin,L.M.|BMC Evol. Biol. 18 (1), 144 (2018)	5.6175	-0.7945	-11.058	17.635	20.027	19.116	6751.31
iORL000513	Microplitis mediator	Hymenoptera	Identification and Expression Analysis of Putative Chemosensory Receptor Genes in Microplitis mediator by Antennal Transcriptome Screening|Wang,S.N., Peng,Y., Lu,Z.Y., Dhiloo,K.H., Gu,S.H., Li,R.J., Zhou,J.J., Zhang,Y.J. and Guo,Y.Y.|Int. J. Biol. Sci. 11 (7), 737-751 (2015)	25.2195	2.177	1.3515	12.775	8.194	11.103	1162.24
iORL000514	Culex pipiens complex sp. YL-2011	Diptera	High degree of single nucleotide polymorphisms in California Culex pipiens (Diptera: Culicidae) sensu lato|Lee,Y., Seifert,S.N., Nieman,C.C., McAbee,R.D., Goodell,P., Fryxell,R.T., Lanzaro,G.C. and Cornel,A.J.|J. Med. Entomol. 49 (2), 299-306 (2012)	-22.1955	0.824	22.256	14.791	12.996	11.786	2265.54
iORL000515	Athetis lepigone	Lepidoptera	Molecular identification and sex distribution of two chemosensory receptor families in Athetis lepigone by antennal transcriptome analysis|Zhang,Y.-N., Ma,J.-F., Sun,L., Dong,Z.-P., Li,Z.-Q., Zhu,X.-Y., Wang,Y., Wang,L., Deng,D.-G. and Li,J.-B.|J. Asia Pac. Entomol. 19, 571-580 (2016)	8.2735	-0.062	-11.8025	15.841	19.088	12.159	3676.55
iORL000516	Drosophila simulans	Diptera	Odorant receptor (Or) genes: polymorphism and divergence in the D. melanogaster and D. pseudoobscura lineages|Conceicao,I.C. and Aguade,M.|PLoS ONE 5 (10), E13389 (2010)	24.3945	0.863	0.9955	16.631	14.664	15.463	3771.05
iORL000517	Cnaphalocrocis medinalis	Lepidoptera	Identification and Comparative Expression Profiles of Chemoreception Genes Revealed from Major Chemoreception Organs of the Rice Leaf Folder, Cnaphalocrocis medinalis (Lepidoptera: Pyralidae)|Zeng,F.F., Zhao,Z.F., Yan,M.J., Zhou,W., Zhang,Z., Zhang,A., Lu,Z.X. and Wang,M.Q.|PLoS ONE 10 (12), E0144267 (2015)	-13.849	4.1865	11.5745	10.902	13.517	13.893	2047.3
iORL000518	Campoletis chlorideae	Hymenoptera	An odorant receptor mediates the attractiveness of cis-jasmone to Campoletis chlorideae, the endoparasitoid of Helicoverpa armigera|Sun,Y.L., Dong,J.F., Ning,C., Ding,P.P., Huang,L.Q., Sun,J.G. and Wang,C.Z.|Insect Mol. Biol. (2018) In press	9.131	6.132	-15.7005	11.96	7.814	7.021	656.147
iORL000519	Drosophila mojavensis	Diptera	Positive selection at sites of chemosensory genes is associated with the recent divergence and local ecological adaptation in cactophilic Drosophila|Diaz,F., Allan,C.W. and Matzkin,L.M.|BMC Evol. Biol. 18 (1), 144 (2018)	8.4265	0.0395	-11.4275	16.385	18.889	15.999	4951.63
iORL000520	Drosophila mojavensis	Diptera	Positive selection at sites of chemosensory genes is associated with the recent divergence and local ecological adaptation in cactophilic Drosophila|Diaz,F., Allan,C.W. and Matzkin,L.M.|BMC Evol. Biol. 18 (1), 144 (2018)	-0.0165	6.6845	-12.6095	22.877	18.163	15.691	6519.83
iORL000521	Bactrocera minax	Diptera	Identification and expression analysis of chemosensory genes in citrus fruit fly Bactrocera minax|Lu,Y., Yu,T. and Cheng,J.|Unpublished	5.1085	-0.589	-7.8545	11.695	11.95	16.777	2344.67
iORL000522	Anopheles gambiae	Diptera	Evidence for X-linked introgression between molecular forms of Anopheles gambiae from Angola|Choi,K.S. and Townson,H.|Med. Vet. Entomol. 26 (2), 218-227 (2012)	-32.2895	9.8685	24.791	10.035	13.047	8.684	1136.96
iORL000523	Dendrolimus kikuchii	Lepidoptera	Antennal transcriptome analysis and comparison of olfactory genes in two sympatric defoliators, Dendrolimus houi and Dendrolimus kikuchii (Lepidoptera: Lasiocampidae)|Zhang,S., Zhang,Z., Wang,H. and Kong,X.|Insect Biochem. Mol. Biol. 52C, 69-81 (2014)	13.8995	0.3155	2.6315	24.141	23.655	25.515	14570.5
iORL000524	Protaetia brevitarsis	Coleoptera	Identification and expression analysis of candidate chemosensory receptors in the white-spotted flower chafer, Protaetia brevitarsis|Zhang,T.|Unpublished	9.258	0.3515	-13.314	13.704	12.601	14.072	2430.01
iORL000525	Calliphora stygia	Diptera	Chemosensory genes identified in the antennal transcriptome of the blowfly Calliphora stygia|Leitch,O., Papanicolaou,A., Lennard,C., Kirkbride,K.P. and Anderson,A.|BMC Genomics 16, 255 (2015)	-9.7335	-12.93	-5.081	11.121	12.11	10.79	1453.14
iORL000526	Drosophila melanogaster	Diptera	The genome sequence of Drosophila melanogaster|Adams,M.D., Celniker,S.E., Holt,R.A., Evans,C.A., Gocayne,J.D., Amanatides,P.G., Scherer,S.E., Li,P.W., Hoskins,R.A., Galle,R.F., George,R.A., Lewis,S.E., Richards,S., Ashburner,M., Henderson,S.N., Sutton,G.G., Wortman,J.R., Yandell,M.D., Zhang,Q., Chen,L.X., Brandon,R.C., Rogers,Y.H., Blazej,R.G., Champe,M., Pfeiffer,B.D., Wan,K.H., Doyle,C., Baxter…	4.0765	-18.395	-9.308	7.369	8.584	4.258	269.339
iORL000527	Drosophila melanogaster	Diptera	The genome sequence of Drosophila melanogaster|Adams,M.D., Celniker,S.E., Holt,R.A., Evans,C.A., Gocayne,J.D., Amanatides,P.G., Scherer,S.E., Li,P.W., Hoskins,R.A., Galle,R.F., George,R.A., Lewis,S.E., Richards,S., Ashburner,M., Henderson,S.N., Sutton,G.G., Wortman,J.R., Yandell,M.D., Zhang,Q., Chen,L.X., Brandon,R.C., Rogers,Y.H., Blazej,R.G., Champe,M., Pfeiffer,B.D., Wan,K.H., Doyle,C., Baxter…	-7.205	11.8165	26.046	19.878	6.905	15.332	2104.42
iORL000528	Chouioia cunea	Hymenoptera	Full-Length Transcriptome Survey and Expression Analysis of Parasitoid Wasp Chouioia cunea upon Exposure to 1-Dodecene|Pan,L., Guo,M., Jin,X., Sun,Z., Jiang,H., Han,J., Wang,Y., Yan,C. and Li,M.|Sci Rep 9 (1), 18167 (2019)	-0.332	-2.1575	-2.269	7.302	13.339	12.714	1238.36
iORL000529	Drosophila mojavensis	Diptera	Positive selection at sites of chemosensory genes is associated with the recent divergence and local ecological adaptation in cactophilic Drosophila|Diaz,F., Allan,C.W. and Matzkin,L.M.|BMC Evol. Biol. 18 (1), 144 (2018)	8.9035	-0.0305	-11.723	15.743	19.989	16.528	5201.13
iORL000530	Bactrocera dorsalis	Diptera	Discovery of Chemosensory Genes in the Oriental Fruit Fly, Bactrocera dorsalis|Wu,Z., Zhang,H., Bin,S., Wang,Z., He,H. and Lin,J.|Unpublished	-10.1025	-7.689	9.7495	16.345	11.418	13.145	2453.21
iORL000531	Anopheles gambiae	Diptera	Evidence for X-linked introgression between molecular forms of Anopheles gambiae from Angola|Choi,K.S. and Townson,H.|Med. Vet. Entomol. 26 (2), 218-227 (2012)	-29.1455	4.6055	19.108	16.275	11.831	16.614	3199.01
iORL000532	Drosophila melanogaster	Diptera	The genome sequence of Drosophila melanogaster|Adams,M.D., Celniker,S.E., Holt,R.A., Evans,C.A., Gocayne,J.D., Amanatides,P.G., Scherer,S.E., Li,P.W., Hoskins,R.A., Galle,R.F., George,R.A., Lewis,S.E., Richards,S., Ashburner,M., Henderson,S.N., Sutton,G.G., Wortman,J.R., Yandell,M.D., Zhang,Q., Chen,L.X., Brandon,R.C., Rogers,Y.H., Blazej,R.G., Champe,M., Pfeiffer,B.D., Wan,K.H., Doyle,C., Baxter…	6.1825	2.804	-12.6905	18.149	14.176	15.515	3991.7
iORL000533	Bactrocera dorsalis	Diptera	Analyses of chemosensory genes provide insight into the evolution of behavioral differences to phytochemicals in Bactrocera species|Wu,Z., Cui,Y., Ma,J., Qu,M. and Lin,J.|Mol. Phylogenet. Evol. (2020) In press	15.6535	4.5875	-6.145	16.685	12.419	10.612	2198.92
iORL000534	Culex pipiens complex sp. YL-2011	Diptera	High degree of single nucleotide polymorphisms in California Culex pipiens (Diptera: Culicidae) sensu lato|Lee,Y., Seifert,S.N., Nieman,C.C., McAbee,R.D., Goodell,P., Fryxell,R.T., Lanzaro,G.C. and Cornel,A.J.|J. Med. Entomol. 49 (2), 299-306 (2012)	-9.169	9.4225	4.275	20.744	13.065	16.006	4337.95
iORL000535	Drosophila melanogaster	Diptera	Odorant receptor (Or) genes: polymorphism and divergence in the D. melanogaster and D. pseudoobscura lineages|Conceicao,I.C. and Aguade,M.|PLoS ONE 5 (10), E13389 (2010)	12.0415	4.5405	-14.026	15.817	17.301	15.076	4125.53
iORL000536	Microplitis mediator	Hymenoptera	Identification and Expression Analysis of Putative Chemosensory Receptor Genes in Microplitis mediator by Antennal Transcriptome Screening|Wang,S.N., Peng,Y., Lu,Z.Y., Dhiloo,K.H., Gu,S.H., Li,R.J., Zhou,J.J., Zhang,Y.J. and Guo,Y.Y.|Int. J. Biol. Sci. 11 (7), 737-751 (2015)	9.1275	1.002	-11.865	15.701	12.568	14.72	2904.7
iORL000537	Athetis lepigone	Lepidoptera	Molecular identification and sex distribution of two chemosensory receptor families in Athetis lepigone by antennal transcriptome analysis|Zhang,Y.-N., Ma,J.-F., Sun,L., Dong,Z.-P., Li,Z.-Q., Zhu,X.-Y., Wang,Y., Wang,L., Deng,D.-G. and Li,J.-B.|J. Asia Pac. Entomol. 19, 571-580 (2016)	2.9885	4.068	-18.659	16.405	16.266	17.246	4601.97
iORL000538	Culex quinquefasciatus	Diptera	Mosquito odorant receptor for DEET and methyl jasmonate|Xu,P., Choo,Y.M., De La Rosa,A. and Leal,W.S.|Proc. Natl. Acad. Sci. U.S.A. 111 (46), 16592-16597 (2014)	7.759	3.533	-23.9185	13.218	19.536	26.117	6744.09
iORL000539	Drosophila pseudoobscura pseudoobscura	Diptera	Odorant receptor (Or) genes: polymorphism and divergence in the D. melanogaster and D. pseudoobscura lineages|Conceicao,I.C. and Aguade,M.|PLoS ONE 5 (10), E13389 (2010)	23.0235	-1.547	-22.5375	8.731	10.438	8.383	763.976
iORL000540	Anopheles gambiae	Diptera	Evidence for X-linked introgression between molecular forms of Anopheles gambiae from Angola|Choi,K.S. and Townson,H.|Med. Vet. Entomol. 26 (2), 218-227 (2012)	-14.8525	-0.8945	22.1335	12.755	8.171	6.621	690.047
iORL000541	Dendrolimus kikuchii	Lepidoptera	Antennal transcriptome analysis and comparison of olfactory genes in two sympatric defoliators, Dendrolimus houi and Dendrolimus kikuchii (Lepidoptera: Lasiocampidae)|Zhang,S., Zhang,Z., Wang,H. and Kong,X.|Insect Biochem. Mol. Biol. 52C, 69-81 (2014)	-23.114	-0.7015	18.791	9.752	13.949	13.644	1855.99
iORL000542	Conopomorpha sinensis	Lepidoptera	Analysis of the Antennal Transcriptome and Chemosensory-related Genes of Conopomorpha sinensis Bradley (Lepidoptera: Gracilariidae)|Li,P., Liu,Y., Wang,S. and Sun,H.|Unpublished	-14.6845	0.289	13.0565	21.497	12.234	15.571	4095.08
iORL000543	Protaetia brevitarsis	Coleoptera	Identification and expression analysis of candidate chemosensory receptors in the white-spotted flower chafer, Protaetia brevitarsis|Zhang,T.|Unpublished	6.9965	-0.148	-12.079	16.233	13.514	13.474	2955.82
iORL000544	Chouioia cunea	Hymenoptera	Full-Length Transcriptome Survey and Expression Analysis of Parasitoid Wasp Chouioia cunea upon Exposure to 1-Dodecene|Pan,L., Guo,M., Jin,X., Sun,Z., Jiang,H., Han,J., Wang,Y., Yan,C. and Li,M.|Sci Rep 9 (1), 18167 (2019)	-10.883	-4.1575	6.1985	10.446	8.879	12.749	1182.47
iORL000545	Drosophila melanogaster	Diptera	Odorant receptor (Or) genes: polymorphism and divergence in the D. melanogaster and D. pseudoobscura lineages|Conceicao,I.C. and Aguade,M.|PLoS ONE 5 (10), E13389 (2010)	9.9485	2.897	-14.844	11.149	14.552	12.708	2061.74
iORL000546	Bactrocera dorsalis	Diptera	Discovery of Chemosensory Genes in the Oriental Fruit Fly, Bactrocera dorsalis|Wu,Z., Zhang,H., Bin,S., Wang,Z., He,H. and Lin,J.|Unpublished	-7.8705	-5.932	-4.9235	13.485	10.366	8.923	1247.3
iORL000547	Cnaphalocrocis medinalis	Lepidoptera	Identification and Comparative Expression Profiles of Chemoreception Genes Revealed from Major Chemoreception Organs of the Rice Leaf Folder, Cnaphalocrocis medinalis (Lepidoptera: Pyralidae)|Zeng,F.F., Zhao,Z.F., Yan,M.J., Zhou,W., Zhang,Z., Zhang,A., Lu,Z.X. and Wang,M.Q.|PLoS ONE 10 (12), E0144267 (2015)	-1.4135	21.167	1.987	9.001	9.238	15.668	1302.81
iORL000548	Drosophila melanogaster	Diptera	Tests for selection on chemosensory genes based on polymorphism and divergence in Drosophila melanogaster and D. simulans|Gardiner,A., Wengraf,D., Lu,J., Jordan,W.C., Ritchie,M.G. and Butlin,R.K.|Unpublished	18.166	4.881	-21.2145	21.286	10.788	17.743	4074.38
iORL000549	Anopheles gambiae	Diptera	Evidence for X-linked introgression between molecular forms of Anopheles gambiae from Angola|Choi,K.S. and Townson,H.|Med. Vet. Entomol. 26 (2), 218-227 (2012)	-13.115	-1.8175	5.702	16.318	13.315	16.406	3564.6
iORL000550	Locusta migratoria	Orthoptera	Identification and functional analysis of olfactory receptor family reveal unusual characteristics of the olfactory system in the migratory locust|Wang,Z., Yang,P., Chen,D., Jiang,F., Li,Y., Wang,X. and Kang,L.|Cell. Mol. Life Sci. 72 (22), 4429-4443 (2015)	-16.8625	14.6245	8.7855	10.753	17.925	16.527	3185.53
iORL000551	Zeugodacus cucurbitae	Diptera	Analyses of chemosensory genes provide insight into the evolution of behavioral differences to phytochemicals in Bactrocera species|Wu,Z., Cui,Y., Ma,J., Qu,M. and Lin,J.|Mol. Phylogenet. Evol. (2020) In press	12.178	4.4505	-13.221	21.404	16.307	15.672	5470.08
iORL000552	Microplitis mediator	Hymenoptera	Identification and Expression Analysis of Putative Chemosensory Receptor Genes in Microplitis mediator by Antennal Transcriptome Screening|Wang,S.N., Peng,Y., Lu,Z.Y., Dhiloo,K.H., Gu,S.H., Li,R.J., Zhou,J.J., Zhang,Y.J. and Guo,Y.Y.|Int. J. Biol. Sci. 11 (7), 737-751 (2015)	2.7125	7.6105	-0.209	14.019	9.043	13.092	1659.71
iORL000553	Drosophila mojavensis	Diptera	Positive selection at sites of chemosensory genes is associated with the recent divergence and local ecological adaptation in cactophilic Drosophila|Diaz,F., Allan,C.W. and Matzkin,L.M.|BMC Evol. Biol. 18 (1), 144 (2018)	-1.795	8.3845	-13.993	23.888	12.827	16.1	4933.22
iORL000554	Dendrolimus kikuchii	Lepidoptera	Antennal transcriptome analysis and comparison of olfactory genes in two sympatric defoliators, Dendrolimus houi and Dendrolimus kikuchii (Lepidoptera: Lasiocampidae)|Zhang,S., Zhang,Z., Wang,H. and Kong,X.|Insect Biochem. Mol. Biol. 52C, 69-81 (2014)	-8.743	-6.2395	8.0755	9.924	12.373	13.677	1679.38
iORL000555	Holotrichia parallela	Coleoptera		7.7245	1.0645	-1.077	13.079	16.645	27.986	6092.52
iORL000556	Anopheles gambiae	Diptera	Evidence for X-linked introgression between molecular forms of Anopheles gambiae from Angola|Choi,K.S. and Townson,H.|Med. Vet. Entomol. 26 (2), 218-227 (2012)	-1.001	-0.901	-5.7825	10.496	10.052	10.729	1131.96
iORL000557	Athetis lepigone	Lepidoptera	Molecular identification and sex distribution of two chemosensory receptor families in Athetis lepigone by antennal transcriptome analysis|Zhang,Y.-N., Ma,J.-F., Sun,L., Dong,Z.-P., Li,Z.-Q., Zhu,X.-Y., Wang,Y., Wang,L., Deng,D.-G. and Li,J.-B.|J. Asia Pac. Entomol. 19, 571-580 (2016)	5.4675	4.9	-10.3165	12.749	15.21	16.285	3157.86
iORL000558	Anoplophora chinensis	Coleoptera	Antennal transcriptome analysis and expression profiles of olfactory genes in Anoplophora chinensis|Wang,J., Hu,P., Gao,P., Tao,J. and Luo,Y.|Sci Rep 7 (1), 15470 (2017)	13.935	1.057	-16.705	9.29	6.952	7.508	484.896
iORL000559	Drosophila melanogaster	Diptera	Tests for selection on chemosensory genes based on polymorphism and divergence in Drosophila melanogaster and D. simulans|Gardiner,A., Wengraf,D., Lu,J., Jordan,W.C., Ritchie,M.G. and Butlin,R.K.|Unpublished	-28.1135	5.543	11.7005	11.249	9.522	11.501	1231.89
iORL000560	Dendrolimus kikuchii	Lepidoptera	Antennal transcriptome analysis and comparison of olfactory genes in two sympatric defoliators, Dendrolimus houi and Dendrolimus kikuchii (Lepidoptera: Lasiocampidae)|Zhang,S., Zhang,Z., Wang,H. and Kong,X.|Insect Biochem. Mol. Biol. 52C, 69-81 (2014)	8.4095	-5.268	6.9065	9.937	9.478	15.297	1440.7
iORL000561	Holotrichia parallela	Coleoptera		-22.852	10.534	18.213	13.53	6.942	6.982	655.784
iORL000562	Chouioia cunea	Hymenoptera	Full-Length Transcriptome Survey and Expression Analysis of Parasitoid Wasp Chouioia cunea upon Exposure to 1-Dodecene|Pan,L., Guo,M., Jin,X., Sun,Z., Jiang,H., Han,J., Wang,Y., Yan,C. and Li,M.|Sci Rep 9 (1), 18167 (2019)	-5.837	8.341	7.075	16.164	7.544	10.718	1306.96
iORL000563	Athetis dissimilis	Lepidoptera	Identification of Putative Chemosensory Receptor Genes from the Athetis dissimilis Antennal Transcriptome|Dong,J., Song,Y., Li,W., Shi,J. and Wang,Z.|plos one 11 (1), E0147768 (2016)	0.3205	19.234	-4.409	14.237	14.784	11.632	2448.29
iORL000564	Subpsaltria yangi	Hemiptera	Identification of candidate olfactory genes in cicada Subpsaltria yangi by antennal transcriptome analysis|Qi,M., Wei,S. and Wei,C.|Comp. Biochem. Physiol. Part D Genomics Proteomics 28, 122-133 (2018)	7.923	4.3575	-5.6875	16.376	15.753	21.847	5635.89
iORL000565	Drosophila mojavensis	Diptera	Positive selection at sites of chemosensory genes is associated with the recent divergence and local ecological adaptation in cactophilic Drosophila|Diaz,F., Allan,C.W. and Matzkin,L.M.|BMC Evol. Biol. 18 (1), 144 (2018)	6.353	-1.317	-9.747	15.966	20.656	19.668	6486.37
iORL000566	Drosophila melanogaster	Diptera	Tests for selection on chemosensory genes based on polymorphism and divergence in Drosophila melanogaster and D. simulans|Gardiner,A., Wengraf,D., Lu,J., Jordan,W.C., Ritchie,M.G. and Butlin,R.K.|Unpublished	9.8925	1.8655	-9.0265	12.093	15.669	12.995	2462.36
iORL000567	Conopomorpha sinensis	Lepidoptera	Analysis of the Antennal Transcriptome and Chemosensory-related Genes of Conopomorpha sinensis Bradley (Lepidoptera: Gracilariidae)|Li,P., Liu,Y., Wang,S. and Sun,H.|Unpublished	2.94	4.588	-12.4915	10.402	13.1	14.911	2031.86
iORL000568	Anopheles gambiae	Diptera	Evidence for X-linked introgression between molecular forms of Anopheles gambiae from Angola|Choi,K.S. and Townson,H.|Med. Vet. Entomol. 26 (2), 218-227 (2012)	-8.6095	-8.085	1.5075	8.689	6.224	7.903	427.394
iORL000569	Cydia nigricana	Lepidoptera	Antennal transcriptomes of three tortricid moths reveal putative conserved chemosensory receptors for social and habitat olfactory cues|Gonzalez,F., Witzgall,P. and Walker,W.B.|Sci Rep 7, 41829 (2017)	-4.829	12.598	-4.4625	8.7	7.314	9.061	576.56
iORL000570	Apis cerana	Hymenoptera	Molecular Identification and Expressive Characterization of an Olfactory Co-Receptor Gene in the Asian Honeybee, Apis cerana cerana|Zhao,H., Gao,P., Zhang,C., Ma,W. and Jiang,Y.|J. Insect Sci. 13 (80), 1-14 (2013)	6.147	-2.2175	-5.425	17.982	16.035	20.43	5890.81
iORL000571	Drosophila mojavensis	Diptera	Positive selection at sites of chemosensory genes is associated with the recent divergence and local ecological adaptation in cactophilic Drosophila|Diaz,F., Allan,C.W. and Matzkin,L.M.|BMC Evol. Biol. 18 (1), 144 (2018)	-2.0445	7.403	-14.578	24.055	14.842	16.26	5805.21
iORL000572	Peridroma saucia	Lepidoptera		-20.067	-5.4335	20.4015	19.618	13.739	15.899	4285.27
iORL000573	Dendroctonus ponderosae	Coleoptera	Antennal transcriptome analysis of the chemosensory gene families in the tree killing bark beetles, Ips typographus and Dendroctonus ponderosae (Coleoptera: Curculionidae: Scolytinae)|Andersson,M.N., Grosse-Wilde,E., Keeling,C.I., Bengtsson,J.M., Yuen,M.M., Li,M., Hillbur,Y., Bohlmann,J., Hansson,B.S. and Schlyter,F.|BMC Genomics 14 (1), 198 (2013)	12.08	-1.3125	-11.4655	13.526	12.381	10.301	1725.06
iORL000574	Campoletis chlorideae	Hymenoptera	An odorant receptor mediates the attractiveness of cis-jasmone to Campoletis chlorideae, the endoparasitoid of Helicoverpa armigera|Sun,Y.L., Dong,J.F., Ning,C., Ding,P.P., Huang,L.Q., Sun,J.G. and Wang,C.Z.|Insect Mol. Biol. (2018) In press	61.4425	17.467	-6.0135	13.611	10.882	10.931	1619.03
iORL000575	Peridroma saucia	Lepidoptera		0.8385	-22.2635	-1.069	10.731	9.251	7.296	724.288
iORL000576	Locusta migratoria	Orthoptera	Identification and functional analysis of olfactory receptor family reveal unusual characteristics of the olfactory system in the migratory locust|Wang,Z., Yang,P., Chen,D., Jiang,F., Li,Y., Wang,X. and Kang,L.|Cell. Mol. Life Sci. 72 (22), 4429-4443 (2015)	-34.8235	-3.535	28.532	12.735	9.442	10	1202.43
iORL000577	Anopheles gambiae	Diptera	Evidence for X-linked introgression between molecular forms of Anopheles gambiae from Angola|Choi,K.S. and Townson,H.|Med. Vet. Entomol. 26 (2), 218-227 (2012)	3.547	-1.557	-2.551	13.072	9.932	11.484	1490.98
iORL000578	Campoletis chlorideae	Hymenoptera	An odorant receptor mediates the attractiveness of cis-jasmone to Campoletis chlorideae, the endoparasitoid of Helicoverpa armigera|Sun,Y.L., Dong,J.F., Ning,C., Ding,P.P., Huang,L.Q., Sun,J.G. and Wang,C.Z.|Insect Mol. Biol. (2018) In press	-6.7165	-13.229	9.3165	16.239	13.284	15.851	3419.35
iORL000579	Drosophila simulans	Diptera	Tests for selection on chemosensory genes based on polymorphism and divergence in Drosophila melanogaster and D. simulans|Gardiner,A., Wengraf,D., Lu,J., Jordan,W.C., Ritchie,M.G. and Butlin,R.K.|Unpublished	14.8095	-7.01	-9.2575	9.753	7.188	10.343	725.085
iORL000580	Colaphellus bowringi	Coleoptera	Candidate chemosensory genes identified in Colaphellus bowringi by antennal transcriptome analysis|Li,X.M., Zhu,X.Y., Wang,Z.Q., Wang,Y., He,P., Chen,G., Sun,L., Deng,D.G. and Zhang,Y.N.|BMC Genomics 16 (1), 1028 (2015)	9.325	5.8245	-4.486	15.852	21.885	21.142	7334.6
iORL000581	Ostrinia scapulalis	Lepidoptera	Broadly and narrowly tuned odorant receptors are involved in female sex pheromone reception in Ostrinia moths|Miura,N., Nakagawa,T., Touhara,K. and Ishikawa,Y.|Insect Biochem. Mol. Biol. 40 (1), 64-73 (2010);Sex-Linked Pheromone Receptor Genes of the European Corn Borer, Ostrinia nubilalis, Are in Tandem Arrays|Yasukochi,Y., Miura,N., Nakano,R., Sahara,K. and Ishikawa,Y.|PLoS ONE 6 (4), E18843 (2…	8.6365	1.1675	-13.857	11.941	18.289	15.586	3403.8
iORL000582	Apis cerana cerana	Hymenoptera		23.091	1.9245	-4.084	13.346	13.961	10.448	1946.7
iORL000583	Zeugodacus cucurbitae	Diptera	Analyses of chemosensory genes provide insight into the evolution of behavioral differences to phytochemicals in Bactrocera species|Wu,Z., Cui,Y., Ma,J., Qu,M. and Lin,J.|Mol. Phylogenet. Evol. (2020) In press	10.207	9.3085	-10.6775	16.776	17.965	12.857	3874.84
iORL000584	Galleria mellonella	Lepidoptera	Identification of putative chemosensory receptor genes from the antennae of the great wax moth, Galleria mellonella|Liu,S.|Unpublished	18.1035	4.4775	-11.4315	29.855	25.263	26.809	20220
iORL000585	Colaphellus bowringi	Coleoptera	Candidate chemosensory genes identified in Colaphellus bowringi by antennal transcriptome analysis|Li,X.M., Zhu,X.Y., Wang,Z.Q., Wang,Y., He,P., Chen,G., Sun,L., Deng,D.G. and Zhang,Y.N.|BMC Genomics 16 (1), 1028 (2015)	15.308	9.0295	-13.3485	19.498	14.943	20.127	5864.16
iORL000586	Locusta migratoria	Orthoptera	Identification and functional analysis of olfactory receptor family reveal unusual characteristics of the olfactory system in the migratory locust|Wang,Z., Yang,P., Chen,D., Jiang,F., Li,Y., Wang,X. and Kang,L.|Cell. Mol. Life Sci. 72 (22), 4429-4443 (2015)	-1.013	4.786	4.4515	8.058	9.448	10.963	834.624
iORL000587	Anopheles gambiae	Diptera	Evidence for X-linked introgression between molecular forms of Anopheles gambiae from Angola|Choi,K.S. and Townson,H.|Med. Vet. Entomol. 26 (2), 218-227 (2012)	-1.063	-2.294	-6.3075	10.734	9.904	11.285	1199.7
iORL000588	Athetis lepigone	Lepidoptera	Molecular identification and sex distribution of two chemosensory receptor families in Athetis lepigone by antennal transcriptome analysis|Zhang,Y.-N., Ma,J.-F., Sun,L., Dong,Z.-P., Li,Z.-Q., Zhu,X.-Y., Wang,Y., Wang,L., Deng,D.-G. and Li,J.-B.|J. Asia Pac. Entomol. 19, 571-580 (2016)	-14.0335	-4.2495	23.8495	10.077	11.439	9.957	1147.74
iORL000589	Campoletis chlorideae	Hymenoptera	An odorant receptor mediates the attractiveness of cis-jasmone to Campoletis chlorideae, the endoparasitoid of Helicoverpa armigera|Sun,Y.L., Dong,J.F., Ning,C., Ding,P.P., Huang,L.Q., Sun,J.G. and Wang,C.Z.|Insect Mol. Biol. (2018) In press	-15.5495	1.492	11.6305	13.299	10.728	14.995	2139.35
iORL000590	Agrotis segetum	Lepidoptera	Functional Evolution of a Multigene Family: Orthologous and Paralogous Pheromone Receptor Genes in the Turnip Moth, Agrotis segetum|Zhang,D.D. and Lofstedt,C.|PLoS ONE 8 (10), E77345 (2013)	-3.503	7.634	8.667	7.832	7.986	7.052	441.074
iORL000591	Anopheles gambiae	Diptera	Evidence for X-linked introgression between molecular forms of Anopheles gambiae from Angola|Choi,K.S. and Townson,H.|Med. Vet. Entomol. 26 (2), 218-227 (2012)	-14.1255	-1.6575	12.1525	9.643	8.429	16.179	1315.03
iORL000592	Oedaleus infernalis	Orthoptera	Transcriptome analysis and expression profiles of olfactory relative protein genes in Oedaleus infernalis|Zhang,Y. and Pang,B.|Unpublished	-8.357	9.7965	2.995	10.788	8.823	7.472	711.199
iORL000593	Campoletis chlorideae	Hymenoptera	An odorant receptor mediates the attractiveness of cis-jasmone to Campoletis chlorideae, the endoparasitoid of Helicoverpa armigera|Sun,Y.L., Dong,J.F., Ning,C., Ding,P.P., Huang,L.Q., Sun,J.G. and Wang,C.Z.|Insect Mol. Biol. (2018) In press	3.053	11.118	-11.029	14.684	9.064	16.574	2205.92
iORL000594	Chouioia cunea	Hymenoptera	Full-Length Transcriptome Survey and Expression Analysis of Parasitoid Wasp Chouioia cunea upon Exposure to 1-Dodecene|Pan,L., Guo,M., Jin,X., Sun,Z., Jiang,H., Han,J., Wang,Y., Yan,C. and Li,M.|Sci Rep 9 (1), 18167 (2019)	31.3245	19.106	-34.708	11.379	9.864	8.666	972.689
iORL000595	Dendrolimus kikuchii	Lepidoptera	Antennal transcriptome analysis and comparison of olfactory genes in two sympatric defoliators, Dendrolimus houi and Dendrolimus kikuchii (Lepidoptera: Lasiocampidae)|Zhang,S., Zhang,Z., Wang,H. and Kong,X.|Insect Biochem. Mol. Biol. 52C, 69-81 (2014)	13.611	4.621	-17.04	20.004	17.13	23.622	8094.5
iORL000596	Drosophila melanogaster	Diptera	Tests for selection on chemosensory genes based on polymorphism and divergence in Drosophila melanogaster and D. simulans|Gardiner,A., Wengraf,D., Lu,J., Jordan,W.C., Ritchie,M.G. and Butlin,R.K.|Unpublished	8.272	2.1015	-9.3485	10.456	15.815	9.273	1533.39
iORL000597	Drosophila simulans	Diptera	Tests for selection on chemosensory genes based on polymorphism and divergence in Drosophila melanogaster and D. simulans|Gardiner,A., Wengraf,D., Lu,J., Jordan,W.C., Ritchie,M.G. and Butlin,R.K.|Unpublished	-13.772	-2.4175	22.831	11.988	9.953	8.872	1058.57
iORL000598	Colaphellus bowringi	Coleoptera	Candidate chemosensory genes identified in Colaphellus bowringi by antennal transcriptome analysis|Li,X.M., Zhu,X.Y., Wang,Z.Q., Wang,Y., He,P., Chen,G., Sun,L., Deng,D.G. and Zhang,Y.N.|BMC Genomics 16 (1), 1028 (2015)	-15.3485	4.096	22.887	20.621	18.652	14.806	5694.71
iORL000599	Athetis lepigone	Lepidoptera	Molecular identification and sex distribution of two chemosensory receptor families in Athetis lepigone by antennal transcriptome analysis|Zhang,Y.-N., Ma,J.-F., Sun,L., Dong,Z.-P., Li,Z.-Q., Zhu,X.-Y., Wang,Y., Wang,L., Deng,D.-G. and Li,J.-B.|J. Asia Pac. Entomol. 19, 571-580 (2016)	10.438	3.5945	-11.771	10.16	12.521	15.326	1949.67
iORL000600	Microplitis mediator	Hymenoptera	Identification and Expression Analysis of Putative Chemosensory Receptor Genes in Microplitis mediator by Antennal Transcriptome Screening|Wang,S.N., Peng,Y., Lu,Z.Y., Dhiloo,K.H., Gu,S.H., Li,R.J., Zhou,J.J., Zhang,Y.J. and Guo,Y.Y.|Int. J. Biol. Sci. 11 (7), 737-751 (2015)	8.175	-5.4565	-5.29	10.202	9.745	10.148	1008.89
iORL000601	Drosophila melanogaster	Diptera	A spatial map of olfactory receptor expression in the Drosophila antenna|Vosshall,L.B., Amrein,H., Morozov,P.S., Rzhetsky,A. and Axel,R.|Cell 96 (5), 725-736 (1999)	-2.935	6.456	4.9605	14.65	9.268	8.631	1171.88
iORL000602	Peridroma saucia	Lepidoptera		10.6205	15.5745	5.061	23.265	7.941	10.764	1988.62
iORL000603	Drosophila arizonae	Diptera	Positive selection at sites of chemosensory genes is associated with the recent divergence and local ecological adaptation in cactophilic Drosophila|Diaz,F., Allan,C.W. and Matzkin,L.M.|BMC Evol. Biol. 18 (1), 144 (2018)	10.6155	5.4405	-14.8945	13.247	18.897	12.573	3147.37
iORL000604	Anopheles melas	Diptera	Evidence for X-linked introgression between molecular forms of Anopheles gambiae from Angola|Choi,K.S. and Townson,H.|Med. Vet. Entomol. 26 (2), 218-227 (2012)	-30.4915	5.4645	17.9515	17.309	12.589	15.875	3459.21
iORL000605	Chouioia cunea	Hymenoptera	Full-Length Transcriptome Survey and Expression Analysis of Parasitoid Wasp Chouioia cunea upon Exposure to 1-Dodecene|Pan,L., Guo,M., Jin,X., Sun,Z., Jiang,H., Han,J., Wang,Y., Yan,C. and Li,M.|Sci Rep 9 (1), 18167 (2019)	3.0765	-0.828	-4.5855	6.905	6.208	10.547	452.107
iORL000606	Microplitis mediator	Hymenoptera	Identification and Expression Analysis of Putative Chemosensory Receptor Genes in Microplitis mediator by Antennal Transcriptome Screening|Wang,S.N., Peng,Y., Lu,Z.Y., Dhiloo,K.H., Gu,S.H., Li,R.J., Zhou,J.J., Zhang,Y.J. and Guo,Y.Y.|Int. J. Biol. Sci. 11 (7), 737-751 (2015)	7.874	5.9025	-10.603	12.372	9.761	15.718	1898.15
iORL000607	Zeugodacus cucurbitae	Diptera	Analyses of chemosensory genes provide insight into the evolution of behavioral differences to phytochemicals in Bactrocera species|Wu,Z., Cui,Y., Ma,J., Qu,M. and Lin,J.|Mol. Phylogenet. Evol. (2020) In press	-4.265	-7.4135	-3.517	9.982	10.153	12.42	1258.73
iORL000608	Culex quinquefasciatus	Diptera	Mosquito odorant receptor for DEET and methyl jasmonate|Xu,P., Choo,Y.M., De La Rosa,A. and Leal,W.S.|Proc. Natl. Acad. Sci. U.S.A. 111 (46), 16592-16597 (2014)	15.524	4.635	-10.308	16.204	12.78	12.904	2672.25
iORL000609	Subpsaltria yangi	Hemiptera	Identification of candidate olfactory genes in cicada Subpsaltria yangi by antennal transcriptome analysis|Qi,M., Wei,S. and Wei,C.|Comp. Biochem. Physiol. Part D Genomics Proteomics 28, 122-133 (2018)	5.377	4.3745	-3.7425	13.932	11.853	15.959	2635.39
iORL000610	Drosophila melanogaster	Diptera	Odorant receptor (Or) genes: polymorphism and divergence in the D. melanogaster and D. pseudoobscura lineages|Conceicao,I.C. and Aguade,M.|PLoS ONE 5 (10), E13389 (2010)	15.922	15.9205	0.246	14.506	13.327	21.618	4179.21
iORL000611	Chouioia cunea	Hymenoptera	Full-Length Transcriptome Survey and Expression Analysis of Parasitoid Wasp Chouioia cunea upon Exposure to 1-Dodecene|Pan,L., Guo,M., Jin,X., Sun,Z., Jiang,H., Han,J., Wang,Y., Yan,C. and Li,M.|Sci Rep 9 (1), 18167 (2019)	10.983	4.63	-14.08	7.934	7.864	6.618	412.91
iORL000612	Peridroma saucia	Lepidoptera		6.5425	3.398	-16.5935	13.703	14.514	22.095	4394.36
iORL000613	Drosophila melanogaster	Diptera	Tests for selection on chemosensory genes based on polymorphism and divergence in Drosophila melanogaster and D. simulans|Gardiner,A., Wengraf,D., Lu,J., Jordan,W.C., Ritchie,M.G. and Butlin,R.K.|Unpublished	-12.29	11.698	-17.358	12.412	8.772	7.952	865.797
iORL000614	Conopomorpha sinensis	Lepidoptera	Analysis of the Antennal Transcriptome and Chemosensory-related Genes of Conopomorpha sinensis Bradley (Lepidoptera: Gracilariidae)|Li,P., Liu,Y., Wang,S. and Sun,H.|Unpublished	12.042	1.9725	-15.0325	29.046	22.405	18.737	12193.6
iORL000615	Cyrtorhinus lividipennis	Hemiptera	Identification and expression analysis of putative chemoreception genes from Cyrtorhinus lividipennis (Hemiptera: Miridae) antennal transcriptome|Wang,G.Y., Zhu,J.L., Zhou,W.W., Liu,S., Khairul,Q.M., Ansari,N.A. and Zhu,Z.R.|Sci Rep 8 (1), 12981 (2018)	22.3165	2.412	-27.334	19.639	12.524	10.248	2520.58
iORL000616	Drosophila pseudoobscura pseudoobscura	Diptera	Odorant receptor (Or) genes: polymorphism and divergence in the D. melanogaster and D. pseudoobscura lineages|Conceicao,I.C. and Aguade,M.|PLoS ONE 5 (10), E13389 (2010)	-4.716	2.589	25.2815	12.216	14.366	16.913	2968.15
iORL000617	Culex theileri	Diptera	Single nucleotide polymorphisms in Culex theileri theobald in Turkey|Demirci,B., Lee,Y., Lanzaro,G.C. and Alten,B.S.|Unpublished	-22.305	-0.124	17.9875	16.902	19.29	14.119	4603.34
iORL000618	Drosophila arizonae	Diptera	Positive selection at sites of chemosensory genes is associated with the recent divergence and local ecological adaptation in cactophilic Drosophila|Diaz,F., Allan,C.W. and Matzkin,L.M.|BMC Evol. Biol. 18 (1), 144 (2018)	2.4475	3.9825	-15.017	19.775	18.095	16.71	5979.31
iORL000619	Ostrinia zaguliaevi	Lepidoptera	Broadly and narrowly tuned odorant receptors are involved in female sex pheromone reception in Ostrinia moths|Miura,N., Nakagawa,T., Touhara,K. and Ishikawa,Y.|Insect Biochem. Mol. Biol. 40 (1), 64-73 (2010);Sex-Linked Pheromone Receptor Genes of the European Corn Borer, Ostrinia nubilalis, Are in Tandem Arrays|Yasukochi,Y., Miura,N., Nakano,R., Sahara,K. and Ishikawa,Y.|PLoS ONE 6 (4), E18843 (2…	6.917	0.6545	-9.7045	20.554	17.629	15.479	5608.75
iORL000620	Bactrocera minax	Diptera	Identification and expression analysis of chemosensory genes in citrus fruit fly Bactrocera minax|Lu,Y., Yu,T. and Cheng,J.|Unpublished	3.878	2.654	-15.5435	16.366	10.216	11.615	1941.97
iORL000621	Athetis dissimilis	Lepidoptera	Identification of Putative Chemosensory Receptor Genes from the Athetis dissimilis Antennal Transcriptome|Dong,J., Song,Y., Li,W., Shi,J. and Wang,Z.|plos one 11 (1), E0147768 (2016)	0.9545	6.0765	-11.7705	15.959	16.145	24.895	6414.4
iORL000622	Galleria mellonella	Lepidoptera	Identification of putative chemosensory receptor genes from the antennae of the great wax moth, Galleria mellonella|Liu,S.|Unpublished	-16.3745	-4.772	21.0675	12.513	13.03	9.575	1561.15
iORL000623	Chouioia cunea	Hymenoptera	Full-Length Transcriptome Survey and Expression Analysis of Parasitoid Wasp Chouioia cunea upon Exposure to 1-Dodecene|Pan,L., Guo,M., Jin,X., Sun,Z., Jiang,H., Han,J., Wang,Y., Yan,C. and Li,M.|Sci Rep 9 (1), 18167 (2019)	-3.429	9.097	-7.0055	13.568	10.098	14.645	2006.5
iORL000624	Drosophila mojavensis	Diptera	Positive selection at sites of chemosensory genes is associated with the recent divergence and local ecological adaptation in cactophilic Drosophila|Diaz,F., Allan,C.W. and Matzkin,L.M.|BMC Evol. Biol. 18 (1), 144 (2018)	0.038	6.465	-12.38	22.286	18.486	15.714	6473.82
iORL000625	Schistocerca gregaria	Orthoptera	In Search for Pheromone Receptors: Certain Members of the Odorant Receptor Family in the Desert Locust Schistocerca gregaria (Orthoptera: Acrididae) Are Co-expressed with SNMP1|Pregitzer,P., Jiang,X., Grosse-Wilde,E., Breer,H., Krieger,J. and Fleischer,J.|Int. J. Biol. Sci. 13 (7), 911-922 (2017)	-13.6985	14.3465	5.3825	15.045	17.983	16.779	4539.62
iORL000626	Philotrypesis sp. BL-2007	Hymenoptera	Expression and evolution divergence of the non-conventional olfactory receptor in four species of fig wasp associated with one species of fig|Lu,B. and Huang,D.W.|Unpublished	-7.418	-9.7895	19.394	15.764	16.063	16.788	4251.01
iORL000627	Yemma signatus	Hemiptera		6.7745	6.71	-14.0295	12.455	12.46	14.075	2184.28
iORL000628	Anopheles gambiae	Diptera	Evidence for X-linked introgression between molecular forms of Anopheles gambiae from Angola|Choi,K.S. and Townson,H.|Med. Vet. Entomol. 26 (2), 218-227 (2012)	11.1685	1.2155	-9.651	10.293	9.671	9.166	912.411
iORL000629	Athetis dissimilis	Lepidoptera	Identification of Putative Chemosensory Receptor Genes from the Athetis dissimilis Antennal Transcriptome|Dong,J., Song,Y., Li,W., Shi,J. and Wang,Z.|plos one 11 (1), E0147768 (2016)	4.073	10.581	-9.268	19.33	19.586	22.896	8668.36
iORL000630	Culex theileri	Diptera	Single nucleotide polymorphisms in Culex theileri theobald in Turkey|Demirci,B., Lee,Y., Lanzaro,G.C. and Alten,B.S.|Unpublished	-20.057	0.7715	17.585	19.924	17.071	15.494	5269.85
iORL000631	Chouioia cunea	Hymenoptera	Full-Length Transcriptome Survey and Expression Analysis of Parasitoid Wasp Chouioia cunea upon Exposure to 1-Dodecene|Pan,L., Guo,M., Jin,X., Sun,Z., Jiang,H., Han,J., Wang,Y., Yan,C. and Li,M.|Sci Rep 9 (1), 18167 (2019)	-14.994	13.216	21.261	9.42	14.43	6.604	897.681
iORL000632	Culex quinquefasciatus	Diptera	Mosquito odorant receptor for DEET and methyl jasmonate|Xu,P., Choo,Y.M., De La Rosa,A. and Leal,W.S.|Proc. Natl. Acad. Sci. U.S.A. 111 (46), 16592-16597 (2014)	-14.267	9.081	23.452	15.316	15.684	13.294	3193.43
iORL000633	Conopomorpha sinensis	Lepidoptera	Analysis of the Antennal Transcriptome and Chemosensory-related Genes of Conopomorpha sinensis Bradley (Lepidoptera: Gracilariidae)|Li,P., Liu,Y., Wang,S. and Sun,H.|Unpublished	-13.5125	-3.923	17.4185	12.391	14.82	10.061	1847.54
iORL000634	Chouioia cunea	Hymenoptera	Full-Length Transcriptome Survey and Expression Analysis of Parasitoid Wasp Chouioia cunea upon Exposure to 1-Dodecene|Pan,L., Guo,M., Jin,X., Sun,Z., Jiang,H., Han,J., Wang,Y., Yan,C. and Li,M.|Sci Rep 9 (1), 18167 (2019)	0.85	6.3865	-15.0985	16.464	15.145	17.297	4312.95
iORL000635	Schistocerca gregaria	Orthoptera	In Search for Pheromone Receptors: Certain Members of the Odorant Receptor Family in the Desert Locust Schistocerca gregaria (Orthoptera: Acrididae) Are Co-expressed with SNMP1|Pregitzer,P., Jiang,X., Grosse-Wilde,E., Breer,H., Krieger,J. and Fleischer,J.|Int. J. Biol. Sci. 13 (7), 911-922 (2017)	-8.9885	0.169	20.4815	8.357	9.018	13.991	1054.4
iORL000636	Drosophila mojavensis	Diptera	Positive selection at sites of chemosensory genes is associated with the recent divergence and local ecological adaptation in cactophilic Drosophila|Diaz,F., Allan,C.W. and Matzkin,L.M.|BMC Evol. Biol. 18 (1), 144 (2018)	10.395	4.7805	-14.6745	12.898	19.737	11.819	3008.73
iORL000637	Peridroma saucia	Lepidoptera		-10.5975	7.646	15.876	10.455	11.824	8.508	1051.75
iORL000638	Campoletis chlorideae	Hymenoptera	An odorant receptor mediates the attractiveness of cis-jasmone to Campoletis chlorideae, the endoparasitoid of Helicoverpa armigera|Sun,Y.L., Dong,J.F., Ning,C., Ding,P.P., Huang,L.Q., Sun,J.G. and Wang,C.Z.|Insect Mol. Biol. (2018) In press	-11.2455	-4.8785	9.234	17.037	17.481	13.056	3888.38
iORL000639	Campoletis chlorideae	Hymenoptera	An odorant receptor mediates the attractiveness of cis-jasmone to Campoletis chlorideae, the endoparasitoid of Helicoverpa armigera|Sun,Y.L., Dong,J.F., Ning,C., Ding,P.P., Huang,L.Q., Sun,J.G. and Wang,C.Z.|Insect Mol. Biol. (2018) In press	2.254	-3.002	-3.995	8.998	12	11.138	1202.64
iORL000640	Cydia nigricana	Lepidoptera	Antennal transcriptomes of three tortricid moths reveal putative conserved chemosensory receptors for social and habitat olfactory cues|Gonzalez,F., Witzgall,P. and Walker,W.B.|Sci Rep 7, 41829 (2017)	9.9525	6.438	-10.516	11.505	13.524	15.958	2482.95
iORL000641	Locusta migratoria	Orthoptera	Identification and functional analysis of olfactory receptor family reveal unusual characteristics of the olfactory system in the migratory locust|Wang,Z., Yang,P., Chen,D., Jiang,F., Li,Y., Wang,X. and Kang,L.|Cell. Mol. Life Sci. 72 (22), 4429-4443 (2015)	3.572	8.0445	-11.92	13.67	9.885	21.764	2940.9
iORL000642	Subpsaltria yangi	Hemiptera	Identification of candidate olfactory genes in cicada Subpsaltria yangi by antennal transcriptome analysis|Qi,M., Wei,S. and Wei,C.|Comp. Biochem. Physiol. Part D Genomics Proteomics 28, 122-133 (2018)	-5.556	9.115	6.0015	12.838	8.018	11.305	1163.68
iORL000643	Athetis lepigone	Lepidoptera	Molecular identification and sex distribution of two chemosensory receptor families in Athetis lepigone by antennal transcriptome analysis|Zhang,Y.-N., Ma,J.-F., Sun,L., Dong,Z.-P., Li,Z.-Q., Zhu,X.-Y., Wang,Y., Wang,L., Deng,D.-G. and Li,J.-B.|J. Asia Pac. Entomol. 19, 571-580 (2016)	9.883	3.48	-14.0905	17.284	21.428	15.929	5899.48
iORL000644	Zeugodacus cucurbitae	Diptera	Analyses of chemosensory genes provide insight into the evolution of behavioral differences to phytochemicals in Bactrocera species|Wu,Z., Cui,Y., Ma,J., Qu,M. and Lin,J.|Mol. Phylogenet. Evol. (2020) In press	6.705	4.498	-11.531	12.778	12.678	13.868	2246.6
iORL000645	Drosophila melanogaster	Diptera	The genome sequence of Drosophila melanogaster|Adams,M.D., Celniker,S.E., Holt,R.A., Evans,C.A., Gocayne,J.D., Amanatides,P.G., Scherer,S.E., Li,P.W., Hoskins,R.A., Galle,R.F., George,R.A., Lewis,S.E., Richards,S., Ashburner,M., Henderson,S.N., Sutton,G.G., Wortman,J.R., Yandell,M.D., Zhang,Q., Chen,L.X., Brandon,R.C., Rogers,Y.H., Blazej,R.G., Champe,M., Pfeiffer,B.D., Wan,K.H., Doyle,C., Baxter…	4.738	2.4105	-14.7445	10.51	13.347	11.207	1572.07
iORL000646	Hedya nubiferana	Lepidoptera	Antennal transcriptomes of three tortricid moths reveal putative conserved chemosensory receptors for social and habitat olfactory cues|Gonzalez,F., Witzgall,P. and Walker,W.B.|Sci Rep 7, 41829 (2017)	5.56	1.269	-11.475	10.988	10.978	11.772	1420.01
iORL000647	Ceracris kiangsu	Orthoptera	Identification and Expression Profiles Analysis of Chemosensory Genes from the Antennal Transcriptome of Ceracris kiangsu Tsai (Orthoptera: Acrididae)|Li,R. and Jiang,G.-f.|Unpublished	3.401	1.584	-15.0645	12.454	12.496	14.469	2251.74
iORL000648	Yemma signatus	Hemiptera		-0.0675	4.517	-10.3145	14.787	10.254	16.963	2572.01
iORL000649	Scaeva pyrastri	Diptera	Molecular Characterization and Sex Distribution of Chemosensory Receptor Gene Family Based on Transcriptome Analysis of Scaeva pyrastri|Li,X.M., Zhu,X.Y., He,P., Xu,L., Sun,L., Chen,L., Wang,Z.Q., Deng,D.G. and Zhang,Y.N.|PLoS ONE 11 (5), E0155323 (2016)	9.634	3.4045	-13.879	13.818	15.033	16.622	3452.8
iORL000650	Athetis dissimilis	Lepidoptera	Identification of Putative Chemosensory Receptor Genes from the Athetis dissimilis Antennal Transcriptome|Dong,J., Song,Y., Li,W., Shi,J. and Wang,Z.|plos one 11 (1), E0147768 (2016)	-37.2905	-3.1575	16.238	9.863	12.829	12.758	1614.3
iORL000651	Athetis dissimilis	Lepidoptera	Identification of Putative Chemosensory Receptor Genes from the Athetis dissimilis Antennal Transcriptome|Dong,J., Song,Y., Li,W., Shi,J. and Wang,Z.|plos one 11 (1), E0147768 (2016)	13.741	-0.3545	-6.835	22.374	20.857	14.002	6534.09
iORL000652	Campoletis chlorideae	Hymenoptera	An odorant receptor mediates the attractiveness of cis-jasmone to Campoletis chlorideae, the endoparasitoid of Helicoverpa armigera|Sun,Y.L., Dong,J.F., Ning,C., Ding,P.P., Huang,L.Q., Sun,J.G. and Wang,C.Z.|Insect Mol. Biol. (2018) In press	-9.304	1.7555	21.845	10.154	11.111	17.454	1969.18
iORL000653	Protaetia brevitarsis	Coleoptera	Identification and expression analysis of candidate chemosensory receptors in the white-spotted flower chafer, Protaetia brevitarsis|Zhang,T.|Unpublished	-1.254	-0.9755	-0.036	12.212	13.321	11.552	1879.23
iORL000654	Anopheles quadriannulatus	Diptera	Anopheles quadriannulatus odorant receptor 10 (AqOr10)|Bohbot,J.D. and Zwiebel,L.J.|Unpublished	7.172	5.1295	-11.4865	11.692	13.829	13.903	2247.95
iORL000655	Drosophila simulans	Diptera	Tests for selection on chemosensory genes based on polymorphism and divergence in Drosophila melanogaster and D. simulans|Gardiner,A., Wengraf,D., Lu,J., Jordan,W.C., Ritchie,M.G. and Butlin,R.K.|Unpublished	5.67	-12.3245	0.9345	7.714	8.331	13.349	857.873
iORL000656	Schistocerca gregaria	Orthoptera	In Search for Pheromone Receptors: Certain Members of the Odorant Receptor Family in the Desert Locust Schistocerca gregaria (Orthoptera: Acrididae) Are Co-expressed with SNMP1|Pregitzer,P., Jiang,X., Grosse-Wilde,E., Breer,H., Krieger,J. and Fleischer,J.|Int. J. Biol. Sci. 13 (7), 911-922 (2017)	-4.4855	12.7565	4.064	17.329	12.815	11.698	2597.79
iORL000657	Drosophila mojavensis	Diptera	Positive selection at sites of chemosensory genes is associated with the recent divergence and local ecological adaptation in cactophilic Drosophila|Diaz,F., Allan,C.W. and Matzkin,L.M.|BMC Evol. Biol. 18 (1), 144 (2018)	5.9745	-1.1305	-11.252	16.259	20.573	21.654	7243.18
iORL000658	Drosophila simulans	Diptera	Tests for selection on chemosensory genes based on polymorphism and divergence in Drosophila melanogaster and D. simulans|Gardiner,A., Wengraf,D., Lu,J., Jordan,W.C., Ritchie,M.G. and Butlin,R.K.|Unpublished	3.3675	-2.1395	-7.231	10.619	5.889	11.55	722.279
iORL000659	Cnaphalocrocis medinalis	Lepidoptera	Identification and Comparative Expression Profiles of Chemoreception Genes Revealed from Major Chemoreception Organs of the Rice Leaf Folder, Cnaphalocrocis medinalis (Lepidoptera: Pyralidae)|Zeng,F.F., Zhao,Z.F., Yan,M.J., Zhou,W., Zhang,Z., Zhang,A., Lu,Z.X. and Wang,M.Q.|PLoS ONE 10 (12), E0144267 (2015)	-9.9875	-4.254	-4.713	13.789	9.86	8.91	1211.39
iORL000660	Eogystia hippophaecolus	Lepidoptera	Antennal transcriptome analysis and expression profiles of odorant binding proteins in Eogystia hippophaecolus (Lepidoptera: Cossidae)|Hu,P., Tao,J., Cui,M., Gao,C., Lu,P. and Luo,Y.|BMC Genomics 17, 651 (2016)	-10.844	-2.125	14.81	13.824	18.488	13.96	3567.87
iORL000661	Conogethes pinicolalis	Lepidoptera	Antennal transcriptome and differential expression of olfactory genes in the Conogethes pinicolalis (Lepidoptera: Crambidae)|Jing,D., Zhang,T., Wang,Z., He,K. and Bai,S.|Unpublished	-2.7695	6.1875	-27.5625	18.031	11.231	18.845	3816.22
iORL000662	Drosophila simulans	Diptera	Tests for selection on chemosensory genes based on polymorphism and divergence in Drosophila melanogaster and D. simulans|Gardiner,A., Wengraf,D., Lu,J., Jordan,W.C., Ritchie,M.G. and Butlin,R.K.|Unpublished	19.0985	0.878	-22.7705	13.123	21.954	19.317	5565.27
iORL000663	Culex theileri	Diptera	Single nucleotide polymorphisms in Culex theileri theobald in Turkey|Demirci,B., Lee,Y., Lanzaro,G.C. and Alten,B.S.|Unpublished	-25.245	-0.0365	15.271	13.256	17.771	16.402	3863.85
iORL000664	Drosophila mojavensis	Diptera	Positive selection at sites of chemosensory genes is associated with the recent divergence and local ecological adaptation in cactophilic Drosophila|Diaz,F., Allan,C.W. and Matzkin,L.M.|BMC Evol. Biol. 18 (1), 144 (2018)	-0.849	7.028	-13.1415	22.93	16.944	15.747	6118.1
iORL000665	Apis cerana cerana	Hymenoptera		17.4775	8.9535	-15.4115	12.843	14.239	12.981	2373.85
iORL000666	Drosophila melanogaster	Diptera	Odorant receptor (Or) genes: polymorphism and divergence in the D. melanogaster and D. pseudoobscura lineages|Conceicao,I.C. and Aguade,M.|PLoS ONE 5 (10), E13389 (2010)	-6.957	1.1435	12.771	21.392	20.551	19.154	8420.6
iORL000667	Drosophila melanogaster	Diptera	Tests for selection on chemosensory genes based on polymorphism and divergence in Drosophila melanogaster and D. simulans|Gardiner,A., Wengraf,D., Lu,J., Jordan,W.C., Ritchie,M.G. and Butlin,R.K.|Unpublished	-33.1665	1.857	21.1505	12.589	10.994	12.679	1754.81
iORL000668	Aedes aegypti	Diptera	Aedes aegypti (Costa Rica) odorant receptor 9 (AaOr9)|Bohbot,J.D. and Zwiebel,L.J.|Unpublished	-8.6465	-3.872	0.203	23.159	15.626	16.5	5971.05
iORL000669	Ceratosolen cornutus	Hymenoptera	Expression and evolution divergence of the non-conventional olfactory receptor in four species of fig wasp associated with one species of fig|Lu,B., Wang,N.N. and Huang,D.W.|Unpublished	7.358	0.379	-3.848	20.186	15.16	21.258	6505.35
iORL000670	Eogystia hippophaecolus	Lepidoptera	Antennal transcriptome analysis and expression profiles of odorant binding proteins in Eogystia hippophaecolus (Lepidoptera: Cossidae)|Hu,P., Tao,J., Cui,M., Gao,C., Lu,P. and Luo,Y.|BMC Genomics 17, 651 (2016)	13.3545	6.6865	-10.6105	9.145	13.705	12.359	1548.98
iORL000671	Bactrocera dorsalis	Diptera	Analyses of chemosensory genes provide insight into the evolution of behavioral differences to phytochemicals in Bactrocera species|Wu,Z., Cui,Y., Ma,J., Qu,M. and Lin,J.|Mol. Phylogenet. Evol. (2020) In press	5.89	0.4005	-12.779	13.358	13.839	9.274	1714.4
iORL000672	Drosophila pseudoobscura pseudoobscura	Diptera	Odorant receptor (Or) genes: polymorphism and divergence in the D. melanogaster and D. pseudoobscura lineages|Conceicao,I.C. and Aguade,M.|PLoS ONE 5 (10), E13389 (2010)	5.249	4.781	-14.8595	12.386	13.898	13.673	2353.67
iORL000673	Mayetiola destructor	Diptera	A Sex Pheromone Receptor in the Hessian Fly Mayetiola destructor (Diptera, Cecidomyiidae)|Andersson,M.N., Corcoran,J.A., Zhang,D.D., Hillbur,Y., Newcomb,R.D. and Lofstedt,C.|Front Cell Neurosci 10, 212 (2016)	4.1815	0.4645	-12.5085	14.837	14.241	17.281	3651.35
iORL000674	Hedya nubiferana	Lepidoptera	Antennal transcriptomes of three tortricid moths reveal putative conserved chemosensory receptors for social and habitat olfactory cues|Gonzalez,F., Witzgall,P. and Walker,W.B.|Sci Rep 7, 41829 (2017)	6.3145	6.51	-12.7475	12.919	14.682	10.607	2011.89
iORL000675	Culex theileri	Diptera	Single nucleotide polymorphisms in Culex theileri theobald in turkey|Demirci,B., Lee,Y., Lanzaro,G.C. and Alten,B.S.|Unpublished	-20.617	0.71	17.753	17.098	19.374	13.126	4348.07
iORL000676	Locusta migratoria	Orthoptera	Identification and functional analysis of olfactory receptor family reveal unusual characteristics of the olfactory system in the migratory locust|Wang,Z., Yang,P., Chen,D., Jiang,F., Li,Y., Wang,X. and Kang,L.|Cell. Mol. Life Sci. 72 (22), 4429-4443 (2015)	-26.987	-7.685	24.09	8.374	8.56	10.394	745.052
iORL000677	Chouioia cunea	Hymenoptera	Full-Length Transcriptome Survey and Expression Analysis of Parasitoid Wasp Chouioia cunea upon Exposure to 1-Dodecene|Pan,L., Guo,M., Jin,X., Sun,Z., Jiang,H., Han,J., Wang,Y., Yan,C. and Li,M.|Sci Rep 9 (1), 18167 (2019)	-18.085	4.5015	18.43	8.464	12.859	18.46	2009.15
iORL000678	Drosophila pseudoobscura pseudoobscura	Diptera	Odorant receptor (Or) genes: polymorphism and divergence in the D. melanogaster and D. pseudoobscura lineages|Conceicao,I.C. and Aguade,M.|PLoS ONE 5 (10), E13389 (2010)	-2.741	-14.615	-9.5165	8.424	8.808	10.091	748.732
iORL000679	Anomala corpulenta	Coleoptera	Chemosensory Gene Families in Adult Antennae of Anomala corpulenta Motschulsky (Coleoptera: Scarabaeidae: Rutelinae)|Li,X., Ju,Q., Jie,W., Li,F., Jiang,X., Hu,J. and Qu,M.|PLoS ONE 10 (4), E0121504 (2015)	9.6105	6.764	-5.603	13.663	13.078	19.222	3434.66
iORL000680	Drosophila melanogaster	Diptera	Genetic variation in odorant receptors contributes to variation in olfactory behavior in a natural population of Drosophila melanogaster|Richgels,P.K. and Rollmann,S.M.|Chem. Senses 37 (3), 229-240 (2012)	1.976	2.3465	-17.6035	13.836	15.397	12.583	2680.58
iORL000681	Drosophila mojavensis	Diptera	Positive selection at sites of chemosensory genes is associated with the recent divergence and local ecological adaptation in cactophilic Drosophila|Diaz,F., Allan,C.W. and Matzkin,L.M.|BMC Evol. Biol. 18 (1), 144 (2018)	-11.7375	2.4415	8.924	18.497	17.769	20.07	6596.47
iORL000682	Drosophila simulans	Diptera	Tests for selection on chemosensory genes based on polymorphism and divergence in Drosophila melanogaster and D. simulans|Gardiner,A., Wengraf,D., Lu,J., Jordan,W.C., Ritchie,M.G. and Butlin,R.K.|Unpublished	10.5075	16.545	-17.756	18.613	9.662	17.13	3080.62
iORL000683	Helicoverpa armigera	Lepidoptera	Identification and characterization of three chemosensory receptor families in the cotton bollworm Helicoverpa armigera|Liu,N.Y., Xu,W., Papanicolaou,A., Dong,S.L. and Anderson,A.|BMC Genomics 15 (1), 597 (2014)	-22.7065	-4.0435	22.2385	12.469	10.465	9.375	1223.33
iORL000684	Scaptomyza flava	Diptera	Evolution in an ancient detoxification pathway is coupled with a transition to herbivory in the drosophilidae|Gloss,A.D., Vassao,D.G., Hailey,A.L., Nelson Dittrich,A.C., Schramm,K., Reichelt,M., Rast,T.J., Weichsel,A., Cravens,M.G., Gershenzon,J., Montfort,W.R. and Whiteman,N.K.|Mol. Biol. Evol. 31 (9), 2441-2456 (2014)	-4.992	12.454	10.5945	11.238	11.638	13.115	1715.27
iORL000685	Schistocerca gregaria	Orthoptera	In Search for Pheromone Receptors: Certain Members of the Odorant Receptor Family in the Desert Locust Schistocerca gregaria (Orthoptera: Acrididae) Are Co-expressed with SNMP1|Pregitzer,P., Jiang,X., Grosse-Wilde,E., Breer,H., Krieger,J. and Fleischer,J.|Int. J. Biol. Sci. 13 (7), 911-922 (2017)	9.6065	7.816	-9.1075	20.001	13.698	16.529	4528.5
iORL000686	Drosophila pseudoobscura pseudoobscura	Diptera	Odorant receptor (Or) genes: polymorphism and divergence in the D. melanogaster and D. pseudoobscura lineages|Conceicao,I.C. and Aguade,M.|PLoS ONE 5 (10), E13389 (2010)	9.8505	0.979	-15.1115	11.413	13.528	12.633	1950.47
iORL000687	Drosophila pseudoobscura pseudoobscura	Diptera	Odorant receptor (Or) genes: polymorphism and divergence in the D. melanogaster and D. pseudoobscura lineages|Conceicao,I.C. and Aguade,M.|PLoS ONE 5 (10), E13389 (2010)	4.353	4.0525	-15.3285	12.228	15.237	12.173	2268.05
iORL000688	Mayetiola destructor	Diptera	A Sex Pheromone Receptor in the Hessian Fly Mayetiola destructor (Diptera, Cecidomyiidae)|Andersson,M.N., Corcoran,J.A., Zhang,D.D., Hillbur,Y., Newcomb,R.D. and Lofstedt,C.|Front Cell Neurosci 10, 212 (2016)	-14.877	1.044	17.2665	14.032	15.716	23.451	5171.56
iORL000689	Drosophila simulans	Diptera	Tests for selection on chemosensory genes based on polymorphism and divergence in Drosophila melanogaster and D. simulans|Gardiner,A., Wengraf,D., Lu,J., Jordan,W.C., Ritchie,M.G. and Butlin,R.K.|Unpublished	-11.1405	-4.2845	14.064	21.037	21.889	18.272	8413.85
iORL000690	Chouioia cunea	Hymenoptera	Full-Length Transcriptome Survey and Expression Analysis of Parasitoid Wasp Chouioia cunea upon Exposure to 1-Dodecene|Pan,L., Guo,M., Jin,X., Sun,Z., Jiang,H., Han,J., Wang,Y., Yan,C. and Li,M.|Sci Rep 9 (1), 18167 (2019)	-4.767	7.3415	17.5475	12.992	12.231	11.821	1878.42
iORL000691	Schistocerca gregaria	Orthoptera	In Search for Pheromone Receptors: Certain Members of the Odorant Receptor Family in the Desert Locust Schistocerca gregaria (Orthoptera: Acrididae) Are Co-expressed with SNMP1|Pregitzer,P., Jiang,X., Grosse-Wilde,E., Breer,H., Krieger,J. and Fleischer,J.|Int. J. Biol. Sci. 13 (7), 911-922 (2017)	-25.068	-6.3405	7.5935	13.694	9.615	12.785	1683.36
iORL000692	Drosophila mojavensis	Diptera	Positive selection at sites of chemosensory genes is associated with the recent divergence and local ecological adaptation in cactophilic Drosophila|Diaz,F., Allan,C.W. and Matzkin,L.M.|BMC Evol. Biol. 18 (1), 144 (2018)	-1.1325	7.1685	-13.303	23.301	16.303	15.914	6045.35
iORL000693	Campoletis chlorideae	Hymenoptera	An odorant receptor mediates the attractiveness of cis-jasmone to Campoletis chlorideae, the endoparasitoid of Helicoverpa armigera|Sun,Y.L., Dong,J.F., Ning,C., Ding,P.P., Huang,L.Q., Sun,J.G. and Wang,C.Z.|Insect Mol. Biol. (2018) In press	-14.049	13.129	11.664	20.738	10.486	10.706	2328.11
iORL000694	Bradysia odoriphaga	Diptera		-14.25	-4.4165	13.224	15.57	17.019	14.188	3759.61
iORL000695	Drosophila melanogaster	Diptera	Nucleotide and copy-number polymorphism at the odorant receptor genes Or22a and Or22b in Drosophila melanogaster|Aguade,M.|Mol. Biol. Evol. 26 (1), 61-70 (2009)	-14.47	-16.801	10.117	9.924	15.176	14.984	2256.68
iORL000696	Drosophila simulans	Diptera	Tests for selection on chemosensory genes based on polymorphism and divergence in Drosophila melanogaster and D. simulans|Gardiner,A., Wengraf,D., Lu,J., Jordan,W.C., Ritchie,M.G. and Butlin,R.K.|Unpublished	6.7255	-16.5435	1.4915	16.463	9.771	11.649	1873.85
iORL000697	Scaptomyza nigrita	Diptera	Evolution in an ancient detoxification pathway is coupled with a transition to herbivory in the drosophilidae|Gloss,A.D., Vassao,D.G., Hailey,A.L., Nelson Dittrich,A.C., Schramm,K., Reichelt,M., Rast,T.J., Weichsel,A., Cravens,M.G., Gershenzon,J., Montfort,W.R. and Whiteman,N.K.|Mol. Biol. Evol. 31 (9), 2441-2456 (2014)	12.5335	-1.133	-12.0425	18.675	9.692	12.463	2255.78
iORL000698	Drosophila pseudoobscura pseudoobscura	Diptera	Odorant receptor (Or) genes: polymorphism and divergence in the D. melanogaster and D. pseudoobscura lineages|Conceicao,I.C. and Aguade,M.|PLoS ONE 5 (10), E13389 (2010)	9.584	3.2285	-14.621	9.91	13.665	13.884	1880.17
iORL000699	Drosophila melanogaster	Diptera	Tests for selection on chemosensory genes based on polymorphism and divergence in Drosophila melanogaster and D. simulans|Gardiner,A., Wengraf,D., Lu,J., Jordan,W.C., Ritchie,M.G. and Butlin,R.K.|Unpublished	10.7345	3.5155	-5.4955	12.345	17.541	13.481	2919.22
iORL000700	Drosophila mojavensis	Diptera	Positive selection at sites of chemosensory genes is associated with the recent divergence and local ecological adaptation in cactophilic Drosophila|Diaz,F., Allan,C.W. and Matzkin,L.M.|BMC Evol. Biol. 18 (1), 144 (2018)	-10.8085	-1.204	6.6585	17.273	16.524	23.981	6844.63
iORL000701	Drosophila melanogaster	Diptera	Nucleotide and copy-number polymorphism at the odorant receptor genes Or22a and Or22b in Drosophila melanogaster|Aguade,M.|Mol. Biol. Evol. 26 (1), 61-70 (2009)	11.6525	2.0175	-21.237	15.565	19.091	17.94	5330.89
iORL000702	Drosophila arizonae	Diptera	Positive selection at sites of chemosensory genes is associated with the recent divergence and local ecological adaptation in cactophilic Drosophila|Diaz,F., Allan,C.W. and Matzkin,L.M.|BMC Evol. Biol. 18 (1), 144 (2018)	9.9865	2.743	-14.7935	11.627	13.62	12.527	1983.76
iORL000703	Ceracris kiangsu	Orthoptera	Identification and Expression Profiles Analysis of Chemosensory Genes from the Antennal Transcriptome of Ceracris kiangsu Tsai (Orthoptera: Acrididae)|Li,R. and Jiang,G.-f.|Unpublished	-4.2675	18.706	4.9525	7.615	9.278	10.653	752.645
iORL000704	Mayetiola destructor	Diptera	A Sex Pheromone Receptor in the Hessian Fly Mayetiola destructor (Diptera, Cecidomyiidae)|Andersson,M.N., Corcoran,J.A., Zhang,D.D., Hillbur,Y., Newcomb,R.D. and Lofstedt,C.|Front Cell Neurosci 10, 212 (2016)	5.6495	-1.4055	25.133	12.095	10.419	12.594	1587.06
iORL000705	Campoletis chlorideae	Hymenoptera	An odorant receptor mediates the attractiveness of cis-jasmone to Campoletis chlorideae, the endoparasitoid of Helicoverpa armigera|Sun,Y.L., Dong,J.F., Ning,C., Ding,P.P., Huang,L.Q., Sun,J.G. and Wang,C.Z.|Insect Mol. Biol. (2018) In press	-6.098	3.6765	13.084	18.782	15.297	17.21	4944.57
iORL000706	Bradysia odoriphaga	Diptera		-9.0855	-8.2985	14.119	16.207	12.959	15.394	3233.14
iORL000707	Bactrocera minax	Diptera	Identification and expression analysis of chemosensory genes in citrus fruit fly Bactrocera minax|Lu,Y., Yu,T. and Cheng,J.|Unpublished	-2.7495	15.142	0.543	10.801	9.392	9.98	1012.39
iORL000708	Locusta migratoria	Orthoptera	Identification and functional analysis of olfactory receptor family reveal unusual characteristics of the olfactory system in the migratory locust|Wang,Z., Yang,P., Chen,D., Jiang,F., Li,Y., Wang,X. and Kang,L.|Cell. Mol. Life Sci. 72 (22), 4429-4443 (2015)	-7.384	4.5545	19.0155	17.444	13.007	14.659	3326.04
iORL000709	Spodoptera exigua	Lepidoptera	Narrow tuning of an odorant receptor to plant volatiles in Spodoptera exigua|Liu,C. and Wang,G.|Unpublished	-8.3145	2.1755	16.034	24.205	12.823	17.868	5545.87
iORL000710	Cyrtorhinus lividipennis	Hemiptera	Identification and expression analysis of putative chemoreception genes from Cyrtorhinus lividipennis (Hemiptera: Miridae) antennal transcriptome|Wang,G.Y., Zhu,J.L., Zhou,W.W., Liu,S., Khairul,Q.M., Ansari,N.A. and Zhu,Z.R.|Sci Rep 8 (1), 12981 (2018)	4.9965	3.806	-11.5195	20.029	17.81	14.517	5178.45
iORL000711	Hedya nubiferana	Lepidoptera	Antennal transcriptomes of three tortricid moths reveal putative conserved chemosensory receptors for social and habitat olfactory cues|Gonzalez,F., Witzgall,P. and Walker,W.B.|Sci Rep 7, 41829 (2017)	7.9515	1.308	-11.0015	15.819	14.196	19.037	4275.06
iORL000712	Dioryctria abietella	Lepidoptera		-31.426	-5.443	22.7865	12.89	12.108	12.403	1935.76
iORL000713	Campoletis chlorideae	Hymenoptera	An odorant receptor mediates the attractiveness of cis-jasmone to Campoletis chlorideae, the endoparasitoid of Helicoverpa armigera|Sun,Y.L., Dong,J.F., Ning,C., Ding,P.P., Huang,L.Q., Sun,J.G. and Wang,C.Z.|Insect Mol. Biol. (2018) In press	14.6795	4.034	-10.9705	9.935	15.54	10.831	1672.19
iORL000714	Bradysia odoriphaga	Diptera		15.4695	7.989	-15.492	14.847	11.844	10.206	1794.69
iORL000715	Drosophila melanogaster	Diptera	Nucleotide and copy-number polymorphism at the odorant receptor genes Or22a and Or22b in Drosophila melanogaster|Aguade,M.|Mol. Biol. Evol. 26 (1), 61-70 (2009)	-9.5235	-1.0795	18.9395	13.239	15.337	10.957	2224.78
iORL000716	Ceracris kiangsu	Orthoptera	Identification and Expression Profiles Analysis of Chemosensory Genes from the Antennal Transcriptome of Ceracris kiangsu Tsai (Orthoptera: Acrididae)|Li,R. and Jiang,G.-f.|Unpublished	-31.5455	-4.503	14.3655	6.553	8.35	13.529	740.266
iORL000717	Anomala corpulenta	Coleoptera	Chemosensory Gene Families in Adult Antennae of Anomala corpulenta Motschulsky (Coleoptera: Scarabaeidae: Rutelinae)|Li,X., Ju,Q., Jie,W., Li,F., Jiang,X., Hu,J. and Qu,M.|PLoS ONE 10 (4), E0121504 (2015)	-10.1535	-0.958	13.993	16.789	13.998	15.23	3579.23
iORL000718	Dendroctonus ponderosae	Coleoptera	Antennal Transcriptome Analysis of Odorant Reception Genes in the Red Turpentine Beetle (RTB), Dendroctonus valens|Gu,X.C., Zhang,Y.N., Kang,K., Dong,S.L. and Zhang,L.W.|PLoS ONE 10 (5), E0125159 (2015)	3.198	2.257	-2.599	13.8	13.118	16.712	3025.34
iORL000719	Drosophila melanogaster	Diptera	Tests for selection on chemosensory genes based on polymorphism and divergence in Drosophila melanogaster and D. simulans|Gardiner,A., Wengraf,D., Lu,J., Jordan,W.C., Ritchie,M.G. and Butlin,R.K.|Unpublished	5.735	-6.44	0.137	9.524	4.2	10.472	418.88
iORL000720	Peridroma saucia	Lepidoptera		-6.764	2.818	9.8525	19.756	14.69	14.151	4106.83
iORL000721	Conogethes pinicolalis	Lepidoptera	Antennal transcriptome and differential expression of olfactory genes in the Conogethes pinicolalis (Lepidoptera: Crambidae)|Jing,D., Zhang,T., Wang,Z., He,K. and Bai,S.|Unpublished	4.579	1.882	-14.4525	14.992	18.16	22.685	6176.08
iORL000722	Bactrocera minax	Diptera	Identification and expression analysis of chemosensory genes in citrus fruit fly Bactrocera minax|Lu,Y., Yu,T. and Cheng,J.|Unpublished	9.181	-0.789	-15.3935	10.026	14.796	13.467	1997.75
iORL000723	Lobesia botrana	Lepidoptera	Analysis of the grapevine moth Lobesia botrana antennal transcriptome and expression of odorant-binding and chemosensory proteins|Rojas,V., Jimenez,H., Palma-Millanao,R., Gonzalez-Gonzalez,A., Machuca,J., Godoy,R., Ceballos,R., Mutis,A. and Venthur,H.|Comp. Biochem. Physiol. Part D Genomics Proteomics 27, 1-12 (2018)	-0.4945	-4.2565	5.5135	11.267	18.265	12.295	2530.2
iORL000724	Culex quinquefasciatus	Diptera	Odorant receptors from the Southern house mosquito|Choo,Y.-M. and Leal,W.S.|Unpublished	7.556	1.7305	-8.1615	10.48	12.365	14.147	1833.24
iORL000725	Locusta migratoria	Orthoptera	Identification and functional analysis of olfactory receptor family reveal unusual characteristics of the olfactory system in the migratory locust|Wang,Z., Yang,P., Chen,D., Jiang,F., Li,Y., Wang,X. and Kang,L.|Cell. Mol. Life Sci. 72 (22), 4429-4443 (2015)	5.619	12.8865	-6.6015	9.234	7.471	8.235	568.107
iORL000726	Chouioia cunea	Hymenoptera	Full-Length Transcriptome Survey and Expression Analysis of Parasitoid Wasp Chouioia cunea upon Exposure to 1-Dodecene|Pan,L., Guo,M., Jin,X., Sun,Z., Jiang,H., Han,J., Wang,Y., Yan,C. and Li,M.|Sci Rep 9 (1), 18167 (2019)	19.737	5.2445	-14.36	10.054	11.651	14.218	1665.48
iORL000727	Drosophila melanogaster	Diptera	The genome sequence of Drosophila melanogaster|Adams,M.D., Celniker,S.E., Holt,R.A., Evans,C.A., Gocayne,J.D., Amanatides,P.G., Scherer,S.E., Li,P.W., Hoskins,R.A., Galle,R.F., George,R.A., Lewis,S.E., Richards,S., Ashburner,M., Henderson,S.N., Sutton,G.G., Wortman,J.R., Yandell,M.D., Zhang,Q., Chen,L.X., Brandon,R.C., Rogers,Y.H., Blazej,R.G., Champe,M., Pfeiffer,B.D., Wan,K.H., Doyle,C., Baxter…	10.208	0.633	-13.9135	11.478	10.488	9.071	1091.98
iORL000728	Peridroma saucia	Lepidoptera		-18.009	11.194	6.9925	16.24	7.936	11.645	1500.81
iORL000729	Bactrocera correcta	Diptera	Analyses of chemosensory genes provide insight into the evolution of behavioral differences to phytochemicals in Bactrocera species|Wu,Z., Cui,Y., Ma,J., Qu,M. and Lin,J.|Mol. Phylogenet. Evol. (2020) In press	6.123	6.611	-13.0035	37.072	16.888	19.357	12118.9
iORL000730	Drosophila melanogaster	Diptera	Tests for selection on chemosensory genes based on polymorphism and divergence in Drosophila melanogaster and D. simulans|Gardiner,A., Wengraf,D., Lu,J., Jordan,W.C., Ritchie,M.G. and Butlin,R.K.|Unpublished	-12.999	4.5065	1.9965	12.752	14.693	11.273	2112.16
iORL000731	Dendroctonus ponderosae	Coleoptera	Antennal Transcriptome Analysis of Odorant Reception Genes in the Red Turpentine Beetle (RTB), Dendroctonus valens|Gu,X.C., Zhang,Y.N., Kang,K., Dong,S.L. and Zhang,L.W.|PLoS ONE 10 (5), E0125159 (2015)	9.754	7.167	-1.7445	10.926	10.8	13.709	1617.66
iORL000732	Bactrocera minax	Diptera	Identification and expression analysis of chemosensory genes in citrus fruit fly Bactrocera minax|Lu,Y., Yu,T. and Cheng,J.|Unpublished	-1.2395	6.578	-14.908	21.359	11.126	17.214	4090.73
iORL000733	Drosophila simulans	Diptera	Tests for selection on chemosensory genes based on polymorphism and divergence in Drosophila melanogaster and D. simulans|Gardiner,A., Wengraf,D., Lu,J., Jordan,W.C., Ritchie,M.G. and Butlin,R.K.|Unpublished	17.353	10.6665	-11.2755	11.772	10.433	9.769	1199.8
iORL000734	Ostrinia zaguliaevi	Lepidoptera	Sex-Linked Pheromone Receptor Genes of the European Corn Borer, Ostrinia nubilalis, Are in Tandem Arrays|Yasukochi,Y., Miura,N., Nakano,R., Sahara,K. and Ishikawa,Y.|PLoS ONE 6 (4), E18843 (2011)	-9.63	-0.0315	12.0255	20.83	13.877	13.461	3891
iORL000735	Stomoxys calcitrans	Diptera	The isolation and characterization of ScOr83b, a highly conserved odorant receptor from the stable fly (Stomoxys calcitrans)|Olafson,P.U. and Lohmeyer,K.H.|Unpublished	15.472	14.872	5.8595	8.914	8.662	17.765	1371.69
iORL000736	Drosophila melanogaster	Diptera	Genetic variation in odorant receptors contributes to variation in olfactory behavior in a natural population of Drosophila melanogaster|Richgels,P.K. and Rollmann,S.M.|Chem. Senses 37 (3), 229-240 (2012)	-4.101	-2.2325	-25.7175	6.586	9.341	16.295	1002.45
iORL000737	Hedya nubiferana	Lepidoptera	Antennal transcriptomes of three tortricid moths reveal putative conserved chemosensory receptors for social and habitat olfactory cues|Gonzalez,F., Witzgall,P. and Walker,W.B.|Sci Rep 7, 41829 (2017)	20.77	11.331	-26.079	15.192	16.802	15.846	4044.77
iORL000738	Bactrocera minax	Diptera	Identification and expression analysis of chemosensory genes in citrus fruit fly Bactrocera minax|Lu,Y., Yu,T. and Cheng,J.|Unpublished	7.3025	4.302	-20.126	16.225	17.288	20.514	5754.11
iORL000739	Drosophila mojavensis	Diptera	Positive selection at sites of chemosensory genes is associated with the recent divergence and local ecological adaptation in cactophilic Drosophila|Diaz,F., Allan,C.W. and Matzkin,L.M.|BMC Evol. Biol. 18 (1), 144 (2018)	10.3345	1.7245	-14.473	12.399	12.571	12.276	1913.42
iORL000740	Lobesia botrana	Lepidoptera	Analysis of the grapevine moth Lobesia botrana antennal transcriptome and expression of odorant-binding and chemosensory proteins|Rojas,V., Jimenez,H., Palma-Millanao,R., Gonzalez-Gonzalez,A., Machuca,J., Godoy,R., Ceballos,R., Mutis,A. and Venthur,H.|Comp. Biochem. Physiol. Part D Genomics Proteomics 27, 1-12 (2018)	1.8145	-2.8805	-11.1165	11.061	10.827	12.405	1485.59
iORL000741	Scaptomyza flava	Diptera	Evolution in an ancient detoxification pathway is coupled with a transition to herbivory in the drosophilidae|Gloss,A.D., Vassao,D.G., Hailey,A.L., Nelson Dittrich,A.C., Schramm,K., Reichelt,M., Rast,T.J., Weichsel,A., Cravens,M.G., Gershenzon,J., Montfort,W.R. and Whiteman,N.K.|Mol. Biol. Evol. 31 (9), 2441-2456 (2014)	-22.9385	-6.701	12.3565	11.263	10.078	8.017	909.993
iORL000742	Hedya nubiferana	Lepidoptera	Antennal transcriptomes of three tortricid moths reveal putative conserved chemosensory receptors for social and habitat olfactory cues|Gonzalez,F., Witzgall,P. and Walker,W.B.|Sci Rep 7, 41829 (2017)	-18.218	-2.6365	20.264	8.526	10.545	20.672	1858.54
iORL000743	Drosophila melanogaster	Diptera	Tests for selection on chemosensory genes based on polymorphism and divergence in Drosophila melanogaster and D. simulans|Gardiner,A., Wengraf,D., Lu,J., Jordan,W.C., Ritchie,M.G. and Butlin,R.K.|Unpublished	15.4155	14.838	-20.3985	16.243	8.646	6.667	936.286
iORL000744	Hedya nubiferana	Lepidoptera	Antennal transcriptomes of three tortricid moths reveal putative conserved chemosensory receptors for social and habitat olfactory cues|Gonzalez,F., Witzgall,P. and Walker,W.B.|Sci Rep 7, 41829 (2017)	6.0365	2.5345	-10.0395	14.289	17.031	13.063	3178.95
iORL000745	Phyllotreta striolata	Coleoptera	Identification and bioinformatics analysis of genes of the olfactory genes in Phyllotreta striolata (Fabricius)|Wang,Z.|Unpublished	17.1245	10.079	-0.4475	12.587	12.414	18.099	2828.06
iORL000746	Anomala corpulenta	Coleoptera	Chemosensory Gene Families in Adult Antennae of Anomala corpulenta Motschulsky (Coleoptera: Scarabaeidae: Rutelinae)|Li,X., Ju,Q., Jie,W., Li,F., Jiang,X., Hu,J. and Qu,M.|PLoS ONE 10 (4), E0121504 (2015)	7.1285	3.251	-11.362	12.691	13.35	12.196	2066.3
iORL000747	Drosophila pseudoobscura pseudoobscura	Diptera	Odorant receptor (Or) genes: polymorphism and divergence in the D. melanogaster and D. pseudoobscura lineages|Conceicao,I.C. and Aguade,M.|PLoS ONE 5 (10), E13389 (2010)	5.0155	4.1765	-15.362	11.751	14.921	12.662	2220.1
iORL000748	Drosophila melanogaster	Diptera	Tests for selection on chemosensory genes based on polymorphism and divergence in Drosophila melanogaster and D. simulans|Gardiner,A., Wengraf,D., Lu,J., Jordan,W.C., Ritchie,M.G. and Butlin,R.K.|Unpublished	5.5025	9.1615	-6.7405	12.119	13.949	10.933	1848.19
iORL000749	Helicoverpa armigera	Lepidoptera	Identification and characterization of three chemosensory receptor families in the cotton bollworm Helicoverpa armigera|Liu,N.Y., Xu,W., Papanicolaou,A., Dong,S.L. and Anderson,A.|BMC Genomics 15 (1), 597 (2014)	-23.9425	3.161	18.2475	13.513	13.808	10.763	2008.23
iORL000750	Schistocerca gregaria	Orthoptera	In Search for Pheromone Receptors: Certain Members of the Odorant Receptor Family in the Desert Locust Schistocerca gregaria (Orthoptera: Acrididae) Are Co-expressed with SNMP1|Pregitzer,P., Jiang,X., Grosse-Wilde,E., Breer,H., Krieger,J. and Fleischer,J.|Int. J. Biol. Sci. 13 (7), 911-922 (2017)	25.7705	11.5655	-33.811	12.145	12.773	12.67	1965.47
iORL000751	Locusta migratoria	Orthoptera	Identification and functional analysis of olfactory receptor family reveal unusual characteristics of the olfactory system in the migratory locust|Wang,Z., Yang,P., Chen,D., Jiang,F., Li,Y., Wang,X. and Kang,L.|Cell. Mol. Life Sci. 72 (22), 4429-4443 (2015)	3.829	5.307	-12.2095	17.456	14.272	13.311	3316.2
iORL000752	Scaptomyza flava	Diptera	Evolution in an ancient detoxification pathway is coupled with a transition to herbivory in the drosophilidae|Gloss,A.D., Vassao,D.G., Hailey,A.L., Nelson Dittrich,A.C., Schramm,K., Reichelt,M., Rast,T.J., Weichsel,A., Cravens,M.G., Gershenzon,J., Montfort,W.R. and Whiteman,N.K.|Mol. Biol. Evol. 31 (9), 2441-2456 (2014)	-4.8765	12.1165	10.5975	11.303	11.573	13.053	1707.45
iORL000753	Peridroma saucia	Lepidoptera		7.455	5.607	-10.73	16.892	16.596	17.332	4858.84
iORL000754	Drosophila mojavensis	Diptera	Positive selection at sites of chemosensory genes is associated with the recent divergence and local ecological adaptation in cactophilic Drosophila|Diaz,F., Allan,C.W. and Matzkin,L.M.|BMC Evol. Biol. 18 (1), 144 (2018)	10.426	1.6835	-14.5835	12.778	12.235	12.223	1910.92
iORL000755	Conogethes pinicolalis	Lepidoptera	Antennal transcriptome and differential expression of olfactory genes in the Conogethes pinicolalis (Lepidoptera: Crambidae)|Jing,D., Zhang,T., Wang,Z., He,K. and Bai,S.|Unpublished	-14.218	0.6625	3.233	19.624	12.315	21.526	5202.17
iORL000756	Drosophila melanogaster	Diptera	Genetic variation in odorant receptors contributes to variation in olfactory behavior in a natural population of Drosophila melanogaster|Richgels,P.K. and Rollmann,S.M.|Chem. Senses 37 (3), 229-240 (2012)	8.674	5.077	-13.209	9.854	12.298	13.368	1619.99
iORL000757	Anopheles gambiae	Diptera	Anopheles gambiae (Suakoko strain) odorant receptor 10 gene (AgOr10)|Bohbot,J.D., Zwiebel,L.J. and Wang,G.|Unpublished	24.588	0.984	-7.8985	17.052	16.128	18.483	5083.08
iORL000758	Yemma signatus	Hemiptera		10.377	-0.3385	-13.963	16.222	14.163	14.452	3320.38
iORL000759	Conogethes pinicolalis	Lepidoptera	Antennal transcriptome and differential expression of olfactory genes in the Conogethes pinicolalis (Lepidoptera: Crambidae)|Jing,D., Zhang,T., Wang,Z., He,K. and Bai,S.|Unpublished	-3.7585	4.2395	-8.599	12.459	11.203	7.23	1009.15
iORL000760	Hedya nubiferana	Lepidoptera	Antennal transcriptomes of three tortricid moths reveal putative conserved chemosensory receptors for social and habitat olfactory cues|Gonzalez,F., Witzgall,P. and Walker,W.B.|Sci Rep 7, 41829 (2017)	-28.6245	-2.6515	32.5305	16.209	13.615	14.559	3212.95
iORL000761	Campoletis chlorideae	Hymenoptera	An odorant receptor mediates the attractiveness of cis-jasmone to Campoletis chlorideae, the endoparasitoid of Helicoverpa armigera|Sun,Y.L., Dong,J.F., Ning,C., Ding,P.P., Huang,L.Q., Sun,J.G. and Wang,C.Z.|Insect Mol. Biol. (2018) In press	-23.272	4.357	39.669	11.728	9.994	17.808	2087.26
iORL000762	Peridroma saucia	Lepidoptera		-0.0975	5.4755	-12.3435	12.243	12.411	14.355	2181.2
iORL000763	Aedes aegypti	Diptera	Aedes aegypti (Costa Rica) odorant receptor 2 (AaOr2)|Bohbot,J.D. and Zwiebel,L.J.|Unpublished	5.5085	5.941	-29.119	10.457	11.254	11.834	1392.66
iORL000764	Drosophila simulans	Diptera	Tests for selection on chemosensory genes based on polymorphism and divergence in Drosophila melanogaster and D. simulans|Gardiner,A., Wengraf,D., Lu,J., Jordan,W.C., Ritchie,M.G. and Butlin,R.K.|Unpublished	-13.532	-1.592	10.437	11.816	10.174	8.916	1071.84
iORL000765	Drosophila melanogaster	Diptera	Genetic variation in odorant receptors contributes to variation in olfactory behavior in a natural population of Drosophila melanogaster|Richgels,P.K. and Rollmann,S.M.|Chem. Senses 37 (3), 229-240 (2012)	8.1845	5.075	-13.2	10.757	12.214	13.602	1787.1
iORL000766	Drosophila simulans	Diptera	Tests for selection on chemosensory genes based on polymorphism and divergence in Drosophila melanogaster and D. simulans|Gardiner,A., Wengraf,D., Lu,J., Jordan,W.C., Ritchie,M.G. and Butlin,R.K.|Unpublished	-12.924	-5.118	8.577	15.3	16.78	11.184	2871.31
iORL000767	Galeruca daurica	Coleoptera		3.7465	0.668	-9.1195	13.517	12.054	11.097	1808.07
iORL000768	Lobesia botrana	Lepidoptera	Analysis of the grapevine moth Lobesia botrana antennal transcriptome and expression of odorant-binding and chemosensory proteins|Rojas,V., Jimenez,H., Palma-Millanao,R., Gonzalez-Gonzalez,A., Machuca,J., Godoy,R., Ceballos,R., Mutis,A. and Venthur,H.|Comp. Biochem. Physiol. Part D Genomics Proteomics 27, 1-12 (2018)	-0.8535	0.224	5.547	12.727	13.456	10.484	1795.43
iORL000769	Drosophila melanogaster	Diptera	Genetic variation in odorant receptors contributes to variation in olfactory behavior in a natural population of Drosophila melanogaster|Richgels,P.K. and Rollmann,S.M.|Chem. Senses 37 (3), 229-240 (2012)	1.0835	-3.49	-7.522	10.439	8.708	10.38	943.562
iORL000770	Hedya nubiferana	Lepidoptera	Antennal transcriptomes of three tortricid moths reveal putative conserved chemosensory receptors for social and habitat olfactory cues|Gonzalez,F., Witzgall,P. and Walker,W.B.|Sci Rep 7, 41829 (2017)	9.048	6.8235	-12.783	10.972	10.467	9.14	1049.66
iORL000771	Zeugodacus cucurbitae	Diptera	Analyses of chemosensory genes provide insight into the evolution of behavioral differences to phytochemicals in Bactrocera species|Wu,Z., Cui,Y., Ma,J., Qu,M. and Lin,J.|Mol. Phylogenet. Evol. (2020) In press	-0.5695	7.9065	-13.6005	25.167	13.675	17.229	5929.5
iORL000772	Drosophila simulans	Diptera	Tests for selection on chemosensory genes based on polymorphism and divergence in Drosophila melanogaster and D. simulans|Gardiner,A., Wengraf,D., Lu,J., Jordan,W.C., Ritchie,M.G. and Butlin,R.K.|Unpublished	13.0285	7.969	-20.7305	9.315	10.108	13.481	1269.32
iORL000773	Conogethes pinicolalis	Lepidoptera	Antennal transcriptome and differential expression of olfactory genes in the Conogethes pinicolalis (Lepidoptera: Crambidae)|Jing,D., Zhang,T., Wang,Z., He,K. and Bai,S.|Unpublished	-9.083	3.3035	6.3095	8.646	9.413	8.163	664.337
iORL000774	Anomala corpulenta	Coleoptera	Chemosensory Gene Families in Adult Antennae of Anomala corpulenta Motschulsky (Coleoptera: Scarabaeidae: Rutelinae)|Li,X., Ju,Q., Jie,W., Li,F., Jiang,X., Hu,J. and Qu,M.|PLoS ONE 10 (4), E0121504 (2015)	-2.338	19.7775	-3.672	10.03	15.219	11.162	1703.83
iORL000775	Helicoverpa armigera	Lepidoptera	Identification and characterization of three chemosensory receptor families in the cotton bollworm Helicoverpa armigera|Liu,N.Y., Xu,W., Papanicolaou,A., Dong,S.L. and Anderson,A.|BMC Genomics 15 (1), 597 (2014)	-13.438	-2.3705	18.123	20.658	17.399	10.946	3934.3
iORL000776	Anomala corpulenta	Coleoptera	Chemosensory Gene Families in Adult Antennae of Anomala corpulenta Motschulsky (Coleoptera: Scarabaeidae: Rutelinae)|Li,X., Ju,Q., Jie,W., Li,F., Jiang,X., Hu,J. and Qu,M.|PLoS ONE 10 (4), E0121504 (2015)	-26.063	-8.511	18.4315	9.064	9.88	8.911	797.997
iORL000777	Culex quinquefasciatus	Diptera	1-Octen-3-ol - the attractant that repels|Xu,P., Zhu,F., Buss,G.K. and Leal,W.S.|F1000Res 4, 156 (2015)	6.706	3.526	-12.76	11.4	13.896	9.566	1515.39
iORL000778	Anomala corpulenta	Coleoptera	Chemosensory Gene Families in Adult Antennae of Anomala corpulenta Motschulsky (Coleoptera: Scarabaeidae: Rutelinae)|Li,X., Ju,Q., Jie,W., Li,F., Jiang,X., Hu,J. and Qu,M.|PLoS ONE 10 (4), E0121504 (2015)	-2.522	0.5505	7.091	9.076	8.171	8.832	654.972
iORL000779	Dendroctonus ponderosae	Coleoptera	Antennal Transcriptome Analysis of Odorant Reception Genes in the Red Turpentine Beetle (RTB), Dendroctonus valens|Gu,X.C., Zhang,Y.N., Kang,K., Dong,S.L. and Zhang,L.W.|PLoS ONE 10 (5), E0125159 (2015)	-5.5125	3.6195	-4.462	7.819	12.337	9.278	894.983
iORL000780	Conogethes pinicolalis	Lepidoptera	Antennal transcriptome and differential expression of olfactory genes in the Conogethes pinicolalis (Lepidoptera: Crambidae)|Jing,D., Zhang,T., Wang,Z., He,K. and Bai,S.|Unpublished	15.4345	-9.735	-3.9545	8.243	9.612	10.639	842.938
iORL000781	Lobesia botrana	Lepidoptera	Analysis of the grapevine moth Lobesia botrana antennal transcriptome and expression of odorant-binding and chemosensory proteins|Rojas,V., Jimenez,H., Palma-Millanao,R., Gonzalez-Gonzalez,A., Machuca,J., Godoy,R., Ceballos,R., Mutis,A. and Venthur,H.|Comp. Biochem. Physiol. Part D Genomics Proteomics 27, 1-12 (2018)	-21.6325	-3.754	9.186	9.759	12.036	11.68	1371.92
iORL000782	Ctenopseustis herana	Lepidoptera	Sequence Comparisons of Odorant Receptors among Tortricid Moths Reveal Different Rates of Molecular Evolution among Family Members|Carraher,C., Authier,A., Steinwender,B. and Newcomb,R.D.|PLoS ONE 7 (6), E38391 (2012)	-21.3085	-1.9605	28.971	23.941	20.295	20.296	9861.46
iORL000783	Drosophila melanogaster	Diptera	Nucleotide and copy-number polymorphism at the odorant receptor genes Or22a and Or22b in Drosophila melanogaster|Aguade,M.|Mol. Biol. Evol. 26 (1), 61-70 (2009)	22.639	-1.2735	-9.8485	11.15	9.281	11.485	1188.5
iORL000784	Culex quinquefasciatus	Diptera	1-Octen-3-ol - the attractant that repels|Xu,P., Zhu,F., Buss,G.K. and Leal,W.S.|F1000Res 4, 156 (2015)	10.0645	1.193	-14.968	11.591	12.31	13.42	1914.83
iORL000785	Eogystia hippophaecolus	Lepidoptera	Antennal transcriptome analysis and expression profiles of odorant binding proteins in Eogystia hippophaecolus (Lepidoptera: Cossidae)|Hu,P., Tao,J., Cui,M., Gao,C., Lu,P. and Luo,Y.|BMC Genomics 17, 651 (2016)	-14.126	-2.51	18.7355	8.87	11.944	10.163	1076.7
iORL000786	Cydia fagiglandana	Lepidoptera	Antennal transcriptomes of three tortricid moths reveal putative conserved chemosensory receptors for social and habitat olfactory cues|Gonzalez,F., Witzgall,P. and Walker,W.B.|Sci Rep 7, 41829 (2017)	4.0305	3.198	-10.12	13.857	10.692	23.87	3536.55
iORL000787	Conopomorpha sinensis	Lepidoptera	Analysis of the Antennal Transcriptome and Chemosensory-related Genes of Conopomorpha sinensis Bradley (Lepidoptera: Gracilariidae)|Li,P., Liu,Y., Wang,S. and Sun,H.|Unpublished	13.5465	3.1015	-7.1805	16.557	21.803	16.085	5806.56
iORL000788	Streltzoviella insularis	Lepidoptera	Antennal transcriptome analyses and olfactory protein identification in an important wood-boring moth pest, Streltzoviella insularis (Lepidoptera: Cossidae)|Yang Y, Li W, Tao J and Zong S.|Sci Rep 9 (1), 17951 (2019)	10.99	3.532	-8.047	13.804	14.028	17.624	3412.75
iORL000789	Athetis lepigone	Lepidoptera	Molecular identification and sex distribution of two chemosensory receptor families in Athetis lepigone by antennal transcriptome analysis|Zhang,Y.-N., Ma,J.-F., Sun,L., Dong,Z.-P., Li,Z.-Q., Zhu,X.-Y., Wang,Y., Wang,L., Deng,D.-G. and Li,J.-B.|J. Asia Pac. Entomol. 19, 571-580 (2016)	8.3835	-2.402	-11.664	15.285	10.11	13.626	2105.64
iORL000790	Drosophila melanogaster	Diptera	Genetic variation in odorant receptors contributes to variation in olfactory behavior in a natural population of Drosophila melanogaster|Richgels,P.K. and Rollmann,S.M.|Chem. Senses 37 (3), 229-240 (2012)	-0.075	-3.6195	-8.198	10.672	8.547	10.4	948.615
iORL000791	Schistocerca gregaria	Orthoptera	In Search for Pheromone Receptors: Certain Members of the Odorant Receptor Family in the Desert Locust Schistocerca gregaria (Orthoptera: Acrididae) Are Co-expressed with SNMP1|Pregitzer,P., Jiang,X., Grosse-Wilde,E., Breer,H., Krieger,J. and Fleischer,J.|Int. J. Biol. Sci. 13 (7), 911-922 (2017)	8.954	4.1375	-7.1455	19.128	15.647	13.359	3998.28
iORL000792	Drosophila melanogaster	Diptera	Tests for selection on chemosensory genes based on polymorphism and divergence in Drosophila melanogaster and D. simulans|Gardiner,A., Wengraf,D., Lu,J., Jordan,W.C., Ritchie,M.G. and Butlin,R.K.|Unpublished	-11.5165	1.7295	23.4155	8.261	12.311	10.185	1035.82
iORL000793	Aedes aegypti	Diptera	Odorant receptors from the yellow fever mosquito|Zeng,F., Xu,P. and Leal,W.S.|Unpublished	4.5525	2.8995	-11.6105	12.601	12.521	15.129	2387.01
iORL000794	Conogethes pinicolalis	Lepidoptera	Antennal transcriptome and differential expression of olfactory genes in the Conogethes pinicolalis (Lepidoptera: Crambidae)|Jing,D., Zhang,T., Wang,Z., He,K. and Bai,S.|Unpublished	-9.459	-1.5605	16.433	10.908	11.783	9.462	1216.13
iORL000795	Aedes aegypti	Diptera	Identification of a chemosensory receptor from the yellow fever mosquito, Aedes aegypti, that is highly conserved and expressed in olfactory and gustatory organs|Melo,A.C., Rutzler,M., Pitts,R.J. and Zwiebel,L.J.|Chem. Senses 29 (5), 403-410 (2004)	-1.595	12.541	15.742	14.52	11.69	6.414	1088.7
iORL000796	Drosophila mojavensis	Diptera	Positive selection at sites of chemosensory genes is associated with the recent divergence and local ecological adaptation in cactophilic Drosophila|Diaz,F., Allan,C.W. and Matzkin,L.M.|BMC Evol. Biol. 18 (1), 144 (2018)	11.3365	5.0715	-14.1815	12.729	19.083	12.365	3003.55
iORL000797	Eogystia hippophaecolus	Lepidoptera	Antennal transcriptome analysis and expression profiles of odorant binding proteins in Eogystia hippophaecolus (Lepidoptera: Cossidae)|Hu,P., Tao,J., Cui,M., Gao,C., Lu,P. and Luo,Y.|BMC Genomics 17, 651 (2016)	-9.512	-6.9905	12.1975	15.872	15.541	11.093	2736.26
iORL000798	Drosophila melanogaster	Diptera	Genetic variation in odorant receptors contributes to variation in olfactory behavior in a natural population of Drosophila melanogaster|Richgels,P.K. and Rollmann,S.M.|Chem. Senses 37 (3), 229-240 (2012)	-17.053	8.972	11.47	16.596	20.158	19.242	6437.26
iORL000799	Bactrocera correcta	Diptera	Analyses of chemosensory genes provide insight into the evolution of behavioral differences to phytochemicals in Bactrocera species|Wu,Z., Cui,Y., Ma,J., Qu,M. and Lin,J.|Mol. Phylogenet. Evol. (2020) In press	-13.0395	-0.6395	2.9125	19.387	17.627	16.711	5710.72
iORL000800	Anomala corpulenta	Coleoptera	Chemosensory Gene Families in Adult Antennae of Anomala corpulenta Motschulsky (Coleoptera: Scarabaeidae: Rutelinae)|Li,X., Ju,Q., Jie,W., Li,F., Jiang,X., Hu,J. and Qu,M.|PLoS ONE 10 (4), E0121504 (2015)	6.9305	5.1305	-3.2935	23.275	14.701	11.267	3855.17
iORL000801	Dendrolimus kikuchii	Lepidoptera	Antennal transcriptome analysis and comparison of olfactory genes in two sympatric defoliators, Dendrolimus houi and Dendrolimus kikuchii (Lepidoptera: Lasiocampidae)|Zhang,S., Zhang,Z., Wang,H. and Kong,X.|Insect Biochem. Mol. Biol. 52C, 69-81 (2014)	-14.5905	-5.1155	12.427	13.391	13.221	13.712	2427.6
iORL000802	Hedya nubiferana	Lepidoptera	Antennal transcriptomes of three tortricid moths reveal putative conserved chemosensory receptors for social and habitat olfactory cues|Gonzalez,F., Witzgall,P. and Walker,W.B.|Sci Rep 7, 41829 (2017)	8.88	4.6605	-15.4065	22.868	19.419	22.113	9819.79
iORL000803	Drosophila melanogaster	Diptera	Nucleotide and copy-number polymorphism at the odorant receptor genes Or22a and Or22b in Drosophila melanogaster|Aguade,M.|Mol. Biol. Evol. 26 (1), 61-70 (2009)	-8.9485	11.0365	0.24	11.357	12.295	8.716	1217.05
iORL000804	Schistocerca gregaria	Orthoptera	In Search For Pheromone Receptors: Certain Members Of The Odorant Receptor Family In The Desert Locust Schistocerca gregaria (Orthoptera: Acrididae) Are Co-expressed With SNMP1|Pregitzer,P., Jiang,X., Grosse-Wilde,E., Breer,H., Krieger,J. and Fleischer,J.|Int. J. Biol. Sci. (2017) In press	1.214	-18.4645	-4.972	11.954	9.787	15.058	1761.68
iORL000805	Athetis lepigone	Lepidoptera	Molecular identification and sex distribution of two chemosensory receptor families in Athetis lepigone by antennal transcriptome analysis|Zhang,Y.-N., Ma,J.-F., Sun,L., Dong,Z.-P., Li,Z.-Q., Zhu,X.-Y., Wang,Y., Wang,L., Deng,D.-G. and Li,J.-B.|J. Asia Pac. Entomol. 19, 571-580 (2016)	0.787	19.863	-1.86	19.802	6.996	16.128	2234.28
iORL000806	Culex quinquefasciatus	Diptera	1-Octen-3-ol - the attractant that repels|Xu,P., Zhu,F., Buss,G.K. and Leal,W.S.|F1000Res 4, 156 (2015)	7.9615	2.832	-14.1505	16.581	17.17	13.771	3920.53
iORL000807	Schistocerca gregaria	Orthoptera	In Search For Pheromone Receptors: Certain Members Of The Odorant Receptor Family In The Desert Locust Schistocerca gregaria (Orthoptera: Acrididae) Are Co-expressed With SNMP1|Pregitzer,P., Jiang,X., Grosse-Wilde,E., Breer,H., Krieger,J. and Fleischer,J.|Int. J. Biol. Sci. (2017) In press	8.907	7.114	-12.986	11.92	15.21	15.098	2737.31
iORL000808	Drosophila mojavensis	Diptera	Positive selection at sites of chemosensory genes is associated with the recent divergence and local ecological adaptation in cactophilic Drosophila|Diaz,F., Allan,C.W. and Matzkin,L.M.|BMC Evol. Biol. 18 (1), 144 (2018)	-11.248	-0.576	6.067	18.38	13.882	24.834	6336.42
iORL000809	Protaetia brevitarsis	Coleoptera	Identification and expression analysis of candidate chemosensory receptors in the white-spotted flower chafer, Protaetia brevitarsis|Zhang,T.|Unpublished	12.656	20.8	-21.4155	8.156	5.942	14.345	695.187
iORL000810	Drosophila simulans	Diptera	Tests for selection on chemosensory genes based on polymorphism and divergence in Drosophila melanogaster and D. simulans|Gardiner,A., Wengraf,D., Lu,J., Jordan,W.C., Ritchie,M.G. and Butlin,R.K.|Unpublished	5.4325	13.438	1.9525	16.711	14.78	29.455	7275.03
iORL000811	Drosophila melanogaster	Diptera	Genetic variation in odorant receptors contributes to variation in olfactory behavior in a natural population of Drosophila melanogaster|Richgels,P.K. and Rollmann,S.M.|Chem. Senses 37 (3), 229-240 (2012)	8.3085	5.0465	-13.16	10.813	12.075	13.37	1745.67
iORL000812	Hedya nubiferana	Lepidoptera	Antennal transcriptomes of three tortricid moths reveal putative conserved chemosensory receptors for social and habitat olfactory cues|Gonzalez,F., Witzgall,P. and Walker,W.B.|Sci Rep 7, 41829 (2017)	25.8945	9.3655	-3.3355	9.207	22.187	16.319	3333.56
iORL000813	Lobesia botrana	Lepidoptera	Analysis of the grapevine moth Lobesia botrana antennal transcriptome and expression of odorant-binding and chemosensory proteins|Rojas,V., Jimenez,H., Palma-Millanao,R., Gonzalez-Gonzalez,A., Machuca,J., Godoy,R., Ceballos,R., Mutis,A. and Venthur,H.|Comp. Biochem. Physiol. Part D Genomics Proteomics 27, 1-12 (2018)	-3.2345	-5.9955	-13.7875	8.119	7.069	9.769	560.672
iORL000814	Peridroma saucia	Lepidoptera		10.943	4.486	-6.591	14.872	11.394	17.926	3037.58
iORL000815	Schistocerca gregaria	Orthoptera	In Search For Pheromone Receptors: Certain Members Of The Odorant Receptor Family In The Desert Locust Schistocerca gregaria (Orthoptera: Acrididae) Are Co-expressed With SNMP1|Pregitzer,P., Jiang,X., Grosse-Wilde,E., Breer,H., Krieger,J. and Fleischer,J.|Int. J. Biol. Sci. (2017) In press	4.75	-5.1005	-1.33	9.62	10.789	16.712	1734.54
iORL000816	Ostrinia nubilalis	Lepidoptera	cDNA cloning of odorant receptor 2 from Ostrinia species|Miura,N. and Ishikawa,Y.|Unpublished	-19.715	-6.594	26.147	18.818	9.93	16.552	3092.94
iORL000817	Dendrolimus kikuchii	Lepidoptera	Antennal transcriptome analysis and comparison of olfactory genes in two sympatric defoliators, Dendrolimus houi and Dendrolimus kikuchii (Lepidoptera: Lasiocampidae)|Zhang,S., Zhang,Z., Wang,H. and Kong,X.|Insect Biochem. Mol. Biol. 52C, 69-81 (2014)	-8.6735	0.4465	-14.9955	29.151	21.767	20.039	12715.3
iORL000818	Scaptomyza nigrita	Diptera	Evolution in an ancient detoxification pathway is coupled with a transition to herbivory in the drosophilidae|Gloss,A.D., Vassao,D.G., Hailey,A.L., Nelson Dittrich,A.C., Schramm,K., Reichelt,M., Rast,T.J., Weichsel,A., Cravens,M.G., Gershenzon,J., Montfort,W.R. and Whiteman,N.K.|Mol. Biol. Evol. 31 (9), 2441-2456 (2014)	13.8265	-2.626	-14.419	14.887	10.948	18.502	3015.49
iORL000819	Yemma signatus	Hemiptera		25.245	-2.4365	-16.037	16.252	18.057	27.23	7990.97
iORL000820	Drosophila simulans	Diptera	Odorant receptor (Or) genes: polymorphism and divergence in the D. melanogaster and D. pseudoobscura lineages|Conceicao,I.C. and Aguade,M.|PLoS ONE 5 (10), E13389 (2010)	13.9065	17.838	-0.513	14.139	13.258	21.97	4118.36
iORL000821	Drosophila arizonae	Diptera	Positive selection at sites of chemosensory genes is associated with the recent divergence and local ecological adaptation in cactophilic Drosophila|Diaz,F., Allan,C.W. and Matzkin,L.M.|BMC Evol. Biol. 18 (1), 144 (2018)	11.77	4.9145	-13.8085	14.006	18.097	14.045	3559.93
iORL000822	Ceracris kiangsu	Orthoptera	Identification and Expression Profiles Analysis of Chemosensory Genes from the Antennal Transcriptome of Ceracris kiangsu Tsai (Orthoptera: Acrididae)|Li,R. and Jiang,G.-f.|Unpublished	11.36	4.767	-9.854	13.126	20.25	15.748	4185.83
iORL000823	Athetis lepigone	Lepidoptera	Molecular identification and sex distribution of two chemosensory receptor families in Athetis lepigone by antennal transcriptome analysis|Zhang,Y.-N., Ma,J.-F., Sun,L., Dong,Z.-P., Li,Z.-Q., Zhu,X.-Y., Wang,Y., Wang,L., Deng,D.-G. and Li,J.-B.|J. Asia Pac. Entomol. 19, 571-580 (2016)	19.033	1.8795	-6.1	10.582	16.295	11.03	1901.93
iORL000824	Schistocerca gregaria	Orthoptera	In Search For Pheromone Receptors: Certain Members Of The Odorant Receptor Family In The Desert Locust Schistocerca gregaria (Orthoptera: Acrididae) Are Co-expressed With SNMP1|Pregitzer,P., Jiang,X., Grosse-Wilde,E., Breer,H., Krieger,J. and Fleischer,J.|Int. J. Biol. Sci. (2017) In press	3.377	3.511	-16.588	14.88	15.69	18.68	4361.16
iORL000825	Conogethes pinicolalis	Lepidoptera	Antennal transcriptome and differential expression of olfactory genes in the Conogethes pinicolalis (Lepidoptera: Crambidae)|Jing,D., Zhang,T., Wang,Z., He,K. and Bai,S.|Unpublished	6.7325	2.8565	-10.2025	13.977	12.259	14.895	2552.17
iORL000826	Cnaphalocrocis medinalis	Lepidoptera	Identification and Comparative Expression Profiles of Chemoreception Genes Revealed from Major Chemoreception Organs of the Rice Leaf Folder, Cnaphalocrocis medinalis (Lepidoptera: Pyralidae)|Zeng,F.F., Zhao,Z.F., Yan,M.J., Zhou,W., Zhang,Z., Zhang,A., Lu,Z.X. and Wang,M.Q.|PLoS ONE 10 (12), E0144267 (2015)	6.284	4.6125	-15.201	15.25	14.463	14.522	3202.97
iORL000827	Drosophila simulans	Diptera	Tests for selection on chemosensory genes based on polymorphism and divergence in Drosophila melanogaster and D. simulans|Gardiner,A., Wengraf,D., Lu,J., Jordan,W.C., Ritchie,M.G. and Butlin,R.K.|Unpublished	10.5615	6.6815	-11.777	16.859	12.647	14.846	3165.39
iORL000828	Campoletis chlorideae	Hymenoptera	An odorant receptor mediates the attractiveness of cis-jasmone to Campoletis chlorideae, the endoparasitoid of Helicoverpa armigera|Sun,Y.L., Dong,J.F., Ning,C., Ding,P.P., Huang,L.Q., Sun,J.G. and Wang,C.Z.|Insect Mol. Biol. (2018) In press	3.785	-21.987	-1.308	12.888	9.942	8.08	1035.31
iORL000829	Drosophila melanogaster	Diptera	Genetic variation in odorant receptors contributes to variation in olfactory behavior in a natural population of Drosophila melanogaster|Richgels,P.K. and Rollmann,S.M.|Chem. Senses 37 (3), 229-240 (2012)	10.342	0.5585	-9.6555	10.928	8.629	11.261	1061.88
iORL000830	Drosophila melanogaster	Diptera	Tests for selection on chemosensory genes based on polymorphism and divergence in Drosophila melanogaster and D. simulans|Gardiner,A., Wengraf,D., Lu,J., Jordan,W.C., Ritchie,M.G. and Butlin,R.K.|Unpublished	18.437	7.044	-28.683	9.19	22.038	13.962	2827.71
iORL000831	Philotrypesis pilosa	Hymenoptera	Expression and evolution divergence of the non-conventional olfactory receptor in four species of fig wasp associated with one species of fig|Lu,B. and Huang,D.W.|Unpublished	-8.9305	-1.8135	10.6445	8.127	7.159	8.327	484.473
iORL000832	Conogethes pinicolalis	Lepidoptera	Antennal transcriptome and differential expression of olfactory genes in the Conogethes pinicolalis (Lepidoptera: Crambidae)|Jing,D., Zhang,T., Wang,Z., He,K. and Bai,S.|Unpublished	7.961	4.882	-12.187	11.142	10.476	17.016	1986.16
iORL000833	Athetis lepigone	Lepidoptera	Molecular identification and sex distribution of two chemosensory receptor families in Athetis lepigone by antennal transcriptome analysis|Zhang,Y.-N., Ma,J.-F., Sun,L., Dong,Z.-P., Li,Z.-Q., Zhu,X.-Y., Wang,Y., Wang,L., Deng,D.-G. and Li,J.-B.|J. Asia Pac. Entomol. 19, 571-580 (2016)	-0.9065	-13.271	5.443	9.201	10.982	12.786	1291.96
iORL000834	Bactrocera minax	Diptera	Identification and expression analysis of chemosensory genes in citrus fruit fly Bactrocera minax|Lu,Y., Yu,T. and Cheng,J.|Unpublished	6.987	2.7965	-9.231	12.968	12.661	15.076	2475.28
iORL000835	Schistocerca gregaria	Orthoptera	In Search For Pheromone Receptors: Certain Members Of The Odorant Receptor Family In The Desert Locust Schistocerca gregaria (Orthoptera: Acrididae) Are Co-expressed With SNMP1|Pregitzer,P., Jiang,X., Grosse-Wilde,E., Breer,H., Krieger,J. and Fleischer,J.|Int. J. Biol. Sci. (2017) In press	2.2055	25.04	4.0065	9.189	10.088	8.587	795.997
iORL000836	Drosophila melanogaster	Diptera	Genetic variation in odorant receptors contributes to variation in olfactory behavior in a natural population of Drosophila melanogaster|Richgels,P.K. and Rollmann,S.M.|Chem. Senses 37 (3), 229-240 (2012)	-9.8545	-3.5925	18.4295	12.721	16.947	11.061	2384.55
iORL000837	Conogethes pinicolalis	Lepidoptera	Antennal transcriptome and differential expression of olfactory genes in the Conogethes pinicolalis (Lepidoptera: Crambidae)|Jing,D., Zhang,T., Wang,Z., He,K. and Bai,S.|Unpublished	-13.574	7.5665	14.134	18.382	12.805	14.308	3367.83
iORL000838	Peridroma saucia	Lepidoptera		7.462	5.9525	-9.718	8.924	8.197	11.1	811.965
iORL000839	Drosophila simulans	Diptera	Tests for selection on chemosensory genes based on polymorphism and divergence in Drosophila melanogaster and D. simulans|Gardiner,A., Wengraf,D., Lu,J., Jordan,W.C., Ritchie,M.G. and Butlin,R.K.|Unpublished	3.87	15.394	-3.2495	16.956	16.718	39.323	11146.9
iORL000840	Drosophila melanogaster	Diptera	The genome sequence of Drosophila melanogaster|Adams,M.D., Celniker,S.E., Holt,R.A., Evans,C.A., Gocayne,J.D., Amanatides,P.G., Scherer,S.E., Li,P.W., Hoskins,R.A., Galle,R.F., George,R.A., Lewis,S.E., Richards,S., Ashburner,M., Henderson,S.N., Sutton,G.G., Wortman,J.R., Yandell,M.D., Zhang,Q., Chen,L.X., Brandon,R.C., Rogers,Y.H., Blazej,R.G., Champe,M., Pfeiffer,B.D., Wan,K.H., Doyle,C., Baxter…	16.604	10.466	-26.0775	13.074	22.636	16.213	4798.12
iORL000841	Locusta migratoria	Orthoptera	Identification and functional analysis of olfactory receptor family reveal unusual characteristics of the olfactory system in the migratory locust|Wang,Z., Yang,P., Chen,D., Jiang,F., Li,Y., Wang,X. and Kang,L.|Cell. Mol. Life Sci. 72 (22), 4429-4443 (2015)	5.9765	2.994	-8.1175	16.583	17.522	16.791	4878.91
iORL000842	Schistocerca gregaria	Orthoptera	In Search For Pheromone Receptors: Certain Members Of The Odorant Receptor Family In The Desert Locust Schistocerca gregaria (Orthoptera: Acrididae) Are Co-expressed With SNMP1|Pregitzer,P., Jiang,X., Grosse-Wilde,E., Breer,H., Krieger,J. and Fleischer,J.|Int. J. Biol. Sci. (2017) In press	-12.5695	3.049	19.157	11.785	9.97	10.31	1211.38
iORL000843	Athetis lepigone	Lepidoptera	Molecular identification and sex distribution of two chemosensory receptor families in Athetis lepigone by antennal transcriptome analysis|Zhang,Y.-N., Ma,J.-F., Sun,L., Dong,Z.-P., Li,Z.-Q., Zhu,X.-Y., Wang,Y., Wang,L., Deng,D.-G. and Li,J.-B.|J. Asia Pac. Entomol. 19, 571-580 (2016)	10.153	1.128	-7.789	18.472	17.132	14.64	4633
iORL000844	Conogethes pinicolalis	Lepidoptera	Antennal transcriptome and differential expression of olfactory genes in the Conogethes pinicolalis (Lepidoptera: Crambidae)|Jing,D., Zhang,T., Wang,Z., He,K. and Bai,S.|Unpublished	9.3295	8.0425	-11.1225	14.381	16.261	13.175	3080.96
iORL000845	Streltzoviella insularis	Lepidoptera	Antennal transcriptome analyses and olfactory protein identification in an important wood-boring moth pest, Streltzoviella insularis (Lepidoptera: Cossidae)|Yang Y, Li W, Tao J and Zong S.|Sci Rep 9 (1), 17951 (2019)	1.4155	-5.058	-10.7745	7.359	10.74	9.377	741.111
iORL000846	Peridroma saucia	Lepidoptera		5.3215	4.0985	-17.8195	22.593	12.155	19.139	5255.89
iORL000847	Anoplophora chinensis	Coleoptera	Identification and Expression Patterns of Anoplophora chinensis (Forster) Chemosensory Receptor Genes from the Antennal Transcriptome|Sun,L., Zhang,Y.N., Qian,J.L., Kang,K., Zhang,X.Q., Deng,J.D., Tang,Y.P., Chen,C., Hansen,L., Xu,T., Zhang,Q.H. and Zhang,L.W.|Front Physiol 9, 90 (2018)	-13.3075	1.7165	13.105	12.217	6.893	14.09	1186.53
iORL000848	Cydia fagiglandana	Lepidoptera	Antennal transcriptomes of three tortricid moths reveal putative conserved chemosensory receptors for social and habitat olfactory cues|Gonzalez,F., Witzgall,P. and Walker,W.B.|Sci Rep 7, 41829 (2017)	13.7985	-4.041	-3.72	10.561	19.332	15.574	3179.66
iORL000849	Drosophila melanogaster	Diptera	Genetic variation in odorant receptors contributes to variation in olfactory behavior in a natural population of Drosophila melanogaster|Richgels,P.K. and Rollmann,S.M.|Chem. Senses 37 (3), 229-240 (2012)	-17.066	5.499	-3.215	8.058	7.666	9.066	560.024
iORL000850	Apocrypta bakeri	Hymenoptera	Expression and evolution divergence of the non-conventional olfactory receptor in four species of fig wasp associated with one species of fig|Lu,B. and Huang,D.W.|Unpublished	-5.267	-10.38	16.891	20.78	15.918	21.252	7029.65
iORL000851	Bradysia odoriphaga	Diptera		5.7335	-0.459	-15.5655	21.183	20.84	21.731	9593.22
iORL000852	Schistocerca gregaria	Orthoptera	In Search For Pheromone Receptors: Certain Members Of The Odorant Receptor Family In The Desert Locust Schistocerca gregaria (Orthoptera: Acrididae) Are Co-expressed With SNMP1|Pregitzer,P., Jiang,X., Grosse-Wilde,E., Breer,H., Krieger,J. and Fleischer,J.|Int. J. Biol. Sci. (2017) In press	2.8285	2.814	-16.0555	12.671	15.47	18.451	3616.76
iORL000853	Drosophila melanogaster	Diptera	Genetic variation in odorant receptors contributes to variation in olfactory behavior in a natural population of Drosophila melanogaster|Richgels,P.K. and Rollmann,S.M.|Chem. Senses 37 (3), 229-240 (2012)	-4.493	3.22	4.866	9.386	7.276	8.506	580.891
iORL000854	Locusta migratoria	Orthoptera	Identification and functional analysis of olfactory receptor family reveal unusual characteristics of the olfactory system in the migratory locust|Wang,Z., Yang,P., Chen,D., Jiang,F., Li,Y., Wang,X. and Kang,L.|Cell. Mol. Life Sci. 72 (22), 4429-4443 (2015)	21.28	4.5045	-29.6105	8.474	13.169	12.473	1391.91
iORL000855	Drosophila simulans	Diptera	Tests for selection on chemosensory genes based on polymorphism and divergence in Drosophila melanogaster and D. simulans|Gardiner,A., Wengraf,D., Lu,J., Jordan,W.C., Ritchie,M.G. and Butlin,R.K.|Unpublished	-9.0745	12.0655	-2.71	15.977	10.213	10.974	1790.66
iORL000856	Schistocerca gregaria	Orthoptera	In Search For Pheromone Receptors: Certain Members Of The Odorant Receptor Family In The Desert Locust Schistocerca gregaria (Orthoptera: Acrididae) Are Co-expressed With SNMP1|Pregitzer,P., Jiang,X., Grosse-Wilde,E., Breer,H., Krieger,J. and Fleischer,J.|Int. J. Biol. Sci. (2017) In press	6.4805	-1.461	-13.0665	13.825	12.484	16.495	2846.89
iORL000857	Meteorus pulchricornis	Hymenoptera		28.361	-2.2865	-41.4985	8.662	5.943	5.011	257.956
iORL000858	Schistocerca gregaria	Orthoptera	In Search for Pheromone Receptors: Certain Members of the Odorant Receptor Family in the Desert Locust Schistocerca gregaria (Orthoptera: Acrididae) Are Co-expressed with SNMP1|Pregitzer,P., Jiang,X., Grosse-Wilde,E., Breer,H., Krieger,J. and Fleischer,J.|Int. J. Biol. Sci. 13 (7), 911-922 (2017)	-19.064	-6.006	16.886	11.01	15.824	11.276	1964.53
iORL000859	Drosophila melanogaster	Diptera	Genetic variation in odorant receptors contributes to variation in olfactory behavior in a natural population of Drosophila melanogaster|Richgels,P.K. and Rollmann,S.M.|Chem. Senses 37 (3), 229-240 (2012)	5.4465	3.0075	-14.9595	14.009	16.155	12.539	2837.76
iORL000860	Locusta migratoria	Orthoptera	Identification and functional analysis of olfactory receptor family reveal unusual characteristics of the olfactory system in the migratory locust|Wang,Z., Yang,P., Chen,D., Jiang,F., Li,Y., Wang,X. and Kang,L.|Cell. Mol. Life Sci. 72 (22), 4429-4443 (2015)	15.8265	8.0595	-10.5105	12.351	10.933	13.837	1868.45
iORL000861	Drosophila simulans	Diptera	Tests for selection on chemosensory genes based on polymorphism and divergence in Drosophila melanogaster and D. simulans|Gardiner,A., Wengraf,D., Lu,J., Jordan,W.C., Ritchie,M.G. and Butlin,R.K.|Unpublished	15.6915	0.6205	-6.6345	9.537	8.059	9.539	733.148
iORL000862	Drosophila melanogaster	Diptera	Genetic variation in odorant receptors contributes to variation in olfactory behavior in a natural population of Drosophila melanogaster|Richgels,P.K. and Rollmann,S.M.|Chem. Senses 37 (3), 229-240 (2012)	5.4215	2.059	-19.3045	13.653	12.696	21.361	3702.67
iORL000863	Athetis lepigone	Lepidoptera	Molecular identification and sex distribution of two chemosensory receptor families in Athetis lepigone by antennal transcriptome analysis|Zhang,Y.-N., Ma,J.-F., Sun,L., Dong,Z.-P., Li,Z.-Q., Zhu,X.-Y., Wang,Y., Wang,L., Deng,D.-G. and Li,J.-B.|J. Asia Pac. Entomol. 19, 571-580 (2016)	-20.751	6.2925	9.699	17.082	10.557	10.186	1836.88
iORL000864	Drosophila simulans	Diptera	Tests for selection on chemosensory genes based on polymorphism and divergence in Drosophila melanogaster and D. simulans|Gardiner,A., Wengraf,D., Lu,J., Jordan,W.C., Ritchie,M.G. and Butlin,R.K.|Unpublished	4.5265	13.7	1.965	16.907	14.724	29.35	7306.33
iORL000865	Macrocentrus cingulum	Hymenoptera	Identification and expression analysis of chemosensory receptors genes within the Macrocentrus cingulum antennal cDNA library|Ahmed,T., Zhang,T., Wang,Z., He,K. and Bai,S.|Unpublished	6.673	1.778	-0.537	14.908	13.418	11.828	2366.01
iORL000866	Schistocerca gregaria	Orthoptera	In Search For Pheromone Receptors: Certain Members Of The Odorant Receptor Family In The Desert Locust Schistocerca gregaria (Orthoptera: Acrididae) Are Co-expressed With SNMP1|Pregitzer,P., Jiang,X., Grosse-Wilde,E., Breer,H., Krieger,J. and Fleischer,J.|Int. J. Biol. Sci. (2017) In press	-27.1485	-2.924	16.986	10.393	11.714	11.896	1448.25
iORL000867	Holotrichia parallela	Coleoptera		-5.697	1.9635	-8.7255	11.786	9.535	8.405	944.545
iORL000868	Schistocerca gregaria	Orthoptera	In Search for Pheromone Receptors: Certain Members of the Odorant Receptor Family in the Desert Locust Schistocerca gregaria (Orthoptera: Acrididae) Are Co-expressed with SNMP1|Pregitzer,P., Jiang,X., Grosse-Wilde,E., Breer,H., Krieger,J. and Fleischer,J.|Int. J. Biol. Sci. 13 (7), 911-922 (2017)	-16.7665	1.4555	-2.108	13.487	11.355	13.152	2014.15
iORL000869	Locusta migratoria	Orthoptera	Identification and functional analysis of olfactory receptor family reveal unusual characteristics of the olfactory system in the migratory locust|Wang,Z., Yang,P., Chen,D., Jiang,F., Li,Y., Wang,X. and Kang,L.|Cell. Mol. Life Sci. 72 (22), 4429-4443 (2015)	-4.828	-0.5105	11.672	8.292	10.969	8.74	794.937
iORL000870	Athetis lepigone	Lepidoptera	Molecular identification and sex distribution of two chemosensory receptor families in Athetis lepigone by antennal transcriptome analysis|Zhang,Y.-N., Ma,J.-F., Sun,L., Dong,Z.-P., Li,Z.-Q., Zhu,X.-Y., Wang,Y., Wang,L., Deng,D.-G. and Li,J.-B.|J. Asia Pac. Entomol. 19, 571-580 (2016)	9.2475	8.292	-22.2845	23.133	13.442	24.261	7544.03
iORL000871	Cydia fagiglandana	Lepidoptera	Antennal transcriptomes of three tortricid moths reveal putative conserved chemosensory receptors for social and habitat olfactory cues|Gonzalez,F., Witzgall,P. and Walker,W.B.|Sci Rep 7, 41829 (2017)	11.916	3.7115	-5.5345	14.682	16.239	15.513	3698.61
iORL000872	Yemma signatus	Hemiptera		6.264	7.183	-9.6875	11.856	13.49	16.875	2698.94
iORL000873	Drosophila melanogaster	Diptera	The genome sequence of Drosophila melanogaster|Adams,M.D., Celniker,S.E., Holt,R.A., Evans,C.A., Gocayne,J.D., Amanatides,P.G., Scherer,S.E., Li,P.W., Hoskins,R.A., Galle,R.F., George,R.A., Lewis,S.E., Richards,S., Ashburner,M., Henderson,S.N., Sutton,G.G., Wortman,J.R., Yandell,M.D., Zhang,Q., Chen,L.X., Brandon,R.C., Rogers,Y.H., Blazej,R.G., Champe,M., Pfeiffer,B.D., Wan,K.H., Doyle,C., Baxter…	18.3075	-3.6945	-9.739	20.721	16.053	19.912	6623.41
iORL000874	Zeugodacus tau	Diptera	Analyses of chemosensory genes provide insight into the evolution of behavioral differences to phytochemicals in Bactrocera species|Wu,Z., Cui,Y., Ma,J., Qu,M. and Lin,J.|Mol. Phylogenet. Evol. (2020) In press	7.187	3.789	-15.7625	16.34	15.688	13.725	3518.28
iORL000875	Streltzoviella insularis	Lepidoptera	Antennal transcriptome analyses and olfactory protein identification in an important wood-boring moth pest, Streltzoviella insularis (Lepidoptera: Cossidae)|Yang Y, Li W, Tao J and Zong S.|Sci Rep 9 (1), 17951 (2019)	-6.445	-1.141	14.081	8.87	9.956	13.794	1218.13
iORL000876	Apis cerana cerana	Hymenoptera		-29.457	0.0475	21.796	14.878	10.213	14.842	2255.23
iORL000877	Drosophila melanogaster	Diptera	Nucleotide and copy-number polymorphism at the odorant receptor genes Or22a and Or22b in Drosophila melanogaster|Aguade,M.|Mol. Biol. Evol. 26 (1), 61-70 (2009)	12.185	6.7395	-25.2665	8.822	7.685	8.801	596.681
iORL000878	Drosophila mojavensis	Diptera	Positive selection at sites of chemosensory genes is associated with the recent divergence and local ecological adaptation in cactophilic Drosophila|Diaz,F., Allan,C.W. and Matzkin,L.M.|BMC Evol. Biol. 18 (1), 144 (2018)	11.22	4.4045	-14.0585	12.496	20.023	11.941	2987.72
iORL000879	Protaetia brevitarsis	Coleoptera	Identification and expression analysis of candidate chemosensory receptors in the white-spotted flower chafer, Protaetia brevitarsis|Zhang,T.|Unpublished	5.674	5.5655	-11.503	12.214	12.765	15.418	2403.84
iORL000880	Yemma signatus	Hemiptera		10.0165	8.3825	-15.1065	12.055	17.257	18.391	3825.93
iORL000881	Locusta migratoria	Orthoptera	Identification and functional analysis of olfactory receptor family reveal unusual characteristics of the olfactory system in the migratory locust|Wang,Z., Yang,P., Chen,D., Jiang,F., Li,Y., Wang,X. and Kang,L.|Cell. Mol. Life Sci. 72 (22), 4429-4443 (2015)	0.938	5.1695	-16.301	12.958	13.909	18.058	3254.63
iORL000882	Philotrypesis sp. BL-2007	Hymenoptera	Expression and evolution divergence of the non-conventional olfactory receptor in four species of fig wasp associated with one species of fig|Lu,B. and Huang,D.W.|Unpublished	-0.756	-6.999	-0.983	16.064	16.154	10.436	2708.11
iORL000883	Drosophila melanogaster	Diptera	Genetic variation in odorant receptors contributes to variation in olfactory behavior in a natural population of Drosophila melanogaster|Richgels,P.K. and Rollmann,S.M.|Chem. Senses 37 (3), 229-240 (2012)	-12.803	-6.763	11.9605	18.352	16.566	18.115	5507.3
iORL000884	Drosicha corpulenta	Hemiptera	Identification of candidate chemosensory genes in the antennal transcriptome of Drosicha corpulenta (Kuwana)|Zhang,Y., Gao,Q. and Xie,Y.|Unpublished	-10.1445	-6.5735	-4.252	8.639	11.665	16.81	1693.99
iORL000885	Conopomorpha sinensis	Lepidoptera	Analysis of the Antennal Transcriptome and Chemosensory-related Genes of Conopomorpha sinensis Bradley (Lepidoptera: Gracilariidae)|Li,P., Liu,Y., Wang,S. and Sun,H.|Unpublished	6.7865	2.389	-11.993	10.191	11.026	12.35	1387.71
iORL000886	Drosophila simulans	Diptera	Tests for selection on chemosensory genes based on polymorphism and divergence in Drosophila melanogaster and D. simulans|Gardiner,A., Wengraf,D., Lu,J., Jordan,W.C., Ritchie,M.G. and Butlin,R.K.|Unpublished	-10.431	-5.1115	20.0295	10.292	6.597	11.531	782.908
iORL000887	Protaetia brevitarsis	Coleoptera	Identification and expression analysis of candidate chemosensory receptors in the white-spotted flower chafer, Protaetia brevitarsis|Zhang,T.|Unpublished	7.2625	2.597	-10.352	15.497	16.358	14.232	3607.8
iORL000888	Apocrypta bakeri	Hymenoptera	Expression and evolution divergence of the non-conventional olfactory receptor in four species of fig wasp associated with one species of fig|Lu,B. and Huang,D.W.|Unpublished	-4.712	-9.8015	17.6065	21.348	16.163	20.885	7206.31
iORL000889	Locusta migratoria	Orthoptera	Identification and functional analysis of olfactory receptor family reveal unusual characteristics of the olfactory system in the migratory locust|Wang,Z., Yang,P., Chen,D., Jiang,F., Li,Y., Wang,X. and Kang,L.|Cell. Mol. Life Sci. 72 (22), 4429-4443 (2015)	-15.1975	-11.517	10.5155	12.963	10.144	16.039	2109.06
iORL000890	Drosophila mojavensis	Diptera	Positive selection at sites of chemosensory genes is associated with the recent divergence and local ecological adaptation in cactophilic Drosophila|Diaz,F., Allan,C.W. and Matzkin,L.M.|BMC Evol. Biol. 18 (1), 144 (2018)	-12.4885	-1.857	6.362	20.813	14.484	25.732	7757.04
iORL000891	Peridroma saucia	Lepidoptera		-25.176	12.816	36.541	5.838	5.936	6.48	224.557
iORL000892	Philotrypesis sp. BL-2007	Hymenoptera	Expression and evolution divergence of the non-conventional olfactory receptor in four species of fig wasp associated with one species of fig|Lu,B. and Huang,D.W.|Unpublished	0.284	-6.858	0.1025	15.148	15.86	11.039	2652.09
iORL000893	Locusta migratoria	Orthoptera	Identification and functional analysis of olfactory receptor family reveal unusual characteristics of the olfactory system in the migratory locust|Wang,Z., Yang,P., Chen,D., Jiang,F., Li,Y., Wang,X. and Kang,L.|Cell. Mol. Life Sci. 72 (22), 4429-4443 (2015)	-25.284	-5.0145	37.998	10.88	10.377	11.426	1290.01
iORL000894	Cydia nigricana	Lepidoptera	Antennal transcriptomes of three tortricid moths reveal putative conserved chemosensory receptors for social and habitat olfactory cues|Gonzalez,F., Witzgall,P. and Walker,W.B.|Sci Rep 7, 41829 (2017)	13.4915	3.948	-8.4545	21.793	13.752	27.547	8255.75
iORL000895	Schistocerca gregaria	Orthoptera	In Search For Pheromone Receptors: Certain Members Of The Odorant Receptor Family In The Desert Locust Schistocerca gregaria (Orthoptera: Acrididae) Are Co-expressed With SNMP1|Pregitzer,P., Jiang,X., Grosse-Wilde,E., Breer,H., Krieger,J. and Fleischer,J.|Int. J. Biol. Sci. (2017) In press	-5.417	26.193	-1.215	16.428	12.534	8.668	1784.81
iORL000896	Apocrypta bakeri	Hymenoptera	Expression and evolution divergence of the non-conventional olfactory receptor in four species of fig wasp associated with one species of fig|Lu,B. and Huang,D.W.|Unpublished	-6.99	-12.5725	18.397	13.024	11.109	15.172	2195.13
iORL000897	Scaeva pyrastri	Diptera	Molecular Characterization and Sex Distribution of Chemosensory Receptor Gene Family Based on Transcriptome Analysis of Scaeva pyrastri|Li,X.M., Zhu,X.Y., He,P., Xu,L., Sun,L., Chen,L., Wang,Z.Q., Deng,D.G. and Zhang,Y.N.|PLoS ONE 11 (5), E0155323 (2016)	-4.1815	-5.605	18.764	13.863	10.192	11.252	1589.81
iORL000898	Locusta migratoria	Orthoptera	Identification and functional analysis of olfactory receptor family reveal unusual characteristics of the olfactory system in the migratory locust|Wang,Z., Yang,P., Chen,D., Jiang,F., Li,Y., Wang,X. and Kang,L.|Cell. Mol. Life Sci. 72 (22), 4429-4443 (2015)	-23.3775	-1.235	23.12	6.623	10.806	11.214	802.563
iORL000899	Dendrolimus houi	Lepidoptera	Antennal transcriptome analysis and comparison of olfactory genes in two sympatric defoliators, Dendrolimus houi and Dendrolimus kikuchii (Lepidoptera: Lasiocampidae)|Zhang,S., Zhang,Z., Wang,H. and Kong,X.|Insect Biochem. Mol. Biol. 52C, 69-81 (2014)	7.738	1.89	-12.8575	13.612	23.496	12.299	3933.55
iORL000900	Drosophila melanogaster	Diptera	The genome sequence of Drosophila melanogaster|Adams,M.D., Celniker,S.E., Holt,R.A., Evans,C.A., Gocayne,J.D., Amanatides,P.G., Scherer,S.E., Li,P.W., Hoskins,R.A., Galle,R.F., George,R.A., Lewis,S.E., Richards,S., Ashburner,M., Henderson,S.N., Sutton,G.G., Wortman,J.R., Yandell,M.D., Zhang,Q., Chen,L.X., Brandon,R.C., Rogers,Y.H., Blazej,R.G., Champe,M., Pfeiffer,B.D., Wan,K.H., Doyle,C., Baxter…	6.726	7.4605	-10.703	14.356	17.963	16.874	4351.4
iORL000901	Protaetia brevitarsis	Coleoptera	Identification and expression analysis of candidate chemosensory receptors in the white-spotted flower chafer, Protaetia brevitarsis|Zhang,T.|Unpublished	10.1815	-0.9075	-12.975	26.983	14.429	14.28	5559.73
iORL000902	Ostrinia nubilalis	Lepidoptera	Sex-Linked Pheromone Receptor Genes of the European Corn Borer, Ostrinia nubilalis, Are in Tandem Arrays|Yasukochi,Y., Miura,N., Nakano,R., Sahara,K. and Ishikawa,Y.|PLoS ONE 6 (4), E18843 (2011)	6.9075	3.711	-17.11	27.297	20.92	29.464	16825.5
iORL000903	Lobesia botrana	Lepidoptera	Analysis of the grapevine moth Lobesia botrana antennal transcriptome and expression of odorant-binding and chemosensory proteins|Rojas,V., Jimenez,H., Palma-Millanao,R., Gonzalez-Gonzalez,A., Machuca,J., Godoy,R., Ceballos,R., Mutis,A. and Venthur,H.|Comp. Biochem. Physiol. Part D Genomics Proteomics 27, 1-12 (2018)	-22.868	1.0825	-0.1595	12.028	16.991	15.013	3068.16
iORL000904	Drosophila melanogaster	Diptera	Odorant receptor (Or) genes: polymorphism and divergence in the D. melanogaster and D. pseudoobscura lineages|Conceicao,I.C. and Aguade,M.|PLoS ONE 5 (10), E13389 (2010)	-6.495	15.0145	18.4315	15.99	13.937	15.069	3358.16
iORL000905	Subpsaltria yangi	Hemiptera	Identification of candidate olfactory genes in cicada Subpsaltria yangi by antennal transcriptome analysis|Qi,M., Wei,S. and Wei,C.|Comp. Biochem. Physiol. Part D Genomics Proteomics 28, 122-133 (2018)	2.8165	9.1245	-6.923	14.229	9.743	8.93	1237.99
iORL000906	Drosophila erecta	Diptera	Selective pressures on Drosophila chemosensory receptor genes|Tunstall,N.E., Sirey,T., Newcomb,R.D. and Warr,C.G.|J. Mol. Evol. 64 (6), 628-636 (2007)	5.161	1.7015	-15.45	11.53	14.265	13.002	2138.5
iORL000907	Anoplophora chinensis	Coleoptera	Antennal transcriptome analysis and expression profiles of olfactory genes in Anoplophora chinensis|Wang,J., Hu,P., Gao,P., Tao,J. and Luo,Y.|Sci Rep 7 (1), 15470 (2017)	-3.4025	-1.2895	2.4885	9.533	5.819	14.181	786.648
iORL000908	Drosophila melanogaster	Diptera	Genetic variation in odorant receptors contributes to variation in olfactory behavior in a natural population of Drosophila melanogaster|Richgels,P.K. and Rollmann,S.M.|Chem. Senses 37 (3), 229-240 (2012)	5.424	4.4845	-7.503	10.248	13.403	13.836	1900.42
iORL000909	Drosophila mojavensis	Diptera	Positive selection at sites of chemosensory genes is associated with the recent divergence and local ecological adaptation in cactophilic Drosophila|Diaz,F., Allan,C.W. and Matzkin,L.M.|BMC Evol. Biol. 18 (1), 144 (2018)	6.553	-1.81	-10.63	15.876	20.244	21.866	7027.58
iORL000910	Drosophila simulans	Diptera	Tests for selection on chemosensory genes based on polymorphism and divergence in Drosophila melanogaster and D. simulans|Gardiner,A., Wengraf,D., Lu,J., Jordan,W.C., Ritchie,M.G. and Butlin,R.K.|Unpublished	-0.572	3.147	14.8705	12.148	7.866	9.343	892.779
iORL000911	Philotrypesis sp. BL-2007	Hymenoptera	Expression and evolution divergence of the non-conventional olfactory receptor in four species of fig wasp associated with one species of fig|Lu,B. and Huang,D.W.|Unpublished	0.0425	-7.0175	-0.0315	15.339	16.115	10.743	2655.53
iORL000912	Drosophila mauritiana	Diptera	Selective pressures on Drosophila chemosensory receptor genes|Tunstall,N.E., Sirey,T., Newcomb,R.D. and Warr,C.G.|J. Mol. Evol. 64 (6), 628-636 (2007)	-27.1515	-1.9635	25.5175	20.075	22.095	15.141	6715.9
iORL000913	Campoletis chlorideae	Hymenoptera	An odorant receptor mediates the attractiveness of cis-jasmone to Campoletis chlorideae, the endoparasitoid of Helicoverpa armigera|Sun,Y.L., Dong,J.F., Ning,C., Ding,P.P., Huang,L.Q., Sun,J.G. and Wang,C.Z.|Insect Mol. Biol. (2018) In press	5.348	3.1745	-10.009	16.498	14.793	10.38	2533.28
iORL000914	Oedaleus infernalis	Orthoptera	Transcriptome analysis and expression profiles of olfactory relative protein genes in Oedaleus infernalis|Zhang,Y. and Pang,B.|Unpublished	-9.0735	-6.205	8.6795	9.621	5.318	11.375	581.99
iORL000915	Bactrocera correcta	Diptera	Analyses of chemosensory genes provide insight into the evolution of behavioral differences to phytochemicals in Bactrocera species|Wu,Z., Cui,Y., Ma,J., Qu,M. and Lin,J.|Mol. Phylogenet. Evol. (2020) In press	2.775	-6.354	13.1975	10.494	8.822	19.527	1807.77
iORL000916	Lampronia capitella	Lepidoptera	Functional characterization of odorant receptors from Lampronia capitella suggests a non-ditrysian origin of the lepidopteran pheromone receptor clade|Yuvaraj,J.K., Andersson,M.N., Corcoran,J.A., Anderbrant,O. and Lofstedt,C.|Insect Biochem. Mol. Biol. (2018) In press	4.438	2.983	-11.7195	17.28	18.76	17.019	5517.08
iORL000917	Zeugodacus tau	Diptera	Analyses of chemosensory genes provide insight into the evolution of behavioral differences to phytochemicals in Bactrocera species|Wu,Z., Cui,Y., Ma,J., Qu,M. and Lin,J.|Mol. Phylogenet. Evol. (2020) In press	7.247	3.187	-12.539	11.52	10.194	11.382	1336.63
iORL000918	Campoletis chlorideae	Hymenoptera	An odorant receptor mediates the attractiveness of cis-jasmone to Campoletis chlorideae, the endoparasitoid of Helicoverpa armigera|Sun,Y.L., Dong,J.F., Ning,C., Ding,P.P., Huang,L.Q., Sun,J.G. and Wang,C.Z.|Insect Mol. Biol. (2018) In press	7.425	-6.5355	-25.5325	6.406	5.959	10.725	409.405
iORL000919	Philotrypesis pilosa	Hymenoptera	Expression and evolution divergence of the non-conventional olfactory receptor in four species of fig wasp associated with one species of fig|Lu,B. and Huang,D.W.|Unpublished	4.7975	5.5235	5.4815	15.261	12.531	10.745	2054.82
iORL000920	Anoplophora chinensis	Coleoptera	Identification and Expression Patterns of Anoplophora chinensis (Forster) Chemosensory Receptor Genes from the Antennal Transcriptome|Sun,L., Zhang,Y.N., Qian,J.L., Kang,K., Zhang,X.Q., Deng,J.D., Tang,Y.P., Chen,C., Hansen,L., Xu,T., Zhang,Q.H. and Zhang,L.W.|Front Physiol 9, 90 (2018)	1.7955	-0.131	-12.6275	17.155	10.692	13.537	2482.97
iORL000921	Protaetia brevitarsis	Coleoptera	Identification and expression analysis of candidate chemosensory receptors in the white-spotted flower chafer, Protaetia brevitarsis|Zhang,T.|Unpublished	9.2485	4.5575	-10.615	12.021	13.405	12.666	2041.01
iORL000922	Bactrocera minax	Diptera	Identification and expression analysis of chemosensory genes in citrus fruit fly Bactrocera minax|Lu,Y., Yu,T. and Cheng,J.|Unpublished	-15.3005	-25.798	8.7085	13.015	13.096	12.929	2203.67
iORL000923	Cyrtorhinus lividipennis	Hemiptera	Identification and expression analysis of putative chemoreception genes from Cyrtorhinus lividipennis (Hemiptera: Miridae) antennal transcriptome|Wang,G.Y., Zhu,J.L., Zhou,W.W., Liu,S., Khairul,Q.M., Ansari,N.A. and Zhu,Z.R.|Sci Rep 8 (1), 12981 (2018)	21.4635	5.8695	-16.0815	13.263	18.789	23.557	5870.36
iORL000924	Yemma signatus	Hemiptera		-2.176	4.9005	7.342	8.154	12.559	11.806	1209.01
iORL000925	Helicoverpa armigera	Lepidoptera	Identification and characterization of three chemosensory receptor families in the cotton bollworm Helicoverpa armigera|Liu,N.Y., Xu,W., Papanicolaou,A., Dong,S.L. and Anderson,A.|BMC Genomics 15 (1), 597 (2014)	-15.7925	-2.61	19.3995	17.077	9.404	8.237	1322.8
iORL000926	Bactrocera correcta	Diptera	Analyses of chemosensory genes provide insight into the evolution of behavioral differences to phytochemicals in Bactrocera species|Wu,Z., Cui,Y., Ma,J., Qu,M. and Lin,J.|Mol. Phylogenet. Evol. (2020) In press	14.172	3.0865	-7.7025	17.286	17.683	15.537	4749.16
iORL000927	Lampronia capitella	Lepidoptera	Functional characterization of odorant receptors from Lampronia capitella suggests a non-ditrysian origin of the lepidopteran pheromone receptor clade|Yuvaraj,J.K., Andersson,M.N., Corcoran,J.A., Anderbrant,O. and Lofstedt,C.|Insect Biochem. Mol. Biol. (2018) In press	4.3115	3.8995	-8.6425	24.331	16.841	24.863	10187.8
iORL000928	Zeugodacus tau	Diptera	Analyses of chemosensory genes provide insight into the evolution of behavioral differences to phytochemicals in Bactrocera species|Wu,Z., Cui,Y., Ma,J., Qu,M. and Lin,J.|Mol. Phylogenet. Evol. (2020) In press	14.4565	3.0095	-12.2275	8.459	8.675	7.795	572.004
iORL000929	Streltzoviella insularis	Lepidoptera	Antennal transcriptome analyses and olfactory protein identification in an important wood-boring moth pest, Streltzoviella insularis (Lepidoptera: Cossidae)|Yang Y, Li W, Tao J and Zong S.|Sci Rep 9 (1), 17951 (2019)	-11.918	-6.675	14.979	19.986	19.454	26.556	10325.2
iORL000930	Helicoverpa armigera	Lepidoptera	Identification and characterization of three chemosensory receptor families in the cotton bollworm Helicoverpa armigera|Liu,N.Y., Xu,W., Papanicolaou,A., Dong,S.L. and Anderson,A.|BMC Genomics 15 (1), 597 (2014)	5.7655	2.9735	-14.023	11.183	9.421	18.988	2000.48
iORL000931	Drosophila simulans	Diptera	Tests for selection on chemosensory genes based on polymorphism and divergence in Drosophila melanogaster and D. simulans|Gardiner,A., Wengraf,D., Lu,J., Jordan,W.C., Ritchie,M.G. and Butlin,R.K.|Unpublished	-1.9695	-18.394	4.3915	11.345	11.084	10.601	1333.04
iORL000932	Drosophila pseudoobscura pseudoobscura	Diptera	Odorant receptor (Or) genes: polymorphism and divergence in the D. melanogaster and D. pseudoobscura lineages|Conceicao,I.C. and Aguade,M.|PLoS ONE 5 (10), E13389 (2010)	16.2405	-22.1885	-13.4375	17.089	15.885	19.871	5394.14
iORL000933	Locusta migratoria	Orthoptera	Identification and functional analysis of olfactory receptor family reveal unusual characteristics of the olfactory system in the migratory locust|Wang,Z., Yang,P., Chen,D., Jiang,F., Li,Y., Wang,X. and Kang,L.|Cell. Mol. Life Sci. 72 (22), 4429-4443 (2015)	-25.7035	0.234	32.921	20.103	12.042	21.118	5112.24
iORL000934	Drosophila melanogaster	Diptera	Tests for selection on chemosensory genes based on polymorphism and divergence in Drosophila melanogaster and D. simulans|Gardiner,A., Wengraf,D., Lu,J., Jordan,W.C., Ritchie,M.G. and Butlin,R.K.|Unpublished	-17.456	2.8805	10.277	8.294	7.005	9.66	561.236
iORL000935	Anoplophora chinensis	Coleoptera	Identification and Expression Patterns of Anoplophora chinensis (Forster) Chemosensory Receptor Genes from the Antennal Transcriptome|Sun,L., Zhang,Y.N., Qian,J.L., Kang,K., Zhang,X.Q., Deng,J.D., Tang,Y.P., Chen,C., Hansen,L., Xu,T., Zhang,Q.H. and Zhang,L.W.|Front Physiol 9, 90 (2018)	-23.0425	-8.4225	22.64	16.395	13.103	14.454	3105.05
iORL000936	Campoletis chlorideae	Hymenoptera	An odorant receptor mediates the attractiveness of cis-jasmone to Campoletis chlorideae, the endoparasitoid of Helicoverpa armigera|Sun,Y.L., Dong,J.F., Ning,C., Ding,P.P., Huang,L.Q., Sun,J.G. and Wang,C.Z.|Insect Mol. Biol. (2018) In press	-13.851	-1.226	6.174	11.24	12.264	15.788	2176.33
iORL000937	Drosophila melanogaster	Diptera	Odorant receptor (Or) genes: polymorphism and divergence in the D. melanogaster and D. pseudoobscura lineages|Conceicao,I.C. and Aguade,M.|PLoS ONE 5 (10), E13389 (2010)	-8.288	3.628	12.0545	17.458	17.06	11.687	3480.77
iORL000938	Drosophila melanogaster	Diptera	The genome sequence of Drosophila melanogaster|Adams,M.D., Celniker,S.E., Holt,R.A., Evans,C.A., Gocayne,J.D., Amanatides,P.G., Scherer,S.E., Li,P.W., Hoskins,R.A., Galle,R.F., George,R.A., Lewis,S.E., Richards,S., Ashburner,M., Henderson,S.N., Sutton,G.G., Wortman,J.R., Yandell,M.D., Zhang,Q., Chen,L.X., Brandon,R.C., Rogers,Y.H., Blazej,R.G., Champe,M., Pfeiffer,B.D., Wan,K.H., Doyle,C., Baxter…	-11.5015	-5.319	18.808	22.251	13.566	27.538	8312.54
iORL000939	Calliphora stygia	Diptera	Chemosensory genes identified in the antennal transcriptome of the blowfly Calliphora stygia|Leitch,O., Papanicolaou,A., Lennard,C., Kirkbride,K.P. and Anderson,A.|BMC Genomics 16, 255 (2015)	12.1075	-0.257	-21.9095	20.003	13.326	13.421	3577.49
iORL000940	Helicoverpa assulta	Lepidoptera	Cloning and expression analysis of cDNA encoding Or83b-like receptor from Helicoverpa assulta|Qiao,Q., Li,H.C. and Yuan,G.H.|Unpublished	-11.529	-4.6985	11.013	8.914	6.317	14.846	835.963
iORL000941	Anopheles stephensi	Diptera	Anopheles stephensi odorant receptor 2 (AsOr2)|Bohbot,J.D. and Zwiebel,L.J.|Unpublished	20.528	9.873	-25.443	12.796	7.596	7.338	713.238
iORL000942	Bactrocera dorsalis	Diptera	Discovery of Chemosensory Genes in the Oriental Fruit Fly, Bactrocera dorsalis|Wu,Z., Zhang,H., Bin,S., Wang,Z., He,H. and Lin,J.|Unpublished	5.891	3.9765	-12.7365	13.054	14.439	11.113	2094.64
iORL000943	Drosophila simulans	Diptera	Tests for selection on chemosensory genes based on polymorphism and divergence in Drosophila melanogaster and D. simulans|Gardiner,A., Wengraf,D., Lu,J., Jordan,W.C., Ritchie,M.G. and Butlin,R.K.|Unpublished	-7.271	7.347	5.8465	10.384	11.76	10.667	1302.6
iORL000944	Protaetia brevitarsis	Coleoptera	Identification and expression analysis of candidate chemosensory receptors in the white-spotted flower chafer, Protaetia brevitarsis|Zhang,T.|Unpublished	-10.0165	6.5825	11.894	13.463	13.923	17.824	3341.02
iORL000945	Anoplophora chinensis	Coleoptera	Identification and Expression Patterns of Anoplophora chinensis (Forster) Chemosensory Receptor Genes from the Antennal Transcriptome|Sun,L., Zhang,Y.N., Qian,J.L., Kang,K., Zhang,X.Q., Deng,J.D., Tang,Y.P., Chen,C., Hansen,L., Xu,T., Zhang,Q.H. and Zhang,L.W.|Front Physiol 9, 90 (2018)	0.256	2.244	6.185	8.426	11.398	10.026	962.887
iORL000946	Helicoverpa armigera	Lepidoptera	Identification and characterization of three chemosensory receptor families in the cotton bollworm Helicoverpa armigera|Liu,N.Y., Xu,W., Papanicolaou,A., Dong,S.L. and Anderson,A.|BMC Genomics 15 (1), 597 (2014)	12.138	2.1945	-9.642	18.146	16.561	20.054	6026.53
iORL000947	Drosophila simulans	Diptera	Selective pressures on Drosophila chemosensory receptor genes|Tunstall,N.E., Sirey,T., Newcomb,R.D. and Warr,C.G.|J. Mol. Evol. 64 (6), 628-636 (2007)	6.057	3.0385	-14.8495	10.88	13.093	16.717	2381.35
iORL000948	Helicoverpa armigera	Lepidoptera	Identification and characterization of three chemosensory receptor families in the cotton bollworm Helicoverpa armigera|Liu,N.Y., Xu,W., Papanicolaou,A., Dong,S.L. and Anderson,A.|BMC Genomics 15 (1), 597 (2014)	-11.155	-4.4375	14.201	18.04	17.777	19.578	6278.6
iORL000949	Bactrocera minax	Diptera	Identification and expression analysis of chemosensory genes in citrus fruit fly Bactrocera minax|Lu,Y., Yu,T. and Cheng,J.|Unpublished	-21.221	-6.0515	28.2175	11.364	7.295	9.625	797.912
iORL000950	Locusta migratoria	Orthoptera	Identification and functional analysis of olfactory receptor family reveal unusual characteristics of the olfactory system in the migratory locust|Wang,Z., Yang,P., Chen,D., Jiang,F., Li,Y., Wang,X. and Kang,L.|Cell. Mol. Life Sci. 72 (22), 4429-4443 (2015)	8.587	13.2475	4.1665	11.29	7.725	9.715	847.293
iORL000951	Calliphora stygia	Diptera	Chemosensory genes identified in the antennal transcriptome of the blowfly Calliphora stygia|Leitch,O., Papanicolaou,A., Lennard,C., Kirkbride,K.P. and Anderson,A.|BMC Genomics 16, 255 (2015)	-32.7895	-0.635	22.5345	15.785	19.424	11.247	3448.41
iORL000952	Drosophila simulans	Diptera	Tests for selection on chemosensory genes based on polymorphism and divergence in Drosophila melanogaster and D. simulans|Gardiner,A., Wengraf,D., Lu,J., Jordan,W.C., Ritchie,M.G. and Butlin,R.K.|Unpublished	7.221	-9.749	-0.3925	18.538	13.064	9.875	2391.53
iORL000953	Locusta migratoria	Orthoptera	Identification and functional analysis of olfactory receptor family reveal unusual characteristics of the olfactory system in the migratory locust|Wang,Z., Yang,P., Chen,D., Jiang,F., Li,Y., Wang,X. and Kang,L.|Cell. Mol. Life Sci. 72 (22), 4429-4443 (2015)	-10.667	0.512	11.9405	14.228	12.696	12.721	2297.89
iORL000954	Zeugodacus cucurbitae	Diptera	Analyses of chemosensory genes provide insight into the evolution of behavioral differences to phytochemicals in Bactrocera species|Wu,Z., Cui,Y., Ma,J., Qu,M. and Lin,J.|Mol. Phylogenet. Evol. (2020) In press	-7.7795	-0.016	10.1235	19.271	15.184	19.141	5600.85
iORL000955	Dendrolimus houi	Lepidoptera	Antennal transcriptome analysis and comparison of olfactory genes in two sympatric defoliators, Dendrolimus houi and Dendrolimus kikuchii (Lepidoptera: Lasiocampidae)|Zhang,S., Zhang,Z., Wang,H. and Kong,X.|Insect Biochem. Mol. Biol. 52C, 69-81 (2014)	8.0145	-0.7515	1.621	7.229	8.723	12.916	814.457
iORL000956	Subpsaltria yangi	Hemiptera	Identification of candidate olfactory genes in cicada Subpsaltria yangi by antennal transcriptome analysis|Qi,M., Wei,S. and Wei,C.|Comp. Biochem. Physiol. Part D Genomics Proteomics 28, 122-133 (2018)	-10.6345	6.5215	-2.001	14.871	8.881	11.074	1462.53
iORL000957	Campoletis chlorideae	Hymenoptera	An odorant receptor mediates the attractiveness of cis-jasmone to Campoletis chlorideae, the endoparasitoid of Helicoverpa armigera|Sun,Y.L., Dong,J.F., Ning,C., Ding,P.P., Huang,L.Q., Sun,J.G. and Wang,C.Z.|Insect Mol. Biol. (2018) In press	-9.286	5.5625	-5.146	8.96	11.155	10.688	1068.24
iORL000958	Locusta migratoria	Orthoptera	Identification and functional analysis of olfactory receptor family reveal unusual characteristics of the olfactory system in the migratory locust|Wang,Z., Yang,P., Chen,D., Jiang,F., Li,Y., Wang,X. and Kang,L.|Cell. Mol. Life Sci. 72 (22), 4429-4443 (2015)	-11.799	-13.837	-3.269	9.364	10.198	15.846	1513.2
iORL000959	Bactrocera dorsalis	Diptera	Discovery of Chemosensory Genes in the Oriental Fruit Fly, Bactrocera dorsalis|Wu,Z., Zhang,H., Bin,S., Wang,Z., He,H. and Lin,J.|Unpublished	5.5455	3.2835	-13.945	12.619	17.825	18.82	4233.24
iORL000960	Drosophila melanogaster	Diptera	Odorant receptor (Or) genes: polymorphism and divergence in the D. melanogaster and D. pseudoobscura lineages|Conceicao,I.C. and Aguade,M.|PLoS ONE 5 (10), E13389 (2010)	-23.5975	-16.9055	-20.904	17.175	14.769	17.672	4482.63
iORL000961	Anoplophora chinensis	Coleoptera	Identification and Expression Patterns of Anoplophora chinensis (Forster) Chemosensory Receptor Genes from the Antennal Transcriptome|Sun,L., Zhang,Y.N., Qian,J.L., Kang,K., Zhang,X.Q., Deng,J.D., Tang,Y.P., Chen,C., Hansen,L., Xu,T., Zhang,Q.H. and Zhang,L.W.|Front Physiol 9, 90 (2018)	-2.5675	0.655	-2.853	14.183	13.328	9.836	1859.31
iORL000962	Protaetia brevitarsis	Coleoptera	Identification and expression analysis of candidate chemosensory receptors in the white-spotted flower chafer, Protaetia brevitarsis|Zhang,T.|Unpublished	-6.7835	0.2005	15.4985	15.787	13.493	14.625	3115.32
iORL000963	Anopheles gambiae	Diptera	Evidence for X-linked introgression between molecular forms of Anopheles gambiae from Angola|Choi,K.S. and Townson,H.|Med. Vet. Entomol. 26 (2), 218-227 (2012)	-2.764	2.222	2.86	11.516	8.778	7.594	767.654
iORL000964	Campoletis chlorideae	Hymenoptera	An odorant receptor mediates the attractiveness of cis-jasmone to Campoletis chlorideae, the endoparasitoid of Helicoverpa armigera|Sun,Y.L., Dong,J.F., Ning,C., Ding,P.P., Huang,L.Q., Sun,J.G. and Wang,C.Z.|Insect Mol. Biol. (2018) In press	14.7555	19.99	-31.69	7.637	7.67	9.404	550.839
iORL000965	Ostrinia nubilalis x Ostrinia scapulalis	Lepidoptera	Sex-Linked Pheromone Receptor Genes of the European Corn Borer, Ostrinia nubilalis, Are in Tandem Arrays|Yasukochi,Y., Miura,N., Nakano,R., Sahara,K. and Ishikawa,Y.|PLoS ONE 6 (4), E18843 (2011)	-32.289	-5.388	26.7955	21.004	5.52	10.255	1188.98
iORL000966	Dendrolimus kikuchii	Lepidoptera	Antennal transcriptome analysis and comparison of olfactory genes in two sympatric defoliators, Dendrolimus houi and Dendrolimus kikuchii (Lepidoptera: Lasiocampidae)|Zhang,S., Zhang,Z., Wang,H. and Kong,X.|Insect Biochem. Mol. Biol. 52C, 69-81 (2014)	9.1675	8.5725	-13.373	10.215	11.023	16.706	1881.08
iORL000967	Drosophila melanogaster	Diptera	Genetic variation in odorant receptors contributes to variation in olfactory behavior in a natural population of Drosophila melanogaster|Richgels,P.K. and Rollmann,S.M.|Chem. Senses 37 (3), 229-240 (2012)	10.2145	2.3	-13.4195	15.759	16.57	16.365	4273.33
iORL000968	Calliphora stygia	Diptera	Chemosensory genes identified in the antennal transcriptome of the blowfly Calliphora stygia|Leitch,O., Papanicolaou,A., Lennard,C., Kirkbride,K.P. and Anderson,A.|BMC Genomics 16, 255 (2015)	8.856	4.7645	-13.643	15.576	11.981	12.648	2360.32
iORL000969	Drosophila melanogaster	Diptera	Tests for selection on chemosensory genes based on polymorphism and divergence in Drosophila melanogaster and D. simulans|Gardiner,A., Wengraf,D., Lu,J., Jordan,W.C., Ritchie,M.G. and Butlin,R.K.|Unpublished	-1.5585	-9.714	-3.7675	28.339	17.714	20.163	10121.8
iORL000970	Drosophila melanogaster	Diptera	The genome sequence of Drosophila melanogaster|Adams,M.D., Celniker,S.E., Holt,R.A., Evans,C.A., Gocayne,J.D., Amanatides,P.G., Scherer,S.E., Li,P.W., Hoskins,R.A., Galle,R.F., George,R.A., Lewis,S.E., Richards,S., Ashburner,M., Henderson,S.N., Sutton,G.G., Wortman,J.R., Yandell,M.D., Zhang,Q., Chen,L.X., Brandon,R.C., Rogers,Y.H., Blazej,R.G., Champe,M., Pfeiffer,B.D., Wan,K.H., Doyle,C., Baxter…	9.636	3.207	-14.667	11.18	14.764	12.642	2086.7
iORL000971	Drosophila melanogaster	Diptera	Genetic variation in odorant receptors contributes to variation in olfactory behavior in a natural population of Drosophila melanogaster|Richgels,P.K. and Rollmann,S.M.|Chem. Senses 37 (3), 229-240 (2012)	10.3545	3.534	-13.247	15.969	15.182	15.922	3860.14
iORL000972	Calliphora stygia	Diptera	Chemosensory genes identified in the antennal transcriptome of the blowfly Calliphora stygia|Leitch,O., Papanicolaou,A., Lennard,C., Kirkbride,K.P. and Anderson,A.|BMC Genomics 16, 255 (2015)	13.507	6.7005	-7.544	17.8	14.809	16.296	4295.62
iORL000973	Athetis lepigone	Lepidoptera	Molecular identification and sex distribution of two chemosensory receptor families in Athetis lepigone by antennal transcriptome analysis|Zhang,Y.-N., Ma,J.-F., Sun,L., Dong,Z.-P., Li,Z.-Q., Zhu,X.-Y., Wang,Y., Wang,L., Deng,D.-G. and Li,J.-B.|J. Asia Pac. Entomol. 19, 571-580 (2016)	13.2265	6.2475	-19.3605	7.431	13.223	8.479	833.146
iORL000974	Cydia fagiglandana	Lepidoptera	Antennal transcriptomes of three tortricid moths reveal putative conserved chemosensory receptors for social and habitat olfactory cues|Gonzalez,F., Witzgall,P. and Walker,W.B.|Sci Rep 7, 41829 (2017)	9.019	0.5935	-22.6685	14.5	15.241	25.251	5580.32
iORL000975	Choristoneura rosaceana	Lepidoptera	Identification and initial characterization of the 3' end of gene transcripts encoding putative members of the pheromone receptor subfamily in Lepidoptera|Garczynski,S.F., Wanner,K.W. and Unruh,T.R.|Insect Sci. 19 (1), 64-74 (2012)	-0.7525	4.5905	-5.3755	8.147	8.989	8.585	628.705
iORL000976	Drosophila mauritiana	Diptera	Selective pressures on Drosophila chemosensory receptor genes|Tunstall,N.E., Sirey,T., Newcomb,R.D. and Warr,C.G.|J. Mol. Evol. 64 (6), 628-636 (2007)	9.446	4.0525	-26.108	6.91	8.033	8.506	472.151
iORL000977	Peridroma saucia	Lepidoptera		2.8895	4.524	-10.62	22.453	16.068	26.412	9528.76
iORL000978	Helicoverpa armigera	Lepidoptera	Identification and characterization of three chemosensory receptor families in the cotton bollworm Helicoverpa armigera|Liu,N.Y., Xu,W., Papanicolaou,A., Dong,S.L. and Anderson,A.|BMC Genomics 15 (1), 597 (2014)	2.4035	-7.48	-3.0985	13.435	8.766	14.297	1683.77
iORL000979	Cydia pomonella	Lepidoptera	Putative Chemosensory Receptors of the Codling Moth, Cydia pomonella, Identified by Antennal Transcriptome Analysis|Bengtsson,J.M., Trona,F., Montagne,N., Anfora,G., Ignell,R., Witzgall,P. and Jacquin-Joly,E.|PLoS ONE 7 (2), E31620 (2012);The chemosensory receptors of codling moth Cydia pomonella-expression in larvae and adults|Walker,W.B. III, Gonzalez,F., Garczynski,S.F. and Witzgall,P.|Sci Rep…	12.1515	7.0995	-6.9285	10.523	11.709	15.123	1863.35
iORL000980	Drosophila melanogaster	Diptera	Genetic variation in odorant receptors contributes to variation in olfactory behavior in a natural population of Drosophila melanogaster|Richgels,P.K. and Rollmann,S.M.|Chem. Senses 37 (3), 229-240 (2012)	10.3405	2.2425	-13.5465	15.893	16.363	16.139	4197.06
iORL000981	Chouioia cunea	Hymenoptera	Full-Length Transcriptome Survey and Expression Analysis of Parasitoid Wasp Chouioia cunea upon Exposure to 1-Dodecene|Pan,L., Guo,M., Jin,X., Sun,Z., Jiang,H., Han,J., Wang,Y., Yan,C. and Li,M.|Sci Rep 9 (1), 18167 (2019)	-4.5925	2.238	-0.3085	12.559	10.902	12.241	1676.01
iORL000982	Holotrichia parallela	Coleoptera		-0.389	8.06	-3.7265	8.262	9.618	9.119	724.623
iORL000983	Bactrocera dorsalis	Diptera	Analyses of chemosensory genes provide insight into the evolution of behavioral differences to phytochemicals in Bactrocera species|Wu,Z., Cui,Y., Ma,J., Qu,M. and Lin,J.|Mol. Phylogenet. Evol. (2020) In press	11.158	3.5055	-3.9095	14.054	12.151	24.283	4146.81
iORL000984	Locusta migratoria	Orthoptera	Identification and functional analysis of olfactory receptor family reveal unusual characteristics of the olfactory system in the migratory locust|Wang,Z., Yang,P., Chen,D., Jiang,F., Li,Y., Wang,X. and Kang,L.|Cell. Mol. Life Sci. 72 (22), 4429-4443 (2015)	15.709	14.6715	-29.8605	12.68	9.189	12.647	1473.58
iORL000985	Helicoverpa armigera	Lepidoptera	Identification and characterization of three chemosensory receptor families in the cotton bollworm Helicoverpa armigera|Liu,N.Y., Xu,W., Papanicolaou,A., Dong,S.L. and Anderson,A.|BMC Genomics 15 (1), 597 (2014)	-19.9395	-13.378	3.211	17.673	16.618	12.586	3696.37
iORL000986	Drosophila melanogaster	Diptera	Odorant receptor (Or) genes: polymorphism and divergence in the D. melanogaster and D. pseudoobscura lineages|Conceicao,I.C. and Aguade,M.|PLoS ONE 5 (10), E13389 (2010)	-0.2655	-13.6575	6.764	14.967	8.797	10.174	1339.55
iORL000987	Drosophila simulans	Diptera	Selective pressures on Drosophila chemosensory receptor genes|Tunstall,N.E., Sirey,T., Newcomb,R.D. and Warr,C.G.|J. Mol. Evol. 64 (6), 628-636 (2007)	5.6045	-15.578	-3.8065	15.691	10.384	10.137	1651.67
iORL000988	Athetis lepigone	Lepidoptera	Molecular identification and sex distribution of two chemosensory receptor families in Athetis lepigone by antennal transcriptome analysis|Zhang,Y.-N., Ma,J.-F., Sun,L., Dong,Z.-P., Li,Z.-Q., Zhu,X.-Y., Wang,Y., Wang,L., Deng,D.-G. and Li,J.-B.|J. Asia Pac. Entomol. 19, 571-580 (2016)	21.772	9.418	-15.0905	9.724	10.514	7.729	790.197
iORL000989	Drosicha corpulenta	Hemiptera	Identification of candidate chemosensory genes in the antennal transcriptome of Drosicha corpulenta (Kuwana)|Zhang,Y., Gao,Q. and Xie,Y.|Unpublished	10.3285	4.974	-13.7605	9.307	12.592	11.939	1399.17
iORL000990	Anopheles gambiae	Diptera	Evidence for X-linked introgression between molecular forms of Anopheles gambiae from Angola|Choi,K.S. and Townson,H.|Med. Vet. Entomol. 26 (2), 218-227 (2012)	6.5205	6.7785	-3.503	11.057	9.533	12.776	1346.67
iORL000991	Drosophila sechellia	Diptera	Selective pressures on Drosophila chemosensory receptor genes|Tunstall,N.E., Sirey,T., Newcomb,R.D. and Warr,C.G.|J. Mol. Evol. 64 (6), 628-636 (2007)	14.5735	3.076	-6.6795	15.431	14.868	14.597	3348.96
iORL000992	Bactrocera dorsalis	Diptera	Analyses of chemosensory genes provide insight into the evolution of behavioral differences to phytochemicals in Bactrocera species|Wu,Z., Cui,Y., Ma,J., Qu,M. and Lin,J.|Mol. Phylogenet. Evol. (2020) In press	-0.508	6.8655	-2.7945	9.268	10.701	9.117	904.187
iORL000993	Drosophila melanogaster	Diptera	Genetic variation in odorant receptors contributes to variation in olfactory behavior in a natural population of Drosophila melanogaster|Richgels,P.K. and Rollmann,S.M.|Chem. Senses 37 (3), 229-240 (2012)	10.695	1.455	-13.618	15.072	16.128	16.686	4056.05
iORL000994	Chouioia cunea	Hymenoptera	Full-Length Transcriptome Survey and Expression Analysis of Parasitoid Wasp Chouioia cunea upon Exposure to 1-Dodecene|Pan,L., Guo,M., Jin,X., Sun,Z., Jiang,H., Han,J., Wang,Y., Yan,C. and Li,M.|Sci Rep 9 (1), 18167 (2019)	-16.578	-14.032	6.852	8.6	6.684	6.192	355.928
iORL000995	Campoletis chlorideae	Hymenoptera	An odorant receptor mediates the attractiveness of cis-jasmone to Campoletis chlorideae, the endoparasitoid of Helicoverpa armigera|Sun,Y.L., Dong,J.F., Ning,C., Ding,P.P., Huang,L.Q., Sun,J.G. and Wang,C.Z.|Insect Mol. Biol. (2018) In press	26.4955	-0.006	-1.726	8.757	10.936	10.86	1040.02
iORL000996	Holotrichia parallela	Coleoptera		13.455	3.712	-3.831	17.108	14.84	20.544	5215.75
iORL000997	Drosophila mauritiana	Diptera	Selective pressures on Drosophila chemosensory receptor genes|Tunstall,N.E., Sirey,T., Newcomb,R.D. and Warr,C.G.|J. Mol. Evol. 64 (6), 628-636 (2007)	6.065	15.8455	5.8	16.394	10.367	11.044	1876.99
iORL000998	Protaetia brevitarsis	Coleoptera	Identification and expression analysis of candidate chemosensory receptors in the white-spotted flower chafer, Protaetia brevitarsis|Zhang,T.|Unpublished	-5.643	-8.9455	20.773	11.126	10.373	10.972	1266.27
iORL000999	Zeugodacus cucurbitae	Diptera	Analyses of chemosensory genes provide insight into the evolution of behavioral differences to phytochemicals in Bactrocera species|Wu,Z., Cui,Y., Ma,J., Qu,M. and Lin,J.|Mol. Phylogenet. Evol. (2020) In press	16.5265	20.093	-17.1035	13.299	17.264	20.473	4700.46
iORL001000	Drosophila melanogaster	Diptera	Odorant receptor (Or) genes: polymorphism and divergence in the D. melanogaster and D. pseudoobscura lineages|Conceicao,I.C. and Aguade,M.|PLoS ONE 5 (10), E13389 (2010)	6.0145	20.3395	-11.823	14.219	15.177	12.36	2667.3
iORL001001	Helicoverpa armigera	Lepidoptera	Identification and characterization of three chemosensory receptor families in the cotton bollworm Helicoverpa armigera|Liu,N.Y., Xu,W., Papanicolaou,A., Dong,S.L. and Anderson,A.|BMC Genomics 15 (1), 597 (2014)	9.3135	8.5425	-14.9005	18.097	15.435	13.307	3717
iORL001002	Bactrocera dorsalis	Diptera	Analyses of chemosensory genes provide insight into the evolution of behavioral differences to phytochemicals in Bactrocera species|Wu,Z., Cui,Y., Ma,J., Qu,M. and Lin,J.|Mol. Phylogenet. Evol. (2020) In press	11.5035	1.4955	-11.0845	16.509	18.165	18.411	5521.18
iORL001003	Drosophila melanogaster	Diptera	Nucleotide and copy-number polymorphism at the odorant receptor genes Or22a and Or22b in Drosophila melanogaster|Aguade,M.|Mol. Biol. Evol. 26 (1), 61-70 (2009)	-9.4315	-1.292	19.0735	8.915	14.33	11.023	1408.2
iORL001004	Bactrocera dorsalis	Diptera	Analyses of chemosensory genes provide insight into the evolution of behavioral differences to phytochemicals in Bactrocera species|Wu,Z., Cui,Y., Ma,J., Qu,M. and Lin,J.|Mol. Phylogenet. Evol. (2020) In press	15.1265	-4.5575	-24.443	16.183	11.285	15.856	2895.7
iORL001005	Drosophila melanogaster	Diptera	Tests for selection on chemosensory genes based on polymorphism and divergence in Drosophila melanogaster and D. simulans|Gardiner,A., Wengraf,D., Lu,J., Jordan,W.C., Ritchie,M.G. and Butlin,R.K.|Unpublished	-11.642	3.0425	5.362	14.252	10.541	16.664	2503.43
iORL001006	Philotrypesis pilosa	Hymenoptera	Expression and evolution divergence of the non-conventional olfactory receptor in four species of fig wasp associated with one species of fig|Lu,B. and Huang,D.W.|Unpublished	5.8655	4.185	5.8065	15.993	11.826	10.185	1926.32
iORL001007	Chouioia cunea	Hymenoptera	Full-Length Transcriptome Survey and Expression Analysis of Parasitoid Wasp Chouioia cunea upon Exposure to 1-Dodecene|Pan,L., Guo,M., Jin,X., Sun,Z., Jiang,H., Han,J., Wang,Y., Yan,C. and Li,M.|Sci Rep 9 (1), 18167 (2019)	-19.978	-3.8445	-3.1885	13.44	5.723	10.505	808.013
iORL001008	Drosophila melanogaster	Diptera	Odorant receptor (Or) genes: polymorphism and divergence in the D. melanogaster and D. pseudoobscura lineages|Conceicao,I.C. and Aguade,M.|PLoS ONE 5 (10), E13389 (2010)	10.1705	18.9895	-14.7535	14.385	12.617	12.321	2236.2
iORL001009	Streltzoviella insularis	Lepidoptera	Antennal transcriptome analyses and olfactory protein identification in an important wood-boring moth pest, Streltzoviella insularis (Lepidoptera: Cossidae)|Yang Y, Li W, Tao J and Zong S.|Sci Rep 9 (1), 17951 (2019)	-10.98	-10.099	35.715	10.496	14.556	10.8	1650.01
iORL001010	Bactrocera dorsalis	Diptera	Analyses of chemosensory genes provide insight into the evolution of behavioral differences to phytochemicals in Bactrocera species|Wu,Z., Cui,Y., Ma,J., Qu,M. and Lin,J.|Mol. Phylogenet. Evol. (2020) In press	0.2905	12.3355	-15.733	19.003	16.221	21.06	6491.68
iORL001011	Calliphora stygia	Diptera	Chemosensory genes identified in the antennal transcriptome of the blowfly Calliphora stygia|Leitch,O., Papanicolaou,A., Lennard,C., Kirkbride,K.P. and Anderson,A.|BMC Genomics 16, 255 (2015)	5.6075	5.4245	-5.0275	15.219	11.381	8.363	1448.53
iORL001012	Conopomorpha sinensis	Lepidoptera	Analysis of the Antennal Transcriptome and Chemosensory-related Genes of Conopomorpha sinensis Bradley (Lepidoptera: Gracilariidae)|Li,P., Liu,Y., Wang,S. and Sun,H.|Unpublished	7.1195	1.901	-3.843	11.063	11.046	13.522	1652.4
iORL001013	Sesamia inferens	Lepidoptera	Differential expression patterns in chemosensory and non-chemosensory tissues of putative chemosensory genes identified by transcriptome analysis of insect pest the purple stem borer Sesamia inferens (Walker)|Zhang,Y.N., Jin,J.Y., Jin,R., Xia,Y.H., Zhou,J.J., Deng,J.Y. and Dong,S.L.|PLoS ONE 8 (7), E69715 (2013)	10.4875	14.292	-23.617	8.403	9.406	9.062	716.242
iORL001014	Apocrypta bakeri	Hymenoptera	Expression and evolution divergence of the non-conventional olfactory receptor in four species of fig wasp associated with one species of fig|Lu,B. and Huang,D.W.|Unpublished	-15.701	5.199	-3.145	11.63	13.518	15.39	2419.52
iORL001015	Colaphellus bowringi	Coleoptera	Candidate chemosensory genes identified in Colaphellus bowringi by antennal transcriptome analysis|Li,X.M., Zhu,X.Y., Wang,Z.Q., Wang,Y., He,P., Chen,G., Sun,L., Deng,D.G. and Zhang,Y.N.|BMC Genomics 16 (1), 1028 (2015)	3.716	2.254	-10.2305	21.774	14.98	17.079	5570.73
iORL001016	Drosophila mojavensis	Diptera	Positive selection at sites of chemosensory genes is associated with the recent divergence and local ecological adaptation in cactophilic Drosophila|Diaz,F., Allan,C.W. and Matzkin,L.M.|BMC Evol. Biol. 18 (1), 144 (2018)	11.134	4.9635	-14.3055	13.368	20.475	11.697	3201.57
iORL001017	Bactrocera minax	Diptera	Identification and expression analysis of chemosensory genes in citrus fruit fly Bactrocera minax|Lu,Y., Yu,T. and Cheng,J.|Unpublished	15.7135	-4.9355	13.7085	16.207	9.807	9.047	1437.95
iORL001018	Peridroma saucia	Lepidoptera		6.1485	2.7125	-14.254	14.827	15.383	12.312	2808.16
iORL001019	Streltzoviella insularis	Lepidoptera	Antennal transcriptome analyses and olfactory protein identification in an important wood-boring moth pest, Streltzoviella insularis (Lepidoptera: Cossidae)|Yang Y, Li W, Tao J and Zong S.|Sci Rep 9 (1), 17951 (2019)	-9.007	2.6615	5.7635	11.94	5.773	10.999	758.15
iORL001020	Bactrocera dorsalis	Diptera	Analyses of chemosensory genes provide insight into the evolution of behavioral differences to phytochemicals in Bactrocera species|Wu,Z., Cui,Y., Ma,J., Qu,M. and Lin,J.|Mol. Phylogenet. Evol. (2020) In press	8.12	-2.546	-7.1705	18.608	16.728	23.735	7388.09
iORL001021	Eriocrania semipurpurella	Lepidoptera	Characterization of Odorant Receptors from a Non-ditrysian Moth, Eriocrania semipurpurella Sheds Light on the Origin of Sex Pheromone Receptors in Lepidoptera|Yuvaraj,J.K., Corcoran,J.A., Andersson,M.N., Newcomb,R.D., Anderbrant,O. and Lofstedt,C.|Mol. Biol. Evol. 34 (11), 2733-2746 (2017)	-8.9145	0.376	12.82	13.497	15.92	16.14	3468.03
iORL001022	Bradysia odoriphaga	Diptera		11.3035	-2.791	-9.6385	13.523	13.224	22.687	4057.07
iORL001023	Sesamia inferens	Lepidoptera	Differential expression patterns in chemosensory and non-chemosensory tissues of putative chemosensory genes identified by transcriptome analysis of insect pest the purple stem borer Sesamia inferens (Walker)|Zhang,Y.N., Jin,J.Y., Jin,R., Xia,Y.H., Zhou,J.J., Deng,J.Y. and Dong,S.L.|PLoS ONE 8 (7), E69715 (2013)	10.6565	-10.6775	-3.7025	15.963	9.543	10.579	1611.54
iORL001024	Drosophila melanogaster	Diptera	Tests for selection on chemosensory genes based on polymorphism and divergence in Drosophila melanogaster and D. simulans|Gardiner,A., Wengraf,D., Lu,J., Jordan,W.C., Ritchie,M.G. and Butlin,R.K.|Unpublished	33.1895	9.1915	-5.7075	11.333	6.769	12.227	937.969
iORL001025	Chouioia cunea	Hymenoptera	Full-Length Transcriptome Survey and Expression Analysis of Parasitoid Wasp Chouioia cunea upon Exposure to 1-Dodecene|Pan,L., Guo,M., Jin,X., Sun,Z., Jiang,H., Han,J., Wang,Y., Yan,C. and Li,M.|Sci Rep 9 (1), 18167 (2019)	3.9245	-8.6845	-9.7515	12.949	15.909	14.887	3066.8
iORL001026	Peridroma saucia	Lepidoptera		5.588	0.0345	-13.297	11.966	10.649	10.614	1352.49
iORL001027	Galleria mellonella	Lepidoptera	Identification of putative chemosensory receptor genes from the antennae of the great wax moth, Galleria mellonella|Liu,S.|Unpublished	-5.0975	-6.725	-1.435	20.419	12.094	24.298	6000.32
iORL001028	Bactrocera dorsalis	Diptera	Analyses of chemosensory genes provide insight into the evolution of behavioral differences to phytochemicals in Bactrocera species|Wu,Z., Cui,Y., Ma,J., Qu,M. and Lin,J.|Mol. Phylogenet. Evol. (2020) In press	-12.5495	-0.689	2.244	19.569	16.608	16.88	5486.02
iORL001029	Bradysia odoriphaga	Diptera		-7.7695	3.6575	12.7195	18.089	19.565	14.819	5244.61
iORL001030	Campoletis chlorideae	Hymenoptera	An odorant receptor mediates the attractiveness of cis-jasmone to Campoletis chlorideae, the endoparasitoid of Helicoverpa armigera|Sun,Y.L., Dong,J.F., Ning,C., Ding,P.P., Huang,L.Q., Sun,J.G. and Wang,C.Z.|Insect Mol. Biol. (2018) In press	-3.6055	6.865	8.86	14.379	9.234	10.026	1331.2
iORL001031	Microplitis mediator	Hymenoptera	Identification and Expression Analysis of Putative Chemosensory Receptor Genes in Microplitis mediator by Antennal Transcriptome Screening|Wang,S.N., Peng,Y., Lu,Z.Y., Dhiloo,K.H., Gu,S.H., Li,R.J., Zhou,J.J., Zhang,Y.J. and Guo,Y.Y.|Int. J. Biol. Sci. 11 (7), 737-751 (2015)	3.9905	8.261	7.964	23.639	22.558	23.04	12286
iORL001032	Drosophila simulans	Diptera	Tests for selection on chemosensory genes based on polymorphism and divergence in Drosophila melanogaster and D. simulans|Gardiner,A., Wengraf,D., Lu,J., Jordan,W.C., Ritchie,M.G. and Butlin,R.K.|Unpublished	22.768	0.0275	5.1715	17.448	10.673	10.617	1977.12
iORL001033	Culex quinquefasciatus	Diptera	Odorant reception in Culex mosquitoes|Zeng,F. and Leal,W.S.|Unpublished	-2.3695	-2.2855	-3.0635	10.351	9.703	10.463	1050.85
iORL001034	Lobesia botrana	Lepidoptera	Analysis of the grapevine moth Lobesia botrana antennal transcriptome and expression of odorant-binding and chemosensory proteins|Rojas,V., Jimenez,H., Palma-Millanao,R., Gonzalez-Gonzalez,A., Machuca,J., Godoy,R., Ceballos,R., Mutis,A. and Venthur,H.|Comp. Biochem. Physiol. Part D Genomics Proteomics 27, 1-12 (2018)	4.5535	-2.9975	-5.5875	21.407	15.729	20.291	6832.18
iORL001035	Bactrocera dorsalis	Diptera	Analyses of chemosensory genes provide insight into the evolution of behavioral differences to phytochemicals in Bactrocera species|Wu,Z., Cui,Y., Ma,J., Qu,M. and Lin,J.|Mol. Phylogenet. Evol. (2020) In press	6.436	4.726	-13.4425	11.688	10.116	14.715	1739.83
iORL001036	Anopheles gambiae	Diptera	Evidence for X-linked introgression between molecular forms of Anopheles gambiae from Angola|Choi,K.S. and Townson,H.|Med. Vet. Entomol. 26 (2), 218-227 (2012)	4.3405	-1.821	-3.4645	12.897	7.69	11.743	1164.63
iORL001037	Drosophila melanogaster	Diptera	Tests for selection on chemosensory genes based on polymorphism and divergence in Drosophila melanogaster and D. simulans|Gardiner,A., Wengraf,D., Lu,J., Jordan,W.C., Ritchie,M.G. and Butlin,R.K.|Unpublished	-7.6095	-11.8	0.001	10.767	9.194	9.064	897.254
iORL001038	Calliphora stygia	Diptera	Chemosensory genes identified in the antennal transcriptome of the blowfly Calliphora stygia|Leitch,O., Papanicolaou,A., Lennard,C., Kirkbride,K.P. and Anderson,A.|BMC Genomics 16, 255 (2015)	7.6305	4.963	-15.62	11.763	16.938	9.56	1904.74
iORL001039	Epiphyas postvittana	Lepidoptera	Identification and initial characterization of the 3' end of gene transcripts encoding putative members of the pheromone receptor subfamily in Lepidoptera|Garczynski,S.F., Wanner,K.W. and Unruh,T.R.|Insect Sci. 19 (1), 64-74 (2012)	26.5415	16.395	-18.3325	8.305	8.61	9.017	644.769
iORL001040	Chouioia cunea	Hymenoptera	Full-Length Transcriptome Survey and Expression Analysis of Parasitoid Wasp Chouioia cunea upon Exposure to 1-Dodecene|Pan,L., Guo,M., Jin,X., Sun,Z., Jiang,H., Han,J., Wang,Y., Yan,C. and Li,M.|Sci Rep 9 (1), 18167 (2019)	-31.6465	-1.42	20.98	23.807	13.606	17.712	5737.23
iORL001041	Helicoverpa armigera	Lepidoptera	Identification and characterization of three chemosensory receptor families in the cotton bollworm Helicoverpa armigera|Liu,N.Y., Xu,W., Papanicolaou,A., Dong,S.L. and Anderson,A.|BMC Genomics 15 (1), 597 (2014)	7.701	2.695	-11.771	13.504	14.208	15.672	3006.89
iORL001042	Peridroma saucia	Lepidoptera		7.579	3.9465	-15.4935	9.544	9.051	11.069	956.162
iORL001043	Cephus cinctus	Hymenoptera	Odorant receptors of a primitive hymenopteran pest, the wheat stem sawfly|Gress,J.C., Robertson,H.M., Weaver,D.K., Dlakic,M. and Wanner,K.W.|Insect Mol. Biol. 22 (6), 659-667 (2013)	12.4205	-0.6565	-11.477	11.419	9.623	14.126	1552.23
iORL001044	Sesamia inferens	Lepidoptera	Differential expression patterns in chemosensory and non-chemosensory tissues of putative chemosensory genes identified by transcriptome analysis of insect pest the purple stem borer Sesamia inferens (Walker)|Zhang,Y.N., Jin,J.Y., Jin,R., Xia,Y.H., Zhou,J.J., Deng,J.Y. and Dong,S.L.|PLoS ONE 8 (7), E69715 (2013)	4.0445	7.2775	-17.894	16.243	11.531	11.76	2202.62
iORL001045	Campoletis chlorideae	Hymenoptera	An odorant receptor mediates the attractiveness of cis-jasmone to Campoletis chlorideae, the endoparasitoid of Helicoverpa armigera|Sun,Y.L., Dong,J.F., Ning,C., Ding,P.P., Huang,L.Q., Sun,J.G. and Wang,C.Z.|Insect Mol. Biol. (2018) In press	-1.125	-3.0455	-21.8605	19.55	15.723	12.541	3854.9
iORL001046	Galleria mellonella	Lepidoptera	Identification of putative chemosensory receptor genes from the antennae of the great wax moth, Galleria mellonella|Liu,S.|Unpublished	8.215	2.7335	-9.522	16.492	14.341	12.964	3066.13
iORL001047	Peridroma saucia	Lepidoptera		18.0345	6.6275	-10.704	26.287	11.797	20.268	6285.25
iORL001048	Bradysia odoriphaga	Diptera		16.9625	2.9855	-24.2505	26.257	23.453	17.101	10530.9
iORL001049	Peridroma saucia	Lepidoptera		-5.7955	4.1075	10.2045	14.557	17.777	17.717	4584.79
iORL001050	Bactrocera dorsalis	Diptera	Analyses of chemosensory genes provide insight into the evolution of behavioral differences to phytochemicals in Bactrocera species|Wu,Z., Cui,Y., Ma,J., Qu,M. and Lin,J.|Mol. Phylogenet. Evol. (2020) In press	19.62	7.459	-16.235	20.088	19.638	32.824	12948.7
iORL001051	Aedes aegypti	Diptera	Evolution of mosquito preference for humans linked to an odorant receptor|McBride,C.S., Baier,F., Omondi,A.B., Spitzer,S.A., Lutomiah,J., Sang,R., Ignell,R. and Vosshall,L.B.|Nature 515 (7526), 222-227 (2014)	5.4845	10.0075	-3.198	17.447	14.483	14.084	3558.8
iORL001052	Cydia pomonella	Lepidoptera	Putative Chemosensory Receptors of the Codling Moth, Cydia pomonella, Identified by Antennal Transcriptome Analysis|Bengtsson,J.M., Trona,F., Montagne,N., Anfora,G., Ignell,R., Witzgall,P. and Jacquin-Joly,E.|PLoS ONE 7 (2), E31620 (2012);The chemosensory receptors of codling moth Cydia pomonella-expression in larvae and adults|Walker,W.B. III, Gonzalez,F., Garczynski,S.F. and Witzgall,P.|Sci Rep…	10.189	1.956	-23.224	7.478	13.768	8.864	912.61
iORL001053	Drosophila melanogaster	Diptera	The genome sequence of Drosophila melanogaster|Adams,M.D., Celniker,S.E., Holt,R.A., Evans,C.A., Gocayne,J.D., Amanatides,P.G., Scherer,S.E., Li,P.W., Hoskins,R.A., Galle,R.F., George,R.A., Lewis,S.E., Richards,S., Ashburner,M., Henderson,S.N., Sutton,G.G., Wortman,J.R., Yandell,M.D., Zhang,Q., Chen,L.X., Brandon,R.C., Rogers,Y.H., Blazej,R.G., Champe,M., Pfeiffer,B.D., Wan,K.H., Doyle,C., Baxter…	-12.861	1.3255	13.7325	14.744	10.399	12.079	1851.98
iORL001054	Bradysia odoriphaga	Diptera		10.5665	4.7795	-8.3405	12.359	12.413	13.401	2055.87
iORL001055	Sesamia inferens	Lepidoptera	Differential expression patterns in chemosensory and non-chemosensory tissues of putative chemosensory genes identified by transcriptome analysis of insect pest the purple stem borer Sesamia inferens (Walker)|Zhang,Y.N., Jin,J.Y., Jin,R., Xia,Y.H., Zhou,J.J., Deng,J.Y. and Dong,S.L.|PLoS ONE 8 (7), E69715 (2013)	5.937	3.371	-8.405	13.34	14.952	15.252	3042.15
iORL001056	Calliphora stygia	Diptera	Chemosensory genes identified in the antennal transcriptome of the blowfly Calliphora stygia|Leitch,O., Papanicolaou,A., Lennard,C., Kirkbride,K.P. and Anderson,A.|BMC Genomics 16, 255 (2015)	-27.3375	-7.383	19.873	14.871	20.154	15.578	4668.88
iORL001057	Drosophila melanogaster	Diptera	The genome sequence of Drosophila melanogaster|Adams,M.D., Celniker,S.E., Holt,R.A., Evans,C.A., Gocayne,J.D., Amanatides,P.G., Scherer,S.E., Li,P.W., Hoskins,R.A., Galle,R.F., George,R.A., Lewis,S.E., Richards,S., Ashburner,M., Henderson,S.N., Sutton,G.G., Wortman,J.R., Yandell,M.D., Zhang,Q., Chen,L.X., Brandon,R.C., Rogers,Y.H., Blazej,R.G., Champe,M., Pfeiffer,B.D., Wan,K.H., Doyle,C., Baxter…	-18.684	-1.232	10.5595	19.91	13.704	11.953	3261.33
iORL001058	Protaetia brevitarsis	Coleoptera	Identification and expression analysis of candidate chemosensory receptors in the white-spotted flower chafer, Protaetia brevitarsis|Zhang,T.|Unpublished	7.7325	-4.0645	-8.1995	13.655	9.653	18.785	2476.07
iORL001059	Spodoptera exigua	Lepidoptera	Odorant receptor in Spodoptera exigua and Spodoptera litura|Liu,C.-C. and Dong,S.-L.|Unpublished	6.631	4.013	-13.7125	18.402	12.784	12.157	2859.95
iORL001060	Peridroma saucia	Lepidoptera		-10.2285	13.039	10.2565	18.351	15.996	9.787	2872.89
iORL001061	Culex pipiens complex sp. YL-2011	Diptera	High degree of single nucleotide polymorphisms in California Culex pipiens (Diptera: Culicidae) sensu lato|Lee,Y., Seifert,S.N., Nieman,C.C., McAbee,R.D., Goodell,P., Fryxell,R.T., Lanzaro,G.C. and Cornel,A.J.|J. Med. Entomol. 49 (2), 299-306 (2012)	-12.1685	8.3655	5.5645	13.449	11.299	17.413	2646.08
iORL001062	Ostrinia zaguliaevi	Lepidoptera	Broadly and narrowly tuned odorant receptors are involved in female sex pheromone reception in Ostrinia moths|Miura,N., Nakagawa,T., Touhara,K. and Ishikawa,Y.|Insect Biochem. Mol. Biol. 40 (1), 64-73 (2010);Sex-Linked Pheromone Receptor Genes of the European Corn Borer, Ostrinia nubilalis, Are in Tandem Arrays|Yasukochi,Y., Miura,N., Nakano,R., Sahara,K. and Ishikawa,Y.|PLoS ONE 6 (4), E18843 (2…	10.6105	-0.0745	-13.4315	17.301	17.651	13.941	4257.29
iORL001063	Peridroma saucia	Lepidoptera		10.531	6.042	-11.568	9.628	11.638	10.034	1124.31
iORL001064	Galleria mellonella	Lepidoptera	Identification of putative chemosensory receptor genes from the antennae of the great wax moth, Galleria mellonella|Liu,S.|Unpublished	-9.5775	2.4725	23.763	15.997	15.537	29.072	7225.7
iORL001065	Bactrocera dorsalis	Diptera	Analyses of chemosensory genes provide insight into the evolution of behavioral differences to phytochemicals in Bactrocera species|Wu,Z., Cui,Y., Ma,J., Qu,M. and Lin,J.|Mol. Phylogenet. Evol. (2020) In press	-9.9385	-0.4095	7.839	21.369	13.577	15.512	4500.43
iORL001066	Campoletis chlorideae	Hymenoptera	An odorant receptor mediates the attractiveness of cis-jasmone to Campoletis chlorideae, the endoparasitoid of Helicoverpa armigera|Sun,Y.L., Dong,J.F., Ning,C., Ding,P.P., Huang,L.Q., Sun,J.G. and Wang,C.Z.|Insect Mol. Biol. (2018) In press	-3.324	6.382	-9.391	18.712	13.862	18.936	4911.71
iORL001067	Campoletis chlorideae	Hymenoptera	An odorant receptor mediates the attractiveness of cis-jasmone to Campoletis chlorideae, the endoparasitoid of Helicoverpa armigera|Sun,Y.L., Dong,J.F., Ning,C., Ding,P.P., Huang,L.Q., Sun,J.G. and Wang,C.Z.|Insect Mol. Biol. (2018) In press	-13.8795	-4.702	5.8055	11.031	8.598	9.005	854.07
iORL001068	Zeugodacus tau	Diptera	Analyses of chemosensory genes provide insight into the evolution of behavioral differences to phytochemicals in Bactrocera species|Wu,Z., Cui,Y., Ma,J., Qu,M. and Lin,J.|Mol. Phylogenet. Evol. (2020) In press	-0.02	10.3895	-20.4025	18.446	14.615	21.017	5665.93
iORL001069	Drosophila mauritiana	Diptera	Selective pressures on Drosophila chemosensory receptor genes|Tunstall,N.E., Sirey,T., Newcomb,R.D. and Warr,C.G.|J. Mol. Evol. 64 (6), 628-636 (2007)	32268	32268	32268	-66536	-66536	-66536	-294557486598656
iORL001070	Drosophila melanogaster	Diptera	Nucleotide and copy-number polymorphism at the odorant receptor genes Or22a and Or22b in Drosophila melanogaster|Aguade,M.|Mol. Biol. Evol. 26 (1), 61-70 (2009)	-4.833	9.155	3.3965	12.916	10.716	8.173	1131.2
iORL001071	Calliphora stygia	Diptera	Chemosensory genes identified in the antennal transcriptome of the blowfly Calliphora stygia|Leitch,O., Papanicolaou,A., Lennard,C., Kirkbride,K.P. and Anderson,A.|BMC Genomics 16, 255 (2015)	9.343	3.038	-8.66	10.096	16.106	12.986	2111.6
iORL001072	Bactrocera dorsalis	Diptera	Analyses of chemosensory genes provide insight into the evolution of behavioral differences to phytochemicals in Bactrocera species|Wu,Z., Cui,Y., Ma,J., Qu,M. and Lin,J.|Mol. Phylogenet. Evol. (2020) In press	-0.557	-1.6365	-4.9825	9.668	8.661	9.697	811.968
iORL001073	Campoletis chlorideae	Hymenoptera	An odorant receptor mediates the attractiveness of cis-jasmone to Campoletis chlorideae, the endoparasitoid of Helicoverpa armigera|Sun,Y.L., Dong,J.F., Ning,C., Ding,P.P., Huang,L.Q., Sun,J.G. and Wang,C.Z.|Insect Mol. Biol. (2018) In press	1.681	1.8085	-13.161	15.446	12.013	13.422	2490.48
iORL001074	Culex pipiens complex sp. YL-2011	Diptera	High degree of single nucleotide polymorphisms in California Culex pipiens (Diptera: Culicidae) sensu lato|Lee,Y., Seifert,S.N., Nieman,C.C., McAbee,R.D., Goodell,P., Fryxell,R.T., Lanzaro,G.C. and Cornel,A.J.|J. Med. Entomol. 49 (2), 299-306 (2012)	-7.6585	8.2855	6.1195	20.227	12.117	17.399	4264.32
iORL001075	Peridroma saucia	Lepidoptera		-0.9535	-17.4045	4.065	17.783	18.217	16.618	5383.43
iORL001076	Anoplophora chinensis	Coleoptera	Identification and Expression Patterns of Anoplophora chinensis (Forster) Chemosensory Receptor Genes from the Antennal Transcriptome|Sun,L., Zhang,Y.N., Qian,J.L., Kang,K., Zhang,X.Q., Deng,J.D., Tang,Y.P., Chen,C., Hansen,L., Xu,T., Zhang,Q.H. and Zhang,L.W.|Front Physiol 9, 90 (2018)	14.872	-1.876	-22.8415	18.588	19.112	19.253	6839.69
iORL001077	Calliphora stygia	Diptera	Chemosensory genes identified in the antennal transcriptome of the blowfly Calliphora stygia|Leitch,O., Papanicolaou,A., Lennard,C., Kirkbride,K.P. and Anderson,A.|BMC Genomics 16, 255 (2015)	-1.6355	8.9265	-10.6485	25.045	15.821	23.369	9259.64
iORL001078	Drosophila melanogaster	Diptera	The genome sequence of Drosophila melanogaster|Adams,M.D., Celniker,S.E., Holt,R.A., Evans,C.A., Gocayne,J.D., Amanatides,P.G., Scherer,S.E., Li,P.W., Hoskins,R.A., Galle,R.F., George,R.A., Lewis,S.E., Richards,S., Ashburner,M., Henderson,S.N., Sutton,G.G., Wortman,J.R., Yandell,M.D., Zhang,Q., Chen,L.X., Brandon,R.C., Rogers,Y.H., Blazej,R.G., Champe,M., Pfeiffer,B.D., Wan,K.H., Doyle,C., Baxter…	1.951	3.463	-14.5895	20.656	12.966	15.375	4117.81
iORL001079	Microplitis mediator	Hymenoptera	Identification and Expression Analysis of Putative Chemosensory Receptor Genes in Microplitis mediator by Antennal Transcriptome Screening|Wang,S.N., Peng,Y., Lu,Z.Y., Dhiloo,K.H., Gu,S.H., Li,R.J., Zhou,J.J., Zhang,Y.J. and Guo,Y.Y.|Int. J. Biol. Sci. 11 (7), 737-751 (2015)	-11.6205	13.1815	-13.747	16.621	14.687	27.972	6828.3
iORL001080	Streltzoviella insularis	Lepidoptera	Antennal transcriptome analyses and olfactory protein identification in an important wood-boring moth pest, Streltzoviella insularis (Lepidoptera: Cossidae)|Yang Y, Li W, Tao J and Zong S.|Sci Rep 9 (1), 17951 (2019)	12.664	12.1865	-17.0065	19.848	17.349	17.663	6082.11
iORL001081	Drosophila melanogaster	Diptera	Nucleotide and copy-number polymorphism at the odorant receptor genes Or22a and Or22b in Drosophila melanogaster|Aguade,M.|Mol. Biol. Evol. 26 (1), 61-70 (2009)	-9.856	11.235	-0.4865	11.17	12.516	8.633	1206.92
iORL001082	Peridroma saucia	Lepidoptera		0.724	7.7925	0.721	14.226	10.745	10.462	1599.2
iORL001083	Drosophila mojavensis	Diptera	Positive selection at sites of chemosensory genes is associated with the recent divergence and local ecological adaptation in cactophilic Drosophila|Diaz,F., Allan,C.W. and Matzkin,L.M.|BMC Evol. Biol. 18 (1), 144 (2018)	11.258	1.6065	-13.967	12.316	13.573	11.876	1985.25
iORL001084	Scaeva pyrastri	Diptera	Molecular Characterization and Sex Distribution of Chemosensory Receptor Gene Family Based on Transcriptome Analysis of Scaeva pyrastri|Li,X.M., Zhu,X.Y., He,P., Xu,L., Sun,L., Chen,L., Wang,Z.Q., Deng,D.G. and Zhang,Y.N.|PLoS ONE 11 (5), E0155323 (2016)	-2.3945	-3.1665	-17.4375	6.731	10.041	8.899	601.438
iORL001085	Campoletis chlorideae	Hymenoptera	An odorant receptor mediates the attractiveness of cis-jasmone to Campoletis chlorideae, the endoparasitoid of Helicoverpa armigera|Sun,Y.L., Dong,J.F., Ning,C., Ding,P.P., Huang,L.Q., Sun,J.G. and Wang,C.Z.|Insect Mol. Biol. (2018) In press	-16.121	-1.1535	-13.443	8.722	6.833	7.424	442.448
iORL001086	Lobesia botrana	Lepidoptera	Analysis of the grapevine moth Lobesia botrana antennal transcriptome and expression of odorant-binding and chemosensory proteins|Rojas,V., Jimenez,H., Palma-Millanao,R., Gonzalez-Gonzalez,A., Machuca,J., Godoy,R., Ceballos,R., Mutis,A. and Venthur,H.|Comp. Biochem. Physiol. Part D Genomics Proteomics 27, 1-12 (2018)	-27.548	2.4295	6.3795	22.018	20.311	17.287	7730.87
iORL001087	Colaphellus bowringi	Coleoptera	Candidate chemosensory genes identified in Colaphellus bowringi by antennal transcriptome analysis|Li,X.M., Zhu,X.Y., Wang,Z.Q., Wang,Y., He,P., Chen,G., Sun,L., Deng,D.G. and Zhang,Y.N.|BMC Genomics 16 (1), 1028 (2015)	-9.8685	5.4315	-4.686	9.065	8.159	8.574	634.141
iORL001088	Protaetia brevitarsis	Coleoptera	Identification and expression analysis of candidate chemosensory receptors in the white-spotted flower chafer, Protaetia brevitarsis|Zhang,T.|Unpublished	8.58	3.369	-7.3285	16.836	12.314	12.365	2563.49
iORL001089	Drosophila pseudoobscura pseudoobscura	Diptera	Odorant receptor (Or) genes: polymorphism and divergence in the D. melanogaster and D. pseudoobscura lineages|Conceicao,I.C. and Aguade,M.|PLoS ONE 5 (10), E13389 (2010)	-8.7885	7.2515	-7.208	15.699	11.253	19.12	3377.74
iORL001090	Culex pipiens pipiens	Diptera	Culex pipiens quinquefasciatus odorant receptor 2 (CqOr2)|Bohbot,J.D. and Zwiebel,L.J.|Unpublished	6.121	-10.9645	-2.1285	8.032	9.903	15.175	1207.02
iORL001091	Ceracris kiangsu	Orthoptera	Identification and Expression Profiles Analysis of Chemosensory Genes from the Antennal Transcriptome of Ceracris kiangsu Tsai (Orthoptera: Acrididae)|Li,R. and Jiang,G.-f.|Unpublished	-0.364	4.2395	5.783	8.962	10.475	11.514	1080.89
iORL001092	Drosophila melanogaster	Diptera	Odorant receptor (Or) genes: polymorphism and divergence in the D. melanogaster and D. pseudoobscura lineages|Conceicao,I.C. and Aguade,M.|PLoS ONE 5 (10), E13389 (2010)	10.337	4.4095	-10.9065	11.814	10.037	13.609	1613.71
iORL001093	Scaeva pyrastri	Diptera	Molecular Characterization and Sex Distribution of Chemosensory Receptor Gene Family Based on Transcriptome Analysis of Scaeva pyrastri|Li,X.M., Zhu,X.Y., He,P., Xu,L., Sun,L., Chen,L., Wang,Z.Q., Deng,D.G. and Zhang,Y.N.|PLoS ONE 11 (5), E0155323 (2016)	10.2185	9.0105	-22.2155	9.189	7.581	7.153	498.285
iORL001094	Culex pipiens complex sp. YL-2011	Diptera	High degree of single nucleotide polymorphisms in California Culex pipiens (Diptera: Culicidae) sensu lato|Lee,Y., Seifert,S.N., Nieman,C.C., McAbee,R.D., Goodell,P., Fryxell,R.T., Lanzaro,G.C. and Cornel,A.J.|J. Med. Entomol. 49 (2), 299-306 (2012)	-11.7195	8.206	5.2445	12.567	11.952	16.393	2462.23
iORL001095	Drosophila simulans	Diptera	Tests for selection on chemosensory genes based on polymorphism and divergence in Drosophila melanogaster and D. simulans|Gardiner,A., Wengraf,D., Lu,J., Jordan,W.C., Ritchie,M.G. and Butlin,R.K.|Unpublished	14.2185	3.717	5.328	13.515	13.67	17.228	3182.87
iORL001096	Calliphora stygia	Diptera	Chemosensory genes identified in the antennal transcriptome of the blowfly Calliphora stygia|Leitch,O., Papanicolaou,A., Lennard,C., Kirkbride,K.P. and Anderson,A.|BMC Genomics 16, 255 (2015)	11.498	-4.065	-10.7885	17.364	22.38	18.459	7173.28
iORL001097	Chouioia cunea	Hymenoptera	Full-Length Transcriptome Survey and Expression Analysis of Parasitoid Wasp Chouioia cunea upon Exposure to 1-Dodecene|Pan,L., Guo,M., Jin,X., Sun,Z., Jiang,H., Han,J., Wang,Y., Yan,C. and Li,M.|Sci Rep 9 (1), 18167 (2019)	-19.917	1.683	15.85	18.584	17.786	10.416	3442.85
iORL001098	Galleria mellonella	Lepidoptera	Identification of putative chemosensory receptor genes from the antennae of the great wax moth, Galleria mellonella|Liu,S.|Unpublished	1.782	0.222	-13.1975	12.408	13.196	15.991	2618.29
iORL001099	Bactrocera dorsalis	Diptera	Analyses of chemosensory genes provide insight into the evolution of behavioral differences to phytochemicals in Bactrocera species|Wu,Z., Cui,Y., Ma,J., Qu,M. and Lin,J.|Mol. Phylogenet. Evol. (2020) In press	-4.5645	5.205	10.304	16.773	18.818	15.91	5021.74
iORL001100	Eogystia hippophaecolus	Lepidoptera	Antennal transcriptome analysis and expression profiles of odorant binding proteins in Eogystia hippophaecolus (Lepidoptera: Cossidae)|Hu,P., Tao,J., Cui,M., Gao,C., Lu,P. and Luo,Y.|BMC Genomics 17, 651 (2016)	15.6135	1.424	-0.109	17.529	16.672	25.72	7516.49
iORL001101	Culex pipiens complex sp. YL-2011	Diptera	High degree of single nucleotide polymorphisms in California Culex pipiens (Diptera: Culicidae) sensu lato|Lee,Y., Seifert,S.N., Nieman,C.C., McAbee,R.D., Goodell,P., Fryxell,R.T., Lanzaro,G.C. and Cornel,A.J.|J. Med. Entomol. 49 (2), 299-306 (2012)	-12.565	8.414	4.661	13.518	10.768	16.028	2333.05
iORL001102	Sclerodermus sp. MQW-2015	Hymenoptera	Analysis of antennal transcriptome and odorant binding protein expression profiles of the recently identified parasitoid wasp, Sclerodermus sp.|Zhou,C.X., Min,S.F., Yan-Long,T. and Wang,M.Q.|Comp. Biochem. Physiol. Part D Genomics Proteomics 16, 10-19 (2015)	-19.429	-1.53	29.274	10.542	9.434	8.604	855.693
iORL001103	Galleria mellonella	Lepidoptera	Identification of putative chemosensory receptor genes from the antennae of the great wax moth, Galleria mellonella|Liu,S.|Unpublished	-2.126	23.919	-0.856	10.292	11.93	16.3	2001.36
iORL001104	Bactrocera dorsalis	Diptera	Analyses of chemosensory genes provide insight into the evolution of behavioral differences to phytochemicals in Bactrocera species|Wu,Z., Cui,Y., Ma,J., Qu,M. and Lin,J.|Mol. Phylogenet. Evol. (2020) In press	-10.8825	-1.276	16.3655	15.789	14.11	11.013	2453.5
iORL001105	Calliphora stygia	Diptera	Chemosensory genes identified in the antennal transcriptome of the blowfly Calliphora stygia|Leitch,O., Papanicolaou,A., Lennard,C., Kirkbride,K.P. and Anderson,A.|BMC Genomics 16, 255 (2015)	9.311	4.899	-10.4055	10.684	10.106	12.681	1369.19
iORL001106	Drosophila simulans	Diptera	Tests for selection on chemosensory genes based on polymorphism and divergence in Drosophila melanogaster and D. simulans|Gardiner,A., Wengraf,D., Lu,J., Jordan,W.C., Ritchie,M.G. and Butlin,R.K.|Unpublished	-17.614	-1.798	24.9555	13.738	15.538	13.577	2898.16
iORL001107	Drosophila melanogaster	Diptera	Nucleotide and copy-number polymorphism at the odorant receptor genes Or22a and Or22b in Drosophila melanogaster|Aguade,M.|Mol. Biol. Evol. 26 (1), 61-70 (2009)	-0.014	10.2005	-22.2585	22.232	8.735	16.315	3168.31
iORL001108	Bactrocera minax	Diptera	Identification and expression analysis of chemosensory genes in citrus fruit fly Bactrocera minax|Lu,Y., Yu,T. and Cheng,J.|Unpublished	-5.5475	-18.0655	0.9525	12.965	12.643	9.215	1510.48
iORL001109	Ostrinia zealis	Lepidoptera	Broadly and narrowly tuned odorant receptors are involved in female sex pheromone reception in Ostrinia moths|Miura,N., Nakagawa,T., Touhara,K. and Ishikawa,Y.|Insect Biochem. Mol. Biol. 40 (1), 64-73 (2010);Sex-Linked Pheromone Receptor Genes of the European Corn Borer, Ostrinia nubilalis, Are in Tandem Arrays|Yasukochi,Y., Miura,N., Nakano,R., Sahara,K. and Ishikawa,Y.|PLoS ONE 6 (4), E18843 (2…	8.9825	0.2425	-13.2735	12.673	18.307	14.921	3461.73
iORL001110	Aedes aegypti	Diptera	Evolution of mosquito preference for humans linked to an odorant receptor|McBride,C.S., Baier,F., Omondi,A.B., Spitzer,S.A., Lutomiah,J., Sang,R., Ignell,R. and Vosshall,L.B.|Nature 515 (7526), 222-227 (2014)	4.7795	10.071	-2.9815	16.537	14.362	14.095	3347.62
iORL001111	Eogystia hippophaecolus	Lepidoptera	Antennal transcriptome analysis and expression profiles of odorant binding proteins in Eogystia hippophaecolus (Lepidoptera: Cossidae)|Hu,P., Tao,J., Cui,M., Gao,C., Lu,P. and Luo,Y.|BMC Genomics 17, 651 (2016)	11.075	2.056	-20.6635	12.598	14.428	13.461	2446.71
iORL001112	Heliothis subflexa	Lepidoptera	Differential expression of odorant receptor genes involved in the sexual isolation of two Heliothis moths|Vasquez,G.M., Fischer,P., Grozinger,C.M. and Gould,F.|Insect Mol. Biol. 20 (1), 115-124 (2011)	8.8385	1.829	-1.0085	11.327	10.29	14.187	1653.55
iORL001113	Drosicha corpulenta	Hemiptera	Identification of candidate chemosensory genes in the antennal transcriptome of Drosicha corpulenta (Kuwana)|Zhang,Y., Gao,Q. and Xie,Y.|Unpublished	-21.582	7.771	5.9695	9.598	5.274	10.417	527.298
iORL001114	Zeugodacus cucurbitae	Diptera	Analyses of chemosensory genes provide insight into the evolution of behavioral differences to phytochemicals in Bactrocera species|Wu,Z., Cui,Y., Ma,J., Qu,M. and Lin,J.|Mol. Phylogenet. Evol. (2020) In press	-6.8295	-15.037	-3.4755	12.087	14.716	17.359	3087.68
iORL001115	Drosophila mojavensis	Diptera	Positive selection at sites of chemosensory genes is associated with the recent divergence and local ecological adaptation in cactophilic Drosophila|Diaz,F., Allan,C.W. and Matzkin,L.M.|BMC Evol. Biol. 18 (1), 144 (2018)	-11.7235	1.9735	8.599	18.605	18.031	20.274	6801.24
iORL001116	Cydia fagiglandana	Lepidoptera	Antennal transcriptomes of three tortricid moths reveal putative conserved chemosensory receptors for social and habitat olfactory cues|Gonzalez,F., Witzgall,P. and Walker,W.B.|Sci Rep 7, 41829 (2017)	-14.229	-5.301	36.5935	15.604	12.548	14.287	2797.37
iORL001117	Campoletis chlorideae	Hymenoptera	An odorant receptor mediates the attractiveness of cis-jasmone to Campoletis chlorideae, the endoparasitoid of Helicoverpa armigera|Sun,Y.L., Dong,J.F., Ning,C., Ding,P.P., Huang,L.Q., Sun,J.G. and Wang,C.Z.|Insect Mol. Biol. (2018) In press	8.8315	1.248	-12.8265	14.549	8.05	10.701	1253.29
iORL001118	Drosophila melanogaster	Diptera	Nucleotide and copy-number polymorphism at the odorant receptor genes Or22a and Or22b in Drosophila melanogaster|Aguade,M.|Mol. Biol. Evol. 26 (1), 61-70 (2009)	22.5305	-0.993	-9.478	11.347	9.676	10.822	1188.18
iORL001119	Galleria mellonella	Lepidoptera	Identification of putative chemosensory receptor genes from the antennae of the great wax moth, Galleria mellonella|Liu,S.|Unpublished	9.5195	5.5705	-13.277	11.729	13.199	17.494	2708.26
iORL001120	Aedes aegypti	Diptera	Evolution of mosquito preference for humans linked to an odorant receptor|McBride,C.S., Baier,F., Omondi,A.B., Spitzer,S.A., Lutomiah,J., Sang,R., Ignell,R. and Vosshall,L.B.|Nature 515 (7526), 222-227 (2014)	6.601	6.02	-14.534	11.292	12.242	13.994	1934.47
iORL001121	Calliphora stygia	Diptera	Chemosensory genes identified in the antennal transcriptome of the blowfly Calliphora stygia|Leitch,O., Papanicolaou,A., Lennard,C., Kirkbride,K.P. and Anderson,A.|BMC Genomics 16, 255 (2015)	4.0995	5.5985	-13.496	11.895	11.163	16.25	2157.72
iORL001122	Drosophila melanogaster	Diptera	Odorant receptor (Or) genes: polymorphism and divergence in the D. melanogaster and D. pseudoobscura lineages|Conceicao,I.C. and Aguade,M.|PLoS ONE 5 (10), E13389 (2010)	-13.2465	1.7385	13.539	14.861	9.877	12.192	1789.57
iORL001123	Eogystia hippophaecolus	Lepidoptera	Antennal transcriptome analysis and expression profiles of odorant binding proteins in Eogystia hippophaecolus (Lepidoptera: Cossidae)|Hu,P., Tao,J., Cui,M., Gao,C., Lu,P. and Luo,Y.|BMC Genomics 17, 651 (2016)	18.986	6.359	-24.3015	13.632	12.48	10.687	1818.15
iORL001124	Ostrinia palustralis	Lepidoptera	Broadly and narrowly tuned odorant receptors are involved in female sex pheromone reception in Ostrinia moths|Miura,N., Nakagawa,T., Touhara,K. and Ishikawa,Y.|Insect Biochem. Mol. Biol. 40 (1), 64-73 (2010);Sex-Linked Pheromone Receptor Genes of the European Corn Borer, Ostrinia nubilalis, Are in Tandem Arrays|Yasukochi,Y., Miura,N., Nakano,R., Sahara,K. and Ishikawa,Y.|PLoS ONE 6 (4), E18843 (2…	-25.486	4.249	21.7305	10.432	9.954	10.571	1097.69
iORL001125	Drosophila melanogaster	Diptera	A spatial map of olfactory receptor expression in the Drosophila antenna|Vosshall,L.B., Amrein,H., Morozov,P.S., Rzhetsky,A. and Axel,R.|Cell 96 (5), 725-736 (1999)	-7.015	-11.4005	6.289	10.438	7.191	10.594	795.175
iORL001126	Drosophila melanogaster	Diptera	Tests for selection on chemosensory genes based on polymorphism and divergence in Drosophila melanogaster and D. simulans|Gardiner,A., Wengraf,D., Lu,J., Jordan,W.C., Ritchie,M.G. and Butlin,R.K.|Unpublished	8.922	-0.889	-14.17	16.93	14.166	15.89	3810.9
iORL001127	Campoletis chlorideae	Hymenoptera	An odorant receptor mediates the attractiveness of cis-jasmone to Campoletis chlorideae, the endoparasitoid of Helicoverpa armigera|Sun,Y.L., Dong,J.F., Ning,C., Ding,P.P., Huang,L.Q., Sun,J.G. and Wang,C.Z.|Insect Mol. Biol. (2018) In press	-27.287	-14.108	30.48	19.466	13.234	15.84	4080.59
iORL001128	Drosophila melanogaster	Diptera	Genetic variation in odorant receptors contributes to variation in olfactory behavior in a natural population of Drosophila melanogaster|Richgels,P.K. and Rollmann,S.M.|Chem. Senses 37 (3), 229-240 (2012)	7.6455	5.6685	-15.3485	7.965	9.603	10.945	837.15
iORL001129	Drosophila miranda	Diptera	Odorant receptor (Or) genes: polymorphism and divergence in the D. melanogaster and D. pseudoobscura lineages|Conceicao,I.C. and Aguade,M.|PLoS ONE 5 (10), E13389 (2010)	4.698	18.754	-5.8755	14.81	11.062	13.659	2237.73
iORL001130	Ceracris kiangsu	Orthoptera	Identification and Expression Profiles Analysis of Chemosensory Genes from the Antennal Transcriptome of Ceracris kiangsu Tsai (Orthoptera: Acrididae)|Li,R. and Jiang,G.-f.|Unpublished	-8.1565	0.9205	11.842	11.027	9.693	12.114	1294.79
iORL001131	Drosophila melanogaster	Diptera	Odorant receptor (Or) genes: polymorphism and divergence in the D. melanogaster and D. pseudoobscura lineages|Conceicao,I.C. and Aguade,M.|PLoS ONE 5 (10), E13389 (2010)	12.794	15.8	-15.3325	14.652	14.044	14.663	3017.23
iORL001132	Drosophila arizonae	Diptera	Positive selection at sites of chemosensory genes is associated with the recent divergence and local ecological adaptation in cactophilic Drosophila|Diaz,F., Allan,C.W. and Matzkin,L.M.|BMC Evol. Biol. 18 (1), 144 (2018)	10.294	3.3815	-14.838	11.594	14.729	12.448	2125.72
iORL001133	Ostrinia zaguliaevi	Lepidoptera	Broadly and narrowly tuned odorant receptors are involved in female sex pheromone reception in Ostrinia moths|Miura,N., Nakagawa,T., Touhara,K. and Ishikawa,Y.|Insect Biochem. Mol. Biol. 40 (1), 64-73 (2010);Sex-Linked Pheromone Receptor Genes of the European Corn Borer, Ostrinia nubilalis, Are in Tandem Arrays|Yasukochi,Y., Miura,N., Nakano,R., Sahara,K. and Ishikawa,Y.|PLoS ONE 6 (4), E18843 (2…	11.4	-0.4265	-13.553	16.562	13.741	11.27	2564.8
iORL001134	Galleria mellonella	Lepidoptera	Identification of putative chemosensory receptor genes from the antennae of the great wax moth, Galleria mellonella|Liu,S.|Unpublished	-8.3	2.3405	13.944	13.662	13.269	10.922	1979.95
iORL001135	Calliphora stygia	Diptera	Chemosensory genes identified in the antennal transcriptome of the blowfly Calliphora stygia|Leitch,O., Papanicolaou,A., Lennard,C., Kirkbride,K.P. and Anderson,A.|BMC Genomics 16, 255 (2015)	-0.5865	20.543	11.69	12.109	5.286	9.288	594.506
iORL001136	Drosophila pseudoobscura pseudoobscura	Diptera	Odorant receptor (Or) genes: polymorphism and divergence in the D. melanogaster and D. pseudoobscura lineages|Conceicao,I.C. and Aguade,M.|PLoS ONE 5 (10), E13389 (2010)	-32.6755	-7.9665	-3.7295	17.273	18.689	17.343	5598.58
iORL001137	Eogystia hippophaecolus	Lepidoptera	Antennal transcriptome analysis and expression profiles of odorant binding proteins in Eogystia hippophaecolus (Lepidoptera: Cossidae)|Hu,P., Tao,J., Cui,M., Gao,C., Lu,P. and Luo,Y.|BMC Genomics 17, 651 (2016)	-10.853	-13.67	14.544	18.464	14.798	19.328	5280.99
iORL001138	Drosophila melanogaster	Diptera	Tests for selection on chemosensory genes based on polymorphism and divergence in Drosophila melanogaster and D. simulans|Gardiner,A., Wengraf,D., Lu,J., Jordan,W.C., Ritchie,M.G. and Butlin,R.K.|Unpublished	-2.71	-15.563	-7.3585	20.706	11.452	10.619	2518.03
iORL001139	Drosophila mojavensis	Diptera	Positive selection at sites of chemosensory genes is associated with the recent divergence and local ecological adaptation in cactophilic Drosophila|Diaz,F., Allan,C.W. and Matzkin,L.M.|BMC Evol. Biol. 18 (1), 144 (2018)	-0.517	7.3385	-12.927	22.85	17.051	15.712	6121.63
iORL001140	Drosophila melanogaster	Diptera	Odorant receptor (Or) genes: polymorphism and divergence in the D. melanogaster and D. pseudoobscura lineages|Conceicao,I.C. and Aguade,M.|PLoS ONE 5 (10), E13389 (2010)	-7.401	1.2875	12.8325	20.558	20.849	19.099	8186.08
iORL001141	Scaptomyza nigrita	Diptera	Evolution in an ancient detoxification pathway is coupled with a transition to herbivory in the drosophilidae|Gloss,A.D., Vassao,D.G., Hailey,A.L., Nelson Dittrich,A.C., Schramm,K., Reichelt,M., Rast,T.J., Weichsel,A., Cravens,M.G., Gershenzon,J., Montfort,W.R. and Whiteman,N.K.|Mol. Biol. Evol. 31 (9), 2441-2456 (2014)	12.5655	-1.098	-11.981	18.539	9.726	12.466	2247.74
iORL001142	Drosophila arizonae	Diptera	Positive selection at sites of chemosensory genes is associated with the recent divergence and local ecological adaptation in cactophilic Drosophila|Diaz,F., Allan,C.W. and Matzkin,L.M.|BMC Evol. Biol. 18 (1), 144 (2018)	10.3035	1.873	-14.885	12.967	12.446	11.938	1926.64
iORL001143	Ceracris kiangsu	Orthoptera	Identification and Expression Profiles Analysis of Chemosensory Genes from the Antennal Transcriptome of Ceracris kiangsu Tsai (Orthoptera: Acrididae)|Li,R. and Jiang,G.-f.|Unpublished	23.577	9.942	-31.953	14.782	12.36	16.02	2926.93
iORL001144	Galleria mellonella	Lepidoptera	Identification of putative chemosensory receptor genes from the antennae of the great wax moth, Galleria mellonella|Liu,S.|Unpublished	18.795	8.94	-9.292	20.614	14.26	11.812	3472.2
iORL001145	Ceracris kiangsu	Orthoptera	Identification and Expression Profiles Analysis of Chemosensory Genes from the Antennal Transcriptome of Ceracris kiangsu Tsai (Orthoptera: Acrididae)|Li,R. and Jiang,G.-f.|Unpublished	-22.9715	15.529	21.453	8.671	9.576	12.182	1011.51
iORL001146	Drosophila melanogaster	Diptera	Odorant receptor (Or) genes: polymorphism and divergence in the D. melanogaster and D. pseudoobscura lineages|Conceicao,I.C. and Aguade,M.|PLoS ONE 5 (10), E13389 (2010)	-17.2825	-1.091	10.091	22.655	12.846	12.726	3703.6
iORL001147	Philotrypesis pilosa	Hymenoptera	Expression and evolution divergence of the non-conventional olfactory receptor in four species of fig wasp associated with one species of fig|Lu,B. and Huang,D.W.|Unpublished	14.277	-5.658	-17.672	15.028	13.392	16.992	3419.71
iORL001148	Eogystia hippophaecolus	Lepidoptera	Antennal transcriptome analysis and expression profiles of odorant binding proteins in Eogystia hippophaecolus (Lepidoptera: Cossidae)|Hu,P., Tao,J., Cui,M., Gao,C., Lu,P. and Luo,Y.|BMC Genomics 17, 651 (2016)	-12.274	-5.074	11.108	18.278	14.1	19.986	5150.77
iORL001149	Drosophila mojavensis	Diptera	Positive selection at sites of chemosensory genes is associated with the recent divergence and local ecological adaptation in cactophilic Drosophila|Diaz,F., Allan,C.W. and Matzkin,L.M.|BMC Evol. Biol. 18 (1), 144 (2018)	8.1775	0.33	-11.4005	17.785	18.614	17.029	5637.43
iORL001150	Hedya nubiferana	Lepidoptera	Antennal transcriptomes of three tortricid moths reveal putative conserved chemosensory receptors for social and habitat olfactory cues|Gonzalez,F., Witzgall,P. and Walker,W.B.|Sci Rep 7, 41829 (2017)	-21.269	-6.6175	3.8715	15.15	14.055	10.169	2165.32
iORL001151	Drosicha corpulenta	Hemiptera	Identification of candidate chemosensory genes in the antennal transcriptome of Drosicha corpulenta (Kuwana)|Zhang,Y., Gao,Q. and Xie,Y.|Unpublished	-0.508	5.566	-5.2665	9.528	9.52	12.291	1114.87
iORL001152	Eogystia hippophaecolus	Lepidoptera	Antennal transcriptome analysis and expression profiles of odorant binding proteins in Eogystia hippophaecolus (Lepidoptera: Cossidae)|Hu,P., Tao,J., Cui,M., Gao,C., Lu,P. and Luo,Y.|BMC Genomics 17, 651 (2016)	26.913	6.1895	-15.907	9.128	18.821	11.296	1940.63
iORL001153	Drosophila simulans	Diptera	Tests for selection on chemosensory genes based on polymorphism and divergence in Drosophila melanogaster and D. simulans|Gardiner,A., Wengraf,D., Lu,J., Jordan,W.C., Ritchie,M.G. and Butlin,R.K.|Unpublished	13.97	4.6775	5.155	13.214	13.361	17.67	3119.67
iORL001154	Ostrinia nubilalis	Lepidoptera	Broadly and narrowly tuned odorant receptors are involved in female sex pheromone reception in Ostrinia moths|Miura,N., Nakagawa,T., Touhara,K. and Ishikawa,Y.|Insect Biochem. Mol. Biol. 40 (1), 64-73 (2010);Sex-Linked Pheromone Receptor Genes of the European Corn Borer, Ostrinia nubilalis, Are in Tandem Arrays|Yasukochi,Y., Miura,N., Nakano,R., Sahara,K. and Ishikawa,Y.|PLoS ONE 6 (4), E18843 (2…	6.124	2.849	-13.539	19.238	22.392	18.862	8125.31
iORL001155	Drosophila melanogaster	Diptera	Tests for selection on chemosensory genes based on polymorphism and divergence in Drosophila melanogaster and D. simulans|Gardiner,A., Wengraf,D., Lu,J., Jordan,W.C., Ritchie,M.G. and Butlin,R.K.|Unpublished	13.8335	-2.9085	-16.4615	15.081	17.631	16.697	4439.61
iORL001156	Galleria mellonella	Lepidoptera	Identification of putative chemosensory receptor genes from the antennae of the great wax moth, Galleria mellonella|Liu,S.|Unpublished	-6.773	3.314	14.505	13.786	11.324	14.854	2318.89
iORL001157	Rhyacophila nubila	Trichoptera	Antennal Transcriptome Analysis of the Chemosensory Gene Families From Trichoptera and Basal Lepidoptera|Yuvaraj,J.K., Andersson,M.N., Zhang,D.D. and Lofstedt,C.|Front Physiol 9, 1365 (2018)	-8.567	-6.1935	11.1805	13.688	12.983	9.981	1773.73
iORL001158	Drosophila melanogaster	Diptera	Odorant receptor (Or) genes: polymorphism and divergence in the D. melanogaster and D. pseudoobscura lineages|Conceicao,I.C. and Aguade,M.|PLoS ONE 5 (10), E13389 (2010)	10.2985	4.6915	-11.6765	11.667	12.407	13.207	1911.74
iORL001159	Hedya nubiferana	Lepidoptera	Antennal transcriptomes of three tortricid moths reveal putative conserved chemosensory receptors for social and habitat olfactory cues|Gonzalez,F., Witzgall,P. and Walker,W.B.|Sci Rep 7, 41829 (2017)	12.537	8.656	-17.333	12.234	11.416	9.338	1304.17
iORL001160	Campoletis chlorideae	Hymenoptera	An odorant receptor mediates the attractiveness of cis-jasmone to Campoletis chlorideae, the endoparasitoid of Helicoverpa armigera|Sun,Y.L., Dong,J.F., Ning,C., Ding,P.P., Huang,L.Q., Sun,J.G. and Wang,C.Z.|Insect Mol. Biol. (2018) In press	10.3755	4.7935	-12.768	26.571	19.881	13.55	7157.9
iORL001161	Peridroma saucia	Lepidoptera		-18.905	13.414	6.357	5.086	12.758	19.646	1274.77
iORL001162	Drosophila melanogaster	Diptera	The genome sequence of Drosophila melanogaster|Adams,M.D., Celniker,S.E., Holt,R.A., Evans,C.A., Gocayne,J.D., Amanatides,P.G., Scherer,S.E., Li,P.W., Hoskins,R.A., Galle,R.F., George,R.A., Lewis,S.E., Richards,S., Ashburner,M., Henderson,S.N., Sutton,G.G., Wortman,J.R., Yandell,M.D., Zhang,Q., Chen,L.X., Brandon,R.C., Rogers,Y.H., Blazej,R.G., Champe,M., Pfeiffer,B.D., Wan,K.H., Doyle,C., Baxter…	7.7085	12.025	0.8855	14.439	14.426	18.271	3805.79
iORL001163	Oedaleus infernalis	Orthoptera	Transcriptome analysis and expression profiles of olfactory relative protein genes in Oedaleus infernalis|Zhang,Y. and Pang,B.|Unpublished	6.1415	3.4985	-4.3495	16.947	13.713	16.417	3815.21
iORL001164	Zeugodacus cucurbitae	Diptera	Molecular cloning and expression of odorant receptor protein from Bactrocera cucurbitae Coquillett|Shen,J.M., Hu,L.M., Lin,J.T. and Bin,S.Y.|Unpublished	10.306	-2.736	-0.144	12.358	8.968	17.25	1911.75
iORL001165	Drosophila melanogaster	Diptera	Tests for selection on chemosensory genes based on polymorphism and divergence in Drosophila melanogaster and D. simulans|Gardiner,A., Wengraf,D., Lu,J., Jordan,W.C., Ritchie,M.G. and Butlin,R.K.|Unpublished	-10.547	-2.1035	16.8565	19.13	21.737	23.465	9757.4
iORL001166	Yemma signatus	Hemiptera		-18.274	0.5975	-3.635	15.502	14.011	13.53	2938.69
iORL001167	Hedya nubiferana	Lepidoptera	Antennal transcriptomes of three tortricid moths reveal putative conserved chemosensory receptors for social and habitat olfactory cues|Gonzalez,F., Witzgall,P. and Walker,W.B.|Sci Rep 7, 41829 (2017)	-8.994	2.1215	3.1815	8.048	7.437	7.823	468.222
iORL001168	Drosophila melanogaster	Diptera	Odorant receptor (Or) genes: polymorphism and divergence in the D. melanogaster and D. pseudoobscura lineages|Conceicao,I.C. and Aguade,M.|PLoS ONE 5 (10), E13389 (2010)	9.4395	2.6855	-15.0865	11.599	14.859	12.441	2144.19
iORL001169	Campoletis chlorideae	Hymenoptera	An odorant receptor mediates the attractiveness of cis-jasmone to Campoletis chlorideae, the endoparasitoid of Helicoverpa armigera|Sun,Y.L., Dong,J.F., Ning,C., Ding,P.P., Huang,L.Q., Sun,J.G. and Wang,C.Z.|Insect Mol. Biol. (2018) In press	17.529	-6.529	-20.888	14.062	10.946	8.754	1347.43
iORL001170	Drosophila melanogaster	Diptera	Tests for selection on chemosensory genes based on polymorphism and divergence in Drosophila melanogaster and D. simulans|Gardiner,A., Wengraf,D., Lu,J., Jordan,W.C., Ritchie,M.G. and Butlin,R.K.|Unpublished	1.1875	-16.6305	-6.315	20.995	12.145	11.576	2951.69
iORL001171	Anopheles gambiae	Diptera	Evidence for X-linked introgression between molecular forms of Anopheles gambiae from Angola|Choi,K.S. and Townson,H.|Med. Vet. Entomol. 26 (2), 218-227 (2012)	0.6105	-1.3795	-6.526	12.969	10.607	14.57	2004.28
iORL001172	Lobesia botrana	Lepidoptera	Analysis of the grapevine moth Lobesia botrana antennal transcriptome and expression of odorant-binding and chemosensory proteins|Rojas,V., Jimenez,H., Palma-Millanao,R., Gonzalez-Gonzalez,A., Machuca,J., Godoy,R., Ceballos,R., Mutis,A. and Venthur,H.|Comp. Biochem. Physiol. Part D Genomics Proteomics 27, 1-12 (2018)	-8.985	-3.714	6.623	18.448	17.598	12.38	4019.13
iORL001173	Drosophila melanogaster	Diptera	The genome sequence of Drosophila melanogaster|Adams,M.D., Celniker,S.E., Holt,R.A., Evans,C.A., Gocayne,J.D., Amanatides,P.G., Scherer,S.E., Li,P.W., Hoskins,R.A., Galle,R.F., George,R.A., Lewis,S.E., Richards,S., Ashburner,M., Henderson,S.N., Sutton,G.G., Wortman,J.R., Yandell,M.D., Zhang,Q., Chen,L.X., Brandon,R.C., Rogers,Y.H., Blazej,R.G., Champe,M., Pfeiffer,B.D., Wan,K.H., Doyle,C., Baxter…	0.5845	12.476	-13.194	10.695	15.112	13.388	2163.8
iORL001174	Campoletis chlorideae	Hymenoptera	An odorant receptor mediates the attractiveness of cis-jasmone to Campoletis chlorideae, the endoparasitoid of Helicoverpa armigera|Sun,Y.L., Dong,J.F., Ning,C., Ding,P.P., Huang,L.Q., Sun,J.G. and Wang,C.Z.|Insect Mol. Biol. (2018) In press	-9.4805	4.5115	22.3235	10.871	10.871	12.063	1425.58
iORL001175	Conogethes pinicolalis	Lepidoptera	Antennal transcriptome and differential expression of olfactory genes in the Conogethes pinicolalis (Lepidoptera: Crambidae)|Jing,D., Zhang,T., Wang,Z., He,K. and Bai,S.|Unpublished	-13.26	-7.2065	13.461	17.992	15.669	15.206	4286.81
iORL001176	Hedya nubiferana	Lepidoptera	Antennal transcriptomes of three tortricid moths reveal putative conserved chemosensory receptors for social and habitat olfactory cues|Gonzalez,F., Witzgall,P. and Walker,W.B.|Sci Rep 7, 41829 (2017)	29.607	-0.318	0.6635	11.3	9.416	6.495	691.068
iORL001177	Drosophila melanogaster	Diptera	Genetic variation in odorant receptors contributes to variation in olfactory behavior in a natural population of Drosophila melanogaster|Richgels,P.K. and Rollmann,S.M.|Chem. Senses 37 (3), 229-240 (2012)	7.8665	4.9015	-13.262	10.051	12.321	14.118	1748.34
iORL001178	Hedya nubiferana	Lepidoptera	Antennal transcriptomes of three tortricid moths reveal putative conserved chemosensory receptors for social and habitat olfactory cues|Gonzalez,F., Witzgall,P. and Walker,W.B.|Sci Rep 7, 41829 (2017)	8.6445	4.325	-18.97	8.765	14.684	10.976	1412.67
iORL001179	Bactrocera dorsalis	Diptera	Analyses of chemosensory genes provide insight into the evolution of behavioral differences to phytochemicals in Bactrocera species|Wu,Z., Cui,Y., Ma,J., Qu,M. and Lin,J.|Mol. Phylogenet. Evol. (2020) In press	12.163	0.606	-15.1635	23.168	15.042	19.947	6951.39
iORL001180	Drosophila simulans	Diptera	Tests for selection on chemosensory genes based on polymorphism and divergence in Drosophila melanogaster and D. simulans|Gardiner,A., Wengraf,D., Lu,J., Jordan,W.C., Ritchie,M.G. and Butlin,R.K.|Unpublished	9.9425	4.2355	-22.221	15.307	17.771	18.734	5096.02
iORL001181	Colaphellus bowringi	Coleoptera	Candidate chemosensory genes identified in Colaphellus bowringi by antennal transcriptome analysis|Li,X.M., Zhu,X.Y., Wang,Z.Q., Wang,Y., He,P., Chen,G., Sun,L., Deng,D.G. and Zhang,Y.N.|BMC Genomics 16 (1), 1028 (2015)	15.339	0.472	4.506	18.018	20.01	18.544	6685.85
iORL001182	Bradysia odoriphaga	Diptera		-24.0405	-1.61	25.3015	13.703	11.5	20.199	3183.04
iORL001183	Conogethes pinicolalis	Lepidoptera	Antennal transcriptome and differential expression of olfactory genes in the Conogethes pinicolalis (Lepidoptera: Crambidae)|Jing,D., Zhang,T., Wang,Z., He,K. and Bai,S.|Unpublished	11.8725	4.9165	-16.74	24.471	19.425	22.794	10835.1
iORL001184	Hedya nubiferana	Lepidoptera	Antennal transcriptomes of three tortricid moths reveal putative conserved chemosensory receptors for social and habitat olfactory cues|Gonzalez,F., Witzgall,P. and Walker,W.B.|Sci Rep 7, 41829 (2017)	-2.2915	-6.2695	8.7165	15.545	15.649	17.249	4196.04
iORL001185	Locusta migratoria	Orthoptera	Identification and functional analysis of olfactory receptor family reveal unusual characteristics of the olfactory system in the migratory locust|Wang,Z., Yang,P., Chen,D., Jiang,F., Li,Y., Wang,X. and Kang,L.|Cell. Mol. Life Sci. 72 (22), 4429-4443 (2015)	18.072	-4.0485	-35.092	29.676	32.825	23.76	23144.9
iORL001186	Cydia pomonella	Lepidoptera	Putative Chemosensory Receptors of the Codling Moth, Cydia pomonella, Identified by Antennal Transcriptome Analysis|Bengtsson,J.M., Trona,F., Montagne,N., Anfora,G., Ignell,R., Witzgall,P. and Jacquin-Joly,E.|PLoS ONE 7 (2), E31620 (2012);The chemosensory receptors of codling moth Cydia pomonella-expression in larvae and adults|Walker,W.B. III, Gonzalez,F., Garczynski,S.F. and Witzgall,P.|Sci Rep…	17.8645	6.124	12.433	11.149	10.13	17.528	1979.59
iORL001187	Drosophila simulans	Diptera	Tests for selection on chemosensory genes based on polymorphism and divergence in Drosophila melanogaster and D. simulans|Gardiner,A., Wengraf,D., Lu,J., Jordan,W.C., Ritchie,M.G. and Butlin,R.K.|Unpublished	-13.045	-4.1705	2.76	12.022	5.369	12.204	787.719
iORL001188	Anomala corpulenta	Coleoptera	Chemosensory Gene Families in Adult Antennae of Anomala corpulenta Motschulsky (Coleoptera: Scarabaeidae: Rutelinae)|Li,X., Ju,Q., Jie,W., Li,F., Jiang,X., Hu,J. and Qu,M.|PLoS ONE 10 (4), E0121504 (2015)	-23.7295	1.0255	15.641	7.579	8.941	10.866	736.312
iORL001189	Drosophila simulans	Diptera	Tests for selection on chemosensory genes based on polymorphism and divergence in Drosophila melanogaster and D. simulans|Gardiner,A., Wengraf,D., Lu,J., Jordan,W.C., Ritchie,M.G. and Butlin,R.K.|Unpublished	-8.138	-4.1145	11.5505	16.372	11.353	17.479	3248.84
iORL001190	Drosophila simulans	Diptera	Tests for selection on chemosensory genes based on polymorphism and divergence in Drosophila melanogaster and D. simulans|Gardiner,A., Wengraf,D., Lu,J., Jordan,W.C., Ritchie,M.G. and Butlin,R.K.|Unpublished	24.509	14.5855	-30.617	4.694	8.305	8.496	331.199
iORL001191	Campoletis chlorideae	Hymenoptera	An odorant receptor mediates the attractiveness of cis-jasmone to Campoletis chlorideae, the endoparasitoid of Helicoverpa armigera|Sun,Y.L., Dong,J.F., Ning,C., Ding,P.P., Huang,L.Q., Sun,J.G. and Wang,C.Z.|Insect Mol. Biol. (2018) In press	1.361	3.097	-20.3985	12.976	9.706	13.429	1691.32
iORL001192	Sesamia inferens	Lepidoptera	Differential expression patterns in chemosensory and non-chemosensory tissues of putative chemosensory genes identified by transcriptome analysis of insect pest the purple stem borer Sesamia inferens (Walker)|Zhang,Y.N., Jin,J.Y., Jin,R., Xia,Y.H., Zhou,J.J., Deng,J.Y. and Dong,S.L.|PLoS ONE 8 (7), E69715 (2013)	-14.718	3.1595	16.1645	7.794	12.063	9.595	902.112
iORL001193	Holotrichia parallela	Coleoptera		21.0055	9.202	-23.2885	13.575	16.042	24.363	5305.53
iORL001194	Ceracris kiangsu	Orthoptera	Identification and Expression Profiles Analysis of Chemosensory Genes from the Antennal Transcriptome of Ceracris kiangsu Tsai (Orthoptera: Acrididae)|Li,R. and Jiang,G.-f.|Unpublished	6.2125	3.654	-11.816	11.943	13.818	12.31	2031.49
iORL001195	Eogystia hippophaecolus	Lepidoptera	Antennal transcriptome analysis and expression profiles of odorant binding proteins in Eogystia hippophaecolus (Lepidoptera: Cossidae)|Hu,P., Tao,J., Cui,M., Gao,C., Lu,P. and Luo,Y.|BMC Genomics 17, 651 (2016)	-8.545	13.483	13.654	19.48	11.106	16.748	3623.33
iORL001196	Campoletis chlorideae	Hymenoptera	An odorant receptor mediates the attractiveness of cis-jasmone to Campoletis chlorideae, the endoparasitoid of Helicoverpa armigera|Sun,Y.L., Dong,J.F., Ning,C., Ding,P.P., Huang,L.Q., Sun,J.G. and Wang,C.Z.|Insect Mol. Biol. (2018) In press	7.0075	0.425	-0.732	18.305	19.04	15.18	5290.64
iORL001197	Athetis dissimilis	Lepidoptera	Identification of Putative Chemosensory Receptor Genes from the Athetis dissimilis Antennal Transcriptome|Dong,J., Song,Y., Li,W., Shi,J. and Wang,Z.|plos one 11 (1), E0147768 (2016)	1.266	1.286	6.682	15.526	11.274	17.512	3065.3
iORL001198	Sesamia inferens	Lepidoptera	Differential expression patterns in chemosensory and non-chemosensory tissues of putative chemosensory genes identified by transcriptome analysis of insect pest the purple stem borer Sesamia inferens (Walker)|Zhang,Y.N., Jin,J.Y., Jin,R., Xia,Y.H., Zhou,J.J., Deng,J.Y. and Dong,S.L.|PLoS ONE 8 (7), E69715 (2013)	-18.4765	-0.028	9.6275	16.273	11.402	18.995	3524.41
iORL001199	Helicoverpa armigera	Lepidoptera	Identification and characterization of three chemosensory receptor families in the cotton bollworm Helicoverpa armigera|Liu,N.Y., Xu,W., Papanicolaou,A., Dong,S.L. and Anderson,A.|BMC Genomics 15 (1), 597 (2014)	-5.08	21.323	-5.3505	14.396	20.072	24.945	7208.01
iORL001200	Drosophila simulans	Diptera	Tests for selection on chemosensory genes based on polymorphism and divergence in Drosophila melanogaster and D. simulans|Gardiner,A., Wengraf,D., Lu,J., Jordan,W.C., Ritchie,M.G. and Butlin,R.K.|Unpublished	12.3975	3.621	-12.8985	6.065	8.884	10.981	591.667
iORL001201	Anomala corpulenta	Coleoptera	Chemosensory Gene Families in Adult Antennae of Anomala corpulenta Motschulsky (Coleoptera: Scarabaeidae: Rutelinae)|Li,X., Ju,Q., Jie,W., Li,F., Jiang,X., Hu,J. and Qu,M.|PLoS ONE 10 (4), E0121504 (2015)	4.5225	-14.5355	3.9935	14.703	10.781	19.969	3165.35
iORL001202	Drosicha corpulenta	Hemiptera	Identification of candidate chemosensory genes in the antennal transcriptome of Drosicha corpulenta (Kuwana)|Zhang,Y., Gao,Q. and Xie,Y.|Unpublished	6.747	1.1615	-11.627	23.914	16.635	21.85	8692.13
iORL001203	Culex quinquefasciatus	Diptera	Silent, generic and plant kairomone sensitive odorant receptors from the Southern house mosquito|Xu,P., Choo,Y.M., Pelletier,J., Sujimoto,F.R., Hughes,D.T., Zhu,F., Atungulu,E., Cornel,A.J., Luetje,C.W. and Leal,W.S.|J. Insect Physiol. 59 (9), 961-966 (2013)	-20.6575	-14.2225	27.272	6.881	10.847	13.394	999.701
iORL001204	Zeugodacus cucurbitae	Diptera	Analyses of chemosensory genes provide insight into the evolution of behavioral differences to phytochemicals in Bactrocera species|Wu,Z., Cui,Y., Ma,J., Qu,M. and Lin,J.|Mol. Phylogenet. Evol. (2020) In press	8.2155	-23.949	-24.6015	10.749	8.286	11.403	1015.62
iORL001205	Cnaphalocrocis medinalis	Lepidoptera	Identification and Comparative Expression Profiles of Chemoreception Genes Revealed from Major Chemoreception Organs of the Rice Leaf Folder, Cnaphalocrocis medinalis (Lepidoptera: Pyralidae)|Zeng,F.F., Zhao,Z.F., Yan,M.J., Zhou,W., Zhang,Z., Zhang,A., Lu,Z.X. and Wang,M.Q.|PLoS ONE 10 (12), E0144267 (2015)	-8.9805	6.8525	1.8375	8.629	12.647	16.427	1792.68
iORL001206	Ceracris kiangsu	Orthoptera	Identification and Expression Profiles Analysis of Chemosensory Genes from the Antennal Transcriptome of Ceracris kiangsu Tsai (Orthoptera: Acrididae)|Li,R. and Jiang,G.-f.|Unpublished	-18.582	15.401	3.944	12.888	10.914	12.444	1750.36
iORL001207	Culex quinquefasciatus	Diptera	Silent, generic and plant kairomone sensitive odorant receptors from the Southern house mosquito|Xu,P., Choo,Y.M., Pelletier,J., Sujimoto,F.R., Hughes,D.T., Zhu,F., Atungulu,E., Cornel,A.J., Luetje,C.W. and Leal,W.S.|J. Insect Physiol. 59 (9), 961-966 (2013)	-7.477	5.9845	-19.0365	11.372	8.613	10.255	1004.45
iORL001208	Ostrinia nubilalis	Lepidoptera	Single mutation to a sex pheromone receptor provides adaptive specificity between closely related moth species|Leary,G.P., Allen,J.E., Bunger,P.L., Luginbill,J.B., Linn,C.E. Jr., Macallister,I.E., Kavanaugh,M.P. and Wanner,K.W.|Proc. Natl. Acad. Sci. U.S.A. 109 (35), 14081-14086 (2012)	5.4745	3.242	-12.256	22.367	25.572	23.28	13315.4
iORL001209	Sesamia inferens	Lepidoptera	Differential expression patterns in chemosensory and non-chemosensory tissues of putative chemosensory genes identified by transcriptome analysis of insect pest the purple stem borer Sesamia inferens (Walker)|Zhang,Y.N., Jin,J.Y., Jin,R., Xia,Y.H., Zhou,J.J., Deng,J.Y. and Dong,S.L.|PLoS ONE 8 (7), E69715 (2013)	12.8955	2.438	-15.0245	14.569	5.972	10.537	916.782
iORL001210	Helicoverpa armigera	Lepidoptera	Identification and characterization of three chemosensory receptor families in the cotton bollworm Helicoverpa armigera|Liu,N.Y., Xu,W., Papanicolaou,A., Dong,S.L. and Anderson,A.|BMC Genomics 15 (1), 597 (2014)	-4.677	-8.932	-7.6425	13.024	11.2	19.417	2832.32
iORL001211	Bradysia odoriphaga	Diptera		-1.936	4.0495	-13.7405	10.876	9.575	6.543	681.368
iORL001212	Conopomorpha sinensis	Lepidoptera	Analysis of the Antennal Transcriptome and Chemosensory-related Genes of Conopomorpha sinensis Bradley (Lepidoptera: Gracilariidae)|Li,P., Liu,Y., Wang,S. and Sun,H.|Unpublished	15.3405	-0.4425	-22.447	8.733	8.511	10.582	786.517
iORL001213	Campoletis chlorideae	Hymenoptera	An odorant receptor mediates the attractiveness of cis-jasmone to Campoletis chlorideae, the endoparasitoid of Helicoverpa armigera|Sun,Y.L., Dong,J.F., Ning,C., Ding,P.P., Huang,L.Q., Sun,J.G. and Wang,C.Z.|Insect Mol. Biol. (2018) In press	5.3255	7.646	-11.953	15.069	14.878	18.962	4251.2
iORL001214	Drosicha corpulenta	Hemiptera	Identification of candidate chemosensory genes in the antennal transcriptome of Drosicha corpulenta (Kuwana)|Zhang,Y., Gao,Q. and Xie,Y.|Unpublished	-5.06	-5.084	11.396	7.36	9.278	8.43	575.65
iORL001215	Ceracris kiangsu	Orthoptera	Identification and Expression Profiles Analysis of Chemosensory Genes from the Antennal Transcriptome of Ceracris kiangsu Tsai (Orthoptera: Acrididae)|Li,R. and Jiang,G.-f.|Unpublished	-26.6975	1.2835	30.2235	8.029	8.763	10.375	729.964
iORL001216	Anomala corpulenta	Coleoptera	Chemosensory Gene Families in Adult Antennae of Anomala corpulenta Motschulsky (Coleoptera: Scarabaeidae: Rutelinae)|Li,X., Ju,Q., Jie,W., Li,F., Jiang,X., Hu,J. and Qu,M.|PLoS ONE 10 (4), E0121504 (2015)	12.3825	0.8475	-13.722	15.545	11.087	13.712	2363.22
iORL001217	Lobesia botrana	Lepidoptera	Analysis of the grapevine moth Lobesia botrana antennal transcriptome and expression of odorant-binding and chemosensory proteins|Rojas,V., Jimenez,H., Palma-Millanao,R., Gonzalez-Gonzalez,A., Machuca,J., Godoy,R., Ceballos,R., Mutis,A. and Venthur,H.|Comp. Biochem. Physiol. Part D Genomics Proteomics 27, 1-12 (2018)	-9.8025	1.0195	11.395	13.489	17.975	15.504	3759.16
iORL001218	Anomala corpulenta	Coleoptera	Chemosensory Gene Families in Adult Antennae of Anomala corpulenta Motschulsky (Coleoptera: Scarabaeidae: Rutelinae)|Li,X., Ju,Q., Jie,W., Li,F., Jiang,X., Hu,J. and Qu,M.|PLoS ONE 10 (4), E0121504 (2015)	18.484	0.608	-7.255	18.932	9.234	15.6	2727.16
iORL001219	Locusta migratoria	Orthoptera	Identification and functional analysis of olfactory receptor family reveal unusual characteristics of the olfactory system in the migratory locust|Wang,Z., Yang,P., Chen,D., Jiang,F., Li,Y., Wang,X. and Kang,L.|Cell. Mol. Life Sci. 72 (22), 4429-4443 (2015)	3.674	1.3165	3.5605	7.56	9.305	9.075	638.38
iORL001220	Athetis dissimilis	Lepidoptera	Identification of Putative Chemosensory Receptor Genes from the Athetis dissimilis Antennal Transcriptome|Dong,J., Song,Y., Li,W., Shi,J. and Wang,Z.|plos one 11 (1), E0147768 (2016)	4.7795	2.5855	-12.9245	26.629	26.751	29.883	21287.2
iORL001221	Campoletis chlorideae	Hymenoptera	An odorant receptor mediates the attractiveness of cis-jasmone to Campoletis chlorideae, the endoparasitoid of Helicoverpa armigera|Sun,Y.L., Dong,J.F., Ning,C., Ding,P.P., Huang,L.Q., Sun,J.G. and Wang,C.Z.|Insect Mol. Biol. (2018) In press	7.2275	-3.6445	-3.4525	9.157	8.961	10.377	851.484
iORL001222	Ceracris kiangsu	Orthoptera	Identification and Expression Profiles Analysis of Chemosensory Genes from the Antennal Transcriptome of Ceracris kiangsu Tsai (Orthoptera: Acrididae)|Li,R. and Jiang,G.-f.|Unpublished	-8.7145	-1.284	10.7935	19.593	15.264	14.383	4301.48
iORL001223	Drosophila melanogaster	Diptera	Tests for selection on chemosensory genes based on polymorphism and divergence in Drosophila melanogaster and D. simulans|Gardiner,A., Wengraf,D., Lu,J., Jordan,W.C., Ritchie,M.G. and Butlin,R.K.|Unpublished	17.8115	5.554	-21.2975	15.357	19.026	18.069	5279.44
iORL001224	Drosophila arizonae	Diptera	Positive selection at sites of chemosensory genes is associated with the recent divergence and local ecological adaptation in cactophilic Drosophila|Diaz,F., Allan,C.W. and Matzkin,L.M.|BMC Evol. Biol. 18 (1), 144 (2018)	-11.6645	-0.1385	6.738	19.203	16.253	25.778	8045.47
iORL001225	Anomala corpulenta	Coleoptera	Chemosensory Gene Families in Adult Antennae of Anomala corpulenta Motschulsky (Coleoptera: Scarabaeidae: Rutelinae)|Li,X., Ju,Q., Jie,W., Li,F., Jiang,X., Hu,J. and Qu,M.|PLoS ONE 10 (4), E0121504 (2015)	-8.0515	0.178	15.76	14.457	10.782	15.674	2443.18
iORL001226	Drosophila melanogaster	Diptera	Tests for selection on chemosensory genes based on polymorphism and divergence in Drosophila melanogaster and D. simulans|Gardiner,A., Wengraf,D., Lu,J., Jordan,W.C., Ritchie,M.G. and Butlin,R.K.|Unpublished	12.4665	-10.371	8.857	14.903	10.722	9.93	1586.7
iORL001227	Helicoverpa armigera	Lepidoptera	Identification and characterization of three chemosensory receptor families in the cotton bollworm Helicoverpa armigera|Liu,N.Y., Xu,W., Papanicolaou,A., Dong,S.L. and Anderson,A.|BMC Genomics 15 (1), 597 (2014)	-12.8525	16.3455	-6.9065	15.295	7.639	11.091	1295.85
iORL001228	Peridroma saucia	Lepidoptera		6.3305	2.9125	-15.6965	22.809	22.033	20.673	10389.2
iORL001229	Conogethes pinicolalis	Lepidoptera	Antennal transcriptome and differential expression of olfactory genes in the Conogethes pinicolalis (Lepidoptera: Crambidae)|Jing,D., Zhang,T., Wang,Z., He,K. and Bai,S.|Unpublished	6.603	2.9395	-17.571	14.258	15.113	21.08	4542.34
iORL001230	Holotrichia parallela	Coleoptera		-6.906	11.028	-6.708	10.446	15.89	18.23	3025.92
iORL001231	Conopomorpha sinensis	Lepidoptera	Analysis of the Antennal Transcriptome and Chemosensory-related Genes of Conopomorpha sinensis Bradley (Lepidoptera: Gracilariidae)|Li,P., Liu,Y., Wang,S. and Sun,H.|Unpublished	11.26	7.5525	-8.858	11.37	11.905	14.348	1942.13
iORL001232	Drosophila arizonae	Diptera	Positive selection at sites of chemosensory genes is associated with the recent divergence and local ecological adaptation in cactophilic Drosophila|Diaz,F., Allan,C.W. and Matzkin,L.M.|BMC Evol. Biol. 18 (1), 144 (2018)	8.1645	-0.1585	-11.19	17.119	18.245	16.482	5147.92
iORL001233	Peridroma saucia	Lepidoptera		-5.135	3.4705	11.699	15.052	22.639	17.902	6100.32
iORL001234	Zeugodacus tau	Diptera	Analyses of chemosensory genes provide insight into the evolution of behavioral differences to phytochemicals in Bactrocera species|Wu,Z., Cui,Y., Ma,J., Qu,M. and Lin,J.|Mol. Phylogenet. Evol. (2020) In press	-1.351	29.494	-1.8835	7.946	9.306	12.397	916.696
iORL001235	Eogystia hippophaecolus	Lepidoptera	Antennal transcriptome analysis and expression profiles of odorant binding proteins in Eogystia hippophaecolus (Lepidoptera: Cossidae)|Hu,P., Tao,J., Cui,M., Gao,C., Lu,P. and Luo,Y.|BMC Genomics 17, 651 (2016)	9.728	-17.026	-5.4715	9.688	5.86	7.805	443.097
iORL001236	Dendrolimus kikuchii	Lepidoptera	Antennal transcriptome analysis and comparison of olfactory genes in two sympatric defoliators, Dendrolimus houi and Dendrolimus kikuchii (Lepidoptera: Lasiocampidae)|Zhang,S., Zhang,Z., Wang,H. and Kong,X.|Insect Biochem. Mol. Biol. 52C, 69-81 (2014)	7.4705	3.8485	-7.0045	11.867	12.709	21.049	3174.55
iORL001237	Athetis dissimilis	Lepidoptera	Identification of Putative Chemosensory Receptor Genes from the Athetis dissimilis Antennal Transcriptome|Dong,J., Song,Y., Li,W., Shi,J. and Wang,Z.|plos one 11 (1), E0147768 (2016)	-8.6945	-1.3975	12.5825	14.737	11.321	11.017	1838.04
iORL001238	Campoletis chlorideae	Hymenoptera	An odorant receptor mediates the attractiveness of cis-jasmone to Campoletis chlorideae, the endoparasitoid of Helicoverpa armigera|Sun,Y.L., Dong,J.F., Ning,C., Ding,P.P., Huang,L.Q., Sun,J.G. and Wang,C.Z.|Insect Mol. Biol. (2018) In press	9.357	7.394	-10.574	11.692	12.478	12.028	1754.79
iORL001239	Bactrocera dorsalis	Diptera	Analyses of chemosensory genes provide insight into the evolution of behavioral differences to phytochemicals in Bactrocera species|Wu,Z., Cui,Y., Ma,J., Qu,M. and Lin,J.|Mol. Phylogenet. Evol. (2020) In press	-10.104	-7.1505	10.301	16.23	11.719	13.204	2511.39
iORL001240	Peridroma saucia	Lepidoptera		-7.6275	12.972	-3.364	8.755	13.584	9.444	1123.15
iORL001241	Conogethes pinicolalis	Lepidoptera	Antennal transcriptome and differential expression of olfactory genes in the Conogethes pinicolalis (Lepidoptera: Crambidae)|Jing,D., Zhang,T., Wang,Z., He,K. and Bai,S.|Unpublished	0.5995	12.8245	14.3435	17.807	4.907	11.245	982.565
iORL001242	Drosophila melanogaster	Diptera	Odorant receptor (Or) genes: polymorphism and divergence in the D. melanogaster and D. pseudoobscura lineages|Conceicao,I.C. and Aguade,M.|PLoS ONE 5 (10), E13389 (2010)	-7.691	1.2285	13.1575	20.184	20.747	18.185	7615.1
iORL001243	Conopomorpha sinensis	Lepidoptera	Analysis of the Antennal Transcriptome and Chemosensory-related Genes of Conopomorpha sinensis Bradley (Lepidoptera: Gracilariidae)|Li,P., Liu,Y., Wang,S. and Sun,H.|Unpublished	13.9345	2.699	-18.121	13.185	13.434	14.514	2570.82
iORL001244	Drosophila arizonae	Diptera	Positive selection at sites of chemosensory genes is associated with the recent divergence and local ecological adaptation in cactophilic Drosophila|Diaz,F., Allan,C.W. and Matzkin,L.M.|BMC Evol. Biol. 18 (1), 144 (2018)	7.946	-0.078	-11.585	17.384	18.776	16.47	5375.82
iORL001245	Sesamia inferens	Lepidoptera	Differential expression patterns in chemosensory and non-chemosensory tissues of putative chemosensory genes identified by transcriptome analysis of insect pest the purple stem borer Sesamia inferens (Walker)|Zhang,Y.N., Jin,J.Y., Jin,R., Xia,Y.H., Zhou,J.J., Deng,J.Y. and Dong,S.L.|PLoS ONE 8 (7), E69715 (2013)	-10.208	7.957	-7.4445	7.26	8.888	11.103	716.432
iORL001246	Anomala corpulenta	Coleoptera	Chemosensory Gene Families in Adult Antennae of Anomala corpulenta Motschulsky (Coleoptera: Scarabaeidae: Rutelinae)|Li,X., Ju,Q., Jie,W., Li,F., Jiang,X., Hu,J. and Qu,M.|PLoS ONE 10 (4), E0121504 (2015)	13.3415	7.967	0.63	25.475	14.736	9.344	3507.73
iORL001247	Conopomorpha sinensis	Lepidoptera	Analysis of the Antennal Transcriptome and Chemosensory-related Genes of Conopomorpha sinensis Bradley (Lepidoptera: Gracilariidae)|Li,P., Liu,Y., Wang,S. and Sun,H.|Unpublished	15.995	11.161	-31.611	8.944	15.22	17.466	2377.59
iORL001248	Conogethes pinicolalis	Lepidoptera	Antennal transcriptome and differential expression of olfactory genes in the Conogethes pinicolalis (Lepidoptera: Crambidae)|Jing,D., Zhang,T., Wang,Z., He,K. and Bai,S.|Unpublished	13.9675	6.2105	-11.536	10.873	10.345	12.984	1460.45
iORL001249	Drosophila melanogaster	Diptera	Nucleotide and copy-number polymorphism at the odorant receptor genes Or22a and Or22b in Drosophila melanogaster|Aguade,M.|Mol. Biol. Evol. 26 (1), 61-70 (2009)	-9.1515	-0.2185	19.2555	13.647	15.835	11.029	2383.37
iORL001250	Eogystia hippophaecolus	Lepidoptera	Antennal transcriptome analysis and expression profiles of odorant binding proteins in Eogystia hippophaecolus (Lepidoptera: Cossidae)|Hu,P., Tao,J., Cui,M., Gao,C., Lu,P. and Luo,Y.|BMC Genomics 17, 651 (2016)	-11.2055	0.5445	9.3985	12.551	11.227	9.853	1388.39
iORL001251	Peridroma saucia	Lepidoptera		-2.9405	5.623	3.5295	10.387	12.02	10.373	1295.08
iORL001252	Drosophila simulans	Diptera	Tests for selection on chemosensory genes based on polymorphism and divergence in Drosophila melanogaster and D. simulans|Gardiner,A., Wengraf,D., Lu,J., Jordan,W.C., Ritchie,M.G. and Butlin,R.K.|Unpublished	30.13	1.5425	-6.657	10.812	14.077	8.202	1248.34
iORL001253	Drosophila simulans	Diptera	Odorant receptor (Or) genes: polymorphism and divergence in the D. melanogaster and D. pseudoobscura lineages|Conceicao,I.C. and Aguade,M.|PLoS ONE 5 (10), E13389 (2010)	18.764	6.386	-2.25	19.108	13.03	11.734	2921.5
iORL001254	Locusta migratoria	Orthoptera	Identification and functional analysis of olfactory receptor family reveal unusual characteristics of the olfactory system in the migratory locust|Wang,Z., Yang,P., Chen,D., Jiang,F., Li,Y., Wang,X. and Kang,L.|Cell. Mol. Life Sci. 72 (22), 4429-4443 (2015)	-6.8385	0.851	11.367	18.241	12.78	17.076	3980.74
iORL001255	Conogethes pinicolalis	Lepidoptera	Antennal transcriptome and differential expression of olfactory genes in the Conogethes pinicolalis (Lepidoptera: Crambidae)|Jing,D., Zhang,T., Wang,Z., He,K. and Bai,S.|Unpublished	6.4365	2.744	-6.2835	10.257	18.894	18.469	3579.2
iORL001256	Drosophila simulans	Diptera	Tests for selection on chemosensory genes based on polymorphism and divergence in Drosophila melanogaster and D. simulans|Gardiner,A., Wengraf,D., Lu,J., Jordan,W.C., Ritchie,M.G. and Butlin,R.K.|Unpublished	10.5475	3.855	-5.468	13.389	17.256	13.394	3094.55
iORL001257	Lobesia botrana	Lepidoptera	Analysis of the grapevine moth Lobesia botrana antennal transcriptome and expression of odorant-binding and chemosensory proteins|Rojas,V., Jimenez,H., Palma-Millanao,R., Gonzalez-Gonzalez,A., Machuca,J., Godoy,R., Ceballos,R., Mutis,A. and Venthur,H.|Comp. Biochem. Physiol. Part D Genomics Proteomics 27, 1-12 (2018)	-24.7845	-1.4455	22.4445	12.175	9.635	16.017	1878.89
iORL001258	Eogystia hippophaecolus	Lepidoptera	Antennal transcriptome analysis and expression profiles of odorant binding proteins in Eogystia hippophaecolus (Lepidoptera: Cossidae)|Hu,P., Tao,J., Cui,M., Gao,C., Lu,P. and Luo,Y.|BMC Genomics 17, 651 (2016)	25.473	-8.155	-6.989	15.584	12.394	13.882	2681.28
iORL001259	Cyrtorhinus lividipennis	Hemiptera	Identification and expression analysis of putative chemoreception genes from Cyrtorhinus lividipennis (Hemiptera: Miridae) antennal transcriptome|Wang,G.Y., Zhu,J.L., Zhou,W.W., Liu,S., Khairul,Q.M., Ansari,N.A. and Zhu,Z.R.|Sci Rep 8 (1), 12981 (2018)	8.131	2.1725	-11.2755	12.63	16.997	20.309	4359.77
iORL001260	Holotrichia parallela	Coleoptera		19.928	-4.451	4.623	10.986	10.03	7.752	854.185
iORL001261	Peridroma saucia	Lepidoptera		-3.768	-6.719	2.176	12.934	12.358	13.112	2095.8
iORL001262	Drosophila navojoa	Diptera	Positive selection at sites of chemosensory genes is associated with the recent divergence and local ecological adaptation in cactophilic Drosophila|Diaz,F., Allan,C.W. and Matzkin,L.M.|BMC Evol. Biol. 18 (1), 144 (2018)	-26.872	12.6875	33.3025	13.174	8.281	9.931	1083.4
iORL001263	Drosophila mojavensis	Diptera	Positive selection at sites of chemosensory genes is associated with the recent divergence and local ecological adaptation in cactophilic Drosophila|Diaz,F., Allan,C.W. and Matzkin,L.M.|BMC Evol. Biol. 18 (1), 144 (2018)	8.798	-0.151	-11.366	15.974	20.086	15.612	5009.16
iORL001264	Holotrichia parallela	Coleoptera		1.9	2.0885	-16.328	13.726	10.763	12.788	1889.2
iORL001265	Zeugodacus tau	Diptera	Analyses of chemosensory genes provide insight into the evolution of behavioral differences to phytochemicals in Bactrocera species|Wu,Z., Cui,Y., Ma,J., Qu,M. and Lin,J.|Mol. Phylogenet. Evol. (2020) In press	5.8185	3.4165	-10.0305	13.449	12.731	14.165	2425.32
iORL001266	Schistocerca gregaria	Orthoptera	In Search For Pheromone Receptors: Certain Members Of The Odorant Receptor Family In The Desert Locust Schistocerca gregaria (Orthoptera: Acrididae) Are Co-expressed With SNMP1|Pregitzer,P., Jiang,X., Grosse-Wilde,E., Breer,H., Krieger,J. and Fleischer,J.|Int. J. Biol. Sci. (2017) In press	15.178	2.5885	-11.8705	13.812	17.235	13.397	3189.14
iORL001267	Drosophila melanogaster	Diptera	Nucleotide and copy-number polymorphism at the odorant receptor genes Or22a and Or22b in Drosophila melanogaster|Aguade,M.|Mol. Biol. Evol. 26 (1), 61-70 (2009)	21.7555	5.041	-8.456	12.357	9.958	8.884	1093.18
iORL001268	Zeugodacus cucurbitae	Diptera	Analyses of chemosensory genes provide insight into the evolution of behavioral differences to phytochemicals in Bactrocera species|Wu,Z., Cui,Y., Ma,J., Qu,M. and Lin,J.|Mol. Phylogenet. Evol. (2020) In press	21.64	19.675	-21.745	14.172	9.91	9.39	1318.77
iORL001269	Drosophila simulans	Diptera	Tests for selection on chemosensory genes based on polymorphism and divergence in Drosophila melanogaster and D. simulans|Gardiner,A., Wengraf,D., Lu,J., Jordan,W.C., Ritchie,M.G. and Butlin,R.K.|Unpublished	1.286	9.859	4.0035	21.52	11.524	10.361	2569.49
iORL001270	Drosophila melanogaster	Diptera	Tests for selection on chemosensory genes based on polymorphism and divergence in Drosophila melanogaster and D. simulans|Gardiner,A., Wengraf,D., Lu,J., Jordan,W.C., Ritchie,M.G. and Butlin,R.K.|Unpublished	5.241	3.571	-5.9965	9.654	12.49	10.603	1278.49
iORL001271	Drosophila mojavensis	Diptera	Positive selection at sites of chemosensory genes is associated with the recent divergence and local ecological adaptation in cactophilic Drosophila|Diaz,F., Allan,C.W. and Matzkin,L.M.|BMC Evol. Biol. 18 (1), 144 (2018)	10.0145	-0.4955	-11.3565	15.045	21.191	14.591	4651.87
iORL001272	Lobesia botrana	Lepidoptera	Analysis of the grapevine moth Lobesia botrana antennal transcriptome and expression of odorant-binding and chemosensory proteins|Rojas,V., Jimenez,H., Palma-Millanao,R., Gonzalez-Gonzalez,A., Machuca,J., Godoy,R., Ceballos,R., Mutis,A. and Venthur,H.|Comp. Biochem. Physiol. Part D Genomics Proteomics 27, 1-12 (2018)	-3.244	1.3515	-2.658	12.076	14.359	12.698	2201.82
iORL001273	Galleria mellonella	Lepidoptera	Gene cloning and sequence analysis of the receptor gene Orco in Galleria mellonella L. (greater wax moth)|Yang,S.|Unpublished	4.824	-2.654	-6.142	21.392	15.942	19.416	6621.46
iORL001274	Drosophila simulans	Diptera	Tests for selection on chemosensory genes based on polymorphism and divergence in Drosophila melanogaster and D. simulans|Gardiner,A., Wengraf,D., Lu,J., Jordan,W.C., Ritchie,M.G. and Butlin,R.K.|Unpublished	-7.5265	12.681	26.173	20.321	6.292	15.518	1984.12
iORL001275	Conopomorpha sinensis	Lepidoptera	Analysis of the Antennal Transcriptome and Chemosensory-related Genes of Conopomorpha sinensis Bradley (Lepidoptera: Gracilariidae)|Li,P., Liu,Y., Wang,S. and Sun,H.|Unpublished	-2.218	-1.195	-1.03	16.916	9.672	9.364	1532.05
iORL001276	Conogethes pinicolalis	Lepidoptera	Antennal transcriptome and differential expression of olfactory genes in the Conogethes pinicolalis (Lepidoptera: Crambidae)|Jing,D., Zhang,T., Wang,Z., He,K. and Bai,S.|Unpublished	0.698	7.1385	5.7655	22.838	13.083	13.539	4045.3
iORL001277	Ceracris kiangsu	Orthoptera	Identification and Expression Profiles Analysis of Chemosensory Genes from the Antennal Transcriptome of Ceracris kiangsu Tsai (Orthoptera: Acrididae)|Li,R. and Jiang,G.-f.|Unpublished	14.2235	5.1675	0.612	8.903	15.273	15.402	2094.29
iORL001278	Schistocerca gregaria	Orthoptera	In Search For Pheromone Receptors: Certain Members Of The Odorant Receptor Family In The Desert Locust Schistocerca gregaria (Orthoptera: Acrididae) Are Co-expressed With SNMP1|Pregitzer,P., Jiang,X., Grosse-Wilde,E., Breer,H., Krieger,J. and Fleischer,J.|Int. J. Biol. Sci. (2017) In press	-15.5045	-1.9425	16.2705	7.139	7.125	7.427	377.774
iORL001279	Rhyacophila nubila	Trichoptera	Antennal Transcriptome Analysis of the Chemosensory Gene Families From Trichoptera and Basal Lepidoptera|Yuvaraj,J.K., Andersson,M.N., Zhang,D.D. and Lofstedt,C.|Front Physiol 9, 1365 (2018)	3.4575	-0.186	-19.2005	11.925	14.294	13.609	2319.72
iORL001280	Drosophila melanogaster	Diptera	Odorant receptor (Or) genes: polymorphism and divergence in the D. melanogaster and D. pseudoobscura lineages|Conceicao,I.C. and Aguade,M.|PLoS ONE 5 (10), E13389 (2010)	-20.038	-0.7195	9.8275	19.01	15.671	12.475	3716.36
iORL001281	Drosophila melanogaster	Diptera	Tests for selection on chemosensory genes based on polymorphism and divergence in Drosophila melanogaster and D. simulans|Gardiner,A., Wengraf,D., Lu,J., Jordan,W.C., Ritchie,M.G. and Butlin,R.K.|Unpublished	15.995	11.8155	-19.748	11.9	18.465	19.258	4231.62
iORL001282	Zeugodacus cucurbitae	Diptera	Analyses of chemosensory genes provide insight into the evolution of behavioral differences to phytochemicals in Bactrocera species|Wu,Z., Cui,Y., Ma,J., Qu,M. and Lin,J.|Mol. Phylogenet. Evol. (2020) In press	-9.6815	18.6795	6.4025	12.639	9.831	13.193	1639.28
iORL001283	Ostrinia furnacalis	Lepidoptera	cDNA cloning of odorant receptor 2 from Ostrinia species|Miura,N. and Ishikawa,Y.|Unpublished	-31.484	2.7495	20.101	11.35	11.591	11.384	1497.64
iORL001284	Bombyx mori	Lepidoptera	Female-biased expression of odorant receptor genes in the adult antennae of the silkworm, Bombyx mori|Wanner,K.W., Anderson,A.R., Trowell,S.C., Theilmann,D.A., Robertson,H.M. and Newcomb,R.D.|Insect Mol. Biol. (2006) In press	-26.636	3.013	9.6925	13.64	8.116	10.305	1140.78
iORL001285	Eogystia hippophaecolus	Lepidoptera	Antennal transcriptome analysis and expression profiles of odorant binding proteins in Eogystia hippophaecolus (Lepidoptera: Cossidae)|Hu,P., Tao,J., Cui,M., Gao,C., Lu,P. and Luo,Y.|BMC Genomics 17, 651 (2016)	5.593	5.581	-16.5215	12.366	14.758	20.547	3749.76
iORL001286	Conopomorpha sinensis	Lepidoptera	Analysis of the Antennal Transcriptome and Chemosensory-related Genes of Conopomorpha sinensis Bradley (Lepidoptera: Gracilariidae)|Li,P., Liu,Y., Wang,S. and Sun,H.|Unpublished	-19.4495	-0.2925	14.3555	12.905	19.053	15.807	3886.59
iORL001287	Conopomorpha sinensis	Lepidoptera	Analysis of the Antennal Transcriptome and Chemosensory-related Genes of Conopomorpha sinensis Bradley (Lepidoptera: Gracilariidae)|Li,P., Liu,Y., Wang,S. and Sun,H.|Unpublished	-6.226	-2.4705	-3.6955	10.172	11.515	8.605	1007.9
iORL001288	Ostrinia nubilalis	Lepidoptera	Single mutation to a sex pheromone receptor provides adaptive specificity between closely related moth species|Leary,G.P., Allen,J.E., Bunger,P.L., Luginbill,J.B., Linn,C.E. Jr., Macallister,I.E., Kavanaugh,M.P. and Wanner,K.W.|Proc. Natl. Acad. Sci. U.S.A. 109 (35), 14081-14086 (2012)	10.944	4.6715	-12.9785	17.024	10.419	14.323	2540.51
iORL001289	Drosophila melanogaster	Diptera	Genetic variation in odorant receptors contributes to variation in olfactory behavior in a natural population of Drosophila melanogaster|Richgels,P.K. and Rollmann,S.M.|Chem. Senses 37 (3), 229-240 (2012)	-13.977	4.048	-2.6475	7.992	7.446	9.429	561.1
iORL001290	Campoletis chlorideae	Hymenoptera	An odorant receptor mediates the attractiveness of cis-jasmone to Campoletis chlorideae, the endoparasitoid of Helicoverpa armigera|Sun,Y.L., Dong,J.F., Ning,C., Ding,P.P., Huang,L.Q., Sun,J.G. and Wang,C.Z.|Insect Mol. Biol. (2018) In press	4.2295	-3.7205	-12.928	17.443	13.033	19.674	4472.57
iORL001291	Culex quinquefasciatus	Diptera	Odorant receptors from the Southern house mosquito|Choo,Y.-M. and Leal,W.S.|Unpublished	7.6555	2.0075	-7.797	10.693	12.071	13.818	1783.56
iORL001292	Dendrolimus kikuchii	Lepidoptera	Antennal transcriptome analysis and comparison of olfactory genes in two sympatric defoliators, Dendrolimus houi and Dendrolimus kikuchii (Lepidoptera: Lasiocampidae)|Zhang,S., Zhang,Z., Wang,H. and Kong,X.|Insect Biochem. Mol. Biol. 52C, 69-81 (2014)	-17.2325	1.41	9.817	14.123	13.138	12.164	2256.99
iORL001293	Drosophila simulans	Diptera	Tests for selection on chemosensory genes based on polymorphism and divergence in Drosophila melanogaster and D. simulans|Gardiner,A., Wengraf,D., Lu,J., Jordan,W.C., Ritchie,M.G. and Butlin,R.K.|Unpublished	2.1395	15.782	0.4315	17.461	14.726	30.065	7730.61
iORL001294	Eogystia hippophaecolus	Lepidoptera	Antennal transcriptome analysis and expression profiles of odorant binding proteins in Eogystia hippophaecolus (Lepidoptera: Cossidae)|Hu,P., Tao,J., Cui,M., Gao,C., Lu,P. and Luo,Y.|BMC Genomics 17, 651 (2016)	13.3825	3.671	-11.025	13.225	13.636	12.36	2228.95
iORL001295	Zeugodacus tau	Diptera	Analyses of chemosensory genes provide insight into the evolution of behavioral differences to phytochemicals in Bactrocera species|Wu,Z., Cui,Y., Ma,J., Qu,M. and Lin,J.|Mol. Phylogenet. Evol. (2020) In press	-8.32	4.2715	12.143	13.728	13.341	16.072	2943.51
iORL001296	Campoletis chlorideae	Hymenoptera	An odorant receptor mediates the attractiveness of cis-jasmone to Campoletis chlorideae, the endoparasitoid of Helicoverpa armigera|Sun,Y.L., Dong,J.F., Ning,C., Ding,P.P., Huang,L.Q., Sun,J.G. and Wang,C.Z.|Insect Mol. Biol. (2018) In press	6.2135	-2.846	-6.0825	16.315	14.996	19.991	4890.98
iORL001297	Locusta migratoria	Orthoptera	Identification and functional analysis of olfactory receptor family reveal unusual characteristics of the olfactory system in the migratory locust|Wang,Z., Yang,P., Chen,D., Jiang,F., Li,Y., Wang,X. and Kang,L.|Cell. Mol. Life Sci. 72 (22), 4429-4443 (2015)	3.7025	1.4435	-9.0505	16.993	14.371	14.547	3552.46
iORL001298	Drosophila melanogaster	Diptera	Genetic variation in odorant receptors contributes to variation in olfactory behavior in a natural population of Drosophila melanogaster|Richgels,P.K. and Rollmann,S.M.|Chem. Senses 37 (3), 229-240 (2012)	32268	32268	32268	-66536	-66536	-66536	-294557486598656
iORL001299	Drosophila simulans	Diptera	Tests for selection on chemosensory genes based on polymorphism and divergence in Drosophila melanogaster and D. simulans|Gardiner,A., Wengraf,D., Lu,J., Jordan,W.C., Ritchie,M.G. and Butlin,R.K.|Unpublished	-19.003	-14.3245	-0.928	16.676	12.679	16.888	3570.71
iORL001300	Drosophila melanogaster	Diptera	Genetic variation in odorant receptors contributes to variation in olfactory behavior in a natural population of Drosophila melanogaster|Richgels,P.K. and Rollmann,S.M.|Chem. Senses 37 (3), 229-240 (2012)	-9.483	-4.263	17.6955	12.382	16.508	11.177	2284.6
iORL001301	Drosophila melanogaster	Diptera	Tests for selection on chemosensory genes based on polymorphism and divergence in Drosophila melanogaster and D. simulans|Gardiner,A., Wengraf,D., Lu,J., Jordan,W.C., Ritchie,M.G. and Butlin,R.K.|Unpublished	-1.0675	-4.3135	-1.1875	15.817	17.777	12.701	3571.24
iORL001302	Holotrichia parallela	Coleoptera		7.896	5.314	-10.268	12.804	11.726	14.182	2129.27
iORL001303	Bradysia odoriphaga	Diptera		17.26	13.9565	-20.5915	11.58	19.613	17.825	4048.38
iORL001304	Drosophila melanogaster	Diptera	Tests for selection on chemosensory genes based on polymorphism and divergence in Drosophila melanogaster and D. simulans|Gardiner,A., Wengraf,D., Lu,J., Jordan,W.C., Ritchie,M.G. and Butlin,R.K.|Unpublished	-6.975	11.295	26.6175	19.844	6.878	15.595	2128.51
iORL001305	Streltzoviella insularis	Lepidoptera	Antennal transcriptome analyses and olfactory protein identification in an important wood-boring moth pest, Streltzoviella insularis (Lepidoptera: Cossidae)|Yang Y, Li W, Tao J and Zong S.|Sci Rep 9 (1), 17951 (2019)	9.301	6.128	-10.238	10.922	17.522	19.816	3792.29
iORL001306	Ceracris kiangsu	Orthoptera	Identification and Expression Profiles Analysis of Chemosensory Genes from the Antennal Transcriptome of Ceracris kiangsu Tsai (Orthoptera: Acrididae)|Li,R. and Jiang,G.-f.|Unpublished	10.2955	2.4815	-7.9615	12.973	19.303	19.935	4992.06
iORL001307	Locusta migratoria	Orthoptera	Identification and functional analysis of olfactory receptor family reveal unusual characteristics of the olfactory system in the migratory locust|Wang,Z., Yang,P., Chen,D., Jiang,F., Li,Y., Wang,X. and Kang,L.|Cell. Mol. Life Sci. 72 (22), 4429-4443 (2015)	29.064	8.768	-9.836	12.326	6.64	6.99	572.089
iORL001308	Drosophila simulans	Diptera	Tests for selection on chemosensory genes based on polymorphism and divergence in Drosophila melanogaster and D. simulans|Gardiner,A., Wengraf,D., Lu,J., Jordan,W.C., Ritchie,M.G. and Butlin,R.K.|Unpublished	-12.885	6.814	25.354	20.196	5.742	14.98	1737.15
iORL001309	Drosophila melanogaster	Diptera	Genetic variation in odorant receptors contributes to variation in olfactory behavior in a natural population of Drosophila melanogaster|Richgels,P.K. and Rollmann,S.M.|Chem. Senses 37 (3), 229-240 (2012)	-9.501	-0.111	18.0185	7.988	14.756	8.945	1054.35
iORL001310	Drosophila melanogaster	Diptera	Tests for selection on chemosensory genes based on polymorphism and divergence in Drosophila melanogaster and D. simulans|Gardiner,A., Wengraf,D., Lu,J., Jordan,W.C., Ritchie,M.G. and Butlin,R.K.|Unpublished	15.406	8.229	-19.5815	10.674	11.942	18.769	2392.45
iORL001311	Holotrichia parallela	Coleoptera		12.596	-2.423	-7.7755	16.558	11.866	14.217	2793.31
iORL001312	Campoletis chlorideae	Hymenoptera	An odorant receptor mediates the attractiveness of cis-jasmone to Campoletis chlorideae, the endoparasitoid of Helicoverpa armigera|Sun,Y.L., Dong,J.F., Ning,C., Ding,P.P., Huang,L.Q., Sun,J.G. and Wang,C.Z.|Insect Mol. Biol. (2018) In press	-16.5145	-3.1965	0.9965	8.155	7.875	8.237	528.98
iORL001313	Rhyacophila nubila	Trichoptera	Antennal Transcriptome Analysis of the Chemosensory Gene Families From Trichoptera and Basal Lepidoptera|Yuvaraj,J.K., Andersson,M.N., Zhang,D.D. and Lofstedt,C.|Front Physiol 9, 1365 (2018)	-5.429	0.691	13.2195	12.008	9.376	10.963	1234.29
iORL001314	Campoletis chlorideae	Hymenoptera	An odorant receptor mediates the attractiveness of cis-jasmone to Campoletis chlorideae, the endoparasitoid of Helicoverpa armigera|Sun,Y.L., Dong,J.F., Ning,C., Ding,P.P., Huang,L.Q., Sun,J.G. and Wang,C.Z.|Insect Mol. Biol. (2018) In press	-17.7475	9.543	-5.9805	15.907	8.038	20.775	2656.29
iORL001315	Holotrichia parallela	Coleoptera		-6.7675	14.1875	-5.1965	8.349	9.963	8.179	680.337
iORL001316	Ceratosolen solmsi	Hymenoptera	Expression and evolution divergence of the non-conventional olfactory receptor in four species of fig wasp associated with one species of fig|Lu,B. and Huang,D.W.|Unpublished	1.1155	-4.108	-13.1055	8.899	8.36	12.607	937.897
iORL001317	Drosophila melanogaster	Diptera	Tests for selection on chemosensory genes based on polymorphism and divergence in Drosophila melanogaster and D. simulans|Gardiner,A., Wengraf,D., Lu,J., Jordan,W.C., Ritchie,M.G. and Butlin,R.K.|Unpublished	16.681	12.0515	-19.5835	14.658	18.431	19.821	5354.86
iORL001318	Drosophila mojavensis	Diptera	Positive selection at sites of chemosensory genes is associated with the recent divergence and local ecological adaptation in cactophilic Drosophila|Diaz,F., Allan,C.W. and Matzkin,L.M.|BMC Evol. Biol. 18 (1), 144 (2018)	9.478	-0.3355	-11.2475	15.488	20.623	14.761	4714.8
iORL001319	Schistocerca gregaria	Orthoptera	In Search For Pheromone Receptors: Certain Members Of The Odorant Receptor Family In The Desert Locust Schistocerca gregaria (Orthoptera: Acrididae) Are Co-expressed With SNMP1|Pregitzer,P., Jiang,X., Grosse-Wilde,E., Breer,H., Krieger,J. and Fleischer,J.|Int. J. Biol. Sci. (2017) In press	14.6395	11.2645	-20.683	14.223	15.513	17.032	3757.96
iORL001320	Yemma signatus	Hemiptera		-14.887	-2.2575	6.743	17.456	15.085	15.454	4069.39
iORL001321	Drosophila mojavensis	Diptera	Positive selection at sites of chemosensory genes is associated with the recent divergence and local ecological adaptation in cactophilic Drosophila|Diaz,F., Allan,C.W. and Matzkin,L.M.|BMC Evol. Biol. 18 (1), 144 (2018)	0.7295	3.613	-14.8905	21.167	14.422	18.329	5595.29
iORL001322	Drosophila melanogaster	Diptera	Tests for selection on chemosensory genes based on polymorphism and divergence in Drosophila melanogaster and D. simulans|Gardiner,A., Wengraf,D., Lu,J., Jordan,W.C., Ritchie,M.G. and Butlin,R.K.|Unpublished	18.1835	8.8775	-18.3935	13.773	14.633	13.923	2806.04
iORL001323	Drosophila simulans	Diptera	Tests for selection on chemosensory genes based on polymorphism and divergence in Drosophila melanogaster and D. simulans|Gardiner,A., Wengraf,D., Lu,J., Jordan,W.C., Ritchie,M.G. and Butlin,R.K.|Unpublished	-15.343	0.3115	-3.173	14.254	17.589	13.254	3322.95
iORL001324	Conopomorpha sinensis	Lepidoptera	Analysis of the Antennal Transcriptome and Chemosensory-related Genes of Conopomorpha sinensis Bradley (Lepidoptera: Gracilariidae)|Li,P., Liu,Y., Wang,S. and Sun,H.|Unpublished	4.273	3.1475	-14.189	21.002	17.247	17.652	6393.93
iORL001325	Ceracris kiangsu	Orthoptera	Identification and Expression Profiles Analysis of Chemosensory Genes from the Antennal Transcriptome of Ceracris kiangsu Tsai (Orthoptera: Acrididae)|Li,R. and Jiang,G.-f.|Unpublished	-18.692	-2.083	9.822	14.996	14.752	16.71	3696.59
iORL001326	Locusta migratoria	Orthoptera	Identification and functional analysis of olfactory receptor family reveal unusual characteristics of the olfactory system in the migratory locust|Wang,Z., Yang,P., Chen,D., Jiang,F., Li,Y., Wang,X. and Kang,L.|Cell. Mol. Life Sci. 72 (22), 4429-4443 (2015)	9.8995	0.3555	-12.796	11.533	11.877	13.794	1889.46
iORL001327	Drosophila melanogaster	Diptera	Tests for selection on chemosensory genes based on polymorphism and divergence in Drosophila melanogaster and D. simulans|Gardiner,A., Wengraf,D., Lu,J., Jordan,W.C., Ritchie,M.G. and Butlin,R.K.|Unpublished	-2.007	-13.394	-0.2755	10.988	11.926	12.327	1615.35
iORL001328	Campoletis chlorideae	Hymenoptera	An odorant receptor mediates the attractiveness of cis-jasmone to Campoletis chlorideae, the endoparasitoid of Helicoverpa armigera|Sun,Y.L., Dong,J.F., Ning,C., Ding,P.P., Huang,L.Q., Sun,J.G. and Wang,C.Z.|Insect Mol. Biol. (2018) In press	20.449	10.5975	-23.5345	18.472	14.871	10.569	2903.27
iORL001329	Locusta migratoria	Orthoptera	Identification and functional analysis of olfactory receptor family reveal unusual characteristics of the olfactory system in the migratory locust|Wang,Z., Yang,P., Chen,D., Jiang,F., Li,Y., Wang,X. and Kang,L.|Cell. Mol. Life Sci. 72 (22), 4429-4443 (2015)	6.023	2.1625	-12.013	17.344	14.303	13.056	3238.81
iORL001330	Zeugodacus tau	Diptera	Analyses of chemosensory genes provide insight into the evolution of behavioral differences to phytochemicals in Bactrocera species|Wu,Z., Cui,Y., Ma,J., Qu,M. and Lin,J.|Mol. Phylogenet. Evol. (2020) In press	-19.8365	2.954	20.769	14.601	13.01	12.788	2429.2
iORL001331	Bactrocera minax	Diptera	Cloning and Functional Characterization of Three Odorant Receptors From the Chinese Citrus fly Bactrocera minax (Diptera: Tephritidae)|Liu,Y., Cui,Z., Wang,G., Zhou,Q. and Liu,Y.|Front Physiol 11, 246 (2020)	3.5785	4.4885	-9.2425	9.507	7.611	7.597	549.696
iORL001332	Drosophila simulans	Diptera	Tests for selection on chemosensory genes based on polymorphism and divergence in Drosophila melanogaster and D. simulans|Gardiner,A., Wengraf,D., Lu,J., Jordan,W.C., Ritchie,M.G. and Butlin,R.K.|Unpublished	-2.0615	-13.427	-10.768	10.675	8.164	10.82	942.963
iORL001333	Peridroma saucia	Lepidoptera		-10.158	1.2375	15.9485	20.664	15.143	16.755	5242.87
iORL001334	Drosophila simulans	Diptera	Tests for selection on chemosensory genes based on polymorphism and divergence in Drosophila melanogaster and D. simulans|Gardiner,A., Wengraf,D., Lu,J., Jordan,W.C., Ritchie,M.G. and Butlin,R.K.|Unpublished	15.3945	11.302	-6.688	10.231	5.868	10.89	653.781
iORL001335	Locusta migratoria	Orthoptera	Identification and functional analysis of olfactory receptor family reveal unusual characteristics of the olfactory system in the migratory locust|Wang,Z., Yang,P., Chen,D., Jiang,F., Li,Y., Wang,X. and Kang,L.|Cell. Mol. Life Sci. 72 (22), 4429-4443 (2015)	12.694	2.066	-16.3865	16.078	16.24	12.307	3213.43
iORL001336	Drosophila simulans	Diptera	Tests for selection on chemosensory genes based on polymorphism and divergence in Drosophila melanogaster and D. simulans|Gardiner,A., Wengraf,D., Lu,J., Jordan,W.C., Ritchie,M.G. and Butlin,R.K.|Unpublished	14.715	5.455	-1.744	10.184	10.872	12.344	1366.73
iORL001337	Helicoverpa armigera	Lepidoptera	Identification and characterization of three chemosensory receptor families in the cotton bollworm Helicoverpa armigera|Liu,N.Y., Xu,W., Papanicolaou,A., Dong,S.L. and Anderson,A.|BMC Genomics 15 (1), 597 (2014)	5.0695	-6.699	5.533	10.251	9.16	14.47	1358.72
iORL001338	Drosophila simulans	Diptera	Tests for selection on chemosensory genes based on polymorphism and divergence in Drosophila melanogaster and D. simulans|Gardiner,A., Wengraf,D., Lu,J., Jordan,W.C., Ritchie,M.G. and Butlin,R.K.|Unpublished	-9.4305	-4.6235	-5.335	9.857	11.317	8.608	960.231
iORL001339	Zeugodacus tau	Diptera	Analyses of chemosensory genes provide insight into the evolution of behavioral differences to phytochemicals in Bactrocera species|Wu,Z., Cui,Y., Ma,J., Qu,M. and Lin,J.|Mol. Phylogenet. Evol. (2020) In press	-8.277	1.814	14.3085	12.838	13.654	11.185	1960.62
iORL001340	Bradysia odoriphaga	Diptera		5.1565	6.7625	-14.103	12.361	14.553	16.066	2890.1
iORL001341	Drosophila simulans	Diptera	Tests for selection on chemosensory genes based on polymorphism and divergence in Drosophila melanogaster and D. simulans|Gardiner,A., Wengraf,D., Lu,J., Jordan,W.C., Ritchie,M.G. and Butlin,R.K.|Unpublished	-31.778	-7.9925	22.4455	4.376	11.617	8.391	426.556
iORL001342	Zeugodacus tau	Diptera	Analyses of chemosensory genes provide insight into the evolution of behavioral differences to phytochemicals in Bactrocera species|Wu,Z., Cui,Y., Ma,J., Qu,M. and Lin,J.|Mol. Phylogenet. Evol. (2020) In press	-13.7965	4.25	11.431	19.265	12.892	14.212	3529.75
iORL001343	Scaeva pyrastri	Diptera	Molecular Characterization and Sex Distribution of Chemosensory Receptor Gene Family Based on Transcriptome Analysis of Scaeva pyrastri|Li,X.M., Zhu,X.Y., He,P., Xu,L., Sun,L., Chen,L., Wang,Z.Q., Deng,D.G. and Zhang,Y.N.|PLoS ONE 11 (5), E0155323 (2016)	-1.788	7.7485	-13.037	24.226	21.867	20.16	10679.7
iORL001344	Scaptomyza nigrita	Diptera	Evolution in an ancient detoxification pathway is coupled with a transition to herbivory in the drosophilidae|Gloss,A.D., Vassao,D.G., Hailey,A.L., Nelson Dittrich,A.C., Schramm,K., Reichelt,M., Rast,T.J., Weichsel,A., Cravens,M.G., Gershenzon,J., Montfort,W.R. and Whiteman,N.K.|Mol. Biol. Evol. 31 (9), 2441-2456 (2014)	10.943	-3.237	-16.217	18.574	11.388	17.174	3632.64
iORL001345	Bradysia odoriphaga	Diptera		-25.6715	-9.9075	19.7865	13.551	14.053	13.947	2655.95
iORL001346	Drosophila simulans	Diptera	Tests for selection on chemosensory genes based on polymorphism and divergence in Drosophila melanogaster and D. simulans|Gardiner,A., Wengraf,D., Lu,J., Jordan,W.C., Ritchie,M.G. and Butlin,R.K.|Unpublished	-9.391	-3.3215	24.9575	12.818	9.947	14.875	1896.56
iORL001347	Drosophila simulans	Diptera	Tests for selection on chemosensory genes based on polymorphism and divergence in Drosophila melanogaster and D. simulans|Gardiner,A., Wengraf,D., Lu,J., Jordan,W.C., Ritchie,M.G. and Butlin,R.K.|Unpublished	16.896	10.9685	-20.4485	14.4	20.441	18.305	5388.08
iORL001348	Lysiphlebia japonica	Hymenoptera	Comprehensive evaluation of candidate reference genes for gene expression studies in Lysiphlebia japonica (Hymenoptera: Aphidiidae) using RT-qPCR|Gao,X.K., Zhang,S., Luo,J.Y., Wang,C.Y., Lu,L.M., Zhang,L.J., Zhu,X.Z., Wang,L., Lu,H. and Cui,J.J.|Gene (2017) In press	-2.601	9.702	-9.922	13.538	11.53	13.702	2138.79
iORL001349	Plutella xylostella	Lepidoptera		6.1165	2.618	-1.1555	15.497	13.696	21.925	4653.49
iORL001350	Ceracris kiangsu	Orthoptera	Identification and Expression Profiles Analysis of Chemosensory Genes from the Antennal Transcriptome of Ceracris kiangsu Tsai (Orthoptera: Acrididae)|Li,R. and Jiang,G.-f.|Unpublished	0.4505	6	-13.7455	20.123	18.854	18.381	6973.73
iORL001351	Drosophila simulans	Diptera	Tests for selection on chemosensory genes based on polymorphism and divergence in Drosophila melanogaster and D. simulans|Gardiner,A., Wengraf,D., Lu,J., Jordan,W.C., Ritchie,M.G. and Butlin,R.K.|Unpublished	-7.4925	12.706	25.619	20.243	6.156	15.78	1966.42
iORL001352	Bactrocera correcta	Diptera	Analyses of chemosensory genes provide insight into the evolution of behavioral differences to phytochemicals in Bactrocera species|Wu,Z., Cui,Y., Ma,J., Qu,M. and Lin,J.|Mol. Phylogenet. Evol. (2020) In press	3.598	8.1535	-12.4735	10.328	11.283	13.043	1519.9
iORL001353	Culex quinquefasciatus	Diptera	Mosquito odorant receptor for DEET and methyl jasmonate|Xu,P., Choo,Y.M., De La Rosa,A. and Leal,W.S.|Proc. Natl. Acad. Sci. U.S.A. 111 (46), 16592-16597 (2014)	-20.952	-4.7775	13.4375	14.57	10.191	12.833	1905.47
iORL001354	Drosophila melanogaster	Diptera	The genome sequence of Drosophila melanogaster|Adams,M.D., Celniker,S.E., Holt,R.A., Evans,C.A., Gocayne,J.D., Amanatides,P.G., Scherer,S.E., Li,P.W., Hoskins,R.A., Galle,R.F., George,R.A., Lewis,S.E., Richards,S., Ashburner,M., Henderson,S.N., Sutton,G.G., Wortman,J.R., Yandell,M.D., Zhang,Q., Chen,L.X., Brandon,R.C., Rogers,Y.H., Blazej,R.G., Champe,M., Pfeiffer,B.D., Wan,K.H., Doyle,C., Baxter…	14.216	-12.0155	-9.9775	12.474	12.893	13.813	2221.5
iORL001355	Campoletis chlorideae	Hymenoptera	An odorant receptor mediates the attractiveness of cis-jasmone to Campoletis chlorideae, the endoparasitoid of Helicoverpa armigera|Sun,Y.L., Dong,J.F., Ning,C., Ding,P.P., Huang,L.Q., Sun,J.G. and Wang,C.Z.|Insect Mol. Biol. (2018) In press	2.0115	15.8415	-20.6465	12.069	6.817	4.165	342.671
[truncated: 3,071 more rows]
