# Supplementary material for: iORandLigandDB: A Website for Three-Dimensional Structure Prediction of Insect Odorant Receptors and Docking with Odorants
Source: Insects. 2023 Jun 15;14(6):560. doi: 10.3390/insects14060560 (PMC10299237; doi:10.3390/insects14060560)
Supplement: Supplementary file 1 [file insects-14-00560-s001.zip › insects-2353674-supplementary-conversion/insects-2353674-supplementary/Table S5-Affinity static.xlsx]

## Sheet: all
			1-Hexen-3-OL	alpha-terpinene	jasmone	methyl_dodecanoate	2-hexenyl_acetate	dodecane	methyl_salicylate	cis-3-Hexenyl_isovalerate	Benzoic_acid	2-hexanol	beta-Caryophyllene	hexyl_acetate	alpha-farnesene	cis-3-Hexenyl_acetate	Linalool	Germacrene_D	Butylated_hydroxytoluene	Benzaldehyde	1-Hexanol	1-Dodecanol	Limonene	3-hexenol	Phenylacetaldehyde	terpinolene	beta-Ionone	Methyl_isothiocyanate	3-hexanol	2-Heptanone	octanal	Cyclodecanol	2-Hexenal	alpha-Bergamotene	cis-3-Hexen-1-ol	nonanol	heptanal	butyl_butanoate	Cyclopropene	beta-pinene	1,5,9,9-Tetramethyl-1,4,7-cycloundecatriene	butyl_hexanoate	alpha-Pinene	gamma-terpinene	Hepta-2,4-dien-1-ol	beta-ocimene	Cyclohexene	1,2-Pentadiene
id	organism	order	1	2	3	4	5	6	7	8	9	10	11	12	13	14	15	16	17	18	19	20	21	22	23	24	25	26	27	28	29	30	31	32	33	34	35	36	37	38	39	40	41	42	43	44	45	46
iORL000001	Campoletis chlorideae	Hymenoptera	-4.358	-6.976	-6.716	-6.17	-5.462	-5.8	-5.874	-6.182	-5.729	-4.458	-11.28	-5.31	-7.277	-5.303	-5.936	-11	-7.672	-5.344	-4.363	-6.097	-7.036	-4.378	-5.861	-7.105	-6.582	-2.53	-4.484	-5.02	-5.239	-9.781	-4.672	-7.422	-4.451	-5.391	-4.897	-5.246	-2.685	-6.081	-11.35	-5.656	-5.882	-6.974	-5.086	-6.157	-4.59	-4.055
iORL000002	Lobesia botrana	Lepidoptera	-3.613	-4.752	-4.695	-4.172	-4.201	-3.751	-4.892	-4.602	-5.006	-3.662	-9.613	-4.112	-5.141	-4.092	-4.321	-9.335	-5.481	-4.29	-3.571	-4.214	-5.004	-3.735	-4.485	-4.942	-4.734	-2.138	-3.491	-3.547	-3.812	-8.358	-3.734	-4.858	-3.778	-3.979	-3.624	-3.885	-2.166	-4.025	-9.832	-4.359	-3.893	-4.751	-4.208	-4.522	-3.604	-3.185
iORL000003	Protaetia brevitarsis	Coleoptera	-3.835	-2.708	-3.763	-4.829	-4.936	-4.892	-3.688	-5.258	-3.816	-4.069	-0.154	-4.87	-5.232	-4.758	-3.945	-4.52		-3.29	-4.049	-5.06	-2.89	-3.929	-3.65	-3.229	-3.527	-2.191	-3.886	-4.566	-4.706	-7.355	-4.209	-1.571	-3.966	-4.919	-4.54	-4.791	-2.566	-1.563	-5.258	-4.943	-1.808	-2.622	-4.636	-4.335	-2.419	-4.04
iORL000004	Anoplophora chinensis	Coleoptera	-4.609	-6.349	-6.435	-6.936	-5.6	-6.172	-6.034	-6.561	-5.658	-4.718	-10.1	-5.322	-7.429	-5.405	-5.718	-10.56	-5.498	-5.075	-4.416	-6.088	-6.203	-4.59	-5.409	-6.252	-5.988	-2.625	-4.557	-4.914	-5.057	-9.185	-4.527	-5.653	-4.61	-5.393	-4.64	-5.48	-2.659	-5.24	-11.1	-5.916	-5.398	-6.293	-4.892	-6.235	-4.23	-4.07
iORL000005	Ostrinia nubilalis	Lepidoptera	-2.924	-4.042	-3.935	-4.099	-3.538	-3.679	-3.574	-3.62	-3.829	-2.981	-9.106	-3.381	-4.732	-3.627	-3.922	-8.542	-3.965	-3.29	-3.003	-3.902	-3.998	-3.048	-3.65	-4.229	-4.102	-1.766	-2.883	-3.263	-3.228	-7.829	-3.088	-4.433	-3.011	-3.557	-3.13	-3.337	-1.796	-3.887	-8.99	-3.704	-3.855	-4.155	-3.464	-4.183	-2.832	-2.723
iORL000006	Culex pipiens complex sp. YL-2011	Diptera	-4.606	-4.66	-5.744	-6.08	-5.347	-4.648	-6.093	-4.698	-5.78	-4.537	-5.931	-4.747	-4.524	-4.631	-4.281	-11.64		-5.549	-4.42	-5.172	-4.412	-4.679	-5.704	-3.913	-5.297	-2.568	-4.527	-4.724	-4.862	-9.048	-4.341	-4.603	-4.586	-4.681	-4.607	-4.599	-2.615	-3.178	-7.147	-4.532	-3.395	-4.557	-4.386	-4.971	-4.546	-3.867
iORL000007	Ostrinia nubilalis	Lepidoptera	-5	-5.857	-7.16	-6.999	-5.781	-6.716	-5.669	-6.821	-5.746	-4.713	-7.514	-5.593	-7.639	-5.77	-6.248	-10.96	-3.832	-5.552	-4.713	-6.461	-6.027	-4.848	-6.074	-5.828	-6.369	-2.843	-4.995	-5.198	-5.48	-9.141	-4.769	-4.512	-4.925	-5.507	-5.114	-5.89	-2.871	-4.013	-9.857	-5.872	-4.102	-5.867	-5.27	-6.257	-4.946	-4.298
iORL000008	Ceracris kiangsu	Orthoptera	-4.512	-5.995	-6.642	-6.286	-5.511	-5.855	-6.237	-6.286	-5.797	-4.302	-10.84	-5.047	-7.158	-5.347	-5.764	-11.52	-6.727	-5.475	-4.308	-5.75	-5.977	-4.465	-5.6	-6.291	-7.219	-2.452	-4.424	-4.856	-4.966	-10.27	-4.426	-7.696	-4.43	-5.349	-4.634	-5.333	-2.774	-6.376	-11.85	-5.889	-6.289	-5.998	-4.756	-5.812	-4.565	-3.915
iORL000009	Plutella xylostella	Lepidoptera	-4.73	-6.038	-6.121	-6.261	-5.435	-5.04	-5.793	-5.771	-6.038	-4.401	-13.45	-4.955	-6.569	-5.04	-5.535	-11.21	-6.685	-5.197	-4.653	-5.734	-6.236	-4.793	-5.811	-5.701	-6.928	-2.74	-4.667	-4.774	-5.044	-9.753	-4.562	-7.35	-4.859	-5.197	-4.734	-5.197	-3.005	-5.815	-11.6	-5.764	-5.819	-6.197	-4.781	-5.57	-4.567	-4.048
iORL000010	Culex pipiens complex sp. YL-2011	Diptera	-4.409	-4.951	-5.714	-5.489	-4.553	-4.666	-6.488	-5.036	-5.516	-4.563	-9.42	-4.968	-4.586	-5.076	-5.085	-9.389		-5.191	-4.365	-5.24	-4.565	-4.509	-5.22	-4.478	-5.734	-2.613	-4.387	-4.553	-4.874	-9.51	-4.162	-5.218	-4.381	-5.007	-4.447	-4.783	-2.525	-4.713	-7.806	-4.989	-4.757	-4.88	-4.261	-5.556	-4.319	-4.075
iORL000011	Drosophila melanogaster	Diptera	-2.739	-3.396	-4.18	-3.362	-3.345	-2.605	-3.933	-3.599	-3.512	-2.862	-8.963	-3.086	-3.685	-3.314	-3.711	-8.076	-4.405	-3.076	-2.783	-3.221	-3.261	-2.975	-3.372	-3.383	-3.92	-1.995	-2.7	-2.98	-2.866	-7.974	-2.773	-3.288	-3.014	-3.014	-2.878	-2.91	-2.434	-3.337	-8.993	-2.986	-3.271	-3.44	-3.247	-3.649	-2.4	-3.197
iORL000012	Campoletis chlorideae	Hymenoptera	-4.395	-7.01	-7.468	-6.195	-5.599	-5.962	-6.13	-6.304	-6.019	-4.397	-10.65	-5.417	-7.916	-5.542	-6.175	-10.94	-7.343	-5.709	-4.407	-6.124	-6.949	-4.67	-6.121	-6.716	-7.075	-2.669	-4.376	-4.897	-4.932	-10.28	-4.515	-8.486	-4.645	-5.332	-4.797	-5.38	-2.615	-7.245	-11.8	-5.546	-7.164	-6.943	-5.074	-6.354	-4.89	-4.127
iORL000013	Peridroma saucia	Lepidoptera	-4.83	-5.942	-5.497	-3.529	-5.267	-4.53	-6.511	-4.753	-6.266	-4.905	-5.309	-5.174	-1.864	-5.466	-6.1	-12.38		-5.964	-5.002	-4.318	-6.01	-4.687	-5.8	-5.611	-4.3	-2.625	-4.913	-5.209	-5.295	-10.07	-4.939	-2.485	-4.82	-5.164	-5.143	-4.999	-2.837	-6.31	-8.769	-4.46	-6.08	-5.999	-4.196	-5.465	-4.951	-4.362
iORL000014	Bradysia odoriphaga	Diptera	-3.83	-5.406	-5.549	-5.367	-4.677	-5.157	-5.847	-5.35	-5.572	-4.157	-10.69	-4.682	-6.392	-4.832	-5.301	-10.95	-5.959	-4.912	-3.899	-4.936	-5.39	-3.929	-5.149	-5.539	-5.861	-2.434	-3.86	-4.212	-4.4	-9.294	-3.997	-6.029	-3.985	-4.435	-3.904	-4.7	-2.565	-4.615	-10.78	-5.119	-4.563	-5.399	-4.455	-5.256	-3.985	-3.591
iORL000015	Epiphyas postvittana	Lepidoptera	-2.468	-2.819	-3.112	-2.221	-2.824	-2.281	-2.822	-3.206	-2.72	-2.305	-10.9	-2.413	-3	-2.72	-2.825	-10.47	-2.089	-2.515	-2.321	-2.564	-2.782	-2.378	-2.714	-2.744	-3.187	-1.626	-2.436	-2.504	-2.411	-7.511	-2.35	-4.002	-2.481	-2.652	-2.329	-2.826	-1.487	-2.78	-8.742	-2.794	-3.023	-2.873	-2.867	-3.03	-2.146	-2.259
iORL000016	Plutella xylostella	Lepidoptera	-4.651	-6.509	-6.723	-6.492	-5.786	-5.845	-6.869	-7.064	-6.605	-4.68	-11.51	-5.68	-7.677	-5.737	-6.424	-10.39	-5.97	-6.065	-4.44	-6.101	-6.562	-4.644	-6.263	-6.382	-6.417	-2.737	-4.621	-5.054	-5.19	-9.509	-4.725	-7.903	-4.709	-5.358	-4.814	-5.438	-2.758	-5.752	-11.72	-6.312	-5.638	-6.583	-5.248	-6.442	-4.994	-4.168
iORL000017	Ceracris kiangsu	Orthoptera	-3.973	-3.838	-2.013	-0.213	-4.484	-2.215	-6.364	-2.368	-4.959	-5.527		-5.3		-4.616	-2.695			-4.638	-4.245	-1.38	-4.31	-4.429	-5.343	-0.91		-2.855	-3.837	-4.101	-4.817	-4.154	-5.469		-4.449	-4.151	-4.706	-5.208	-2.476			-4.511		-3.858	-4.913	-3.247	-3.067	-3.611
iORL000018	Cydia pomonella	Lepidoptera	-2.934	-3.258	-3.185	-3.024	-2.969	-2.554	-3.802	-2.894	-3.707	-2.69	-7.811	-2.854	-3.664	-3.026	-2.893	-15.37	-2.088	-3.304	-2.631	-2.925	-3.152	-2.697	-3.246	-2.923	-2.597	-1.662	-2.922	-2.795	-2.927	-8.041	-2.578	-3.17	-2.671	-2.834	-2.948	-3.036	-1.641	-3.438	-7.357	-2.912	-3.256	-3.261	-2.586	-3.236	-2.463	-2.157
iORL000019	Protaetia brevitarsis	Coleoptera	-4.067	-5.756	-5.964	-5.711	-5.361	-5.649	-5.597	-5.773	-5.448	-4.09	-7.176	-5.045	-6.997	-4.973	-5.997	-10.62	-2.999	-5.013	-4.165	-5.596	-5.864	-4.344	-5.004	-5.691	-6.469	-2.706	-4.138	-4.55	-4.599	-8.343	-4.218	-6.366	-4.261	-5.183	-4.342	-4.754	-2.553	-6.04	-9.094	-5.377	-5.817	-5.866	-4.814	-6.275	-3.959	-4.118
iORL000020	Ceracris kiangsu	Orthoptera	-3.453	-4.207	-4.388	-4.208	-4.186	-3.801	-4.619	-4.365	-4.319	-3.355	-10.24	-4.04	-4.404	-4.18	-3.894	-9.287	-5.249	-3.986	-3.262	-4.112	-4.386	-3.296	-4.126	-4.687	-5.046	-2.114	-3.489	-3.517	-3.667	-8.542	-3.301	-5.026	-3.39	-3.612	-3.266	-3.754	-2.042	-4.711	-10.1	-3.782	-4.547	-4.235	-3.686	-4.332	-3.296	-2.908
iORL000021	Anomala corpulenta	Coleoptera	-4.054	-4.947	-5.348	-4.959	-4.633	-4.651	-5.151	-5.169	-4.915	-3.882	-9.709	-4.418	-6.003	-4.62	-4.808	-10.11	-5.669	-4.427	-3.84	-4.964	-4.807	-3.974	-4.586	-5.092	-5.877	-2.466	-3.893	-4.053	-4.182	-8.674	-3.755	-4.93	-4.021	-4.397	-3.966	-4.405	-2.618	-3.673	-10.06	-4.483	-3.668	-4.994	-4.396	-5.383	-3.745	-4.086
iORL000022	Bradysia odoriphaga	Diptera	-4.256	-5.85	-6.394	-5.424	-4.764	-4.752	-5.494	-5.648	-5.035	-4.226	-11.3	-4.821	-7.318	-4.719	-5.895	-10.93	-7.61	-4.857	-3.964	-5.154	-5.818	-4.156	-5.007	-6.019	-6.616	-2.426	-4.222	-4.553	-4.758	-9.464	-4.239	-6.937	-4.194	-4.467	-4.433	-4.907	-2.531	-6.063	-11.14	-4.987	-5.992	-5.813	-4.724	-5.952	-4.001	-3.874
iORL000023	Locusta migratoria	Orthoptera	-3.583	-5.769	-5.984	-5.608	-4.724	-4.847	-5.103	-5.335	-4.712	-3.743	-10.81	-4.476	-6.061	-4.622	-5.192	-11.5	-4.818	-4.454	-3.633	-5.234	-5.804	-3.837	-4.753	-5.728	-5.83	-2.302	-3.625	-4.147	-4.347	-9.39	-3.825	-6.168	-3.811	-4.46	-3.941	-4.457	-2.312	-5.422	-11.73	-4.952	-5.59	-5.695	-4.269	-5.652	-3.69	-3.505
iORL000024	Culex pipiens complex sp. YL-2011	Diptera	-4.337	-5.528	-5.7	-4.604	-4.485	-4.93	-5.806	-5.155	-5.424	-4.437	-10.6	-4.882	-5.544	-4.673	-5.198	-9.771	-5.194	-5.305	-4.321	-4.806	-5.266	-4.329	-5.078	-5.661	-6.516	-2.553	-4.15	-4.499	-4.662	-9.527	-4.151	-5.815	-4.42	-4.829	-4.362	-4.753	-2.477	-5.033	-10.49	-4.804	-5.128	-5.442	-4.034	-5.12	-4.312	-3.927
iORL000025	Athetis dissimilis	Lepidoptera	-4.445	-6.966	-6.889	-6.592	-5.635	-5.923	-6.207	-6.684	-6.179	-4.524	-11.44	-5.34	-8.185	-5.692	-6.426	-11.28	-8.574	-5.829	-4.319	-6.173	-6.945	-4.561	-6.336	-6.83	-8.308	-2.429	-4.415	-4.797	-5.154	-9.964	-4.619	-8.158	-4.61	-5.352	-4.845	-5.065	-2.677	-7.068	-12.39	-5.774	-7.308	-6.896	-5.084	-6.301	-4.918	-3.945
iORL000026	Campoletis chlorideae	Hymenoptera	-4.198	-6.257	-6.508	-5.987	-5.204	-5.258	-5.854	-5.984	-5.395	-4.345	-12.5	-4.953	-8.077	-5.199	-6.035	-11.56	-8.031	-4.898	-4.272	-5.434	-6.368	-4.274	-5.383	-6.573	-7.596	-2.504	-4.279	-4.656	-4.534	-10.06	-4.267	-7.838	-4.369	-4.879	-4.627	-5.082	-2.517	-6.034	-12.65	-5.472	-6.167	-6.267	-4.819	-5.893	-4.123	-3.956
iORL000027	Peridroma saucia	Lepidoptera	-4.568	-6.589	-5.92	-4.98	-4.922	-5.464	-6.215	-5.308	-5.926	-4.87	-10.56	-5.091	-5.255	-4.901	-5.438	-9.811	-5.579	-5.475	-4.452	-4.849	-6.121	-4.398	-5.616	-5.784	-5.667	-2.42	-4.532	-4.953	-4.88	-8.912	-4.42	-5.546	-4.413	-5.013	-4.725	-5.13	-2.933	-4.5	-10.16	-5.468	-4.555	-6.645	-5.165	-5.57	-4.571	-4.061
iORL000028	Ceracris kiangsu	Orthoptera	-3.509	-4.284	-4.591	-4.461	-4.136	-3.816	-4.69	-3.998	-4.181	-3.354	-9.59	-3.965	-5.135	-4.002	-3.917	-8.943	-3.871	-3.746	-3.368	-4.36	-4.044	-3.513	-4.194	-4.197	-4.386	-2.341	-3.353	-3.416	-3.66	-8.062	-3.416	-5.084	-3.533	-3.682	-3.635	-3.981	-2.112	-3.912	-9.234	-4.246	-4.079	-4.366	-3.726	-4.523	-2.799	-3.137
iORL000029	Campoletis chlorideae	Hymenoptera	-4.166	-6.553	-6.383	-6.167	-5.753	-5.644	-5.806	-5.826	-5.91	-4.446	-10.7	-5.33	-7.328	-5.695	-5.933	-10.82	-6.472	-5.249	-4.502	-5.583	-6.54	-4.59	-6.034	-6.58	-7.298	-2.73	-4.346	-5.047	-5.234	-9.915	-4.793	-7.207	-4.548	-5.195	-4.966	-4.733	-2.608	-5.88	-10.88	-5.409	-5.695	-6.575	-5.168	-6.139	-4.259	-3.919
iORL000030	Plutella xylostella	Lepidoptera	-4.628	-6.655	-6.624	-6.049	-5.535	-5.736	-6.513	-6.583	-5.953	-4.782	-10.44	-5.636	-6.742	-5.849	-5.837	-10.61	-6.587	-5.456	-4.613	-5.745	-6.729	-4.964	-5.822	-6.407	-6.195	-2.79	-4.676	-5.005	-5.33	-10.38	-4.681	-5.307	-4.884	-5.656	-4.833	-5.772	-2.827	-4.285	-10.84	-6.346	-4.331	-6.658	-5.411	-5.833	-4.54	-4.11
iORL000031	Drosophila simulans	Diptera	-3.863	-5.673	-5.85	-5.119	-4.82	-5.197	-5.369	-5.068	-5.35	-3.966	-10.22	-4.543	-6.332	-4.696	-5.423	-9.8	-5.825	-4.735	-3.867	-5.29	-5.589	-4.252	-4.887	-5.666	-5.103	-2.264	-3.803	-4.195	-4.25	-9.373	-4.098	-6.268	-4.259	-4.247	-4.109	-4.055	-2.605	-4.919	-10.44	-4.77	-5.013	-5.625	-4.504	-5.242	-4.023	-3.646
iORL000032	Drosophila melanogaster	Diptera	-3.738	-5.241	-5.466	-4.736	-4.303	-4.585	-4.953	-4.707	-4.779	-3.921	-10.89	-4.122	-6.02	-4.406	-4.856	-10.56	-5.999	-4.448	-3.73	-4.462	-5.197	-3.775	-4.581	-5.343	-6.049	-2.156	-3.699	-3.784	-4.086	-9.182	-3.569	-6.147	-3.826	-4.129	-3.957	-4.149	-2.603	-5.068	-10.49	-4.319	-5.029	-5.249	-3.992	-4.673	-3.757	-3.442
iORL000033	Bradysia odoriphaga	Diptera	-3.97	-3.964	-4.133	-4.712	-4.726	-4.545	-4.468	-5.399	-4.61	-4.206		-4.752	-4.329	-4.66	-4.201	-7.046		-4.164	-3.872	-4.672	-3.251	-3.896	-4.493	-3.465		-2.66	-3.932	-4.215	-4.551	-5.899	-3.998	-1.497	-3.864	-4.704	-4.114	-5.033	-2.497		-1.835	-4.923		-3.996	-4.323	-4.415	-3.118	-3.678
iORL000034	Cyrtorhinus lividipennis	Hemiptera	-4.836	-7.44	-7.361	-6.778	-5.653	-6.554	-6.646	-6.408	-6.03	-5.108	-11.78	-5.955	-8.746	-6.054	-7.071	-12.59	-7.18	-5.984	-5.095	-6.603	-7.536	-5.376	-6.239	-7.781	-7.317	-2.651	-4.792	-5.561	-5.494	-10.56	-4.781	-7.91	-5.379	-5.844	-5.204	-5.387	-3.03	-7.501	-12.35	-6.19	-7.211	-7.463	-5.448	-7.037	-5.346	-4.612
iORL000035	Conopomorpha sinensis	Lepidoptera	-3.711	-4.504	-4.944	-4.894	-4.318	-3.421	-4.819	-4.691	-4.915	-3.58	-9.898	-4.37	-5.406	-4.048	-4.495	-9.152	-4.171	-4.521	-3.654	-4.261	-4.411	-3.709	-4.675	-4.29	-4.795	-2.54	-3.774	-3.803	-3.758	-8.525	-3.93	-5.166	-3.709	-3.839	-3.801	-4.571	-2.18	-4.947	-9.41	-4.464	-4.937	-4.356	-3.967	-4.249	-3.657	-3
iORL000036	Calliphora stygia	Diptera	-4.769	-6.352	-6.244	-5.679	-5.172	-5.629	-5.783	-6.306	-5.379	-4.581	-10.37	-5.188	-6.749	-5.231	-5.853	-10.76	-6.819	-4.795	-4.341	-5.563	-6.288	-4.488	-5.352	-6.108	-6.48	-2.754	-4.651	-4.853	-4.829	-9.566	-4.423	-6.911	-4.509	-5.113	-4.532	-5.057	-2.546	-5.994	-10.68	-5.453	-5.785	-6.257	-4.962	-5.735	-4.191	-3.872
iORL000037	Drosophila pseudoobscura pseudoobscura	Diptera	-4.418	-6.627	-6.713	-6.765	-5.395	-6.263	-5.648	-6.082	-5.941	-4.539	-11.58	-5.118	-7.648	-5.484	-6.027	-12.3	-7.898	-5.753	-4.48	-6.154	-6.461	-4.671	-6.079	-6.711	-7.39	-2.645	-4.269	-5.079	-5.077	-9.764	-4.628	-7.825	-4.649	-5.147	-4.789	-5.12	-2.726	-6.268	-12.35	-5.735	-6.374	-6.644	-5.117	-6.359	-4.787	-4.386
iORL000038	Campoletis chlorideae	Hymenoptera	-4.534	-6.851	-6.871	-5.777	-5.578	-5.965	-6.486	-6.29	-5.878	-4.573	-11.57	-5.463	-6.633	-5.8	-6.4	-10.77	-4.293	-5.461	-4.598	-5.872	-6.872	-4.727	-5.894	-7.058	-6.536	-2.597	-4.514	-5.001	-5.216	-10.35	-4.811	-7.528	-4.768	-5.373	-4.866	-5.421	-2.868	-6.695	-12.07	-5.866	-6.698	-6.911	-5.251	-6.528	-4.548	-4.225
iORL000039	Galeruca daurica	Coleoptera	-3.248	-4.643	-4.648	-4.006	-3.72	-4.055	-4.137	-4.087	-4.275	-3.334	-9.742	-3.424	-5.03	-3.824	-3.995	-9.493	-4.957	-3.841	-3.352	-4.138	-4.563	-3.428	-4.043	-4.413	-4.947	-1.709	-3.341	-3.493	-3.601	-8.742	-3.376	-4.952	-3.446	-3.711	-3.317	-3.338	-2.194	-4.214	-9.378	-3.53	-4.214	-4.54	-3.721	-4.21	-3.397	-2.98
iORL000040	Galleria mellonella	Lepidoptera	-3.121	-2.557			-2.206		-1.491	-0.368	-3.319	-4.701		-2.566		-2.648	-3.09			-2.828	-4.362		-2.265	-2.986	-2.962	-1.006		-1.641	-3.229	-3.981	-2.623	-4.535	-3.098		-4.079	-4.129	-3.881	-2.406	-2.68					-2.139	-3.008	-2.099	-1.984	-3.003
iORL000041	Helicoverpa zea	Lepidoptera	-2.716	-2.7	-2.61	-0.622	-2.429	-2.512	-3.118	-2.764	-3.658	-2.484	-9.902	-3.021	-0.638	-3.059	-2.417	-7.483		-3.124	-2.798	-2.283	-2.6	-3.087	-3.253	-2.959	-2.395	-1.91	-2.765	-2.623	-2.648	-8.288	-2.671	-1.347	-3.135	-2.987	-2.631	-2.596	-1.799	-1.917	-4.141	-2.804	-2.686	-2.651	-2.966	-3.632	-2.422	-2.222
iORL000042	Athetis dissimilis	Lepidoptera	-4.267	-5.405	-5.245	-5.076	-4.878	-4.637	-5.667	-5.467	-5.321	-4.383	-9.843	-4.969	-6.332	-5.094	-5.289	-10.01	-5.541	-4.903	-4.299	-4.736	-5.387	-4.469	-5.36	-5.191	-5.801	-2.507	-4.322	-4.69	-4.555	-8.711	-4.476	-5.443	-4.465	-4.788	-4.506	-4.839	-2.598	-5.052	-10.3	-4.974	-5.045	-5.413	-4.511	-5.548	-4.169	-3.749
iORL000043	Chouioia cunea	Hymenoptera	-3.275	-4.469	-4.493	-4.142	-3.7	-3.731	-4.276	-4.159	-4.195	-3.256	-10	-3.664	-4.422	-3.876	-4.309	-9.029	-4.725	-3.769	-3.189	-3.515	-4.308	-3.437	-3.958	-4.493	-5.085	-1.883	-3.356	-3.623	-3.655	-8.496	-3.256	-4.778	-3.329	-3.661	-3.415	-3.414	-1.928	-4.554	-9.991	-3.637	-4.441	-4.371	-3.65	-4.113	-3.236	-3.01
iORL000044	Drosophila mojavensis	Diptera	-4.973	-6.767	-6.684	-7.06	-6.129	-7.026	-6.503	-7.14	-6.198	-4.894	-10.06	-5.553	-8.145	-6.02	-6.498	-9.998	-5.824	-5.784	-4.858	-6.81	-6.649	-4.977	-6.431	-7.499	-7.745	-2.65	-4.933	-5.283	-5.648	-9.877	-4.945	-5.819	-4.982	-5.699	-5.476	-6	-3.11	-5.244	-11.47	-6.28	-5.322	-6.68	-5.496	-7.016	-4.987	-4.466
iORL000045	Cnaphalocrocis medinalis	Lepidoptera	-2.564	-3.041	-3.207	-3.161	-3.091	-2.776	-3.026	-3.024	-2.945	-2.437	-13.41	-2.908	-3.729	-2.98	-3.268	-10.34	-1.806	-2.626	-2.633	-2.983	-2.986	-2.629	-2.832	-3.064	-3.813	-1.6	-2.608	-2.683	-2.755	-7.151	-2.638	-2.943	-2.626	-2.901	-2.7	-2.924	-1.517	-2.461	-6.921	-2.852	-2.599	-2.929	-2.983	-3.414	-2.17	-2.324
iORL000046	Scaptomyza nigrita	Diptera	-3.919	-6.54	-5.803	-4.46	-4.761	-4.344	-5.439	-4.804	-5.716	-4.043	-10.79	-4.595	-5.944	-4.394	-4.864	-10.06	-5.545	-5.758	-4.103	-3.999	-6.301	-4.367	-6.079	-6.641	-5.43	-2.203	-3.964	-4.402	-4.438	-9.079	-4.577	-5.805	-4.392	-4.166	-4.533	-3.907	-2.762	-4.72	-10.57	-4.282	-4.705	-6.635	-4.867	-5.815	-4.86	-4.109
iORL000047	Mamestra brassicae	Lepidoptera	-4.517	-6.752	-6.845	-6.799	-5.825	-6.18	-6.246	-7.205	-6.037	-4.537	-11.77	-5.362	-8.524	-5.573	-6.18	-11.6	-6.241	-5.784	-4.634	-6.407	-6.643	-4.676	-6.107	-6.489	-7.986	-2.67	-4.578	-4.972	-5.146	-10.26	-4.9	-8.279	-4.618	-5.605	-5.026	-5.348	-2.872	-6.481	-11.44	-6.391	-6.449	-6.713	-5.409	-6.581	-4.937	-4.401
iORL000048	Drosophila melanogaster	Diptera	-3.817	-4.769	-5.056	-4.425	-4.198	-4.198	-5.122	-4.783	-4.723	-3.747	-10.26	-4.072	-5.429	-4.152	-4.596	-9.442	-4.711	-4.309	-3.648	-4.433	-4.567	-3.877	-4.426	-4.727	-5.228	-2.299	-3.778	-3.619	-3.848	-8.651	-3.624	-5.306	-3.906	-3.947	-3.55	-3.994	-2.219	-4.373	-10.34	-4.216	-4.335	-4.826	-4.096	-4.588	-3.517	-3.393
iORL000049	Campoletis chlorideae	Hymenoptera	-4.878	-7.301	-7.165	-6.994	-5.968	-6.749	-6.61	-6.469	-6.291	-4.625	-10.25	-5.613	-8.71	-5.911	-6.781	-12.7	-7.297	-5.805	-4.601	-6.244	-7.458	-4.723	-6.245	-7.632	-6.553	-2.684	-4.809	-5.103	-5.287	-10.56	-4.884	-8.704	-4.702	-5.804	-4.985	-5.325	-2.85	-6.806	-11.54	-5.944	-6.854	-7.311	-5.273	-6.873	-5.119	-4.267
iORL000050	Drosophila mojavensis	Diptera	-4.834	-6.747	-6.194	-5.795	-5.3	-5.442	-5.814	-5.41	-6.053	-4.713	-11.17	-5.242	-7.303	-5.372	-5.749	-10.83	-6.024	-5.608	-4.521	-5.514	-6.625	-4.863	-5.995	-6.135	-6.917	-2.58	-4.804	-5.102	-5.151	-9.801	-4.725	-7.732	-4.84	-5.349	-4.846	-4.788	-2.834	-6.12	-11.15	-5.328	-6.038	-6.39	-5.277	-5.802	-4.638	-4.378
iORL000051	Helicoverpa zea	Lepidoptera	-2.322	-2.701	-3.175	-2.452	-2.506	-2.346	-2.538	-2.079	-2.43	-2.432	-8.42	-2.447	-2.839	-2.299	-2.736	-8.73	-2.101	-2.514	-2.07	-2.259	-2.841	-2.167	-2.749	-2.798	-3.263	-1.523	-2.345	-2.169	-2.289	-7.082	-2.264	-2.94	-2.122	-2.209	-2.29	-2.344	-1.501	-2.19	-8.06	-2.277	-2.086	-2.626	-2.537	-2.482	-2.257	-2.094
iORL000052	Sesamia inferens	Lepidoptera	-4.147	-5.552	-5.755	-5.755	-5.033	-4.713	-5.448	-5.259	-5.208	-4.159	-11.11	-4.593	-5.757	-4.975	-5.29	-10.65	-6.344	-4.72	-4.135	-5.593	-5.52	-4.144	-5.06	-5.643	-5.996	-2.544	-4.074	-4.416	-4.52	-9.065	-4.082	-6.888	-4.138	-4.919	-4.303	-4.706	-2.373	-5.029	-10.92	-4.747	-5.375	-5.718	-4.528	-5.244	-4.216	-3.625
iORL000053	Drosophila melanogaster	Diptera	-4.873	-8.149	-7.875	-6.245	-5.956	-6.654	-6.642	-6.889	-6.478	-4.818	-11.69	-5.658	-8.51	-5.678	-6.457	-11.42	-6.469	-6.431	-5.055	-6.971	-7.949	-5.193	-6.898	-8.142	-7.384	-2.552	-4.882	-5.242	-5.575	-10.49	-5.164	-7.613	-5.234	-5.746	-5.118	-5.736	-3.208	-6.942	-11.72	-6.033	-6.637	-8.108	-5.669	-7.089	-5.428	-4.83
iORL000054	Athetis dissimilis	Lepidoptera	-3.677	-4.625	-5.298	-4.572	-4.673	-4.239	-5.285	-5.071	-4.725	-3.686	-10.29	-4.484	-5.071	-4.517	-4.654	-9.785	-5.62	-4.095	-3.621	-4.338	-4.612	-3.622	-4.416	-4.791	-5.554	-2.383	-3.574	-3.884	-3.924	-8.629	-3.636	-5.355	-3.596	-4.198	-3.714	-4.246	-2.147	-4.255	-10.23	-4.826	-4.279	-4.666	-4.023	-4.496	-3.318	-3.128
iORL000055	Sclerodermus sp. MQW-2015	Hymenoptera	-4.122	-5.595	-5.843	-5.093	-5.28	-5.029	-5.82	-5.701	-5.431	-4.158	-10.45	-5.146	-4.136	-5.202	-5.535	-8.221		-5.074	-4.004	-5.455	-5.546	-4.252	-5.318	-5.706	-4.607	-2.511	-4.163	-4.649	-4.823	-9.39	-4.373	-6.776	-4.292	-4.856	-4.496	-5.019	-2.556	-5.756	-8.924	-5.211	-5.76	-5.521	-4.473	-5.632	-4.156	-3.652
iORL000056	Bradysia odoriphaga	Diptera	-4.651	-7.411	-7.102	-7.025	-5.687	-6.339	-6.296	-6.719	-5.953	-4.743	-11.34	-5.592	-7.951	-5.68	-6.467	-12.19	-7.212	-5.653	-4.645	-6.568	-7.365	-4.644	-6.137	-7.366	-8.192	-2.62	-4.646	-4.98	-5.361	-10.4	-4.646	-7.993	-4.708	-5.728	-4.955	-5.449	-2.852	-5.843	-13	-6.057	-5.667	-7.3	-5.275	-6.465	-4.982	-4.239
iORL000057	Zeugodacus cucurbitae	Diptera	-3.144	-3.472	-4.177	-3.399	-3.584	-3.536	-3.7	-3.345	-3.753	-3.156	-6.609	-3.475	-2.701	-3.338	-3.831	-8.862	-0.098	-3.42	-3.027	-2.928	-3.55	-3.116	-3.401	-3.57	-4.145	-2.104	-2.987	-3.38	-3.361	-9.303	-3.1	-3.036	-3.093	-3.424	-3.115	-3.298	-1.587	-1.327	-6.337	-3.218	-1.024	-3.512	-3.341	-3.547	-2.524	-2.452
iORL000058	Drosicha corpulenta	Hemiptera	-3.469	-4.831	-5.085	-4.516	-4.091	-4.093	-4.836	-4.737	-4.49	-3.409	-9.719	-3.923	-5.273	-4.078	-4.612	-10.06	-5.695	-4.135	-3.32	-4.284	-4.917	-3.433	-4.481	-4.91	-4.662	-2.159	-3.432	-3.641	-3.645	-8.818	-3.464	-5.722	-3.337	-4.002	-3.541	-3.917	-1.932	-3.702	-10.05	-4.31	-3.861	-4.843	-3.852	-4.513	-3.527	-3.041
iORL000059	Athetis dissimilis	Lepidoptera	-4.528	-5.911	-5.995	-5.817	-5.263	-5.842	-5.091	-6.032	-5.247	-4.379	-11.18	-4.763	-7.839	-4.945	-5.632	-10.58	-5.764	-5.052	-4.152	-5.795	-5.881	-4.407	-5.263	-5.998	-6.182	-2.552	-4.419	-4.724	-4.838	-9.039	-4.517	-6.482	-4.407	-5.158	-4.508	-4.857	-2.899	-5.899	-11.13	-5.038	-5.956	-5.843	-4.932	-6.174	-4.341	-4.38
iORL000060	Campoletis chlorideae	Hymenoptera	-4.3	-6.141	-6.493	-5.663	-5.076	-5.477	-5.843	-5.891	-5.332	-4.182	-11.55	-4.952	-7.119	-5.079	-5.968	-10.99	-7.222	-4.97	-4.003	-5.601	-6.157	-4.259	-5.558	-6.271	-7.051	-2.641	-4.239	-4.637	-4.666	-9.793	-4.198	-7.877	-4.164	-4.773	-4.254	-4.9	-2.397	-6.322	-11.45	-5.257	-6.238	-6.149	-4.771	-5.959	-4.405	-3.717
iORL000061	Conogethes pinicolalis	Lepidoptera	-4.192	-5.739	-4.918	-4.661	-4.358	-4.46	-5.74	-5.336	-5.498	-4.187	-8.223	-4.721	-5.079	-4.568	-4.72	-10.3	-0.114	-4.988	-4.349	-4.518	-5.824	-4.427	-5.242	-4.893	-4.795	-2.514	-4.235	-4.523	-4.846	-9.06	-4.046	-5.163	-4.303	-4.715	-4.699	-4.748	-2.647	-5.389	-7.34	-4.832	-5.523	-5.732	-4.558	-5.053	-4.604	-3.704
iORL000062	Peridroma saucia	Lepidoptera	-4.648	-6.915	-7.138	-5.176	-5.414	-5.935	-5.901	-6.085	-6.171	-4.711	-11.35	-5.427	-5.913	-5.391	-6.278	-12.05	-4.02	-5.788	-4.626	-6.064	-6.901	-4.798	-6.157	-7.135	-6.086	-2.534	-4.746	-5.178	-5.264	-10.41	-4.868	-6.973	-4.833	-5.755	-5.007	-5.279	-2.732	-7.367	-10.94	-5.689	-7.214	-6.955	-4.911	-6.196	-5.042	-4.196
iORL000063	Lobesia botrana	Lepidoptera	-4.435	-6.526	-6.815	-5.875	-5.266	-5.371	-6.163	-6.22	-5.826	-4.257	-12.49	-5.048	-7.665	-5.044	-6.117	-12.05	-8.502	-5.383	-4.204	-5.555	-6.491	-4.294	-5.779	-6.942	-7.659	-2.55	-4.428	-4.618	-4.771	-9.822	-4.329	-8.013	-4.268	-4.966	-4.502	-4.836	-2.788	-6.693	-12.76	-5.557	-6.693	-6.493	-4.868	-6.119	-4.367	-4.03
iORL000064	Drosophila melanogaster	Diptera	-3.947	-5.815	-5.851	-5.284	-4.919	-5.181	-5.654	-5.623	-5.454	-4	-10.69	-4.831	-4.775	-4.911	-5.338	-11.13	-4.385	-4.85	-4.051	-5.17	-5.614	-4.188	-5.259	-6.196	-6.629	-2.348	-4.011	-4.325	-4.552	-10.17	-4.28	-6.242	-4.147	-4.805	-4.354	-4.722	-2.333	-4.736	-10.92	-5.265	-4.935	-5.823	-4.709	-5.818	-4.09	-3.621
iORL000065	Conogethes pinicolalis	Lepidoptera	-4.364	-6.299	-6.493	-6.001	-5.207	-5.568	-6.469	-5.596	-5.944	-4.42	-11.42	-4.866	-7.133	-5.033	-5.676	-11.13	-7.316	-5.503	-4.376	-5.316	-6.312	-4.508	-5.803	-6.439	-7.49	-2.499	-4.505	-4.761	-4.808	-9.646	-4.593	-7.433	-4.444	-5.082	-4.75	-4.635	-2.702	-5.912	-11.34	-4.907	-5.831	-6.367	-4.826	-5.965	-4.462	-3.84
iORL000066	Drosophila mojavensis	Diptera	-4.926	-6.647	-6.361	-5.778	-5.323	-5.761	-5.784	-5.699	-5.986	-4.743	-10.88	-5.028	-7.349	-4.984	-5.446	-10.95	-5.854	-5.465	-4.555	-5.192	-6.595	-4.866	-5.901	-6.331	-7.131	-2.499	-4.832	-5.211	-5.208	-9.818	-4.663	-7.482	-4.821	-5.182	-4.787	-4.827	-2.817	-6.206	-10.91	-5.521	-6.005	-6.394	-5.288	-5.966	-4.52	-4.324
iORL000067	Zeugodacus cucurbitae	Diptera	-4.97	-6.791	-6.805	-6.483	-5.799	-6.443	-6.422	-7.041	-6.137	-4.751	-9.396	-5.488	-7.14	-5.617	-6.394	-10.84	-5.762	-5.863	-4.688	-6.301	-6.798	-4.791	-5.827	-6.957	-6.57	-2.792	-4.948	-5.129	-5.264	-9.719	-4.885	-7.318	-4.84	-5.483	-5.138	-5.537	-3.085	-5.571	-10.38	-6.051	-5.98	-6.716	-4.868	-6.713	-4.85	-4.2
iORL000068	Anoplophora chinensis	Coleoptera	-4.684	-6.898	-6.954	-5.845	-5.913	-5.911	-6.108	-6.638	-5.96	-4.624	-10.94	-5.58	-6.628	-5.838	-6.583	-8.909	-5.005	-5.406	-4.552	-6.372	-6.835	-4.693	-5.959	-6.895	-5.054	-2.797	-4.694	-5.193	-5.518	-9.229	-4.91	-6.165	-4.669	-5.584	-5.105	-5.556	-2.872	-4.794	-9.168	-6.048	-4.908	-6.844	-5.556	-6.655	-4.49	-4.299
iORL000069	Drosophila melanogaster	Diptera	-4.653	-6.875	-6.608	-6.265	-5.836	-6.023	-6.42	-6.372	-6.114	-4.783	-11.31	-5.604	-7.948	-5.981	-5.909	-10.96	-7.543	-5.583	-4.68	-6.127	-6.816	-4.931	-5.986	-6.442	-6.492	-2.587	-4.578	-5.008	-5.204	-9.804	-4.82	-7.326	-4.927	-5.6	-4.978	-5.021	-3.061	-6.238	-11.18	-5.884	-6.289	-6.885	-5.134	-6.283	-4.902	-4.179
iORL000070	Lobesia botrana	Lepidoptera	-4.438	-5.89	-5.91	-4.295	-5.228	-4.418	-6.042	-4.935	-5.842	-4.399	-7.103	-4.77	-5.047	-5.187	-5.757	-8.705	-1.961	-5.217	-4.172	-4.487	-5.621	-4.321	-5.501	-5.072	-4.487	-2.793	-4.355	-4.858	-4.521	-8.867	-4.399	-4.7	-4.309	-4.776	-4.41	-4.955	-2.447	-4.524	-7.427	-4.752	-4.121	-5.646	-4.551	-5.076	-3.993	-3.637
iORL000071	Colaphellus bowringi	Coleoptera	-3.124	-4.041	-4.273	-4.088	-3.783	-3.492	-4.336	-3.94	-3.984	-3.273	-9.968	-3.633	-4.054	-3.855	-4.206	-8.99	-4.37	-3.582	-3.109	-3.742	-3.949	-3.249	-3.805	-4.139	-4.668	-2.06	-3.109	-3.383	-3.596	-8.693	-3.049	-4.943	-3.256	-3.703	-3.354	-3.634	-1.837	-3.852	-9.841	-3.957	-3.841	-4.045	-3.658	-3.889	-2.75	-2.598
iORL000072	Drosophila mojavensis	Diptera	-4.6	-6.704	-7.161	-6.776	-6.08	-5.861	-6.823	-6.432	-6.62	-4.498	-11.22	-5.677	-7.788	-6.021	-6.116	-11.39	-5.438	-5.935	-4.643	-5.779	-6.815	-4.85	-6.151	-6.85	-7.447	-2.703	-4.543	-5.121	-5.211	-9.95	-4.915	-8.308	-4.902	-5.482	-4.947	-5.455	-2.779	-6.429	-12.01	-6.056	-6.634	-6.643	-5.36	-6.183	-4.898	-4.148
iORL000073	Campoletis chlorideae	Hymenoptera	-4.55	-6.671	-6.632	-5.983	-5.149	-5.661	-5.587	-5.933	-5.434	-4.967	-10.56	-5.069	-7.645	-4.978	-5.907	-10.44	-7.107	-5.057	-4.551	-5.906	-6.598	-4.679	-5.432	-6.984	-7.385	-2.545	-4.429	-4.556	-4.64	-9.866	-4.456	-8.026	-4.747	-4.887	-4.489	-5.166	-2.762	-6.292	-11.28	-5.237	-6.3	-6.651	-4.959	-5.86	-4.276	-4.124
iORL000074	Ostrinia furnacalis	Lepidoptera	-4.557	-6.53	-6.821	-6.075	-5.186	-5.863	-5.702	-5.954	-5.561	-4.665	-10.39	-4.937	-7.59	-5.322	-6.019	-9.631	-5.181	-5.326	-4.406	-5.828	-6.604	-4.519	-5.543	-6.553	-5.777	-2.706	-4.454	-4.916	-5.08	-9.758	-4.367	-6.852	-4.477	-5.435	-4.802	-4.747	-2.627	-5.429	-10.11	-5.551	-5.399	-6.603	-4.746	-6.216	-4.435	-3.952
iORL000075	Drosophila simulans	Diptera	-5.513	-9.177	-8.478	-7.396	-6.479	-7.282	-7.725	-7.412	-7.61	-5.428	-8.16	-6.233	-9.065	-6.589	-7.012	-12.75	-8.045	-7.286	-5.594	-7.188	-8.832	-5.729	-7.96	-9.134	-8.486	-2.741	-5.422	-6.051	-6.418	-10.01	-5.72	-6.194	-5.707	-6.585	-6.039	-6.218	-3.559	-3.917	-10.86	-6.57	-4.641	-9.208	-6.426	-7.843	-6.436	-5.301
iORL000076	Anomala corpulenta	Coleoptera	-4.948	-7.711	-6.587	-6.156	-6.23	-6.031	-6.892	-6.118	-6.487	-4.904	-12.02	-5.96	-7.281	-5.919	-6.127	-11.78	-6.968	-6.084	-4.825	-5.727	-7.586	-4.936	-6.729	-7.002	-7.149	-2.838	-4.792	-5.48	-5.571	-9.592	-5.1	-7.156	-4.846	-5.966	-5.267	-5.631	-2.899	-6.512	-11.94	-5.612	-6.596	-7.58	-5.445	-6.39	-5.324	-4.369
iORL000077	Drosophila melanogaster	Diptera	-2.732	-2.94	-3.213	-3.431	-3.068	-2.859	-3.723	-2.556	-3.284	-2.624	-8.913	-2.737	-3.362	-3.061	-2.854	-10.17	-2.014	-3.144	-2.584	-3.161	-3.056	-2.711	-3.389	-3.358	-4.168	-1.679	-2.739	-2.629	-2.783	-8.046	-2.776	-4.282	-2.732	-2.78	-2.795	-2.614	-1.683	-3.261	-9.261	-2.767	-3.178	-2.932	-3.096	-3.063	-2.714	-2.394
iORL000078	Lobesia botrana	Lepidoptera	-4.593	-6.394	-5.885	-6.209	-5.38	-5.637	-5.707	-6.31	-5.281	-4.46	-6.683	-5.547	-6.314	-5.217	-5.81	-7.471		-5.045	-4.263	-5.43	-6.174	-4.506	-5.579	-5.809	-3.39	-2.493	-4.52	-4.898	-4.988	-8.057	-4.492	-4.292	-4.548	-5.164	-4.605	-5.655	-2.876	-4.615	-4.801	-5.607	-4.696	-6.449	-4.998	-6.11	-4.459	-4.452
iORL000079	Holotrichia parallela	Coleoptera	-3.201	-4.662	-4.502	-3.909	-4.078	-4.297	-4.035	-4.016	-3.949	-3.35	-10.29	-3.837	-4.367	-3.934	-4.443	-9.912	-5.943	-3.905	-3.226	-4.235	-4.692	-3.295	-4.136	-4.625	-5.467	-1.657	-3.169	-3.614	-3.886	-8.455	-3.556	-5.146	-3.197	-3.776	-3.425	-3.661	-3.121	-4.782	-10.04	-3.572	-4.767	-4.666	-4.033	-4.452	-3.554	-3.346
iORL000080	Drosophila melanogaster	Diptera	-3.208	-3.802	-3.541	-3.418	-3.872	-2.611	-3.812	-3.784	-4.133	-3.175	-8.544	-3.705	-3.616	-3.779	-3.804	-8.151	-2.79	-3.34	-3.195	-3.855	-3.609	-3.328	-3.582	-3.148	-2.913	-2.15	-3.162	-3.329	-3.407	-7.387	-3.288	-2.8	-3.272	-3.68	-3.283	-3.192	-2.003	-2.792	-8.536	-3.37	-2.787	-3.779	-3.682	-3.614	-2.7	-2.776
iORL000081	Peridroma saucia	Lepidoptera	-4.035	-4.716	-4.502	-4.284	-4.43	-3.931	-5.134	-4.717	-4.703	-3.977	-9.876	-4.367	-4.726	-4.37	-4.444	-8.974	-4.206	-4.222	-3.893	-4.313	-4.349	-4.004	-4.693	-4.514	-4.847	-2.419	-4.147	-4.223	-3.907	-8.072	-4.1	-4.89	-4.014	-4.186	-4.174	-4.488	-2.483	-4.096	-9.496	-4.58	-4.367	-4.707	-4.33	-4.585	-3.284	-3.496
iORL000082	Lampronia capitella	Lepidoptera	-3.928	-2.172	-3.471	-3.503	-4.813	-3.552	-5.301	-4.421	-5.105	-3.884		-3.978	-1.551	-4.015	-3.192	-4.276		-4.61	-3.616	-3.352	-2.08	-3.777	-4.429	-1.584		-2.627	-3.963	-4.068	-5.089	-6.707	-3.934		-3.778	-4.046	-4.057	-4.365	-2.308	-0.209	-0.983	-4.25	-0.317	-2.007	-4.189	-3.888	-3.509	-3.306
iORL000083	Drosophila melanogaster	Diptera	-4.822	-7.071	-6.884	-6.415	-5.82	-6.193	-6.768	-6.734	-6.313	-4.925	-11.16	-5.635	-7.716	-5.829	-6.116	-12.78	-7.602	-5.729	-4.865	-5.956	-6.965	-5.042	-6.18	-6.536	-7.408	-2.73	-4.718	-5.246	-5.185	-9.978	-4.975	-6.635	-5.102	-5.439	-5.118	-5.211	-3.114	-6.226	-13.52	-5.569	-6.28	-7.096	-5.247	-6.282	-5.037	-4.346
iORL000084	Yemma signatus	Hemiptera	-1.049									-0.763		-0.589							-1.004			-0.285				-1.175	-0.965		-0.06		-0.779		-1.611	-0.598			-1.977									-2.59
iORL000085	Anopheles gambiae	Diptera	-4.035	-5.192	-5.059	-4.85	-4.549	-4.703	-4.765	-5.118	-4.628	-4.083	-10.78	-4.375	-6.319	-4.715	-5.253	-9.954	-5.786	-4.17	-3.932	-5.143	-5.117	-4.084	-4.678	-5.651	-5.37	-2.296	-4.031	-4.19	-4.187	-8.778	-3.974	-5.918	-4.156	-4.495	-3.996	-4.323	-2.525	-4.81	-10.8	-4.962	-4.833	-5.281	-4.551	-5.122	-3.645	-3.721
iORL000086	Colaphellus bowringi	Coleoptera	-3.592	-4.396	-4.651	-4.304	-4.223	-3.574	-4.555	-4.631	-4.284	-3.486	-10.11	-4.044	-5.245	-3.966	-4.587	-9.503	-4.919	-3.793	-3.244	-3.728	-4.241	-3.441	-3.961	-4.558	-4.636	-2.271	-3.447	-3.413	-3.531	-8.294	-3.317	-5.276	-3.449	-3.898	-3.361	-3.641	-2.102	-4.232	-9.843	-3.945	-4.028	-4.387	-3.839	-4.341	-3.017	-2.999
iORL000087	Yemma signatus	Hemiptera	-4.562	-7.189	-7.239	-6.562	-5.477	-6.423	-6.424	-6.751	-6.55	-4.572	-10.95	-5.4	-8.659	-5.611	-6.606	-10.59	-6.458	-5.977	-4.507	-6.384	-7.235	-4.752	-6.217	-7.283	-7.317	-2.403	-4.491	-4.999	-5.079	-9.659	-4.672	-8.51	-4.838	-5.488	-4.913	-5.295	-2.943	-7.035	-10.8	-6.2	-6.754	-7.319	-5.179	-6.886	-5.114	-4.225
iORL000088	Drosophila melanogaster	Diptera	-3.831	-1.847	-3.237	-3.52	-5.381	-3.461	-1.934	-3.069	-2.411	-3.964		-4.946	-2.326	-5.041	-2.52	-0.041		-2.21	-4.119	-3.358	-1.389	-4.072	-2.705			-2.635	-3.748	-4.283	-4.885	-3.02	-4.214		-4.113	-4.419	-4.211	-3.999	-2.866			-3.895		-1.827	-4.832	-3.591	-0.655	-4.228
iORL000089	Bombyx mori	Lepidoptera	-3.461	-4.653	-4.58	-4.352	-4.095	-4.165	-4.631	-4.562	-4.427	-3.506	-9.67	-3.991	-5.365	-3.938	-4.44	-9.391	-5.277	-3.827	-3.486	-4.296	-4.326	-3.546	-4.48	-4.76	-4.873	-2.135	-3.475	-3.96	-3.938	-8.21	-3.831	-4.807	-3.456	-3.993	-3.833	-4.001	-2.506	-4.396	-9.779	-4.24	-4.585	-4.575	-3.856	-4.399	-3.254	-3.382
iORL000090	Drosophila arizonae	Diptera	-4.43	-6.794	-6.895	-6.606	-5.464	-5.745	-6.326	-6.601	-5.764	-4.45	-10.5	-5.277	-7.804	-5.473	-6.171	-11.29	-5.002	-5.405	-4.28	-5.87	-6.788	-4.495	-5.771	-6.712	-7.196	-2.67	-4.463	-4.663	-4.994	-9.978	-4.389	-8.273	-4.439	-5.091	-4.626	-5.283	-2.644	-6.664	-11.19	-5.767	-6.561	-6.677	-5.015	-6.126	-4.565	-3.887
iORL000091	Holotrichia parallela	Coleoptera	-4.237	-5.913	-6.226	-5.8	-5.098	-5.122	-5.782	-5.845	-5.295	-4.097	-12.29	-4.572	-6.692	-4.788	-5.702	-11.44	-7.247	-4.958	-4.227	-5.581	-6.015	-4.33	-5.263	-6.325	-6.947	-2.431	-4.119	-4.426	-4.39	-9.573	-4.093	-7.557	-4.458	-5.005	-4.367	-4.678	-2.535	-5.881	-11.75	-5.345	-5.884	-5.996	-4.871	-5.531	-4.103	-3.896
iORL000092	Peridroma saucia	Lepidoptera	-3.767	-4.677	-5.34	-4.814	-4.344	-4.379	-5.147	-4.836	-4.955	-3.854	-10.29	-4.185	-5.585	-4.48	-4.966	-9.942	-5.825	-4.35	-3.638	-4.296	-4.817	-3.857	-4.499	-5.037	-5.777	-2.367	-3.732	-3.872	-4.074	-9.105	-3.562	-5.644	-3.852	-4.232	-3.968	-4.377	-2.12	-5.222	-10.26	-4.795	-5.057	-4.691	-4.106	-4.581	-3.574	-3.252
iORL000093	Lobesia botrana	Lepidoptera	-4.178	-5.658	-6.146	-5.397	-5.054	-4.906	-5.383	-5.757	-5.123	-4.271	-11.77	-4.621	-7.206	-4.739	-5.344	-11.66	-6.132	-4.655	-4.263	-5.221	-5.695	-4.182	-5.005	-5.866	-7.149	-2.573	-4.138	-4.427	-4.448	-9.538	-4.348	-7.567	-4.303	-4.367	-4.469	-4.408	-2.685	-5.674	-11.83	-5.152	-5.74	-5.691	-4.682	-5.471	-3.708	-4.187
iORL000094	Zeugodacus cucurbitae	Diptera	-4.732	-6.65	-6.767	-6.866	-5.674	-6.211	-6.373	-6.714	-5.805	-4.648	-10.01	-5.611	-7.68	-5.693	-6.369	-9.703	-2.409	-5.504	-4.483	-6.168	-6.655	-4.659	-5.858	-6.687	-6.616	-2.84	-4.658	-5.036	-5.159	-9.638	-4.62	-7.725	-4.669	-5.622	-4.995	-5.448	-2.64	-6.776	-9.388	-5.958	-7.019	-6.679	-5.159	-6.411	-4.885	-4.04
iORL000095	Athetis dissimilis	Lepidoptera	-4.5	-6.824	-6.657	-6.436	-5.418	-6.259	-5.604	-6.316	-5.628	-4.613	-11.93	-5.422	-8.113	-5.538	-6.367	-12.47	-6.932	-5.084	-4.321	-6.172	-6.541	-4.488	-5.675	-6.985	-7.319	-2.473	-4.544	-4.767	-4.973	-9.691	-4.49	-7.497	-4.464	-5.469	-4.697	-5.12	-2.693	-6.686	-11.04	-5.857	-6.532	-6.789	-5.115	-6.365	-4.477	-4.089
iORL000096	Drosophila melanogaster	Diptera	-4.247	-6.474	-6.143	-5.713	-4.961	-5.248	-5.915	-5.88	-5.49	-4.251	-11	-4.917	-7.297	-5.034	-5.793	-11.64	-5.852	-5.122	-4.164	-5.647	-6.481	-4.32	-5.487	-6.34	-7.013	-2.389	-4.202	-4.6	-4.734	-10.13	-4.211	-7.254	-4.271	-4.831	-4.326	-5.02	-2.427	-5.989	-11.05	-5.239	-6.115	-6.429	-4.491	-5.899	-4.467	-3.816
iORL000097	Drosophila melanogaster	Diptera	-5.322	-7.271	-5.963	-6.204	-6.569	-6.807	-6.003	-7.345	-7.158	-5.498	-3.211	-6.776	-5.446	-8.196	-5.982	-6.28		-6.839	-5.549	-6.741	-6.826	-5.498	-7.249	-6.417	-2.195	-2.498	-5.231	-6.573	-6.44	-7.988	-6.05	-3.894	-5.998	-6.783	-5.99	-5.98	-4.079	-1.447	-4.498	-6.756	-1.818	-7.216	-6.395	-7.683	-6.288	-5.775
iORL000098	Colaphellus bowringi	Coleoptera	-3.017	-3.848	-3.902	-3.698	-3.637	-3.497	-3.946	-3.695	-3.823	-2.979	-9.314	-3.612	-4.661	-3.796	-4.011	-8.781	-4.223	-3.301	-3.114	-3.714	-3.733	-3.214	-3.676	-4.053	-4.044	-1.974	-2.922	-3.273	-3.337	-8.069	-3.021	-4.684	-3.207	-3.351	-3.067	-3.353	-1.613	-3.797	-8.966	-3.511	-3.665	-3.828	-3.476	-3.9	-2.688	-2.516
iORL000099	Zeugodacus cucurbitae	Diptera	-4.631	-6.383	-7.05	-5.481	-5.768	-5.584	-5.582	-5.657	-6.114	-4.644	-5.452	-5.581	-5.366	-5.821	-5.149	-5.805	-1.538	-5.359	-4.509	-5.727	-6.422	-4.455	-5.703	-5.678	-4.67	-2.605	-4.477	-5.144	-5.338	-8.303	-4.674	-2.196	-4.595	-5.51	-4.795	-5.204	-2.862	-3.37	-6.157	-5.626	-3.301	-6.372	-5.346	-6.187	-4.359	-4.2
iORL000100	Bombyx mori	Lepidoptera	-3.843	-5.078	-5.012	-4.875	-4.362	-4.585	-4.804	-4.908	-4.589	-3.81	-10.41	-4.07	-5.477	-4.171	-5.24	-10.22	-5.199	-4.358	-3.56	-4.049	-5.126	-3.702	-4.415	-5.452	-5.513	-2.197	-3.821	-3.911	-4.139	-8.89	-3.831	-6.086	-3.701	-3.963	-4.031	-4.187	-2.278	-4.817	-10.6	-4.414	-4.912	-5.165	-4.086	-4.703	-3.689	-3.434
iORL000101	Anopheles gambiae	Diptera	-3.175	-4.27	-4.157	-3.539	-3.772	-3.099	-4.225	-3.684	-3.973	-3.117	-9.403	-3.731	-3.319	-3.372	-3.609	-9.482	-3.566	-3.618	-2.871	-3.27	-4.114	-3.11	-3.833	-4.001	-3.922	-2.084	-3.12	-3.195	-3.499	-8.264	-3.097	-4.64	-3.063	-3.412	-3.064	-3.355	-2.288	-4.027	-9.558	-3.634	-4.058	-4.194	-3.446	-3.857	-3.118	-2.874
iORL000102	Holotrichia parallela	Coleoptera	-3.422	-4.519	-4.551	-4.436	-3.87	-4.417	-4.251	-4.263	-3.992	-3.546	-9.982	-3.878	-5.277	-3.7	-4.084	-9.359	-4.371	-3.768	-3.374	-4.461	-4.601	-3.466	-4.038	-4.529	-4.715	-1.803	-3.423	-3.517	-3.609	-8.687	-3.355	-5.478	-3.569	-3.425	-3.426	-3.802	-2.773	-4.334	-9.764	-4.035	-4.255	-4.565	-3.889	-4.535	-3.157	-2.88
iORL000103	Drosophila mojavensis	Diptera	-4.909	-6.728	-6.278	-5.557	-5.369	-5.4	-6.078	-5.888	-5.99	-4.802	-10.33	-4.815	-7.443	-5.165	-5.745	-10.39	-5.128	-5.577	-4.584	-5.453	-6.598	-4.882	-5.929	-6.246	-6.381	-2.559	-4.753	-5.353	-5.207	-9.875	-4.689	-7.417	-4.888	-5.42	-4.846	-5.06	-2.823	-5.573	-11.57	-5.042	-5.763	-6.428	-5.32	-5.885	-4.632	-4.367
iORL000104	Holotrichia parallela	Coleoptera	-4.124	-6.352	-6.212	-5.828	-5.4	-5.911	-5.962	-5.719	-6.17	-4.352	-11.39	-5.183	-6.674	-5.307	-5.649	-11.12	-6.98	-5.777	-4.385	-5.309	-6.082	-4.268	-6.056	-6.425	-7.094	-2.491	-4.159	-4.935	-4.994	-9.779	-4.729	-7.388	-4.328	-4.919	-4.77	-5.051	-2.596	-6.523	-11.98	-5.217	-6.794	-6.296	-5.065	-6.025	-4.908	-4.07
iORL000105	Drosophila melanogaster	Diptera	-3.459	-4.129	-4.844	-4.38	-4.212	-3.817	-4.622	-4.246	-4.455	-3.409	-9.866	-3.881	-4.713	-4.017	-4.439	-9.62	-4.849	-3.914	-3.397	-3.982	-4.104	-3.44	-4.058	-4.153	-5.152	-2.285	-3.35	-3.738	-3.405	-8.572	-3.658	-4.858	-3.466	-3.725	-3.464	-3.939	-2.098	-3.864	-9.873	-3.94	-3.917	-4.166	-3.72	-4.109	-3.108	-2.939
iORL000106	Cnaphalocrocis medinalis	Lepidoptera	-2.867	-3.374	-3.171	-3.645	-3.248	-3.113	-3.533	-3.524	-3.494	-2.903	-11.34	-2.924	-3.83	-3.23	-3.557	-9.975	-2.784	-2.989	-2.731	-3.498	-3.314	-2.881	-3.21	-3.218	-3.996	-1.759	-2.687	-2.797	-2.961	-7.538	-2.742	-3.591	-2.883	-3.21	-2.838	-3.127	-1.679	-2.763	-8.684	-3.317	-2.844	-3.413	-3.206	-3.465	-2.337	-2.394
iORL000107	Zeugodacus cucurbitae	Diptera	-4.386	-6.501	-6.863	-6.09	-5.11	-5.671	-6.211	-6.212	-5.879	-4.553	-12.83	-5.292	-7.532	-5.54	-5.874	-11.99	-5.87	-5.221	-4.465	-5.697	-6.144	-4.633	-5.659	-6.835	-7.33	-2.533	-4.37	-4.714	-5.043	-10.03	-4.716	-7.798	-4.571	-5.301	-4.682	-5.402	-2.872	-6.54	-12.29	-5.519	-6.684	-6.339	-4.914	-6.128	-4.278	-3.757
iORL000108	Drosophila simulans	Diptera	-5.168	-8.147	-8.238	-6.381	-5.882	-7.33	-7.2	-7.02	-6.946	-5.138	-7.955	-5.95	-8.655	-6.168	-6.461	-13.69	-6.716	-6.526	-4.989	-6.783	-7.958	-5.109	-6.909	-8.266	-8.169	-2.444	-5.203	-5.785	-5.897	-10.35	-5.13	-8.498	-5.085	-6.265	-5.465	-5.866	-3.225	-6.33	-11.33	-6.491	-6.701	-8.103	-5.516	-7.314	-5.762	-4.806
iORL000109	Drosophila simulans	Diptera	-2.989	-4.458	-4.266	-3.311	-3.401	-3.011	-3.886	-3.308	-4.558	-3.033	-9.33	-3.248	-3.283	-3.386	-3.438	-8.903	-4.835	-4.091	-3.098	-3.656	-4.293	-3.104	-4.09	-4.459	-4.557	-1.683	-3.002	-3.079	-3.31	-8.134	-3.21	-4.186	-3.135	-3.493	-3.237	-3.305	-1.758	-3.907	-9.127	-3.178	-3.954	-4.463	-3.476	-3.768	-3.226	-2.692
iORL000110	Helicoverpa zea	Lepidoptera	-2.437	-3.358	-3.332	-2.915	-2.819	-2.487	-3.541	-2.88	-3.424	-2.421	-8.999	-2.621	-3.061	-2.991	-3.089	-8.589	-3.693	-2.904	-2.636	-2.481	-3.14	-2.779	-2.96	-3.376	-3.513	-1.74	-2.471	-2.552	-2.496	-7.682	-2.62	-3.86	-2.817	-2.707	-2.636	-2.71	-1.517	-3.153	-8.72	-3.013	-3.052	-3.296	-3.007	-3.281	-2.288	-2.168
iORL000111	Conopomorpha sinensis	Lepidoptera	-4.086	-5.746	-6.456	-5.721	-4.973	-5.49	-5.565	-5.595	-5.29	-4.11	-12.55	-4.874	-7.014	-4.952	-5.858	-11.09	-5.937	-4.872	-4.062	-5.212	-5.814	-4.114	-5.038	-5.957	-7.235	-2.494	-4.174	-4.538	-4.726	-9.81	-4.041	-7.563	-4.155	-4.87	-4.321	-4.923	-2.418	-5.844	-12.02	-5.191	-5.976	-5.792	-4.371	-5.398	-4.046	-3.605
iORL000112	Campoletis chlorideae	Hymenoptera	-3.085	-4.975	-4.537	-3.851	-3.811	-3.374	-4.192	-3.838	-4.399	-3.232	-9.965	-3.668	-4.801	-3.684	-4.391	-9.597	-4.344	-3.907	-3.331	-3.719	-4.75	-3.056	-4.419	-5.054	-4.398	-1.833	-3.278	-3.727	-3.562	-8.346	-3.287	-4.816	-3.448	-3.462	-3.468	-3.788	-1.864	-4.199	-9.675	-3.778	-4.157	-4.989	-3.623	-4.575	-3.237	-2.815
iORL000113	Sesamia inferens	Lepidoptera	-4.123	-4.862	-6.019	-6.151	-5.329	-5.654	-5.753	-6.093	-5.829	-4.248	-11.6	-5.128	-7.13	-5.267	-5.997	-8.403	-5.306	-5.243	-4.283	-5.778	-4.942	-4.277	-5.304	-5.135	-5.966	-2.698	-4.099	-4.62	-4.906	-9.186	-4.304	-6.149	-4.223	-5.176	-4.379	-4.905	-2.403	-5.213	-9.831	-5.605	-5.34	-4.817	-4.914	-5.835	-4.423	-3.843
iORL000114	Holotrichia parallela	Coleoptera	-4.5	-6.433	-6.678	-6.276	-5.514	-5.585	-5.881	-6.336	-5.634	-4.446	-10.78	-5.32	-7.336	-5.475	-5.887	-10.94	-6.808	-5.035	-4.345	-5.785	-6.284	-4.526	-5.7	-6.212	-6.871	-2.775	-4.42	-4.772	-5.051	-9.433	-4.794	-7.745	-4.516	-5.116	-4.88	-5.098	-2.686	-5.723	-11.25	-5.88	-5.975	-6.376	-5.308	-5.936	-4.199	-3.921
iORL000115	Lobesia botrana	Lepidoptera	-4.806	-6.839	-7.608	-6.639	-5.802	-6.483	-6.363	-6.656	-6.693	-4.766	-7.204	-5.879	-7.969	-6.065	-6.352	-10.69	-4.157	-6.034	-4.796	-6.592	-6.817	-4.99	-6.121	-7.322	-7.14	-2.697	-4.832	-5.204	-5.646	-9.95	-4.937	-6.753	-5.073	-5.805	-5.043	-5.596	-2.929	-5.609	-12.88	-6.061	-5.683	-6.756	-5.394	-6.813	-4.943	-4.205
iORL000116	Bombyx mori	Lepidoptera	-3.357	-4.964	-4.737	-4.333	-4.088	-3.957	-4.89	-4.248	-4.495	-3.373	-10.07	-3.879	-4.863	-3.756	-4.149	-9.325	-4.775	-4.166	-3.38	-4.014	-4.798	-3.482	-4.302	-4.791	-5.347	-2.183	-3.454	-3.74	-3.684	-8.878	-3.319	-4.401	-3.482	-3.928	-3.578	-3.472	-2.009	-4.276	-10.22	-3.956	-4.265	-5.007	-3.92	-4.21	-3.429	-2.98
iORL000117	Helicoverpa assulta	Lepidoptera	-4.314	-5.882	-6.168	-6.033	-5.231	-6.025	-5.823	-6.448	-5.231	-4.288	-8.346	-5.289	-6.504	-5.244	-5.927	-9.723	-6.764	-4.86	-4.178	-5.639	-5.711	-4.29	-5.273	-5.671	-4.343	-2.502	-4.237	-4.758	-5.051	-8.822	-4.328	-6.283	-4.28	-5.263	-4.578	-5.019	-2.724	-4.926	-9.573	-5.648	-5.398	-5.864	-4.862	-6.07	-4.154	-3.894
iORL000118	Drosophila melanogaster	Diptera	-4.673	-5.07	-6.209	-4.485	-5.129	-4.998	-6.544	-5.781	-6.371	-4.785	-6.1	-4.984	-3.379	-5.344	-4.634	-8.55		-5.514	-5.002	-5.728	-5.099	-4.861	-6.455	-4.431	-5.444	-2.86	-4.683	-4.744	-5.081	-8.756	-4.835	-2.09	-4.824	-5.309	-4.943	-5.355	-2.657	-4.791	-8.52	-5.594	-5.097	-4.922	-5.278	-5.199	-4.534	-4.126
iORL000119	Drosophila simulans	Diptera	-3.963	-5.134	-5.531	-4.684	-4.629	-4.593	-5.176	-4.945	-5.116	-3.962	-9.816	-4.406	-5.047	-4.657	-4.895	-8.896	-5.001	-4.472	-3.82	-4.479	-4.8	-3.996	-4.78	-5.048	-4.651	-2.391	-4.077	-4.162	-4.295	-8.649	-3.914	-5.326	-3.878	-4.402	-4.095	-4.445	-2.208	-4.471	-9.333	-4.529	-4.512	-5.211	-4.289	-4.825	-3.703	-3.437
iORL000120	Drosophila melanogaster	Diptera	-4.438	-1.339	-5.538	-3.129	-4.294	-3.698	-6.618	-4.24	-5.847	-4.342	-0.281	-4.494	-1.968	-4.917	-4.029	-6.054		-5.473	-4.119	-4.475	-2.001	-4.424	-5.449	-1.415	-1.579	-2.758	-4.467	-4.539	-4.927	-6.802	-4.326	-3.231	-4.348	-4.489	-4.736	-4.753	-2.45	-3.179	-1.652	-4.428	-3.076	-1.113	-4.484	-3.349	-4.456	-3.765
iORL000121	Yemma signatus	Hemiptera																										-0.148											-2.53								-0.242	-0.845
iORL000122	Eogystia hippophaecolus	Lepidoptera	-4.277	-6.133	-6.59	-5.781	-5.215	-5.426	-5.906	-6.045	-5.423	-4.137	-10.75	-4.903	-6.898	-5.141	-6.055	-11.75	-6.854	-4.895	-4.115	-5.443	-6.202	-4.193	-5.334	-6.499	-6.777	-2.463	-4.209	-4.511	-4.635	-9.8	-4.081	-6.542	-4.182	-4.989	-4.203	-5.009	-2.343	-6.118	-11.02	-5.392	-6.073	-6.014	-4.817	-5.813	-4.007	-3.415
iORL000123	Holotrichia parallela	Coleoptera	-3.573	-4.851	-4.92	-5.019	-4.541	-4.161	-5.151	-4.667	-4.564	-3.64	-9.908	-4.371	-5.086	-4.567	-4.848	-9.353	-5.528	-4.246	-3.492	-4.464	-4.621	-3.617	-4.563	-4.591	-5.184	-2.454	-3.514	-3.913	-4.003	-8.562	-3.664	-5.635	-3.588	-4.114	-3.816	-4.234	-2.083	-4.444	-9.887	-4.357	-4.706	-4.92	-4.042	-4.609	-3.235	-3.136
iORL000124	Drosophila simulans	Diptera	-4.49	-5.135	-5.6	-5.114	-5.441	-4.884	-5.15	-5.559	-4.725	-4.342	-11.05	-5.267	-6.179	-5.315	-5.602	-10.44	-5.729	-4.489	-4.211	-5.062	-5.065	-4.432	-5.077	-5.28	-5.701	-2.555	-4.363	-4.492	-4.884	-9.146	-4.568	-5.691	-4.462	-5.174	-4.513	-5.075	-2.808	-4.992	-11.05	-5.287	-4.889	-5.106	-4.861	-5.818	-3.887	-3.93
iORL000125	Athetis dissimilis	Lepidoptera	-3.402	-4.664	-4.755	-4.08	-3.857	-4.186	-4.291	-4.489	-4.212	-3.247	-9.463	-3.787	-4.924	-3.97	-4.319	-9.067	-4.083	-3.826	-3.393	-3.788	-4.609	-3.467	-4.229	-4.699	-4.689	-1.973	-3.196	-3.563	-3.58	-8.276	-3.378	-4.461	-3.492	-3.772	-3.481	-4.022	-2.075	-3.981	-9.822	-4.073	-3.984	-4.714	-3.704	-4.538	-3.122	-3.177
iORL000126	Drosophila simulans	Diptera	-4.455	-6.699	-6.724	-5.897	-5.188	-5.872	-5.631	-6.087	-5.449	-4.535	-11.21	-5.083	-7.309	-5.306	-5.969	-10.65	-6.604	-5.217	-4.425	-5.832	-6.461	-4.529	-5.983	-6.661	-7.543	-2.501	-4.465	-4.927	-5.054	-9.346	-4.579	-6.872	-4.588	-5.398	-4.766	-5.168	-2.607	-5.533	-11.76	-5.272	-5.597	-6.577	-5.102	-6.326	-4.733	-3.989
iORL000127	Galeruca daurica	Coleoptera	-2.536	-2.989	-3.482	-3.187	-3.366	-2.59	-3.527	-3.57	-3.3	-2.516	-10.33	-3.119	-3.804	-3.286	-3.329	-8.245	-3.827	-3.048	-2.547	-3.298	-2.932	-2.549	-3.088	-3.077	-3.663	-1.946	-2.536	-2.768	-2.936	-7.779	-2.831	-3.16	-2.572	-2.979	-2.858	-3.075	-1.396	-2.899	-8.421	-3.197	-2.906	-2.957	-3.093	-3.088	-2.046	-2.023
iORL000128	Conopomorpha sinensis	Lepidoptera	-3.561	-4.743	-4.64	-4.46	-4.281	-3.485	-4.866	-4.393	-4.521	-3.663	-9.356	-4.188	-5.247	-4.353	-4.622	-9.427	-4.328	-4.042	-3.743	-4.117	-4.605	-3.653	-4.387	-4.858	-4.94	-2.152	-3.579	-3.576	-3.971	-8.515	-3.513	-5.413	-3.747	-4.137	-3.715	-4.001	-2.049	-4.025	-9.656	-4.35	-3.958	-4.722	-4.213	-4.575	-3.047	-3.107
iORL000129	Chouioia cunea	Hymenoptera	-3.786	-5.158	-5.377	-5.35	-4.657	-4.66	-5.214	-5.087	-4.792	-3.734	-10.47	-4.486	-6.455	-4.665	-5.222	-10.34	-5.778	-4.23	-3.753	-5.055	-5.223	-3.875	-4.499	-5.111	-5.814	-2.223	-3.735	-4.028	-4.121	-9.192	-3.736	-5.594	-3.895	-4.434	-3.824	-4.218	-2.237	-4.929	-11	-4.828	-5.118	-5.026	-4.407	-4.922	-3.552	-3.204
iORL000130	Drosophila mojavensis	Diptera	-4.486	-6.743	-7.003	-6.645	-6.127	-5.816	-6.838	-6.472	-6.709	-4.55	-10.75	-5.75	-7.697	-6.147	-5.949	-11.7	-5.225	-6.073	-4.558	-5.928	-6.644	-4.765	-6.168	-6.809	-7.332	-2.7	-4.533	-5.212	-5.372	-9.992	-4.921	-8.294	-4.746	-5.702	-5.003	-5.468	-2.798	-6.527	-11	-6.016	-6.637	-6.696	-5.424	-6.412	-4.795	-4.099
iORL000131	Holotrichia parallela	Coleoptera	-3.984	-5.591	-5.825	-5.232	-4.64	-4.998	-5.383	-5.763	-4.851	-3.883	-9.117	-4.471	-7.122	-4.673	-5.592	-9.882	-5.341	-4.637	-3.669	-5.282	-5.566	-3.869	-5.063	-5.745	-5.979	-2.213	-4.027	-4.062	-4.208	-9.083	-3.856	-5.832	-3.907	-4.693	-3.906	-4.469	-2.523	-5.378	-9.841	-5.02	-5.288	-5.562	-4.401	-5.748	-4.14	-3.527
iORL000132	Athetis dissimilis	Lepidoptera	-4.305	-5.725	-6.092	-5.948	-5.3	-5.704	-5.554	-6.131	-5.505	-4.3	-10.11	-5.106	-7.946	-5.434	-5.64	-10.79	-5.442	-5.236	-4.292	-5.723	-5.808	-4.411	-5.625	-5.985	-5.826	-2.515	-4.237	-4.613	-4.915	-9.217	-4.407	-5.839	-4.39	-5.174	-4.69	-4.965	-2.649	-4.663	-10.58	-5.424	-4.787	-5.878	-4.958	-5.939	-4.551	-3.88
iORL000133	Yemma signatus	Hemiptera	-2.922	-3.865	-3.95	-3.496	-3.277	-2.918	-3.908	-3.386	-3.763	-2.975	-9.438	-3.048	-4.285	-3.315	-3.754	-8.649	-4.331	-3.323	-2.788	-3.336	-3.766	-2.954	-3.456	-3.978	-4.284	-1.944	-2.796	-3.059	-2.944	-7.973	-2.835	-3.93	-2.916	-3.034	-2.849	-3.097	-1.7	-3.622	-9.521	-3.451	-3.685	-3.93	-3.298	-3.614	-2.907	-2.549
iORL000134	Lobesia botrana	Lepidoptera	-3.375	-5.027	-4.73	-4.096	-3.983	-3.966	-4.783	-4.197	-4.587	-3.573	-10.31	-4.111	-4.495	-4.086	-4.218	-9.482	-4.641	-4.255	-3.448	-3.856	-4.588	-3.777	-4.484	-4.774	-5.058	-2.267	-3.393	-3.728	-3.65	-8.586	-3.508	-6	-4.099	-3.834	-3.621	-3.659	-2.511	-4.945	-10.03	-4.102	-4.908	-5.021	-3.878	-4.571	-4.226	-3.449
iORL000135	Campoletis chlorideae	Hymenoptera	-4.136	-6.283	-6.321	-5.649	-5.105	-5.547	-5.695	-5.789	-5.973	-4.336	-11.6	-4.771	-7.542	-5.005	-5.785	-11.42	-7.334	-5.304	-4.461	-5.781	-6.142	-4.564	-5.794	-6.431	-6.952	-2.347	-4.206	-4.571	-4.797	-9.601	-4.337	-7.555	-4.456	-5.37	-4.64	-4.614	-2.718	-5.951	-11.67	-5.389	-6.072	-6.322	-4.814	-5.762	-4.375	-3.78
iORL000136	Drosophila melanogaster	Diptera	-4.609	-4.632	-5.965	-3.949	-5.501	-5.105	-6.908	-5.897	-6.304	-4.818	-5.206	-5.208	-3.848	-5.649	-4.842	-8.138		-5.304	-4.905	-5.333	-5.125	-4.769	-5.805	-4.021	-5.748	-2.855	-4.597	-5.19	-5.106	-8.482	-4.813	-2.893	-4.787	-5.599	-4.871	-5.228	-2.545	-4.443	-6.554	-5.316	-4.896	-4.674	-5.462	-5.036	-4.373	-3.929
iORL000137	Athetis dissimilis	Lepidoptera	-3.231	-4.324	-4.135	-4.173	-3.744	-3.588	-3.784	-4.109	-4.147	-3.221	-9.25	-3.415	-4.966	-3.695	-3.99	-8.879	-4.03	-3.773	-3.232	-3.925	-4.314	-3.358	-3.959	-4.375	-4.063	-1.927	-3.219	-3.191	-3.504	-8.258	-3.306	-4.569	-3.224	-3.499	-3.287	-3.387	-2.028	-3.84	-9.328	-3.707	-3.734	-4.279	-3.659	-4.04	-3.234	-3.276
iORL000138	Holotrichia parallela	Coleoptera	-2.993	-4.114	-4.453	-3.937	-3.763	-3.252	-4.116	-4.047	-3.98	-3.072	-9.93	-3.71	-4.613	-3.697	-3.761	-9.173	-4.406	-3.497	-3.046	-3.393	-4.206	-3.336	-3.85	-4.48	-4.53	-1.927	-3.048	-3.577	-3.309	-8.237	-3.182	-4.142	-3.008	-3.52	-3.241	-3.721	-2.105	-3.807	-9.368	-4.051	-3.911	-4.151	-3.562	-3.98	-2.969	-2.951
iORL000139	Calliphora stygia	Diptera	-4.567	-6.425	-6.925	-6.437	-5.519	-5.927	-6.112	-6.463	-5.775	-4.526	-10.17	-5.346	-7.858	-5.567	-6.02	-10.81	-6.317	-5.249	-4.564	-6.064	-6.451	-4.603	-5.56	-6.428	-6.761	-2.754	-4.566	-4.971	-5.06	-10.32	-4.716	-6.711	-4.588	-5.478	-4.827	-5.362	-2.873	-5.9	-11.14	-5.996	-5.409	-6.444	-5.063	-6.266	-4.319	-4.035
iORL000140	Peridroma saucia	Lepidoptera	-4.478	-6.816	-7.056	-6.537	-5.732	-6.118	-5.56	-6.34	-5.603	-4.553	-9.739	-5.4	-7.626	-5.559	-6.181	-10.41	-6.345	-5.349	-4.482	-5.937	-6.381	-4.756	-5.676	-6.997	-6.064	-2.451	-4.5	-5.051	-5.131	-9.193	-4.66	-6.588	-4.779	-5.556	-4.934	-5.406	-3.058	-4.577	-10.95	-5.96	-4.547	-6.798	-5.133	-6.671	-4.918	-4.323
iORL000141	Cnaphalocrocis medinalis	Lepidoptera	-3.219	-4.654	-5.242	-3.955	-4.032	-4.077	-3.941	-3.926	-4.21	-3.346	-10.14	-3.88	-5.108	-4.158	-3.975	-9.581	-5.742	-3.999	-3.302	-4.245	-4.572	-3.313	-4.186	-5.085	-5.495	-1.783	-3.313	-3.593	-3.767	-8.236	-3.587	-4.852	-3.313	-3.947	-3.521	-3.359	-2.079	-4.295	-10.18	-3.881	-4.348	-4.614	-3.892	-4.468	-3.16	-3.103
iORL000142	Drosophila melanogaster	Diptera	-4.701	-6.904	-6.777	-6.546	-5.841	-6.034	-6.668	-6.435	-6.335	-4.958	-11.81	-5.602	-7.932	-5.961	-6.058	-11.28	-6.952	-5.656	-4.776	-5.905	-6.8	-5.052	-6.142	-6.275	-6.807	-2.668	-4.716	-5.179	-5.103	-9.876	-4.934	-7.452	-5.062	-5.493	-5.207	-4.975	-3.049	-6.219	-11.01	-5.789	-6.21	-6.882	-5.116	-6.284	-5.02	-4.304
iORL000143	Drosophila melanogaster	Diptera	-2.301	-3.408	-3.178	-2.351	-2.857	-2.525	-3.376	-2.774	-3.115	-2.313	-8.96	-2.637	-3.365	-2.767	-2.767	-8.34	-3.464	-2.83	-2.222	-2.433	-3.142	-2.19	-3.064	-3.308	-3.258	-1.621	-2.316	-2.413	-2.446	-7.558	-2.39	-2.994	-2.194	-2.337	-2.277	-2.731	-1.386	-3.05	-8.799	-2.778	-3	-3.418	-2.482	-3.05	-2.293	-2.088
iORL000144	Ostrinia scapulalis	Lepidoptera	-4.54	-6.184	-6.042	-6.33	-5.179	-5.839	-5.385	-6.096	-5.458	-4.423	-9.884	-4.912	-7.596	-5.196	-5.631	-10.84	-4.798	-5.054	-4.386	-6.139	-5.853	-4.598	-5.488	-6.243	-5.106	-2.472	-4.613	-4.643	-4.783	-9.787	-4.379	-6.914	-4.568	-5.056	-4.595	-5.246	-2.676	-6.354	-10	-5.899	-6.085	-6.08	-4.794	-6.167	-4.57	-3.997
iORL000145	Drosophila simulans	Diptera	-3.645	-5.253	-4.6	-4.476	-4.511	-3.862	-4.547	-4.213	-4.854	-3.688	-9.364	-4.19	-5.372	-4.445	-4.715	-9.34	-4.989	-4.235	-3.669	-4.334	-5.13	-3.782	-4.695	-5.16	-4.363	-2.079	-3.571	-4.006	-3.991	-8.754	-3.793	-5.383	-3.691	-3.971	-3.727	-4.113	-2.279	-4.683	-10.27	-4.408	-4.805	-5.233	-4.21	-4.778	-3.468	-3.321
iORL000146	Yemma signatus	Hemiptera	-4.896	-6.767	-7.025	-6.952	-6.1	-6.578	-5.949	-6.308	-5.801	-4.898	-11.81	-5.625	-8.639	-6.006	-6.471	-12.04	-6.408	-5.765	-4.987	-6.551	-6.788	-5.05	-6.019	-7.089	-7.315	-2.636	-4.862	-5.33	-5.566	-10.15	-5.348	-8.466	-5.06	-5.878	-5.271	-5.113	-3.299	-6.586	-12.39	-5.687	-6.417	-6.649	-5.697	-7.065	-4.718	-4.685
iORL000147	Bactrocera dorsalis	Diptera	-4.636	-6.942	-7.01	-6.327	-5.606	-5.867	-6.305	-6.237	-5.899	-4.387	-12.97	-5.249	-7.227	-5.67	-6.457	-12.84	-7.805	-5.526	-4.532	-5.836	-6.766	-4.572	-6.046	-7.325	-7.561	-2.785	-4.699	-4.816	-5.047	-10.23	-4.526	-8.762	-4.543	-5.31	-4.785	-5.575	-2.751	-6.921	-12.5	-5.715	-6.791	-6.989	-5.01	-6.192	-4.9	-4.208
iORL000148	Bombyx mori	Lepidoptera	-3.525	-5.077	-4.98	-4.817	-4.287	-4.432	-4.711	-4.634	-4.764	-3.629	-9.877	-4.151	-5.688	-4.209	-4.713	-9.701	-4.794	-4.551	-3.517	-4.205	-4.887	-3.815	-4.516	-4.906	-5.098	-2.238	-3.561	-3.908	-4.006	-8.654	-3.821	-5.353	-3.755	-4.12	-3.848	-4.058	-2.098	-3.986	-10.05	-4.453	-3.967	-4.999	-4.208	-4.826	-3.439	-3.176
iORL000149	Apocrypta bakeri	Hymenoptera	-3.943	-5.095	-5.157	-5.068	-4.538	-3.995	-5.16	-5	-5.048	-4.034	-10.86	-4.11	-5.684	-4.523	-4.428	-10.13	-6.075	-4.59	-3.941	-4.391	-4.939	-4.019	-4.563	-5.043	-5.529	-2.376	-3.797	-3.903	-4.086	-9.04	-3.71	-5.79	-4.006	-4.425	-3.919	-4.239	-2.34	-4.573	-10.66	-4.364	-4.619	-5.066	-4.221	-4.5	-3.585	-3.188
iORL000150	Zeugodacus tau	Diptera	-3.261	-3.914	-4.074	-4.007	-4.13	-3.64	-4.4	-4.432	-4.538	-3.388	-9.527	-4.134	-3.791	-3.914	-4.18	-8.734	-4.227	-3.964	-3.17	-3.426	-3.981	-3.372	-4.302	-4.236	-4.471	-2.106	-3.259	-3.616	-3.69	-8.5	-3.498	-4.777	-3.416	-3.815	-3.469	-3.963	-1.863	-4.127	-9.207	-4.186	-4.099	-3.831	-3.647	-3.669	-3.02	-2.668
iORL000151	Athetis dissimilis	Lepidoptera	-3.412	-4.643	-4.651	-4.482	-4.206	-3.914	-4.924	-4.757	-4.377	-3.548	-10.13	-4.065	-5.483	-4.279	-4.414	-9.413	-4.692	-3.902	-3.261	-4.003	-4.54	-3.477	-4.038	-4.631	-5.244	-2.248	-3.456	-3.8	-3.888	-8.534	-3.352	-5.561	-3.464	-4.1	-3.646	-4.123	-2.013	-4.18	-9.821	-4.281	-4.405	-4.606	-3.722	-4.468	-3.235	-2.748
iORL000152	Campoletis chlorideae	Hymenoptera	-4.494	-6.807	-6.856	-6.28	-5.429	-5.968	-5.906	-6.383	-6.288	-4.527	-12.43	-5.33	-7.743	-5.301	-6.149	-12.47	-5.922	-5.857	-4.321	-6.147	-6.818	-4.742	-6.209	-6.933	-9.284	-2.56	-4.448	-4.959	-5.249	-10.13	-4.645	-8.837	-4.639	-5.268	-4.887	-5.19	-2.675	-6.748	-12.2	-5.762	-6.892	-6.637	-5.174	-6.453	-4.793	-4.011
iORL000153	Drosophila melanogaster	Diptera	-3.847	-2.479	-3.137	-3.414	-5.206	-3.454	-2.435	-2.934	-3.347	-4.077		-5.02	-3.279	-6.041	-2.073	-3.865		-2.758	-4.046	-3.327	-1.966	-4.794	-3.328			-2.549	-3.784	-4.244	-4.399	-3.351	-4.15		-4.054	-4.875	-4.361	-4.231	-2.549			-4.293		-2.463	-4.881	-4.062	-1.207	-3.792
iORL000154	Cephus cinctus	Hymenoptera	-2.635	-3.177	-3.506	-3.144	-3.121	-2.625	-3.053	-3.084	-3.101	-2.589	-11.14	-2.995	-3.464	-2.877	-3.282	-8.299	-3.305	-2.82	-2.497	-3.059	-3.146	-2.526	-3.074	-3.46	-3.875	-1.651	-2.546	-2.573	-2.725	-7.758	-2.629	-3.542	-2.496	-2.738	-2.477	-2.504	-1.551	-3.438	-9.078	-2.638	-3.293	-3.309	-2.925	-3.17	-2.379	-2.394
iORL000155	Drosophila melanogaster	Diptera	-4.512	-5.468	-5.889	-6.314	-5.24	-5.678	-5.837	-6.274	-6.28	-4.612	-8.395	-5.274	-7.419	-5.146	-5.631	-10.63	-5.347	-5.663	-4.513	-5.937	-5.159	-4.657	-5.775	-5.685	-5.493	-2.66	-4.47	-4.813	-5.36	-8.843	-4.67	-5.5	-4.589	-5.369	-5.058	-4.958	-2.773	-5.53	-9.889	-5.4	-5.226	-5.437	-4.991	-5.55	-4.412	-4.043
iORL000156	Eogystia hippophaecolus	Lepidoptera	-4.225	-6.163	-6.308	-5.889	-5.537	-5.505	-5.503	-6.012	-5.468	-4.17	-11.33	-5.198	-6.253	-5.447	-5.862	-10.77	-4.662	-4.895	-4.322	-5.89	-6.037	-4.285	-5.318	-6.19	-6.115	-2.539	-4.255	-4.78	-5.032	-9.465	-4.41	-5.431	-4.277	-5.115	-4.617	-4.823	-2.609	-4.257	-10.49	-5.643	-4.11	-6.094	-4.979	-5.946	-4.179	-3.786
iORL000157	Drosophila melanogaster	Diptera	-3.933	-4.02	-4.938	-4.289	-4.454	-4.085	-4.933	-5.047	-4.832	-3.881	-8.348	-4.283	-4.867	-4.576	-4.769	-9.054	-4.009	-4.203	-3.812	-4.299	-3.595	-4	-4.474	-4.011	-3.914	-2.403	-3.918	-3.939	-3.917	-7.813	-3.842	-3.583	-3.936	-4.206	-3.917	-4.582	-2.459	-3.451	-9.14	-4.573	-3.135	-4.035	-4.087	-4.498	-3.625	-3.248
iORL000158	Athetis dissimilis	Lepidoptera	-4.854	-6.986	-7.609	-6.126	-5.517	-6.27	-6.579	-6.004	-6.584	-4.938	-8.817	-5.749	-5.188	-6.062	-6.306	-9.622	-4.984	-6.008	-4.82	-6.234	-6.779	-5.008	-6.385	-7.2	-6.381	-2.523	-4.87	-5.264	-5.561	-10.3	-4.82	-5.723	-5.007	-5.903	-5.237	-5.525	-2.928	-7.27	-10.23	-6.184	-7.121	-7.031	-5.36	-6.852	-5.369	-4.499
iORL000159	Streltzoviella insularis	Lepidoptera	-4.617	-6.551	-6.764	-6.845	-5.469	-6.06	-6.06	-6.597	-5.855	-4.789	-8.384	-5.602	-7.506	-5.669	-6.088	-10.74	-5.004	-5.546	-4.449	-6.46	-6.26	-4.697	-5.883	-6.541	-6.502	-2.501	-4.705	-5.054	-5.257	-9.622	-4.471	-7.945	-4.658	-5.576	-4.871	-5.437	-2.697	-6.674	-10.25	-6.004	-6.815	-6.503	-5.08	-6.35	-4.937	-4.056
iORL000160	Drosophila mojavensis	Diptera	-5.001	-6.619	-6.412	-6.748	-5.844	-6.691	-6.442	-7.122	-6.348	-5.013	-7.085	-5.603	-7.755	-5.863	-6.508	-9.207	-2.049	-5.864	-4.721	-6.732	-6.127	-4.891	-6.263	-7.263	-6.541	-2.621	-4.913	-5.226	-5.549	-9.238	-4.814	-5.624	-4.806	-5.747	-5.179	-5.736	-2.992	-3.216	-8.155	-6.197	-3.556	-6.526	-5.488	-7.508	-5.028	-4.296
iORL000161	Culex theileri	Diptera	-4.052	-4.041	-4.131	-4.216	-4.405	-4.037	-4.113	-4.562	-4.379	-3.653	-9.822	-4.207	-4.928	-4.272	-4.513	-9.228	-4.508	-4.824	-3.831	-4.569	-4.055	-3.716	-4.529	-4.079	-4.692	-2.681	-4.011	-3.631	-4.19	-8.326	-3.798	-5.351	-3.678	-4.093	-3.667	-3.831	-2.955	-3.66	-9.611	-4.366	-3.76	-4.02	-3.834	-4.576	-4.506	-4.052
iORL000162	Drosophila melanogaster	Diptera	-4.35	-7.139	-7.083	-5.913	-5.221	-5.443	-5.916	-5.745	-6.154	-4.437	-11.54	-5.148	-6.868	-5.172	-6.324	-11.44	-8.004	-5.659	-4.494	-5.492	-6.98	-4.638	-6.126	-7.162	-7.481	-2.345	-4.36	-5.008	-5.075	-9.681	-4.563	-7.061	-4.69	-5.179	-4.897	-5.183	-2.87	-6.691	-12.25	-5.153	-6.516	-7.111	-4.966	-6.126	-4.771	-4.081
iORL000163	Drosophila simulans	Diptera	-3.85	-5.554	-5.037	-5.223	-4.753	-4.374	-5.399	-5.175	-5.361	-3.946	-10.52	-4.362	-6.415	-4.684	-5.133	-9.914	-5.495	-4.83	-3.985	-5.102	-5.474	-4.072	-5.012	-5.749	-5.243	-2.326	-3.819	-4.29	-4.33	-8.998	-4.09	-5.389	-4.043	-4.281	-4.068	-4.135	-2.685	-4.36	-10.47	-4.469	-4.295	-5.47	-4.368	-5.256	-4.178	-3.584
iORL000164	Cephus cinctus	Hymenoptera	-3.983	-5.729	-5.384	-5.269	-4.83	-4.689	-5.152	-4.558	-5.475	-4.201	-10.49	-4.677	-6.116	-4.8	-4.956	-10.2	-5.868	-4.843	-3.926	-5.166	-5.737	-4.188	-5.072	-5.451	-6.419	-2.685	-3.979	-4.392	-4.541	-8.975	-4.075	-5.728	-4.177	-4.765	-4.114	-4.213	-2.193	-5.216	-10.98	-4.687	-5.299	-5.674	-4.714	-5.286	-3.762	-3.388
iORL000165	Campoletis chlorideae	Hymenoptera	-4.552	-5.938	-5.752	-5.923	-5.819	-5.99	-5.239	-6.702	-4.996	-4.421	-5.346	-5.637	-6.223	-6.045	-6.255	-9.162	-0.939	-4.647	-4.522	-5.941	-5.647	-4.808	-5.274	-5.215	-3.681	-2.541	-4.582	-4.885	-5.49	-8.307	-4.859	-4.452	-4.799	-5.523	-4.871	-5.518	-3.145	-4.161	-7.721	-5.67	-4.017	-5.744	-5.44	-6.568	-4.201	-4.667
iORL000166	Anoplophora chinensis	Coleoptera	-4.343	-5.953	-6.119	-5.633	-4.781	-5.303	-4.956	-5.471	-4.894	-4.036	-9.383	-4.603	-6.635	-4.853	-5.352	-9.076	-4.566	-4.758	-3.845	-5.293	-5.921	-3.878	-5.139	-6.537	-4.86	-2.308	-4.089	-4.042	-4.479	-9.097	-3.951	-5.242	-3.874	-4.806	-4.119	-4.608	-2.55	-4.019	-9.626	-5.001	-4.013	-5.896	-4.549	-5.841	-4.143	-3.754
iORL000167	Athetis dissimilis	Lepidoptera	-3.956	-6.095	-5.137	-4.033	-4.549	-4.622	-5.557	-4.685	-5.537	-3.922	-8.941	-4.422	-5.833	-4.225	-5.059	-12.62	-2.484	-5.176	-3.991	-4.332	-5.833	-3.955	-5.376	-6.059	-5.147	-2.29	-3.94	-4.276	-4.507	-8.58	-4.066	-6.292	-4.039	-4.248	-4.179	-4.271	-2.869	-4.349	-9.898	-4.04	-4.383	-6.008	-4.597	-5.184	-4.693	-3.971
iORL000168	Drosophila melanogaster	Diptera	-3.787	-4.74	-5.408	-3.909	-4.499	-3.385	-5.503	-4.725	-5.18	-3.791	-10.1	-4.235	-5.25	-4.378	-4.795	-9.709	-4.494	-4.638	-3.699	-3.925	-4.728	-3.761	-4.755	-4.5	-5.328	-2.416	-3.775	-4.102	-3.815	-8.736	-3.74	-4.867	-3.757	-3.905	-3.824	-4.121	-2.075	-4.569	-9.759	-4.658	-4.76	-4.635	-4.052	-4.317	-3.509	-2.901
iORL000169	Protaetia brevitarsis	Coleoptera	-4.508	-6.372	-7.24	-6.696	-5.584	-6.338	-5.746	-6.582	-5.558	-4.773	-10.95	-5.473	-8.282	-5.712	-6.327	-11.24	-6.505	-5.114	-4.562	-6.228	-6.454	-4.646	-5.586	-6.647	-7.559	-2.682	-4.422	-5.168	-5.158	-9.827	-4.689	-8.135	-4.607	-5.595	-5.021	-5.342	-2.665	-6.384	-11.18	-6.201	-6.337	-6.405	-5.265	-6.418	-4.639	-4.124
iORL000170	Bactrocera dorsalis	Diptera	-4.833	-6.658	-6.652	-6.569	-5.709	-6.198	-6.127	-7.458	-5.749	-4.853	-5.859	-5.494	-7.846	-5.662	-6.082	-8.799	-1.394	-5.163	-4.556	-6.459	-6.386	-4.668	-5.776	-6.883	-4.564	-2.725	-4.833	-5.033	-5.535	-9.186	-4.685	-6.416	-4.68	-5.716	-5.064	-5.866	-2.604	-5.956	-6.997	-5.877	-5.808	-6.586	-5.267	-6.823	-4.529	-4.07
iORL000171	Schistocerca gregaria	Orthoptera	-4.421	-5.811	-6.622	-6.296	-5.305	-6.06	-5.475	-6.608	-5.437	-4.544	-8.436	-5.302	-8.326	-5.623	-6.057	-9.489	-4.327	-4.996	-4.515	-6.229	-5.851	-4.644	-5.277	-5.927	-6.422	-2.486	-4.415	-5.128	-5.147	-8.526	-4.613	-7.089	-4.657	-5.459	-4.81	-5.319	-3.062	-5.009	-8.67	-5.773	-5.535	-5.72	-4.853	-6.212	-4.287	-4.301
iORL000172	Zeugodacus tau	Diptera	-4.548	-6.684	-7.225	-6.428	-5.893	-6.214	-5.815	-6.091	-6.277	-4.736	-8.628	-5.598	-6.7	-5.872	-6.12	-8.008	-2.401	-5.649	-4.773	-6.35	-6.387	-4.9	-5.852	-6.071	-4.576	-2.579	-4.639	-5.28	-5.386	-8.349	-4.855	-6.117	-4.817	-5.824	-5.024	-5.373	-2.754	-5.017	-7.555	-5.656	-5.352	-6.618	-5.741	-6.427	-4.69	-4.166
iORL000173	Drosophila mojavensis	Diptera	-4.54	-6.816	-7.196	-6.886	-6.216	-5.975	-6.858	-6.417	-6.608	-4.692	-10.84	-5.956	-7.822	-6.116	-6.037	-11.53	-4.941	-5.984	-4.639	-6.313	-6.795	-4.861	-6.131	-6.922	-7.316	-2.736	-4.467	-5.27	-5.455	-10.39	-4.938	-8.299	-4.935	-5.443	-5.034	-5.381	-2.825	-6.688	-10.46	-5.828	-6.602	-6.681	-5.375	-6.235	-4.741	-4.163
iORL000174	Drosophila simulans	Diptera	-3.833	-5.22	-4.922	-4.455	-4.419	-4.405	-4.909	-4.868	-5.117	-3.696	-10.37	-4.095	-5.837	-4.235	-4.682	-10.03	-6.063	-4.607	-3.758	-4.08	-5.149	-3.984	-4.78	-5.447	-5.381	-1.992	-3.616	-3.759	-4.091	-8.702	-3.825	-5.047	-3.939	-4.223	-3.837	-3.941	-2.571	-4.853	-10.44	-4.382	-4.981	-5.177	-4.179	-5.145	-3.953	-3.484
iORL000175	Drosophila mojavensis	Diptera	-4.738	-6.493	-6.159	-6.023	-5.387	-5.643	-5.863	-5.983	-5.899	-4.632	-10.92	-4.877	-7.38	-5.142	-6.014	-10.61	-6.49	-5.431	-4.635	-5.586	-6.626	-4.763	-5.883	-6.297	-6.814	-2.534	-4.798	-5.142	-5.03	-9.887	-4.705	-6.989	-4.891	-5.107	-4.846	-5	-2.812	-6.132	-11.23	-5.532	-6.242	-6.292	-5.353	-5.881	-4.525	-4.393
iORL000176	Campoletis chlorideae	Hymenoptera	-4.448								-0.112	-2.615									-3.543			-4.04	-0.078			-2.962	-2.826	-3.573	-1.179		-3.375		-3		-3.978		-2.323						-0.883			-3.632
iORL000177	Athetis dissimilis	Lepidoptera	-4.578	-6.958	-6.927	-6.135	-5.596	-5.61	-6.181	-6.564	-6.157	-4.603	-12.43	-5.099	-7.885	-5.43	-6.089	-11.81	-8.358	-5.809	-4.583	-5.751	-6.756	-4.651	-5.881	-6.887	-7.879	-2.592	-4.444	-4.937	-5.115	-10.24	-4.646	-8.237	-4.697	-5.438	-4.951	-5.478	-2.825	-6.635	-12.55	-5.597	-6.631	-6.931	-5.39	-6.15	-4.662	-4.08
iORL000178	Bradysia odoriphaga	Diptera	-3.359	-3.871	-4.384	-4.185	-4.016	-3.857	-4.288	-4.76	-4.332	-3.325	-9.492	-3.838	-4.965	-4.068	-3.979	-8.588	-4.219	-3.784	-3.362	-3.856	-4.033	-3.279	-3.825	-4.165	-4.246	-2.188	-3.338	-3.746	-3.622	-8.09	-3.257	-3.986	-3.301	-3.699	-3.406	-3.948	-2.289	-3.636	-9.351	-4.175	-3.725	-3.917	-3.812	-4.205	-3.102	-3.045
iORL000179	Culex theileri	Diptera	-4.098	-5.103	-5.073	-4.524	-4.169	-3.916	-5.272	-4.357	-5.082	-4.151	-9.91	-3.953	-4.822	-4.545	-4.556	-9.357	-4.672	-4.715	-3.852	-3.958	-5.244	-4.044	-4.735	-5.283	-5.592	-2.222	-4.014	-4.186	-3.961	-8.619	-4.067	-5.067	-4.013	-4.035	-4.134	-3.83	-2.551	-4.345	-10.27	-4.483	-4.411	-5.125	-4.31	-5.06	-3.86	-3.679
iORL000180	Drosophila simulans	Diptera	-2.52	-3.547	-3.565	-2.936	-3.007	-2.841	-3.102	-2.984	-2.913	-2.5	-8.877	-2.95	-3.988	-2.921	-3.395	-8.768	-3.405	-2.831	-2.674	-2.972	-3.657	-2.615	-3.058	-3.732	-3.637	-1.51	-2.655	-2.89	-2.621	-7.572	-2.62	-3.997	-2.647	-2.855	-2.581	-2.787	-1.609	-3.622	-9.151	-2.778	-3.502	-3.504	-3.144	-3.592	-2.353	-2.479
iORL000181	Campoletis chlorideae	Hymenoptera	-3.155	-3.816	-3.93	-3.896	-3.402	-3.362	-4.214	-4.062	-3.998	-3.151	-9.45	-3.44	-4.358	-3.459	-3.944	-9.717	-3.049	-3.455	-2.922	-3.547	-3.722	-3.08	-3.59	-3.661	-3.567	-2.025	-3.168	-3.212	-3.185	-7.615	-2.956	-3.947	-3.054	-3.458	-3.067	-3.525	-1.815	-3.499	-9.65	-3.428	-3.493	-3.791	-3.265	-3.683	-2.861	-2.639
iORL000182	Schistocerca gregaria	Orthoptera	-4.231	-5.461	-5.701	-4.761	-4.766	-4.489	-4.833	-4.726	-5.042	-4.074	-10.96	-4.687	-6.071	-4.76	-5.554	-9.98	-5.53	-4.516	-3.999	-4.522	-5.383	-4.066	-4.788	-5.694	-5.848	-2.327	-4.248	-4.266	-4.135	-9.139	-3.963	-6.763	-4.002	-4.274	-4.183	-4.489	-2.359	-5.608	-10.42	-4.719	-5.553	-5.482	-4.357	-5.317	-4.076	-3.548
iORL000183	Yemma signatus	Hemiptera	-3.909	-5.433	-5.75	-5.408	-4.714	-5.171	-5.189	-5.362	-4.933	-3.819	-8.377	-4.551	-5.834	-4.657	-5.37	-8.27	-1.85	-4.69	-3.908	-5.383	-5.29	-3.858	-5.245	-5.148	-4.163	-2.481	-3.916	-4.241	-4.44	-8.361	-3.947	-6.61	-3.846	-4.668	-4.11	-4.608	-2.259	-5.105	-6.912	-5.098	-4.984	-5.381	-4.6	-5.554	-3.841	-3.438
iORL000184	Eogystia hippophaecolus	Lepidoptera	-3.743	-5.635	-5.111	-4.771	-4.257	-4.372	-5.163	-4.564	-4.731	-3.913	-10.83	-4.105	-6.125	-4.127	-4.855	-10.05	-5.955	-4.602	-3.728	-4.372	-5.755	-3.829	-4.74	-5.723	-5.639	-2.218	-3.677	-3.874	-3.889	-9.062	-3.782	-6.373	-3.813	-4.37	-3.941	-4.114	-2.634	-5.417	-10.54	-4.173	-5.559	-5.595	-4.15	-5.025	-4.11	-3.556
iORL000185	Cyrtorhinus lividipennis	Hemiptera	-4.317	-6.212	-6.458	-5.871	-4.961	-5.161	-5.437	-5.537	-5.476	-4.101	-10.41	-4.761	-7.112	-5.017	-5.593	-10.17	-5.594	-5.083	-3.938	-5.435	-6.293	-4.265	-5.583	-5.976	-6.351	-2.348	-4.262	-4.642	-4.501	-9.359	-4.203	-7.153	-4.301	-4.702	-4.394	-4.782	-2.494	-6.166	-10.86	-4.831	-6.226	-6.291	-4.664	-5.871	-4.38	-3.863
iORL000186	Dioryctria abietella	Lepidoptera	-3.542	-4.674	-4.71	-3.943	-3.983	-3.535	-4.862	-4.025	-4.469	-3.486	-10.53	-3.645	-4.127	-4.019	-4.046	-9.529	-4.8	-4.097	-3.405	-4.238	-4.843	-3.489	-4.363	-4.668	-4.978	-2.408	-3.557	-3.612	-3.6	-8.837	-3.41	-4.581	-3.539	-3.945	-3.451	-3.928	-1.938	-4.408	-10.09	-3.933	-4.564	-4.665	-3.976	-4.209	-3.339	-2.998
iORL000187	Drosophila simulans	Diptera	-3.633	-4.205	-4.316	-4.08	-3.8	-3.517	-4.108	-4.17	-4.063	-3.677	-9.629	-3.695	-4.881	-3.909	-3.996	-9.133	-4.562	-3.753	-3.451	-4.156	-4.07	-3.54	-4.171	-3.99	-4.407	-2.185	-3.644	-3.321	-3.351	-8.566	-3.265	-4.22	-3.35	-3.668	-3.47	-3.61	-2.307	-3.58	-9.436	-3.645	-3.761	-4.153	-3.59	-4.025	-3.161	-3.098
iORL000188	Anoplophora chinensis	Coleoptera	-3.858	-5.72	-5.391	-4.797	-4.476	-4.748	-4.731	-4.494	-4.968	-3.898	-10.76	-4.272	-5.827	-4.235	-5.238	-10.08	-4.583	-4.586	-3.723	-4.595	-5.642	-3.86	-4.811	-5.429	-5.172	-1.969	-3.753	-4.127	-4.255	-8.868	-3.866	-6.306	-3.899	-4.595	-3.946	-4.112	-2.295	-5.416	-11.08	-4.535	-5.441	-5.568	-4.442	-5.194	-3.905	-3.426
iORL000189	Eogystia hippophaecolus	Lepidoptera	-4.535	-6.421	-6.701	-5.906	-5.269	-5.703	-5.65	-6.372	-5.445	-4.538	-11.15	-5.022	-6.934	-5.288	-5.925	-11.96	-8.225	-4.969	-4.227	-5.539	-6.375	-4.341	-5.426	-6.853	-7.292	-2.506	-4.389	-4.551	-4.712	-10	-4.419	-7.526	-4.313	-5.076	-4.45	-5.27	-2.6	-6.439	-12.13	-5.658	-6.451	-6.376	-4.816	-6.214	-4.231	-4.072
iORL000190	Drosophila melanogaster	Diptera	-3.136	-3.076	-3.608	-4.091	-4.144	-2.967	-4.006	-3.31	-3.529	-3.318	-8.848	-3.888	-3.908	-4.137	-3.338	-8.569	-4.063	-3.227	-3.149	-3.29	-3.017	-3.29	-3.842	-3.351	-3.772	-2.518	-3.094	-3.511	-3.59	-7.778	-3.454	-4.235	-3.228	-3.493	-3.457	-3.577	-1.824	-2.887	-8.995	-3.761	-2.82	-3.024	-3.921	-3.217	-2.212	-2.887
iORL000191	Campoletis chlorideae	Hymenoptera	-3.095	-3.803	-4.109	-3.308	-3.623	-3.213	-4.046	-3.768	-3.822	-3.107	-9.982	-3.564	-3.902	-3.611	-3.746	-8.729	-3.826	-3.343	-2.981	-3.553	-3.822	-3.073	-3.461	-4.072	-4.66	-2.127	-3.107	-3.313	-3.036	-8.244	-3.063	-4.667	-3.076	-3.257	-3.011	-3.222	-1.619	-3.731	-9.603	-3.619	-3.683	-3.819	-3.306	-3.627	-2.63	-2.518
iORL000192	Drosophila melanogaster	Diptera	-3.877	-4.035	-4.915	-4.366	-4.636	-4.163	-5.14	-5.502	-4.953	-3.808	-7.376	-4.471	-4.939	-4.592	-4.925	-9.641	-3.906	-4.456	-3.725	-4.33	-3.612	-3.886	-4.529	-4.09	-3.979	-2.39	-3.951	-4.159	-4.181	-7.883	-3.787	-4.799	-3.932	-4.137	-3.991	-4.753	-2.436	-3.479	-8.708	-4.441	-3.176	-4.106	-4.222	-4.647	-3.705	-3.211
iORL000193	Yemma signatus	Hemiptera	-4.792	-6.933	-7.342	-6.263	-5.687	-6.085	-6.494	-6.643	-6.351	-4.743	-10.83	-5.55	-8.247	-5.502	-6.293	-12.43	-6.939	-5.791	-4.545	-6.121	-6.935	-4.626	-6.125	-6.827	-7.451	-2.609	-4.603	-4.939	-5.116	-9.967	-4.611	-8.253	-4.643	-5.337	-4.815	-5.552	-2.746	-6.459	-11.53	-6.266	-6.506	-6.98	-5.244	-6.383	-4.666	-4.019
iORL000194	Scaptomyza nigrita	Diptera	-3.887	-6.442	-5.348	-4.497	-4.816	-4.3	-5.286	-4.57	-5.713	-4.008	-10.92	-4.464	-5.792	-4.626	-4.66	-10.1	-5.697	-5.71	-4.232	-4.133	-6.314	-4.426	-6.015	-6.602	-5.548	-2.18	-3.827	-4.712	-4.504	-9.055	-4.586	-5.54	-4.302	-4.516	-4.588	-3.701	-2.736	-4.658	-10.63	-4.118	-4.664	-6.636	-4.827	-5.836	-4.84	-4.107
iORL000195	Drosophila simulans	Diptera	-4.311	-4.642	-4.792	-4.703	-4.842	-3.491	-5.312	-4.731	-5.431	-4.624	-10.05	-4.431	-5.346	-4.857	-4.423	-9.071	-4.186	-4.695	-4.423	-4.504	-4.486	-4.542	-4.797	-4.618	-4.334	-2.696	-4.364	-4.411	-4.234	-8.287	-4.266	-4.368	-4.536	-4.169	-4.057	-4.39	-2.332	-4.582	-9.105	-4.638	-4.721	-4.425	-4.634	-4.732	-3.575	-3.704
iORL000196	Drosophila simulans	Diptera	-3.623	-4.961	-5.347	-4.426	-4.281	-4.004	-5.201	-4.557	-4.797	-3.615	-10.75	-3.896	-5.11	-4.117	-4.904	-10.38	-5.675	-4.23	-3.606	-4.214	-4.855	-3.605	-4.493	-5.108	-5.528	-2.337	-3.585	-3.683	-3.644	-9.028	-3.639	-6.235	-3.684	-4.023	-3.533	-4.117	-2.019	-4.901	-10.67	-4.153	-4.857	-4.966	-4.234	-4.442	-3.395	-2.949
iORL000197	Drosophila arizonae	Diptera	-4.765	-6.349	-6.144	-6.121	-5.191	-5.53	-5.82	-5.804	-5.858	-4.677	-9.989	-4.973	-7.146	-5.14	-5.585	-10.14	-5.101	-5.48	-4.414	-5.721	-6.41	-4.699	-5.879	-6.242	-5.782	-2.544	-4.831	-5.027	-5.009	-9.704	-4.663	-6.788	-4.592	-5.26	-4.825	-5.043	-2.752	-5.341	-10.61	-5.543	-5.281	-6.133	-5.254	-5.92	-4.574	-4.31
iORL000198	Bactrocera correcta	Diptera	-5.164	-3.232	-2.545		-5.066	-0.897	-4.194	-1.602	-4.801	-4.649		-4.06		-4.829	-4.15	-4.938		-4.838	-4.652	-0.909	-2.92	-4.855	-5.267	-2.479		-2.883	-5.163	-5.351	-4.372	-5.854	-4.215		-4.493	-4.021	-4.33	-4.277	-2.527	-2.575	-0.972	-2.779	-2.959	-3.169	-4.175	-4.402	-3.982	-3.96
iORL000199	Lobesia botrana	Lepidoptera	-4.351	-6.483	-6.386	-6.008	-5.337	-5.495	-5.888	-6.037	-5.682	-4.236	-10.47	-5.089	-7.169	-5.417	-5.962	-10.51	-8.094	-5.176	-4.192	-5.577	-6.239	-4.398	-5.689	-6	-6.847	-2.557	-4.278	-4.807	-4.852	-9.448	-4.429	-7.591	-4.398	-5.168	-4.584	-4.891	-2.572	-5.769	-11.45	-5.295	-5.997	-6.546	-4.956	-5.98	-4.233	-3.835
iORL000200	Culex theileri	Diptera	-4.031	-5.076	-5.165	-4.563	-4.333	-4.16	-5.334	-4.818	-5.061	-3.93	-10.01	-4.208	-6.155	-4.255	-4.508	-9.649	-4.883	-4.768	-3.911	-4.365	-5.239	-4.063	-4.812	-5.387	-5.509	-2.242	-3.96	-4.091	-4.147	-8.826	-4.144	-5.754	-4.056	-3.867	-3.959	-4.021	-2.538	-4.301	-10.55	-4.456	-4.381	-5.139	-4.324	-5.183	-3.969	-3.653
iORL000201	Anopheles gambiae	Diptera	-4.024	-5.909	-5.999	-5.239	-4.804	-4.67	-5.564	-5.612	-5.116	-4.112	-11.3	-4.729	-6.373	-4.717	-5.439	-10.35	-6.733	-4.924	-3.923	-4.894	-5.766	-4.081	-5.15	-5.964	-6.315	-2.303	-4.082	-4.562	-4.283	-9.078	-4.166	-6.745	-4.071	-4.531	-4.249	-4.625	-2.794	-5.198	-11.26	-4.988	-5.132	-5.91	-4.437	-5.483	-4.445	-3.764
iORL000202	Drosophila mojavensis	Diptera	-4.494	-6.732	-7.456	-6.615	-5.997	-5.851	-6.776	-6.532	-6.488	-4.381	-10.93	-5.764	-7.676	-6.002	-6.062	-11.28	-5.685	-5.915	-4.558	-5.762	-6.806	-4.806	-6.159	-6.91	-7.209	-2.852	-4.279	-5.102	-5.139	-10	-4.836	-8.631	-4.824	-5.565	-4.828	-5.262	-2.76	-6.568	-11.66	-5.951	-6.632	-6.594	-5.258	-6.164	-4.852	-4.191
iORL000203	Anoplophora chinensis	Coleoptera	-4.282	-4.011	-4.777	-5.521	-4.899	-5.359	-4.402	-5.675	-4.168	-4.166	-6.085	-4.747	-5.248	-4.951	-4.545	-7.902	-3.814	-3.814	-4.202	-5.487	-3.638	-4.377	-4.432	-3.672	-4.479	-2.665	-4.202	-4.585	-4.723	-7.949	-4.377	-3.488	-4.371	-4.984	-4.542	-4.585	-2.805	-3.047	-8.437	-4.983	-3.179	-3.776	-5.026	-5.185	-2.784	-3.969
iORL000204	Drosophila arizonae	Diptera	-4.747	-6.493	-6.084	-5.769	-5.245	-5.278	-6.05	-5.723	-5.921	-4.64	-11.47	-4.971	-6.972	-5.197	-5.758	-10.93	-5.944	-5.399	-4.356	-5.563	-6.571	-4.604	-5.926	-6.204	-7.235	-2.533	-4.708	-5.015	-4.944	-9.697	-4.572	-7.174	-4.672	-5.179	-4.901	-4.793	-2.77	-5.863	-10.64	-5.333	-5.833	-6.304	-5.197	-6.134	-4.628	-4.272
iORL000205	Drosophila simulans	Diptera	-3.193	-4.236	-4.216	-3.744	-3.663	-3.542	-3.712	-3.532	-3.813	-3.178	-10.02	-3.511	-4.058	-3.397	-3.549	-9.281	-5.04	-3.422	-3.07	-3.781	-4.137	-3.162	-3.753	-4.251	-4.946	-2.014	-2.921	-3.262	-3.311	-8.175	-3.204	-4.539	-3.092	-3.622	-3.112	-3.122	-2.113	-3.979	-9.949	-3.436	-3.932	-4.183	-3.531	-4.021	-2.881	-2.997
iORL000206	Locusta migratoria	Orthoptera	-4.435	-5.467	-5.85	-5.545	-5.414	-4.839	-5.412	-5.08	-5.369	-4.703	-11.72	-5.122	-6.46	-4.793	-5.417	-10.94	-7.78	-4.781	-4.517	-4.984	-5.491	-4.571	-5.109	-6.005	-6.779	-2.859	-4.537	-4.764	-4.594	-9.58	-4.764	-7.325	-4.646	-4.946	-4.548	-4.489	-2.9	-6.18	-11.89	-4.731	-6.011	-5.414	-5.46	-5.369	-4.056	-4.254
iORL000207	Cephus cinctus	Hymenoptera	-4.519	-6.702	-6.453	-6.471	-5.349	-6.255	-5.606	-6.427	-5.605	-4.434	-9.559	-5.197	-7.8	-5.203	-6.294	-10.48	-3.621	-5.346	-4.491	-6.149	-6.509	-4.591	-5.763	-6.857	-7.172	-2.518	-4.495	-5.034	-5.169	-9.378	-4.571	-7.811	-4.705	-5.379	-4.902	-5.188	-2.697	-5.926	-10.96	-5.912	-6.033	-6.501	-5.131	-6.354	-4.456	-4.049
iORL000208	Drosophila mojavensis	Diptera	-4.314	-6.812	-6.601	-6.052	-5.842	-5.536	-6.592	-6.487	-6.325	-4.441	-11.13	-5.465	-7.646	-5.747	-6.158	-11.39	-7.28	-5.584	-4.287	-5.639	-6.769	-4.383	-5.85	-6.519	-7.18	-2.744	-4.454	-4.847	-4.967	-9.682	-4.58	-8.121	-4.399	-5.07	-4.691	-5.568	-2.779	-6.415	-11.96	-5.883	-6.391	-6.622	-4.966	-6.211	-4.567	-3.81
iORL000209	Drosophila mojavensis	Diptera	-4.782	-6.618	-6.306	-6.247	-5.411	-5.776	-5.978	-5.728	-5.985	-4.771	-10.44	-4.835	-7.212	-5.093	-5.648	-11.01	-5.05	-5.515	-4.533	-5.458	-6.659	-4.871	-5.906	-6.275	-6.915	-2.551	-4.807	-5.324	-5.252	-9.78	-4.697	-7.403	-4.849	-5.228	-4.847	-5.03	-2.832	-5.651	-11.28	-5.454	-5.566	-6.342	-5.352	-5.796	-4.6	-4.347
iORL000210	Drosophila simulans	Diptera	-4.919	-6.831	-7.13	-6.065	-6.304	-7.153	-6.328	-6.88	-6.076	-5.011	-4.669	-5.879	-6.565	-5.945	-6.284	-6.812		-5.663	-4.852	-7.034	-6.137	-5.074	-6.336	-7.068	-4.389	-2.747	-4.899	-5.384	-5.743	-9.065	-5.002	-4.296	-5.289	-6.26	-5.642	-6.513	-3.21	-4.914	-7.079	-6.664	-4.698	-6.806	-5.5	-7.67	-4.64	-4.64
iORL000211	Cydia fagiglandana	Lepidoptera	-3.78	-4.634	-4.708	-4.41	-4.303	-3.856	-4.63	-4.639	-4.428	-3.799	-10.28	-4.321	-5.18	-4.051	-4.459	-9.391	-5.445	-3.855	-3.662	-4.347	-4.57	-3.749	-4.513	-4.807	-5.367	-2.385	-3.829	-3.505	-3.498	-8.95	-3.451	-5.406	-3.692	-3.709	-3.583	-3.93	-2.229	-4.178	-10.21	-4.431	-4.169	-4.607	-4.052	-4.372	-3.432	-3.269
iORL000212	Drosophila simulans	Diptera	-3.134	-1.845	-1.999	-0.213	-2.656	-2.2	-1.122	-0.204	-1.981	-3.175	-1.64	-2.588		-3.035	-0.33	-1.965		-2.209	-3.492	-1.156	-0.916	-3.27	-2.152	-1.757		-1.591	-3.043	-3.544	-3.936	-4.527	-3.663		-3.317	-3.055	-3.61	-2.555	-2.599		-2.216	-2.371		-1.911	-3.407	-2.609	-2.171	-3.681
iORL000213	Culex quinquefasciatus	Diptera	-4.281	-7.175	-6.976	-6.192	-5.493	-5.652	-6.201	-6.344	-6.137	-4.585	-13.08	-5.443	-8.454	-5.503	-6.066	-12.14	-7.543	-5.595	-4.464	-6.062	-7.111	-4.732	-5.971	-6.985	-8.027	-2.47	-4.324	-5.085	-5.112	-10.05	-4.613	-8.666	-4.726	-5.331	-4.677	-5.232	-2.686	-6.843	-12.65	-5.603	-6.913	-7.269	-5.179	-6.569	-4.687	-4.065
iORL000214	Drosophila melanogaster	Diptera	-3.129	-4.672	-4.476	-4.224	-3.812	-4.062	-4.058	-4.385	-3.916	-3.134	-9.848	-3.78	-4.716	-3.7	-4.357	-9.288	-4.606	-3.838	-3.165	-3.857	-4.471	-3.242	-4.078	-4.643	-4.823	-1.913	-3.224	-3.406	-3.461	-8.42	-3.219	-5.049	-3.243	-3.631	-3.342	-3.69	-2.096	-4.241	-9.999	-3.776	-4.121	-4.542	-3.808	-4.266	-3.19	-3.11
iORL000215	Cephus cinctus	Hymenoptera	-4.278	-5.925	-6.338	-6.253	-5.213	-5.897	-5.782	-6.208	-5.302	-4.314	-9.799	-5.012	-7.613	-5.191	-6.101	-9.729	-4.471	-4.834	-4.183	-5.537	-6.172	-4.377	-5.109	-6.212	-6.304	-2.324	-4.312	-4.625	-4.877	-9.048	-4.417	-7.651	-4.363	-5.227	-4.525	-5.127	-2.586	-5.804	-10.59	-5.51	-6.013	-5.913	-5.076	-6.119	-4.105	-3.936
iORL000216	Streltzoviella insularis	Lepidoptera	-3.633	-4.899	-4.919	-4.861	-4.536	-4.252	-5.028	-4.79	-4.752	-3.515	-10.66	-4.265	-5.494	-4.598	-4.697	-9.817	-6.087	-4.204	-3.494	-4.602	-4.757	-3.533	-4.602	-5.089	-5.634	-2.45	-3.561	-3.778	-4.084	-9.079	-3.658	-6.023	-3.581	-4.038	-3.906	-4.185	-2.059	-4.756	-10.73	-4.812	-4.803	-4.953	-4.097	-4.755	-3.312	-3.028
iORL000217	Drosophila simulans	Diptera	-3.425	-5.61	-5.204	-4.456	-4.227	-4.682	-4.892	-4.383	-4.729	-3.597	-10.33	-3.982	-5.113	-4.185	-4.685	-9.954	-6.306	-4.483	-3.555	-4.458	-5.376	-3.709	-4.706	-5.511	-5.942	-2.122	-3.66	-3.746	-3.867	-8.821	-3.672	-5.707	-3.704	-4.066	-3.823	-3.869	-2.455	-5.001	-10.63	-4.394	-5.214	-5.699	-4.114	-4.738	-3.833	-3.258
iORL000218	Drosophila miranda	Diptera	-4.099	-1.273	-2.572	-0.987	-2.906	-2.37	-2.61	-1.402	-3.857	-4.042		-4.156		-3.197	-1.873	-1.117		-3.771	-3.798	-1.889	-0.061	-3.827	-3.728			-2.68	-4.049	-3.924	-3.996	-4.228	-3.422		-4.204	-3.782	-3.924	-4.165	-2.701			-3.259	-0.337	-1.051	-3.801	-2.436	-2.96	-3.783
iORL000219	Drosophila melanogaster	Diptera	-5.333	-8.258	-8.091	-7.311	-6.188	-7.299	-7.011	-7.378	-7.08	-5.208	-10.21	-5.886	-9.184	-5.912	-7.18	-11.91	-7.755	-6.567	-4.895	-7.136	-8.225	-5.192	-6.954	-8.86	-10.71	-2.607	-5.189	-5.512	-5.698	-10.77	-5.211	-8.588	-5.229	-6.119	-5.359	-5.87	-3.161	-7.166	-11.38	-6.549	-7.588	-8.233	-5.975	-7.387	-5.64	-4.675
iORL000220	Drosophila melanogaster	Diptera	-4.575	-5.492	-4.807	-4.944	-5.31	-5.608	-5.667	-5.239	-5.932	-4.709	-2.663	-5.237	-5.557	-5.431	-4.929	-6.539	-0.73	-5.496	-4.554	-5.367	-5.499	-4.617	-5.685	-4.393	-1.859	-2.616	-4.473	-4.888	-4.909	-7.84	-4.557	-2.591	-4.572	-5.293	-4.836	-5.196	-2.821	-2.301	-5.971	-5.631	-2.937	-5.736	-5.059	-6.101	-4.492	-4.18
iORL000221	Drosophila simulans	Diptera	-4.517	-4.854	-4.687	-5.507	-6.261	-4.895	-5.481	-5.338	-5.609	-4.421	-7.707	-5.561	-5.611	-5.932	-5.921	-4.147		-4.914	-4.373	-5.4	-4.839	-4.559	-5.215	-4.585	-2.498	-2.816	-4.309	-4.931	-5.214	-7.061	-4.529	-2.438	-4.554	-5.586	-4.881	-5.367	-2.683	-3.054	-3.703	-5.019	-2.667	-4.867	-4.847	-6.101	-4.089	-4.063
iORL000222	Drosophila mojavensis	Diptera	-4.845	-6.407	-6.269	-6.11	-5.281	-5.725	-5.846	-5.955	-5.956	-4.825	-9.888	-4.935	-7.458	-5.236	-5.566	-10.9	-4.938	-5.462	-4.578	-5.828	-6.479	-4.903	-5.894	-6.338	-6.466	-2.573	-4.96	-5.363	-5.013	-9.926	-4.761	-6.772	-4.779	-5.338	-4.993	-4.919	-2.848	-5.648	-10.84	-5.448	-5.457	-6.177	-5.311	-5.684	-4.59	-4.416
iORL000223	Campoletis chlorideae	Hymenoptera	-3.768	-4.794	-4.912	-4.879	-4.28	-4.081	-4.678	-4.58	-4.61	-3.624	-10.08	-4.27	-4.744	-4.377	-4.777	-9.888	-5.034	-4.288	-3.627	-4.723	-4.623	-3.834	-4.326	-4.758	-5.094	-2.306	-3.753	-3.982	-3.997	-8.686	-3.855	-4.84	-3.95	-4.118	-3.82	-4.106	-2.353	-4.387	-10.16	-4.104	-4.43	-4.719	-4.181	-4.741	-3.415	-3.645
iORL000224	Locusta migratoria	Orthoptera	-4.683	-5.435	-5.674	-5.324	-5.431	-4.854	-5.957	-5.705	-5.558	-4.718	-10.04	-5.378	-6.541	-5.898	-5.304	-9.408	-4.797	-5.257	-4.719	-5.077	-5.258	-4.886	-5.725	-6.214	-5.585	-2.878	-4.668	-5.184	-5.192	-8.928	-4.753	-6.385	-4.91	-5.707	-5.09	-5.582	-2.605	-4.157	-10.12	-5.323	-4.234	-5.728	-5.153	-5.885	-4.109	-4.348
iORL000225	Drosophila mojavensis	Diptera	-5.081	-6.6	-6.675	-7.184	-6.158	-6.445	-6.336	-7.093	-6.249	-4.941	-9.736	-5.638	-7.871	-6.071	-6.912	-10.44	-6.576	-5.854	-4.903	-6.907	-6.266	-5.049	-6.404	-7.43	-6.853	-2.707	-5.004	-5.261	-5.605	-9.326	-4.901	-6.081	-5.093	-5.782	-5.492	-5.966	-3.118	-5.163	-11.16	-6.479	-5.272	-6.495	-5.565	-7.122	-5.03	-4.52
iORL000226	Drosophila mojavensis	Diptera	-4.85	-6.663	-6.465	-5.944	-5.335	-5.394	-5.905	-5.671	-6.072	-4.719	-10.84	-5.096	-7.189	-5.25	-5.549	-11.19	-5.825	-5.622	-4.669	-5.539	-6.562	-4.885	-5.963	-6.211	-6.705	-2.564	-4.86	-5.272	-5.25	-9.693	-4.719	-6.864	-4.899	-5.203	-5.005	-4.91	-2.855	-5.575	-11.25	-5.585	-5.596	-6.349	-5.314	-6.032	-4.615	-4.399
iORL000227	Scaeva pyrastri	Diptera	-3.826	-5.593	-5.775	-4.592	-4.475	-5.127	-5.033	-4.907	-5.237	-3.851	-11.23	-4.296	-5.903	-4.291	-4.952	-10.36	-6.221	-4.648	-3.674	-4.798	-5.525	-3.816	-4.887	-5.814	-6.167	-2.166	-3.717	-3.9	-4.059	-9.173	-3.695	-6.477	-3.797	-4.296	-3.824	-4.317	-2.403	-5.305	-11.23	-4.385	-5.421	-5.752	-4.129	-5.3	-4.072	-3.38
iORL000228	Culex quinquefasciatus	Diptera	-4.718	-6.733	-6.765	-5.657	-5.386	-6.032	-6.353	-6.659	-6.036	-4.747	-10.4	-5.552	-6.94	-5.637	-6.278	-9.471	-6.479	-5.56	-4.425	-5.826	-6.731	-4.576	-5.79	-7.137	-6.462	-2.52	-4.706	-4.968	-5.123	-9.679	-4.548	-7.744	-4.471	-5.579	-4.767	-5.426	-3.035	-6.252	-10.38	-5.541	-6.363	-6.795	-4.839	-6.696	-4.73	-4.332
iORL000229	Cydia pomonella	Lepidoptera	-4.468	-7.292	-7.042	-6.41	-6.069	-5.97	-6.365	-6.431	-6.004	-4.706	-12.94	-5.689	-7.128	-5.724	-6.26	-11.26	-6.335	-5.552	-4.856	-6.051	-7.181	-4.808	-5.88	-7.071	-7.763	-2.676	-4.531	-5.372	-5.115	-10.24	-4.733	-6.62	-4.765	-5.467	-5.014	-5.37	-3.034	-6.463	-12.54	-6.388	-6.671	-7.151	-5.243	-6.289	-4.847	-4.454
iORL000230	Anopheles gambiae	Diptera	-4.236	-5.714	-6.201	-5.64	-4.835	-5.226	-5.207	-5.082	-5.033	-4.043	-11.02	-4.661	-6.985	-4.946	-5.27	-10.29	-5.832	-4.766	-4.028	-5.223	-5.441	-4.281	-5.091	-6.231	-5.848	-2.535	-4.241	-4.436	-4.448	-9.189	-4.222	-6.095	-4.185	-4.565	-4.396	-4.536	-2.552	-5.057	-11.3	-5.128	-5.135	-5.696	-4.847	-5.845	-4.077	-3.838
iORL000231	Drosophila simulans	Diptera	-3.883	-5.502	-5.717	-5.088	-4.467	-5.002	-5.095	-5.214	-5.003	-3.952	-11.26	-4.173	-5.237	-4.333	-4.742	-10.18	-5.573	-4.328	-3.785	-4.767	-5.37	-3.859	-4.788	-5.388	-5.596	-2.148	-3.824	-4.203	-4.06	-9.133	-3.719	-5.928	-3.809	-4.356	-4.022	-4.234	-2.269	-5.22	-10.49	-4.553	-5.238	-5.467	-4.112	-4.979	-3.849	-3.452
iORL000232	Campoletis chlorideae	Hymenoptera	-4.278	-6.178	-6.044	-5.572	-5.47	-5.209	-5.289	-5.769	-5.162	-4.379	-11.2	-5.194	-6.111	-4.702	-5.694	-10.45	-6.937	-4.7	-4.494	-5.807	-6.167	-4.586	-5.272	-6.304	-6.923	-3.048	-4.28	-4.841	-5.126	-9.134	-4.757	-7.211	-4.708	-5.155	-4.895	-4.589	-2.856	-5.956	-11.39	-4.982	-6.119	-6.14	-5.612	-5.974	-4.042	-4.312
iORL000233	Anoplophora chinensis	Coleoptera	-5.213	-7.14	-6.476	-6.852	-5.968	-6.683	-6.452	-6.776	-6.103	-4.983	-9.15	-5.945	-8.176	-5.934	-6.61	-10.26	-5.163	-5.973	-4.706	-6.512	-6.958	-4.981	-6.173	-7.168	-5.873	-2.633	-5.152	-5.559	-5.782	-9.332	-5.23	-7.069	-5.001	-6.01	-5.256	-6.158	-3.088	-6.141	-9.018	-6.313	-6.163	-6.993	-5.546	-6.657	-4.761	-4.455
iORL000234	Drosophila mojavensis	Diptera	-4.839	-6.507	-6.453	-5.717	-5.266	-5.666	-5.987	-5.828	-6.091	-4.765	-10.35	-5.128	-7.28	-5.233	-5.39	-10.53	-6.284	-5.655	-4.594	-5.774	-6.643	-4.902	-5.919	-6.25	-7	-2.573	-4.776	-5.339	-5.2	-9.794	-4.764	-7.403	-4.878	-4.941	-5.035	-5.095	-2.867	-6.186	-10.12	-5.474	-5.976	-6.192	-5.358	-5.87	-4.654	-4.448
iORL000235	Campoletis chlorideae	Hymenoptera	-2.821	-3.074	-3.303	-2.886	-3.127	-2.55	-3.767	-3.076	-3.497	-2.727	-11.08	-2.761	-3.186	-2.997	-3.383	-8.681	-3.671	-2.801	-2.65	-2.804	-2.982	-2.791	-2.902	-3.266	-3.683	-1.8	-2.751	-2.785	-2.462	-7.808	-2.607	-3.573	-2.763	-3.053	-2.585	-2.788	-1.387	-3.094	-8.681	-2.721	-2.962	-3.129	-2.94	-3.146	-2.328	-2.251
iORL000236	Locusta migratoria	Orthoptera	-4.632	-6.662	-7.151	-6.531	-5.501	-6.125	-6.211	-6.307	-5.944	-4.797	-11.38	-5.368	-7.43	-5.444	-6.06	-12.5	-8.375	-5.413	-4.495	-6.059	-6.605	-4.748	-5.918	-6.687	-7.926	-2.588	-4.538	-4.851	-5.11	-10.12	-4.547	-7.434	-4.731	-5.376	-4.785	-5.371	-2.791	-5.71	-12.59	-5.767	-5.895	-6.727	-5.024	-6.086	-4.571	-4.16
iORL000237	Bombyx mori	Lepidoptera	-4.417	-3.586	-4.996	-4.958	-4.896	-5.032	-3.252	-5.324	-3.877	-4.482	-3.286	-4.549	-4.962	-4.78	-4.657	-7.332	-1.464	-3.876	-4.47	-5.274	-3.735	-4.56	-4.061	-3.825	-2.927	-2.341	-4.261	-4.979	-4.619	-6.04	-4.577	-5.726	-4.557	-4.732	-4.624	-4.592	-3.032	-4.087	-6.165	-4.892	-3.789	-3.645	-4.42	-5.521	-3.278	-4.321
iORL000238	Anoplophora chinensis	Coleoptera	-3.418	-4.39	-4.339	-4.175	-4.128	-4.17	-4.138	-4.175	-4.293	-3.591	-10.04	-3.922	-4.801	-3.954	-4.295	-9.422	-4.571	-3.652	-3.5	-3.845	-4.4	-3.583	-3.904	-4.379	-4.729	-2.159	-3.575	-3.571	-3.578	-8.508	-3.421	-4.569	-3.604	-3.774	-3.5	-3.74	-1.859	-4.191	-9.75	-4.09	-4.145	-4.336	-4.002	-4.359	-2.954	-2.966
iORL000239	Drosophila mojavensis	Diptera	-4.932	-6.435	-6.115	-6.834	-6.152	-6.705	-6.495	-7.202	-6.354	-4.895	-6.175	-5.587	-7.472	-6.044	-6.753	-8.418	-0.96	-5.888	-4.792	-6.764	-6.17	-4.88	-6.506	-7.215	-6.023	-2.618	-4.867	-5.254	-5.56	-9.181	-4.956	-5.19	-4.932	-5.764	-5.291	-5.894	-3.002	-3.414	-7.697	-6.138	-3.395	-6.28	-5.591	-8.067	-5.128	-4.348
iORL000240	Spodoptera exigua	Lepidoptera	-4.273	-6.95	-6.482	-6.091	-5.514	-5.536	-6.28	-6.039	-5.811	-4.32	-10.13	-5.214	-7.611	-5.299	-5.971	-11.38	-7.604	-5.354	-4.344	-5.721	-6.643	-4.455	-5.899	-6.742	-6.986	-2.484	-4.39	-4.79	-4.874	-9.794	-4.676	-7.126	-4.498	-5.214	-4.685	-5.122	-2.721	-5.568	-10.1	-5.623	-5.84	-7.014	-4.899	-6.132	-4.42	-4.04
iORL000241	Drosophila melanogaster	Diptera	-4.352	-5.816	-5.593	-6.17	-4.864	-4.765	-5.584	-5.184	-5.572	-4.208	-12.62	-4.965	-6.532	-5.161	-5.275	-10.75	-3.646	-4.919	-4.063	-4.876	-5.675	-4.167	-5.333	-5.322	-4.934	-3.027	-4.149	-4.553	-4.626	-9.46	-4.293	-7.473	-4.21	-4.791	-4.397	-4.939	-2.622	-4.758	-10.87	-5.02	-5.142	-5.775	-4.72	-5.629	-4.114	-3.78
iORL000242	Drosophila mojavensis	Diptera	-4.696	-6.446	-6.688	-6.38	-5.763	-6.504	-6.361	-7.026	-6.419	-4.918	-9.675	-5.462	-8.076	-5.734	-6.28	-10.49	-5.792	-5.825	-4.621	-6.582	-6.375	-4.672	-6.384	-7.298	-7.736	-2.54	-4.712	-5.014	-5.437	-9.775	-4.819	-7.039	-4.745	-5.806	-5.152	-5.644	-2.904	-5.844	-10.21	-6.084	-5.579	-6.326	-5.266	-6.943	-4.932	-4.132
iORL000243	Drosophila mojavensis	Diptera	-4.906	-6.809	-6.029	-5.834	-5.171	-5.748	-5.821	-5.989	-5.979	-4.767	-11.12	-4.787	-7.131	-5.121	-5.626	-10.58	-6.64	-5.479	-4.493	-5.376	-6.475	-4.846	-5.954	-6.113	-6.615	-2.577	-4.833	-5.125	-5.154	-9.875	-4.75	-7.538	-4.895	-5.216	-5.049	-4.751	-2.875	-6.288	-10.78	-5.431	-6.234	-6.448	-5.319	-5.795	-4.556	-4.434
iORL000244	Drosophila melanogaster	Diptera	-4.084	-5.274	-5.538	-4.758	-4.661	-4.061	-4.987	-5.448	-4.813	-4.036	-9.679	-4.484	-5.887	-4.612	-4.992	-10.19	-4.344	-4.349	-4.128	-4.087	-5.35	-4.172	-4.848	-5.054	-5.738	-2.145	-4.036	-4.268	-4.641	-8.914	-4.281	-6.463	-4.18	-4.366	-4.308	-4.343	-2.458	-5.403	-10.27	-4.506	-5.456	-5.281	-4.6	-5.239	-3.832	-3.827
iORL000245	Drosophila simulans	Diptera	-3.601	-4.903	-5.135	-4.616	-4.367	-4.084	-4.897	-4.874	-4.896	-3.745	-9.865	-4.305	-5.091	-4.544	-4.504	-9.483	-4.788	-4.351	-3.704	-4.397	-4.732	-3.747	-4.589	-5.012	-4.882	-2.295	-3.614	-3.823	-4.032	-8.521	-3.833	-5.478	-3.846	-4.158	-3.853	-4.023	-2.08	-3.984	-10.01	-4.327	-3.963	-4.97	-4.214	-4.575	-3.422	-3.172
iORL000246	Locusta migratoria	Orthoptera	-4.445	-7.223	-7.152	-6.947	-5.739	-6.113	-6.051	-6.324	-5.869	-4.643	-11.08	-5.588	-8.34	-5.9	-6.401	-11.1	-7.157	-5.447	-4.4	-6.199	-7.297	-4.679	-5.97	-7.225	-7.304	-2.766	-4.514	-5.201	-5.252	-10.12	-4.73	-8.709	-4.689	-5.624	-5.013	-5.495	-2.901	-6.356	-12.46	-6.285	-6.347	-7.116	-5.302	-6.869	-4.924	-4.482
iORL000247	Cyrtorhinus lividipennis	Hemiptera	-3.809	-4.143	-4.214	-3.788	-4.363	-3.724	-4.621	-3.939	-4.325	-3.862	-9.298	-4.144	-4.766	-4.257	-3.769	-9.65	-4.576	-3.876	-3.667	-4.274	-3.658	-3.515	-4.136	-3.936	-3.7	-2.351	-3.832	-3.716	-3.927	-8.414	-3.829	-3.934	-3.58	-3.713	-3.924	-4.141	-2.239	-2.379	-9.52	-4.461	-2.354	-4.252	-4.232	-4.093	-3.169	-3.012
iORL000248	Dioryctria abietella	Lepidoptera	-3.974	-4.712	-4.599	-3.856	-3.693	-3.835	-4.328	-4.19	-4.656	-3.721	-10.21	-3.69	-5.505	-3.797	-4.367	-9.774	-5.609	-4.39	-3.688	-3.886	-4.751	-3.531	-4.68	-4.895	-5.053	-2.489	-3.924	-3.621	-3.566	-8.478	-3.717	-5.694	-3.532	-3.777	-3.454	-3.432	-2.653	-4.554	-10.07	-3.606	-4.648	-4.747	-3.856	-4.613	-3.357	-3.735
iORL000249	Streltzoviella insularis	Lepidoptera	-3.614	-1.769	-0.759		-2.466		-2.735		-4.234	-3.497		-3.942		-2.254		-1.583		-4.686	-3.555		-1.588	-3.313	-4.703	-0.012		-1.633	-3.402	-3.368	-3.676	-4.696	-3.812		-4.43	-2.955	-3.363	-2.992	-2.459			-1.171		-1.229	-2.807	-1.666	-4.028	-3.997
iORL000250	Ceratosolen solmsi	Hymenoptera	-3.741	-5.184	-5.344	-5.068	-4.423	-4.886	-4.807	-4.906	-4.631	-3.648	-10.44	-4.205	-6.1	-4.662	-5.212	-10.02	-5.963	-4.237	-3.644	-4.969	-5.368	-3.728	-4.591	-5.843	-6.367	-2.08	-3.632	-4.101	-4.407	-8.804	-3.761	-5.735	-3.79	-4.563	-3.943	-4.082	-2.627	-5.404	-10.52	-4.795	-5.383	-5.073	-4.209	-5.431	-3.787	-3.477
iORL000251	Drosophila melanogaster	Diptera	-4.439	-6.736	-6.404	-6.102	-5.015	-5.204	-5.984	-6.046	-5.699	-4.415	-11.26	-5.137	-6.975	-5.093	-5.682	-11.2	-6.675	-5.151	-4.178	-5.805	-6.672	-4.361	-5.586	-6.187	-7.4	-2.379	-4.451	-4.556	-4.759	-10.27	-4.271	-7.75	-4.391	-5.288	-4.531	-4.875	-2.584	-6.508	-11.3	-5.626	-6.449	-6.688	-4.64	-5.898	-4.583	-3.994
iORL000253	Cnaphalocrocis medinalis	Lepidoptera	-3.079	-4.173	-4.206	-4.347	-3.767	-4.224	-3.839	-4.151	-3.973	-3.105	-10.13	-3.788	-5.228	-3.779	-4.18	-9.001	-4.949	-3.489	-3.206	-4.296	-4.059	-3.336	-3.902	-4.429	-4.466	-1.951	-3.07	-3.493	-3.596	-8.329	-3.307	-5.107	-3.376	-3.739	-3.507	-3.667	-2.119	-4.046	-9.415	-3.857	-3.957	-4.143	-3.731	-4.396	-2.9	-2.905
iORL000254	Drosophila melanogaster	Diptera	-4.395	-5.402	-6.463	-4.555	-5.44	-4.937	-6.115	-5.418	-5.254	-4.491	-8.096	-5.348	-5.177	-5.26	-6.601	-10.6	-1.842	-4.667	-4.315	-5.512	-5.139	-4.432	-5.183	-4.443	-5.245	-2.731	-4.489	-4.438	-4.659	-8.825	-4.232	-6.199	-4.394	-5.131	-4.404	-5.189	-2.378	-2.962	-7.442	-5.464	-3.898	-5.356	-4.754	-6.197	-3.89	-3.558
iORL000255	Bactrocera correcta	Diptera	-5.105	-1.047			-2.916	-0.961	-0.9	-2.849	-4.406	-4.879		-3.531		-3.059	-2.168			-3.532	-4.322		-0.683	-5.435	-3.52			-2.964	-4.541	-5.931	-3.506	-3.638	-4.314		-4.621	-3.39	-3.959	-2.994	-3.097			-1.84		-0.932	-3.593	-2.291	-2.018	-4.579
iORL000256	Locusta migratoria	Orthoptera	-3.814	-3.982	-5.014	-3.541	-4.37	-3.502	-4.189	-4.482	-4.026	-3.83	-8.956	-4.17	-3.468	-4.103	-3.642	-8.296	-3.889	-3.47	-3.874	-3.598	-3.998	-3.965	-3.876	-3.766	-4.369	-2.228	-3.766	-3.915	-3.943	-7.711	-3.809	-4.165	-4.036	-3.638	-3.875	-4.037	-2.507	-3.456	-8.889	-4.009	-3.408	-3.987	-3.916	-3.827	-2.724	-3.314
iORL000257	Cephus cinctus	Hymenoptera	-4.584	-6.454	-6.807	-6.368	-5.925	-5.867	-6.13	-6.841	-6.102	-5.055	-11.57	-5.736	-7.119	-6.107	-5.817	-11.16	-7.216	-5.163	-4.93	-5.841	-6.434	-5.075	-5.471	-6.058	-6.926	-2.565	-4.622	-5.31	-5.258	-9.422	-5.029	-7.226	-5.062	-5.316	-5.044	-5.353	-3.09	-5.502	-11.49	-5.881	-5.457	-6.398	-5.399	-6.058	-4.339	-4.36
iORL000258	Scaeva pyrastri	Diptera	-4.011	-6.185	-6.191	-5.782	-5.069	-5.237	-5.668	-5.585	-5.672	-4.229	-11.1	-5.227	-6.428	-5.218	-5.831	-11.47	-6.039	-5.136	-4.118	-5.292	-6.21	-4.283	-5.51	-6.518	-6.863	-2.433	-4.083	-4.532	-4.596	-10.13	-4.422	-7.778	-4.283	-4.826	-4.404	-4.629	-2.501	-6.692	-11.1	-4.947	-6.655	-6.206	-4.589	-5.677	-4.279	-3.636
iORL000259	Bactrocera correcta	Diptera	-3.296	-4.594	-4.162	-3.546	-3.864	-3.021	-4.544	-4.3	-4.393	-3.258	-10.01	-3.584	-4.134	-3.923	-3.9	-9.144	-4.349	-3.997	-3.326	-3.426	-4.544	-3.472	-4.08	-4.225	-4.732	-1.864	-3.353	-3.516	-3.368	-8.693	-3.342	-4.492	-3.43	-3.51	-3.514	-3.308	-2.105	-4.702	-9.969	-3.487	-4.525	-4.528	-3.552	-4.058	-3.215	-2.867
iORL000260	Yemma signatus	Hemiptera	-3.205	-3.539	-3.905	-3.123	-3.534	-3.046	-4.113	-3.317	-4.065	-3.403	-8.958	-3.162	-3.402	-3.328	-3.524	-8.909	-3.705	-3.775	-3.128	-3.072	-3.669	-3.195	-3.641	-3.853	-3.876	-2.17	-3.29	-3.257	-3.136	-8.535	-2.976	-4.087	-3.207	-3.287	-3.094	-3.377	-1.956	-4.039	-8.544	-3.298	-4.042	-3.585	-3.484	-3.343	-3.14	-2.76
iORL000261	Streltzoviella insularis	Lepidoptera	-4.765	-7.227	-6.8	-7.042	-5.945	-6.385	-6.592	-6.671	-6.276	-4.852	-11.54	-5.599	-8.784	-5.95	-6.711	-11.37	-7.404	-5.833	-4.768	-6.642	-7.108	-4.847	-6.192	-7.198	-7.569	-2.794	-4.779	-5.34	-5.302	-10.12	-4.858	-8.103	-4.845	-5.766	-5.227	-5.358	-2.741	-6.639	-11.91	-5.974	-6.69	-7.178	-5.57	-6.86	-4.847	-4.11
iORL000262	Dendroctonus ponderosae	Coleoptera	-4.418	-7.626	-6.335	-5.303	-5.172	-5.335	-5.766	-5.454	-6.298	-4.392	-10.12	-4.681	-6.403	-4.931	-5.236	-10.63	-7.16	-5.836	-4.385	-5.277	-7.326	-4.709	-6.15	-7.112	-7.25	-2.089	-4.396	-4.886	-5.145	-9.693	-4.552	-6.318	-4.638	-5.104	-4.918	-4.837	-2.893	-4.373	-10.59	-5.141	-4.553	-7.597	-5.141	-5.893	-5.215	-4.308
iORL000263	Bactrocera minax	Diptera	-3.291	-4.001	-4.481	-4.006	-3.745	-3.54	-4.333	-4.336	-4.028	-3.237	-9.653	-3.661	-5.126	-3.708	-4.106	-9.123	-4.254	-3.776	-3.147	-3.833	-4.106	-3.186	-3.701	-4.096	-4.52	-1.987	-3.183	-3.385	-3.512	-8.502	-3.273	-3.866	-3.182	-3.419	-3.331	-3.505	-2.036	-3.866	-9.625	-3.769	-3.718	-3.999	-3.436	-4.084	-3.341	-3.068
iORL000264	Conopomorpha sinensis	Lepidoptera	-4.129	-6.161	-6.227	-5.808	-5.069	-5.491	-5.728	-5.906	-5.827	-4.156	-10.06	-4.966	-7.113	-5.095	-5.67	-9.726	-4.987	-5.21	-4.026	-5.63	-6.019	-4.117	-5.638	-5.926	-7.159	-2.428	-4.004	-4.594	-4.959	-9.527	-4.208	-7.108	-4.078	-4.971	-4.402	-4.547	-2.491	-5.682	-10.72	-5.225	-5.847	-6.145	-4.606	-5.658	-4.121	-3.482
iORL000265	Chouioia cunea	Hymenoptera	-2.612	-3.392	-3.486	-2.851	-3.204	-2.876	-3.693	-3.315	-3.414	-2.597	-5.838	-3.126	-3.201	-3.045	-3.179	-8.928	-0.02	-3.034	-2.517	-3.081	-3.468	-2.552	-3.256	-3.107	-2.282	-2.007	-2.643	-2.787	-2.533	-7.359	-2.667	-3.266	-2.532	-2.84	-2.653	-3.209	-1.491	-1.93	-9.13	-3.081	-1.983	-3.319	-2.866	-2.937	-2.421	-2.264
iORL000266	Drosophila mojavensis	Diptera	-5.036	-6.887	-6.688	-6.934	-6.038	-6.502	-6.306	-6.69	-6.152	-4.903	-11.63	-5.599	-8.491	-6.088	-6.209	-10.71	-5.331	-5.803	-4.833	-6.922	-6.477	-4.988	-6.396	-7.394	-6.808	-2.678	-4.884	-5.283	-5.404	-9.966	-5.06	-5.629	-5.084	-5.702	-5.446	-5.897	-3.14	-5.529	-10.35	-5.943	-5.581	-6.772	-5.546	-7.029	-4.923	-4.47
iORL000267	Anoplophora chinensis	Coleoptera	-2.803	-2.915	-3.118	-3.232	-3.258	-3.232	-3.068	-3.299	-2.707	-2.794	-8.033	-3.043	-3.835	-3.154	-2.935	-9.221	-1.54	-2.536	-2.86	-3.292	-2.907	-2.754	-2.836	-2.345	-2.755	-2.076	-2.774	-2.955	-2.827	-7.035	-2.996	-3.501	-2.743	-3.156	-2.79	-3.122	-2.588	-2.627	-7.734	-3.172	-2.451	-2.98	-3.055	-3.238	-1.88	-2.915
iORL000268	Streltzoviella insularis	Lepidoptera	-4.55	-5.678	-5.488	-6.065	-5.895	-6.354	-4.897	-6.466	-5.242	-4.627	-6.924	-5.502	-7.161	-5.646	-6.119	-7.873	-3.725	-4.826	-4.717	-6.037	-5.5	-4.788	-5.331	-5.05	-3.547	-2.374	-4.605	-5.194	-5.31	-7.629	-4.745	-5.237	-4.811	-5.607	-5.034	-5.36	-2.941	-3.487	-7.268	-5.91	-3.99	-5.647	-5.335	-6.79	-4.158	-4.342
iORL000269	Drosophila mojavensis	Diptera	-4.83	-6.578	-6.383	-5.76	-5.275	-5.406	-5.898	-5.601	-6.023	-4.75	-10.75	-4.862	-7.094	-5.258	-5.645	-10.57	-5.745	-5.636	-4.64	-5.359	-6.623	-4.847	-5.982	-6.241	-6.963	-2.578	-4.86	-5.287	-4.949	-9.686	-4.712	-7.379	-4.888	-5.104	-4.906	-5.068	-2.865	-6.1	-10.75	-5.134	-5.975	-6.256	-5.291	-5.832	-4.656	-4.38
iORL000270	Meteorus pulchricornis	Hymenoptera	-1.456						-0.077		-0.62	-1.277								-1.282	-1.326			-1.979	-0.474			-1.2	-1.736	-1.037			-0.925		-1.59		-1.026		-1.087		-2.527	-1.392					-1.204	-1.663
iORL000271	Scaeva pyrastri	Diptera	-4.77	-3.62	-1.325	-1.495	-3.634	-1.943	-4.424	-1.931	-5.256	-4.923		-3.733	-0.688	-3.473	-2.039	-0.59		-4.839	-4.359	-2.457	-3.649	-4.389	-4.954	-1.399		-2.84	-4.65	-4.926	-4.065	-6.103	-4.227		-4.387	-3.815	-4.477	-4.201	-2.757	-2.561		-2.745	-2.75	-3.464	-3.263	-1.525	-4.024	-3.994
iORL000272	Bactrocera correcta	Diptera	-4.228	-6.374	-5.964	-5.823	-5.235	-5.342	-5.818	-5.886	-5.313	-4.17	-10.89	-4.841	-7.264	-5.081	-5.6	-11.31	-5.685	-4.834	-4.207	-5.385	-6.221	-4.411	-5.173	-5.946	-6.344	-2.551	-4.275	-4.494	-4.419	-9.572	-4.19	-7.398	-4.385	-4.665	-4.268	-4.805	-2.64	-5.794	-11.6	-5.384	-5.896	-6.345	-4.566	-6.186	-3.908	-3.724
iORL000273	Drosophila pseudoobscura pseudoobscura	Diptera	-0.327									-0.028				-0.213								-0.376				-1.156	-1.373						-1.993				-2.304									-1.51
iORL000274	Drosophila melanogaster	Diptera	-4.299	-6.081	-6.625	-6.189	-5.703	-5.241	-6.215	-5.795	-5.958	-4.419	-9.225	-5.614	-6.766	-5.478	-5.851	-9.815	-4.769	-5.588	-4.388	-5.514	-6.199	-4.405	-6.056	-6.604	-6.959	-2.459	-4.316	-4.96	-4.979	-9.902	-4.74	-6.793	-4.356	-5.29	-4.879	-5.3	-2.85	-6.481	-10.75	-5.653	-6.485	-6.144	-5.145	-5.93	-4.772	-4.04
iORL000275	Cydia nigricana	Lepidoptera	-4.561	-6.342	-6.181	-6.43	-5.447	-6.108	-5.375	-6.179	-5.524	-4.551	-7.311	-5.294	-7.811	-5.581	-5.98	-8.016	-5.15	-5.243	-4.466	-6.028	-6.139	-4.657	-5.607	-6.218	-5.88	-2.435	-4.55	-4.97	-5.163	-8.586	-4.513	-6.367	-4.54	-5.42	-4.819	-4.927	-2.722	-6.62	-7.646	-5.494	-6.237	-6.176	-5.205	-6.162	-4.629	-4.076
iORL000276	Locusta migratoria	Orthoptera	-5.118	-8.015	-7.264	-6.957	-6.246	-7.066	-7.216	-7.16	-6.811	-5.11	-6.405	-6.116	-8.288	-6.271	-7.164	-10.85	-5.676	-6.437	-4.864	-6.772	-7.912	-5.157	-6.894	-7.75	-6.337	-2.712	-5.018	-5.689	-6.044	-9.961	-5.33	-8.876	-5.243	-6.234	-5.555	-5.901	-3.284	-6.014	-9.885	-6.827	-6.11	-8.066	-6.088	-7.465	-5.29	-4.849
iORL000277	Drosophila melanogaster	Diptera	-4.32	-6.147	-6.535	-6.242	-5.439	-5.777	-5.746	-6.698	-5.409	-4.428	-9.282	-5.229	-5.621	-5.42	-5.808	-9.765	-4.595	-4.849	-4.265	-6.058	-6.095	-4.487	-5.287	-6.318	-5.747	-2.373	-4.214	-5.032	-4.881	-9.16	-4.345	-6.412	-4.494	-5.751	-4.768	-4.935	-2.593	-5.869	-9.903	-6.015	-5.767	-6.057	-4.94	-6.666	-4.227	-3.886
iORL000278	Meteorus pulchricornis	Hymenoptera	-3.66	-4.846	-4.946	-4.016	-4.153	-3.508	-4.897	-3.978	-4.92	-3.794	-9.469	-3.829	-4.988	-4.076	-4.285	-9.12	-4.209	-4.555	-3.649	-3.94	-4.704	-3.709	-4.534	-4.948	-4.95	-2.182	-3.607	-3.788	-3.712	-8.814	-3.72	-5.035	-3.827	-3.893	-3.719	-3.544	-2.373	-3.935	-9.85	-3.913	-4.307	-4.811	-3.963	-4.447	-3.934	-3.5
iORL000279	Drosophila melanogaster	Diptera	-2.951	-0.749	-1.785	-2.124	-3.56	-2.396	-1.099	-1.776	-1.975	-2.971		-3.357	-2	-3.269	-1.903	-0.983		-1.753	-3.314	-2.492		-3.096	-2.069			-2.063	-2.995	-3.3	-2.833	-3.306	-3.115		-3.066	-3.018	-2.905	-3.072	-1.763			-2.803		-0.655	-3.031	-2.377	-1.683	-3.261
iORL000280	Streltzoviella insularis	Lepidoptera	-4.69	-6.685	-7.193	-6.053	-6.059	-5.79	-6.527	-5.873	-6.163	-4.625	-13.68	-5.446	-7.291	-5.505	-5.677	-9.719	-4.207	-5.652	-4.528	-5.988	-6.781	-4.762	-6.169	-6.602	-6.44	-2.601	-4.681	-4.896	-5.174	-10.64	-4.574	-6.918	-4.702	-5.368	-4.774	-5.244	-2.985	-6.708	-10.6	-5.99	-6.56	-6.682	-5.134	-6.616	-4.987	-4.207
iORL000281	Lobesia botrana	Lepidoptera	-4.658	-6.146	-6.234	-5.44	-5.026	-5.464	-5.271	-5.661	-5.205	-4.743	-11.27	-4.838	-6.884	-4.902	-5.365	-11.15	-6.362	-4.903	-4.745	-5.558	-6.345	-4.761	-5.393	-5.723	-6.92	-2.448	-4.627	-4.807	-5.002	-9.115	-4.739	-6.746	-4.662	-5.015	-4.899	-4.631	-2.626	-5.777	-11.05	-4.959	-5.679	-6.029	-5.337	-5.666	-4.205	-4.037
iORL000282	Campoletis chlorideae	Hymenoptera	-2.97	-3.464	-2.921	-3.017	-3.008	-3.125	-3.021	-3.531	-3.483	-2.778	-13.2	-3.322	-3.63	-3	-3.187	-9.184		-3.071	-3.177	-3.028	-3.399	-3.237	-3.473	-2.73	-1.025	-1.725	-2.99	-3.146	-3.329	-8.461	-2.838		-3.273	-2.931	-3.104	-3.007	-1.959	-2.107	-12.92	-3.138	-1.909	-3.355	-3.495	-3.559	-2.844	-2.704
iORL000283	Drosophila melanogaster	Diptera	-2.84								-1.743	-4.009		-0.315		-0.051				-1.39	-2.981			-4.278	-0.673			-2.427	-2.572	-2.015	-0.582	-0.136	-3.056		-4.381		-1.589		-2.739						-1.421		-0.583	-3.628
iORL000284	Meteorus pulchricornis	Hymenoptera	-3.567	-5.236	-5.017	-4.375	-4.23	-3.816	-4.507	-4.577	-4.587	-3.693	-10.22	-4.116	-4.584	-4.078	-4.316	-9.812	-4.937	-4.406	-3.756	-3.858	-5.315	-3.615	-4.553	-5.091	-4.944	-2.772	-3.391	-3.837	-3.826	-8.678	-3.708	-5.288	-3.555	-3.901	-3.845	-3.993	-2.376	-4.654	-10.12	-3.871	-4.636	-5.256	-4.075	-4.759	-3.696	-3.448
iORL000285	Cydia nigricana	Lepidoptera	-4.409	-6.288	-6.341	-6.159	-5.077	-5.604	-5.507	-5.791	-5.056	-4.319	-11.36	-4.979	-7.583	-5.3	-5.592	-11.47	-7.506	-4.962	-4.147	-5.581	-6.135	-4.347	-5.332	-6.321	-7.142	-2.585	-4.378	-4.502	-4.764	-9.464	-4.479	-6.771	-4.424	-4.93	-4.456	-5.047	-2.76	-5.214	-12.41	-5.394	-5.519	-6.244	-4.772	-5.899	-4.053	-4.093
iORL000286	Anoplophora chinensis	Coleoptera	-3.778	-5.741	-5.406	-4.838	-4.474	-5.025	-5.276	-4.939	-4.817	-3.914	-11.07	-4.327	-5.714	-4.463	-5.157	-10.54	-5.863	-4.442	-3.611	-4.646	-5.654	-3.898	-4.636	-5.297	-6.418	-2.179	-3.865	-4.098	-4.154	-9.569	-3.857	-6.942	-3.866	-4.677	-4.111	-4.391	-2.45	-5.715	-11.27	-4.942	-5.697	-5.655	-4.466	-5.37	-3.9	-3.579
iORL000287	Drosophila melanogaster	Diptera	-4.318	-6.264	-6.531	-6.098	-5.431	-5.671	-5.633	-6.358	-5.327	-4.376	-8.85	-5.285	-6.478	-5.2	-5.97	-9.278	-4.143	-4.886	-4.213	-6.27	-6.24	-4.452	-5.437	-5.947	-5.97	-2.4	-4.304	-4.689	-4.896	-9.193	-4.421	-6.455	-4.441	-5.256	-4.532	-5.146	-2.572	-5.922	-9.341	-6.057	-5.973	-6.285	-4.739	-6.041	-4.355	-3.845
iORL000288	Eogystia hippophaecolus	Lepidoptera	-3.689	-5.084	-5.166	-4.316	-4.533	-4.133	-4.842	-4.96	-4.702	-3.675	-10.58	-4.454	-4.91	-4.234	-5.102	-9.979	-5.473	-4.268	-3.57	-4.342	-5.012	-3.598	-4.45	-5.398	-5.6	-2.284	-3.666	-4.074	-3.875	-8.853	-3.87	-5.916	-3.714	-4.066	-3.611	-3.899	-2.363	-4.944	-10.88	-4.751	-4.765	-5.051	-4.149	-5.073	-3.641	-3.178
iORL000289	Drosophila simulans	Diptera	-4.144	-6.009	-6.398	-5.434	-4.956	-5	-5.446	-5.221	-5.158	-4.246	-11.15	-4.66	-5.639	-4.749	-5.11	-11.05	-7.257	-4.703	-3.881	-5.023	-5.802	-4.014	-5.132	-6.141	-6.782	-2.439	-4.106	-4.29	-4.81	-9.827	-4.21	-7.036	-4.016	-4.617	-4.456	-4.461	-2.446	-5.479	-11.44	-4.772	-5.651	-6.008	-4.595	-5.486	-4.039	-3.787
iORL000290	Ostrinia zealis	Lepidoptera	-4.453	-6.749	-7.354	-6.086	-5.337	-5.581	-6.345	-6.417	-6.105	-4.436	-10.66	-5.276	-8.277	-5.489	-6.196	-10.9	-6.206	-5.98	-4.278	-5.961	-6.655	-4.485	-6.07	-6.648	-6.997	-2.782	-4.709	-4.927	-4.877	-9.366	-4.498	-7.8	-4.504	-5.333	-4.741	-5.161	-2.976	-6.558	-11.29	-5.839	-6.517	-6.731	-5.016	-6.266	-4.989	-4.318
iORL000291	Drosophila melanogaster	Diptera	-5.092	-7.152	-7.015	-7.358	-5.779	-6.932	-5.742	-6.71	-5.853	-5.068	-8.226	-5.726	-8.436	-5.822	-6.266	-12.23	-4.986	-5.543	-5.001	-6.947	-6.822	-5.224	-6.09	-6.774	-6.105	-2.64	-5.204	-5.532	-5.792	-9.129	-5.131	-5.315	-5.235	-6.28	-5.364	-5.861	-3.149	-3.648	-9.027	-6.473	-4.137	-7.111	-5.957	-7.368	-4.705	-4.524
iORL000292	Dendrolimus kikuchii	Lepidoptera	-4.324	-6.202	-7.349	-6.251	-5.544	-5.228	-6.415	-5.831	-6.087	-4.437	-12.85	-5.258	-6.548	-5.339	-5.645	-10.33	-5.846	-5.456	-4.394	-5.708	-6.173	-4.548	-5.992	-6.205	-7.133	-2.497	-4.376	-4.904	-5.117	-10.33	-4.556	-6.887	-4.62	-5.204	-4.802	-5.196	-2.469	-5.818	-10.83	-5.326	-5.752	-6.215	-5.285	-6.047	-4.4	-3.805
iORL000293	Yemma signatus	Hemiptera	-3.309	-4.387	-5.026	-4.49	-4.157	-3.536	-4.392	-4.312	-4.05	-3.386	-9.961	-3.963	-4.806	-4.124	-4.36	-9.658	-4.424	-3.745	-3.381	-3.788	-4.327	-3.527	-4.142	-4.383	-4.916	-2.106	-3.234	-3.637	-3.748	-8.533	-3.488	-5.265	-3.402	-3.747	-3.704	-3.967	-1.914	-4.251	-9.99	-4.209	-4.247	-4.38	-3.986	-4.207	-3.028	-3.026
iORL000294	Drosophila melanogaster	Diptera	-4.8	-7.74	-7.005	-5.68	-5.82	-6.595	-6.677	-6.874	-6.068	-4.849	-9.071	-5.461	-7.753	-5.713	-6.536	-10.97	-4.26	-5.785	-4.781	-6.259	-7.641	-4.819	-6.109	-6.872	-5.82	-2.618	-4.821	-5.256	-5.377	-9.926	-4.868	-7.194	-4.86	-5.863	-5.119	-5.777	-2.807	-7.277	-10.34	-6.47	-7.371	-7.798	-5.564	-7.472	-4.982	-4.31
iORL000295	Drosophila melanogaster	Diptera	-3.725	-4.266	-4.935	-4.447	-4.32	-4.402	-4.977	-4.716	-4.617	-3.583	-9.908	-4.199	-5.4	-4.121	-4.05	-10.14	-4.549	-4.35	-3.855	-4.277	-4.567	-3.95	-4.773	-4.297	-4.512	-2.286	-3.602	-3.886	-4.332	-8.225	-4.072	-5.071	-3.889	-4.545	-4.015	-3.693	-2.123	-4.405	-10.85	-4.111	-4.566	-4.654	-4.259	-4.416	-3.509	-3.493
iORL000296	Drosophila simulans	Diptera	-4.372	-5.458	-5.273	-4.944	-4.894	-4.514	-5.564	-5.206	-5.062	-4.241	-9.964	-4.613	-5.858	-4.863	-5.532	-9.619	-4.833	-4.614	-4.148	-4.723	-5.623	-4.19	-5.015	-5.66	-4.917	-2.509	-4.384	-4.652	-4.63	-9.323	-4.16	-5.152	-4.263	-4.45	-4.4	-5.016	-2.829	-5.154	-10.16	-5.271	-5.022	-5.352	-4.61	-5.428	-3.632	-3.908
iORL000297	Peridroma saucia	Lepidoptera	-3.345	-4.754	-5.232	-4.363	-4.329	-3.963	-4.654	-4.565	-4.323	-3.499	-10.97	-4.118	-4.873	-4.22	-4.638	-9.811	-6.036	-4.292	-3.453	-4.013	-4.856	-3.477	-4.238	-5.21	-5.645	-2.204	-3.428	-3.644	-3.678	-8.701	-3.604	-5.37	-3.556	-3.761	-3.559	-3.787	-2.631	-4.55	-10.44	-3.972	-4.673	-4.85	-4.08	-4.582	-3.964	-3.419
iORL000298	Drosophila simulans	Diptera	-4.248	-6.101	-6.684	-5.933	-5.234	-5.581	-6.166	-5.836	-5.787	-4.419	-10.89	-5.072	-6.573	-5.48	-5.787	-10.79	-6.139	-5.259	-4.571	-5.725	-5.938	-4.469	-5.464	-6.13	-5.868	-2.442	-4.247	-4.869	-4.982	-10.11	-4.375	-7.173	-4.566	-5.521	-4.611	-5.044	-2.649	-5.562	-11.78	-5.675	-5.389	-6.05	-5.013	-5.676	-4.353	-4.063
iORL000299	Drosophila simulans	Diptera	-3.644	-4.86	-4.85	-5.292	-4.334	-4.159	-4.364	-4.237	-4.313	-3.819	-10.66	-3.805	-6.041	-3.851	-4.421	-10.07	-5.15	-4.161	-3.624	-4.691	-4.753	-4.085	-4.332	-5.065	-5.447	-2.262	-3.68	-3.901	-4.003	-8.824	-3.921	-5.983	-4.079	-4.194	-3.655	-4.095	-2.443	-4.909	-10.47	-3.903	-4.962	-4.824	-4.572	-4.997	-3.461	-3.888
iORL000300	Cydia nigricana	Lepidoptera	-5.08	-6.339	-6.757	-5.645	-5.486	-5.835	-5.521	-6.239	-5.795	-4.883	-10.29	-5.686	-7.214	-5.711	-6.25	-10.17	-6.188	-5.373	-4.803	-5.702	-6.433	-4.852	-6.119	-5.803	-5.693	-2.563	-5.043	-5.308	-5.397	-9.019	-4.949	-6.394	-4.746	-5.511	-5.197	-5.227	-3.263	-5.746	-10.97	-5.644	-5.824	-6.373	-5.399	-6.318	-4.555	-4.546
iORL000301	Yemma signatus	Hemiptera	-3.341	-4.609	-4.592	-3.451	-3.862	-3.537	-4.028	-4.304	-4.359	-3.508	-10.27	-3.466	-4.759	-3.664	-4.136	-9.11	-4.783	-4.23	-3.413	-4.126	-4.457	-3.463	-4.515	-5.081	-4.694	-1.906	-3.36	-3.515	-3.816	-8.414	-3.398	-4.911	-3.442	-4.175	-3.455	-3.723	-2.018	-4.405	-9.383	-3.625	-4.43	-4.503	-3.852	-4.249	-3.579	-3.112
iORL000302	Campoletis chlorideae	Hymenoptera	-3.395	-4.956	-5.041	-4.14	-4.162	-3.99	-4.511	-4.694	-4.437	-3.549	-10.51	-3.965	-5.376	-4.063	-4.384	-9.732	-5.229	-3.985	-3.413	-3.993	-4.815	-3.462	-4.183	-5.033	-5.046	-1.956	-3.388	-3.562	-3.626	-8.883	-3.389	-4.994	-3.396	-3.814	-3.516	-3.74	-2.033	-4.574	-10.25	-4.248	-4.511	-4.953	-3.807	-4.516	-3.41	-3.14
iORL000303	Drosophila melanogaster	Diptera	-2.644	-3.969	-4.074	-3.656	-3.34	-3.769	-3.324	-3.373	-3.324	-2.585	-9.111	-3.15	-4.863	-3.197	-3.388	-8.929	-4.521	-3.175	-2.542	-3.282	-3.896	-2.659	-3.369	-4.307	-4.33	-1.502	-2.611	-2.806	-3.007	-7.925	-2.732	-4.782	-2.654	-3.035	-2.834	-2.904	-1.591	-3.67	-9.467	-3.153	-3.621	-3.941	-3.04	-3.565	-2.618	-2.469
iORL000304	Dioryctria abietella	Lepidoptera	-3.345	-4.884	-4.44	-3.945	-4.168	-4.23	-4.688	-4.455	-4.324	-3.267	-10.08	-3.844	-4.265	-3.933	-4.115	-9.35	-5.068	-3.812	-3.175	-4.198	-4.665	-3.488	-4.182	-4.618	-5.053	-2.007	-3.387	-3.712	-3.42	-8.888	-3.375	-5.499	-3.386	-3.743	-3.451	-3.52	-1.936	-4.594	-10.05	-3.895	-4.304	-4.964	-3.934	-4.066	-3.148	-2.795
iORL000305	Culex pipiens complex sp. YL-2011	Diptera	-4.403	-5.831	-6.08	-5.419	-4.889	-5.357	-5.249	-5.613	-5.204	-4.57	-10.56	-4.968	-6.011	-5.054	-5.587	-10.32	-5.745	-5.031	-4.175	-5.119	-5.667	-4.039	-5.192	-5.436	-6.149	-2.691	-4.484	-4.705	-4.468	-8.828	-4.204	-6.168	-4.166	-4.952	-4.292	-5.031	-2.563	-4.448	-10.43	-5.014	-4.683	-5.769	-4.621	-5.654	-4.458	-4.02
iORL000306	Drosophila simulans	Diptera	-3.101	-3.822	-4.132	-3.364	-3.468	-2.989	-3.809	-3.377	-3.66	-3.002	-9.574	-3.38	-4.087	-3.355	-3.625	-9.138	-4.327	-3.197	-2.923	-3.625	-3.841	-2.998	-3.411	-3.941	-3.981	-1.757	-3.092	-3.306	-3.079	-8.259	-2.851	-4.178	-3.078	-3.33	-3.067	-3.161	-1.763	-3.632	-9.466	-3.273	-3.696	-3.823	-3.239	-3.726	-2.839	-2.523
iORL000307	Manduca sexta	Lepidoptera	-4.193	-6.335	-6.214	-6.163	-5.523	-5.404	-5.434	-5.958	-5.247	-4.365	-10.52	-5.018	-7.747	-5.369	-5.976	-10.94	-5.56	-5.162	-4.284	-5.777	-6.294	-4.359	-5.275	-6.25	-6.738	-2.504	-4.235	-4.811	-4.82	-9.542	-4.488	-7.554	-4.337	-5.191	-4.596	-4.603	-2.519	-5.767	-11.73	-5.318	-5.751	-6.269	-5.068	-5.92	-4.384	-3.774
iORL000308	Cephus cinctus	Hymenoptera	-4.548	-7.271	-6.955	-6.551	-5.739	-6.351	-6.567	-6.823	-6.408	-4.49	-8.948	-5.346	-9.067	-5.645	-6.285	-11.09	-4.635	-6.033	-4.471	-6.275	-6.929	-4.449	-6.402	-7.172	-7.803	-2.413	-4.443	-5.143	-5.275	-9.605	-4.832	-7.512	-4.504	-5.282	-4.926	-5.45	-2.822	-5.908	-10.33	-6.068	-6.04	-7.303	-5.133	-6.613	-5.038	-4.262
iORL000309	Campoletis chlorideae	Hymenoptera	-3.111				-3.504	-1.112	-0.38	-2.685		-3.121		-3.6		-4.403	-1.675			-0.053	-3.204	-0.457		-3.136	-0.294			-2.114	-3.119	-3.205	-3.774		-3.487		-3.391	-3.536	-3.464	-3.605	-2.395			-2.873			-3.537	-1.965		-3.375
iORL000310	Drosophila simulans	Diptera	-4.643	-5.256	-5.524	-5.279	-4.948	-4.687	-5.253	-5.277	-4.967	-4.457	-9.907	-4.819	-6.465	-5.01	-5.307	-9.598	-4.883	-4.62	-4.456	-5.039	-5.143	-4.398	-4.586	-5.414	-5.034	-2.652	-4.556	-4.797	-4.815	-8.778	-4.501	-5.129	-4.375	-4.667	-4.766	-5.123	-2.917	-4.045	-9.902	-5.432	-4.172	-5.203	-4.974	-5.606	-3.649	-4.136
iORL000311	Ostrinia scapulalis	Lepidoptera	-4.342	-5.906	-6.464	-5.294	-5.194	-5.451	-5.444	-6.319	-5.525	-4.449	-4.481	-5.509	-5.309	-4.887	-5.816	-6.659	-0.378	-5.048	-4.486	-5.582	-5.363	-4.769	-5.416	-4.556	-2.594	-2.497	-4.479	-4.674	-5.161	-7.177	-4.663	-2.309	-4.966	-5.398	-4.881	-5.817	-2.581	-1.908	-4.506	-5.568	-2.002	-5.689	-5.117	-6.295	-4.503	-3.955
iORL000312	Bactrocera dorsalis	Diptera	-3.791	-2.668			-1.92		-3.832	-0.201	-5.281	-4.011		-2.358		-2.419	-1.614			-4.894	-4.555		-2.271	-3.461	-4.554	-0.845		-2.895	-3.594	-3.654	-2.2	-5.708	-4.414		-3.586	-1.325	-3.138	-2.5	-3.032		-0.01	-0.951		-2.419	-2.559	-0.513	-3.802	-4.311
iORL000313	Streltzoviella insularis	Lepidoptera	-4.311	-6.353	-6.102	-5.968	-5.339	-5.5	-5.875	-6.132	-5.844	-4.232	-9.803	-5.315	-7.384	-5.218	-6.026	-9.901	-5.941	-5.208	-4.083	-5.613	-6.19	-4.183	-5.542	-6.618	-5.047	-2.694	-4.32	-4.536	-4.803	-9.509	-4.25	-7.441	-4.258	-4.865	-4.351	-5.097	-2.506	-5.786	-9.812	-5.636	-5.728	-6.332	-4.712	-6.01	-4.152	-3.529
iORL000314	Lobesia botrana	Lepidoptera	-4.325	-5.936	-6.068	-5.823	-4.892	-5.405	-5.659	-5.456	-5.456	-4.311	-10.75	-4.741	-7.153	-4.843	-5.757	-10.2	-6.555	-4.971	-4.337	-5.729	-5.948	-4.461	-5.235	-6.359	-7.048	-2.482	-4.269	-4.455	-4.377	-9.974	-4.105	-7.352	-4.516	-4.929	-4.166	-4.826	-2.498	-5.869	-11	-5.129	-5.886	-5.954	-4.752	-5.574	-4.225	-3.538
iORL000315	Drosophila melanogaster	Diptera	-4.514	-6.963	-7.19	-6.831	-5.784	-6.011	-6.009	-6.041	-5.996	-4.444	-12.57	-5.354	-6.793	-5.738	-6.057	-9.791	-5.67	-5.55	-4.411	-6.403	-6.834	-4.698	-5.88	-6.705	-6.803	-2.504	-4.522	-5.11	-5.341	-9.135	-4.679	-8.084	-4.74	-5.651	-5.042	-5.211	-3	-6.306	-10.93	-5.663	-6.621	-6.96	-5.08	-6.38	-4.837	-4.215
iORL000316	Chouioia cunea	Hymenoptera	-3.21	-4.058	-4.009	-3.982	-4.222	-3.568	-4.298	-3.767	-4.023	-3.173	-9.939	-4.02	-4.145	-4.019	-3.954	-9.389	-4.103	-3.569	-3.379	-3.923	-4.028	-3.397	-4.036	-3.697	-4.556	-2.124	-3.151	-3.592	-3.53	-8.132	-3.432	-3.84	-3.449	-3.69	-3.455	-3.723	-1.941	-4.135	-9.825	-3.943	-4.168	-4.071	-3.55	-3.942	-2.876	-2.715
iORL000317	Drosophila melanogaster	Diptera	-4.461	-6.395	-6.541	-6.431	-5.553	-5.672	-5.987	-6.228	-6.032	-4.523	-11.29	-5.484	-7.647	-5.623	-6.091	-11.65	-6.266	-5.337	-4.493	-5.946	-6.401	-4.653	-5.841	-6.588	-7.228	-2.456	-4.465	-5.061	-5.193	-9.611	-4.784	-8.247	-4.616	-5.329	-5.044	-5.075	-2.688	-6.459	-11.83	-5.541	-6.685	-6.405	-5.33	-6.028	-4.518	-3.971
iORL000318	Dendrolimus kikuchii	Lepidoptera	-4.689	-6.4	-6.812	-6.651	-5.939	-6.24	-5.563	-6.247	-5.687	-4.847	-6.287	-5.806	-7.798	-5.86	-6.197	-8.726	-4.358	-5.3	-4.65	-6.238	-5.908	-4.763	-5.68	-6.455	-5.064	-2.704	-4.697	-5.212	-5.14	-9.246	-4.756	-6.896	-4.79	-5.725	-4.873	-5.578	-2.932	-4.688	-9.39	-5.893	-4.965	-6.294	-5.049	-6.477	-4.507	-4.137
iORL000319	Eogystia hippophaecolus	Lepidoptera	-3.79	-5.041	-5.362	-4.554	-4.164	-4.257	-4.689	-4.726	-5.081	-3.824	-10.66	-4.133	-4.962	-3.983	-4.344	-10.27	-5.187	-4.469	-3.885	-4.138	-4.871	-3.894	-4.547	-4.888	-5.422	-2.239	-3.852	-4.181	-3.925	-9.162	-3.662	-5.507	-3.931	-4.186	-3.953	-3.983	-2.148	-5.371	-10.76	-4.293	-5.3	-4.919	-4.01	-4.521	-3.864	-3.275
iORL000320	Drosophila melanogaster	Diptera	-2.807	-4.157	-4.201	-3.517	-3.411	-3.599	-3.66	-3.82	-3.941	-3.075	-9.424	-3.187	-4.777	-3.402	-3.991	-8.702	-4.559	-3.404	-2.973	-3.652	-4.383	-3.251	-3.584	-4.426	-4.782	-1.61	-2.901	-3.31	-3.096	-8.13	-2.95	-4.092	-3.259	-3.578	-3.08	-2.907	-1.856	-3.762	-9.657	-3.549	-3.916	-4.179	-3.369	-3.684	-2.955	-2.807
iORL000321	Streltzoviella insularis	Lepidoptera	-4.111	-6.352	-6.609	-5.813	-5.184	-5.64	-5.575	-5.979	-5.53	-4.154	-11.13	-4.795	-6.672	-5.213	-5.713	-11.65	-5.936	-4.852	-4.051	-5.825	-6.255	-4.275	-5.355	-6.425	-6.944	-2.482	-4.073	-4.339	-4.494	-9.949	-4.083	-7.712	-4.225	-5.124	-4.237	-4.934	-2.488	-5.94	-11.68	-5.33	-5.974	-6.321	-4.783	-6.002	-4.265	-3.631
iORL000322	Mythimna separata	Lepidoptera	-4.27	-6.743	-6.645	-6.31	-5.575	-5.859	-5.933	-6.091	-5.766	-4.401	-11.36	-5.274	-6.923	-5.264	-5.847	-11.39	-7.41	-5.469	-4.407	-5.912	-6.874	-4.654	-5.799	-6.778	-7.405	-2.492	-4.339	-5.026	-5.218	-9.827	-4.69	-7.86	-4.728	-5.17	-4.787	-5.143	-2.674	-6.26	-12.18	-5.561	-6.216	-6.81	-5.397	-6.11	-4.703	-4.152
iORL000323	Dendrolimus kikuchii	Lepidoptera	-3.9				-3.585	-0.019			-1.311	-3.892		-2.611		-2.78	-1.191			-1.077	-4.254			-4.314	-2.052			-2.653	-3.704	-3.697	-3.412	-0.9	-4.207		-4.525	-3.748	-3.896	-2.683	-2.339			-1.37			-3.74	-2.358		-3.785
iORL000324	Peridroma saucia	Lepidoptera	-4.49	-6.315	-6.028	-6.317	-5.542	-5.677	-6.38	-6.279	-5.688	-4.269	-11.66	-5.185	-7.79	-5.565	-5.966	-9.246	-5.641	-5.36	-4.28	-5.717	-6.139	-4.383	-5.871	-6.317	-5.577	-2.688	-4.591	-4.61	-4.972	-8.808	-4.311	-6.744	-4.454	-5.099	-4.641	-5.129	-2.596	-5.254	-10.41	-5.64	-5.247	-6.443	-4.834	-6.213	-4.451	-3.777
iORL000325	Drosophila simulans	Diptera	-3.163	-3.967	-4.036	-3.436	-3.556	-3.076	-3.912	-3.698	-3.794	-3.153	-9.66	-3.061	-3.812	-3.577	-3.879	-9.097	-4.929	-3.407	-3.033	-3.426	-3.87	-3.142	-3.545	-4.077	-4.661	-1.882	-3.081	-3.118	-3.41	-8.104	-2.958	-4.454	-3.065	-3.651	-3.124	-3.255	-1.952	-4.211	-9.408	-3.637	-4.22	-3.843	-3.314	-3.617	-2.829	-2.802
iORL000326	Drosophila simulans	Diptera	-4.395	-6.006	-5.965	-6.328	-5.383	-5.552	-5.526	-5.841	-6.038	-4.743	-7.279	-5.035	-6.172	-5.97	-5.331	-8.275	-2.988	-5.479	-4.589	-5.563	-5.848	-4.851	-5.652	-5.462	-4.557	-2.483	-4.454	-5.035	-4.848	-8.372	-4.835	-4.573	-4.791	-5.19	-4.811	-5.16	-2.82	-5.653	-8.742	-5.49	-5.656	-5.84	-4.975	-5.711	-4.451	-4.185
iORL000327	Drosophila melanogaster	Diptera	-4.24	-6.984	-6.865	-6.468	-5.245	-5.737	-6.115	-6.073	-5.942	-4.462	-12.51	-5.22	-7.354	-5.433	-5.855	-11.56	-8.082	-5.488	-4.462	-5.711	-6.898	-4.549	-6.25	-6.979	-8.036	-2.495	-4.3	-4.945	-4.983	-10.09	-4.475	-7.775	-4.541	-5.14	-4.687	-5.065	-2.506	-6.455	-12.36	-5.465	-6.449	-6.84	-5.073	-5.827	-4.656	-3.883
iORL000328	Locusta migratoria	Orthoptera	-4.434	-6.433	-6.626	-6.223	-5.211	-5.495	-6.05	-6.138	-5.964	-4.307	-11.03	-4.914	-7.726	-5.139	-6.035	-10.81	-7.998	-5.159	-4.228	-5.387	-6.334	-4.548	-5.453	-6.77	-7.108	-2.69	-4.492	-4.812	-4.822	-9.404	-4.342	-7.523	-4.548	-5.094	-4.607	-4.645	-2.603	-6.186	-11.62	-5.576	-6.206	-6.497	-5.006	-6.043	-4.283	-3.849
iORL000329	Culex quinquefasciatus	Diptera	-5.071	-7.357	-8.17	-7.114	-6.032	-6.584	-6.638	-6.851	-6.745	-5.101	-10.92	-6.065	-8.219	-6.011	-7.203	-12.56	-5.871	-6.4	-4.836	-6.715	-7.157	-5.09	-6.864	-7.369	-7.826	-2.711	-5.121	-5.497	-5.808	-11.03	-5.002	-7.661	-5.095	-6.065	-5.301	-5.903	-2.863	-7.812	-12.54	-6.632	-7.996	-7.414	-5.337	-7.2	-5.376	-4.38
iORL000330	Chouioia cunea	Hymenoptera	-3.02	-3.615	-3.496	-2.817	-3.139	-2.49	-3.887	-3.347	-3.969	-2.89	-9.188	-3.12	-3.062	-3.177	-3.345	-8.524	-3.84	-3.233	-2.738	-2.655	-3.449	-2.908	-3.729	-3.437	-3.796	-2.066	-2.981	-2.925	-2.809	-8.037	-2.862	-3.932	-2.858	-2.812	-2.829	-3.092	-1.673	-3.615	-9.149	-2.973	-3.507	-3.534	-3.058	-3.097	-2.583	-2.377
iORL000331	Lucilia sericata	Diptera	-3.216	-4.578	-4.821	-3.292	-4.123	-4.097	-3.994	-4.409	-4.027	-3.213	-8.482	-3.908	-3.671	-4.005	-4.268	-11.89	-2.309	-3.986	-3.299	-4.042	-4.745	-3.454	-4.049	-4.428	-3.028	-1.632	-3.184	-3.769	-4.074	-7.793	-3.364	-3.896	-3.436	-4.164	-3.5	-3.743	-2.52	-4.551	-7.979	-3.393	-4.416	-4.517	-3.523	-4.336	-3.524	-3.165
iORL000332	Drosophila melanogaster	Diptera	-2.606	-3.706	-3.678	-2.999	-3.276	-3.064	-2.922	-3.346	-3.478	-2.717	-13.42	-3.197	-3.39	-3.017	-3.254	-13.82	-2.139	-3.139	-2.845	-3.252	-3.297	-2.729	-3.496	-2.886	-2.495	-1.557	-2.629	-2.911	-2.974	-7.494	-2.905	-3.416	-2.866	-3.204	-2.768	-2.739	-1.88	-3.352	-8.794	-2.847	-3.338	-3.626	-3.019	-3.58	-2.761	-2.614
iORL000333	Protaetia brevitarsis	Coleoptera	-3.656	-4.139	-5.249	-4.531	-4.603	-4.445	-3.421	-4.201	-3.93	-3.778	-1.953	-4.569	-4.15	-4.749	-3.671	-1.805		-3.651	-3.943	-4.563	-3.735	-4.099	-3.894	-4.205	-1.77	-2.417	-3.74	-4.082	-4.393	-6.083	-3.952	-1.25	-4.044	-4.768	-4.032	-4.382	-2.383	-4.065	-3.086	-4.575	-3.894	-4.093	-3.991	-4.078	-3.035	-3.64
iORL000334	Chouioia cunea	Hymenoptera	-3.689	-4.999	-4.953	-4.919	-4.928	-4.667	-4.922	-5.343	-4.679	-3.764	-9.516	-4.647	-5.851	-4.72	-4.776	-9.674	-4.629	-4.393	-3.896	-4.806	-4.61	-3.924	-4.728	-5.029	-4.771	-2.401	-3.747	-4.132	-4.428	-8.417	-4.2	-4.946	-3.929	-4.629	-4.373	-4.385	-2.399	-3.538	-9.314	-4.525	-4.145	-5.11	-4.308	-4.932	-3.882	-3.598
iORL000335	Schistocerca gregaria	Orthoptera	-2.438	-1.843	-2.519	-2.368	-2.599	-1.97	-2.738	-2.516	-2.463	-2.183	-4.954	-2.358	-2.988	-2.455	-2.246	-6.312		-2.186	-2.507	-2.322	-1.896	-2.696	-2.299	-1.818	-2.501	-1.893	-2.33	-2.336	-2.328	-6.292	-2.57	-1.775	-2.617	-2.265	-2.352	-2.805	-1.757	-1.752	-6.036	-2.512	-1.795	-1.877	-2.583	-2.195	-1.672	-2.305
iORL000336	Subpsaltria yangi	Hemiptera	-2.753	-3.741	-4.007	-3.352	-3.489	-3.47	-3.611	-3.372	-3.662	-2.971	-8.94	-3.154	-4.54	-3.367	-3.092	-8.486	-3.563	-3.297	-2.95	-3.168	-3.671	-3.155	-3.375	-3.727	-3.797	-1.835	-2.746	-3.053	-2.797	-7.761	-3.148	-4.101	-3.183	-3.188	-3.046	-3.29	-2.492	-3.359	-8.631	-3.298	-3.354	-3.63	-3.511	-3.698	-2.929	-2.882
iORL000337	Scaptomyza nigrita	Diptera	-3.294	-5.007	-4.989	-3.874	-3.981	-3.647	-4.454	-4.021	-4.68	-3.481	-10.35	-3.865	-4.387	-4.017	-4.158	-9.968	-5.14	-4.345	-4.037	-4.057	-4.865	-3.892	-4.502	-5.17	-5.197	-2.227	-3.313	-3.657	-3.675	-8.689	-3.977	-4.962	-3.898	-4.333	-3.902	-3.405	-2.135	-4.679	-10.46	-3.543	-4.874	-5.092	-4.639	-4.486	-3.656	-3.68
iORL000338	Drosophila simulans	Diptera	-3.021	-4.011	-3.767	-3.265	-3.563	-3.147	-3.966	-3.695	-4.028	-3.254	-9.215	-3.484	-3.834	-3.482	-4.01	-9.318	-3.785	-3.579	-3.121	-3.353	-3.911	-3.214	-3.799	-4.178	-3.946	-1.931	-3.159	-3.247	-3.082	-7.959	-2.975	-3.956	-3.228	-3.268	-3.179	-3.366	-1.882	-3.787	-9.396	-3.764	-3.601	-4.069	-3.328	-3.959	-2.936	-2.717
iORL000339	Drosophila simulans	Diptera	-2.941	-3.105	-3.851	-3.43	-3.44	-3.01	-3.886	-3.186	-3.646	-2.84	-8.798	-3.01	-4.181	-3.395	-3.338	-8.388	-3.589	-3.117	-3.056	-2.817	-3.161	-2.977	-3.487	-3.363	-3.607	-2.197	-2.858	-2.887	-2.848	-7.743	-2.962	-3.725	-3.005	-3.069	-2.976	-3.279	-2.041	-3.167	-8.589	-3.145	-3.203	-3.212	-3.265	-3.366	-2.355	-2.665
iORL000340	Cydia fagiglandana	Lepidoptera	-3.436	-5.171	-5.146	-4.506	-4.119	-4.688	-4.495	-4.535	-4.468	-3.366	-10.51	-4.011	-5.75	-3.989	-4.328	-9.963	-5.461	-4.337	-3.366	-4.625	-5.059	-3.383	-4.57	-5.082	-5.235	-1.878	-3.422	-3.614	-3.709	-8.42	-3.45	-6.073	-3.334	-4.277	-3.48	-3.744	-2.23	-4.833	-10.42	-4.206	-5.035	-5.259	-3.989	-4.944	-3.906	-3.221
iORL000341	Ostrinia nubilalis	Lepidoptera	-3.282	-4.057	-3.676	-1.925	-3.727	-2.932	-3.338	-3.019	-3.905	-3.116		-3.571	-4.358	-3.71	-3.382	-8.335		-3.67	-3.386	-3.4	-4.065	-3.491	-3.736	-3.345	-3.96	-1.803	-3.222	-3.401	-3.639	-9.185	-3.506	-1.08	-3.511	-3.594	-3.493	-3.451	-2.332	-2.363	-8.985	-3.266	-1.708	-4.009	-3.915	-3.956	-3.242	-3.357
iORL000342	Drosophila simulans	Diptera	-4.48	-4.115	-2.928	-3.842	-4.469	-4.87	-4.917	-3.666	-5.117	-4.411		-4.282	-1.512	-4.768	-3.98	-4.28		-4.423	-4.749	-4.246	-3.337	-4.705	-5.055	-3.553		-2.475	-4.477	-4.94	-4.711	-6.529	-4.483		-4.318	-4.457	-4.651	-4.823	-2.541		-2.453	-4.274		-4.009	-4.621	-5.56	-3.346	-3.887
iORL000343	Dendrolimus kikuchii	Lepidoptera	-4.156	-5.932	-6.526	-5.974	-5.105	-5.239	-5.599	-5.721	-5.347	-4.138	-12.33	-4.951	-6.778	-4.916	-5.432	-11.7	-7.819	-5.022	-4.102	-5.292	-6.038	-4.232	-5.519	-6.284	-7.417	-2.355	-4.066	-4.483	-4.636	-9.769	-4.38	-7.467	-4.219	-4.596	-4.311	-4.94	-2.554	-6.35	-12.06	-5.407	-6.184	-5.952	-4.68	-5.616	-4.224	-3.568
iORL000344	Drosophila melanogaster	Diptera	-4.451	-6.742	-6.886	-6.485	-5.746	-5.99	-5.972	-6.342	-5.678	-4.66	-13.52	-5.22	-7.764	-5.654	-6.431	-11.58	-6.657	-5.183	-4.505	-6.078	-6.602	-4.604	-5.665	-7.213	-6.84	-2.456	-4.396	-5.12	-5.104	-9.899	-4.663	-7.509	-4.569	-5.333	-4.859	-5.607	-2.902	-6.297	-10.55	-5.84	-6.158	-6.716	-5.075	-6.211	-4.532	-4.181
iORL000345	Dendrolimus houi	Lepidoptera	-4.253	-6.302	-6.411	-6.109	-5.058	-5.521	-5.836	-6.087	-5.507	-4.261	-11.44	-4.852	-7.643	-5.159	-5.868	-11.25	-7.019	-5.077	-4.245	-5.327	-6.203	-4.357	-5.289	-6.863	-7.037	-2.555	-4.156	-4.5	-4.659	-9.959	-4.261	-7.365	-4.359	-4.887	-4.313	-4.756	-2.535	-5.975	-11.86	-5.448	-5.976	-6.157	-4.679	-5.91	-4.457	-3.869
iORL000346	Schistocerca gregaria	Orthoptera	-3.377	-2.618	-3.458	-3.922	-4.969	-4.41	-4.151	-4.038	-4.04	-3.441	-5.683	-4.039	-3.306	-4.343	-2.843	-6.489		-3.405	-3.777	-4.36	-3.041	-3.689	-4.044	-1.969	-0.594	-1.901	-3.205	-3.742	-4.143	-6.882	-3.798	-1.186	-3.618	-4.181	-3.91	-4.036	-2.162	-0.787	-1.069	-4.258	-1.444	-2.688	-4.368	-3.617	-2.694	-3.417
iORL000347	Culex pipiens complex sp. YL-2011	Diptera	-4.512	-5.859	-6.216	-5.17	-4.912	-5.121	-6.049	-5.721	-5.752	-4.57	-9.298	-4.8	-5.984	-4.906	-5.389	-9.164	-4.543	-5.434	-4.341	-5.228	-5.519	-4.544	-5.5	-5.764	-6.03	-2.572	-4.403	-4.649	-4.897	-9.353	-4.283	-5.048	-4.6	-4.892	-4.719	-4.755	-2.646	-3.5	-9.202	-5.033	-3.531	-5.821	-4.383	-5.474	-4.511	-4.081
iORL000348	Dendrolimus kikuchii	Lepidoptera	-4.118	-6.088	-6.282	-5.635	-5.036	-5.133	-5.641	-5.758	-5.461	-4.176	-11.93	-4.93	-7.086	-4.938	-5.59	-11.33	-8.036	-5.142	-3.992	-5.481	-6.212	-4.257	-5.252	-6.263	-7.279	-2.37	-4.157	-4.568	-4.689	-9.911	-4.202	-7.698	-4.238	-4.773	-4.349	-5.004	-2.46	-6.194	-12.23	-5.091	-6.251	-6.078	-4.84	-5.785	-4.11	-3.647
iORL000349	Anoplophora chinensis	Coleoptera	-3.469	-4.648	-4.752	-4.458	-4.042	-3.575	-4.609	-4.493	-4.662	-3.577	-10.39	-3.848	-5.215	-4.028	-4.528	-9.582	-5.032	-4.024	-3.45	-4.042	-4.637	-3.576	-4.218	-4.565	-5.015	-2.421	-3.425	-3.694	-3.755	-8.687	-3.5	-5.093	-3.532	-4.271	-3.621	-3.863	-1.941	-4.253	-10.29	-3.988	-4.345	-4.692	-3.962	-4.316	-3.225	-2.904
iORL000350	Campoletis chlorideae	Hymenoptera	-4.695	-6.963	-6.865	-6.456	-5.914	-6.032	-6.21	-6.894	-6.142	-4.711	-11.43	-5.634	-8.062	-5.576	-5.872	-12.19	-7.326	-6.034	-4.45	-5.957	-6.928	-4.737	-5.765	-6.978	-7.858	-2.76	-4.712	-5.086	-5.4	-10.3	-4.681	-8.951	-4.701	-5.624	-5.109	-5.354	-2.838	-7.079	-12.61	-6.096	-7.074	-6.961	-5.136	-6.362	-4.926	-4.421
iORL000351	Peridroma saucia	Lepidoptera	-4.691	-6.017	-6.557	-6.931	-5.63	-6.166	-6.535	-6.723	-6.144	-4.721	-8.836	-5.586	-7.963	-5.544	-6.367	-9.183	-2.931	-5.639	-4.496	-6.347	-5.847	-4.625	-5.954	-5.974	-6.439	-2.74	-4.717	-5.185	-5.256	-10	-4.58	-7.772	-4.553	-5.35	-4.885	-5.493	-2.736	-5.791	-10.13	-6.023	-5.78	-6.167	-5.19	-6.235	-4.663	-3.931
iORL000352	Drosophila simulans	Diptera	-3.004	-3.97	-3.945	-3.507	-3.677	-3.531	-3.357	-4.433	-3.986	-2.803	-10.3	-3.516	-5.412	-3.403	-3.911	-19.85		-3.595	-2.98	-3.387	-3.76	-3.005	-3.811	-3.475	-4.225	-1.632	-3.04	-3.099	-3.122	-8.05	-3	-5.094	-2.962	-3.624	-3.159	-3.035	-1.806	-4.185	-11.65	-3.422	-4.196	-3.81	-3.405	-4.078	-3.123	-2.761
iORL000353	Drosophila melanogaster	Diptera	-4.415	-5.354	-5.578	-6.4	-5.839	-6.084	-5.725	-6.439	-5.317	-4.436	-6.239	-5.751	-6.393	-5.72	-5.484	-10.47	-0.568	-5.091	-4.436	-6.003	-5.293	-4.33	-5.479	-5.255	-5.481	-2.711	-4.385	-5.055	-5.274	-8.941	-4.848	-5.504	-4.33	-5.224	-4.906	-5.315	-2.816	-4.544	-7.942	-5.953	-4.578	-5.363	-4.982	-6.241	-4.245	-4.309
iORL000354	Apis cerana cerana	Hymenoptera	-4.207	-6.34	-6.012	-5.309	-4.929	-5.028	-5.371	-5.358	-5.42	-4.123	-10.64	-4.811	-6.571	-4.692	-5.747	-10.27	-6.899	-5.197	-4.224	-5.337	-6.492	-4.236	-5.595	-6.202	-6.291	-2.179	-4.103	-4.458	-4.797	-8.961	-4.266	-6.752	-4.259	-4.873	-4.536	-4.43	-2.607	-5.167	-11.1	-4.937	-5.258	-6.317	-5.019	-5.939	-4.492	-4.162
iORL000355	Dendrolimus houi	Lepidoptera	-4.986	-7.217	-7.531	-6.885	-6.147	-6.677	-6.79	-7.224	-6.224	-4.725	-13.96	-5.699	-7.607	-5.982	-6.676	-12.3	-6.858	-5.754	-4.672	-6.642	-7.241	-4.736	-6.49	-7.214	-8.44	-2.801	-4.912	-5.198	-5.387	-10.57	-4.924	-8.553	-4.696	-5.759	-5.051	-5.906	-2.89	-7.21	-12.99	-6.26	-7.07	-7.277	-5.291	-6.933	-5.149	-4.231
iORL000356	Cydia pomonella	Lepidoptera	-2.43	-3.368	-3.226	-2.801	-3.013	-2.796	-3.012	-3.443	-2.769	-2.492	-14.7	-2.786	-3.668	-2.842	-3.089	-10.49	-3.326	-2.993	-2.375	-2.864	-3.089	-2.482	-2.981	-3.397	-3.613	-1.356	-2.367	-2.523	-2.699	-7.261	-2.494	-3.021	-2.408	-2.847	-2.591	-2.887	-1.695	-3.71	-7.211	-3.266	-3.654	-3.275	-2.783	-3.435	-2.606	-2.402
iORL000357	Drosophila melanogaster	Diptera	-0.455				-1.276					-0.716		-1.165		-0.038					-1.228			-1.117				-0.1	-0.442	-1.637	-0.362		-1.573		-1.125		-0.821		-2.344						-0.831			-2.014
iORL000358	Drosophila melanogaster	Diptera	-2.647				-1.931		-0.414		-1.67	-1.983		-1.597		-1.986		-1.676		-1.718	-2.317			-2.314	-1.242			-2.045	-2.316	-1.783	-1.494	-1.34	-2.582		-2.089	-1.242	-1.614	-1.959	-2.301			-0.412			-1.638	-0.041	-2.119	-2.706
iORL000359	Drosophila simulans	Diptera	-3.764	-5.389	-5.35	-5.078	-4.419	-4.478	-4.941	-5.103	-4.901	-3.875	-11.25	-4.156	-5.467	-4.342	-4.843	-10.42	-5.825	-4.546	-3.754	-4.416	-5.408	-3.695	-4.792	-5.405	-5.838	-2.348	-3.779	-4.06	-4.021	-9.291	-3.736	-6.38	-3.709	-4.094	-3.853	-4.152	-2.588	-5.343	-11.03	-4.772	-5.193	-5.29	-4.068	-4.93	-3.982	-3.476
iORL000360	Aedes aegypti	Diptera	-3.743	-4.367	-4.425	-3.976	-4.049	-3.432	-4.369	-3.942	-4.382	-3.877	-10	-3.627	-4.729	-4.295	-4.069	-9.15	-4.966	-3.624	-3.559	-4.018	-4.209	-3.657	-4.147	-4.374	-4.913	-2.206	-3.647	-3.364	-3.633	-8.567	-3.409	-4.916	-3.686	-3.621	-3.447	-3.95	-1.929	-4.68	-10.01	-3.918	-4.633	-4.243	-4.044	-3.97	-2.968	-2.859
iORL000361	Drosophila melanogaster	Diptera	-5.004	-2.605	-2.815	-3.84	-4.763	-4.532	-3.53	-3.667	-3.826	-5.357		-4.588	-4.365	-5.086	-3.98	-0.643		-4.401	-4.979	-3.756	-2.904	-5.226	-4.667	-2.203		-2.845	-4.918	-5.567	-5.289	-5.853	-5.034		-5.226	-4.756	-5.952	-5.734	-3.197			-4.308		-2.511	-5.813	-5.151	-3.976	-4.958
iORL000362	Cydia fagiglandana	Lepidoptera	-3.973	-5.796	-6.126	-5.696	-5.01	-4.912	-5.5	-5.855	-5.053	-4.121	-11.6	-4.604	-6.63	-4.788	-5.319	-10.82	-7.08	-4.776	-3.87	-5.117	-5.777	-4.056	-5.078	-6.054	-6.959	-2.605	-4.058	-4.383	-4.428	-9.551	-4.088	-7.077	-4.044	-4.535	-4.294	-4.64	-2.376	-5.684	-11.89	-5.071	-5.732	-5.816	-4.625	-5.341	-3.908	-3.522
iORL000363	Dendrolimus kikuchii	Lepidoptera	-4.553	-6.797	-7.221	-6.393	-5.295	-5.82	-5.893	-6.474	-5.746	-4.386	-11.36	-5.082	-6.928	-5.428	-6.004	-13.29	-8.133	-5.295	-4.209	-6.012	-6.763	-4.398	-5.651	-6.877	-7.947	-2.429	-4.521	-4.746	-4.824	-10.19	-4.44	-8.709	-4.431	-5.31	-4.712	-5.324	-2.695	-7.173	-12.08	-5.56	-7.208	-6.777	-4.97	-6.438	-4.649	-3.914
iORL000364	Bactrocera correcta	Diptera	-4.392	-6.346	-6.482	-6.858	-5.814	-6.147	-6.006	-6.557	-6.052	-4.564	-9.265	-5.671	-7.489	-5.672	-5.979	-10.6	-6.236	-5.379	-4.672	-6.375	-6.379	-4.824	-6.06	-5.984	-7.223	-2.739	-4.397	-5.195	-5.306	-8.981	-5.092	-6.829	-4.833	-5.355	-4.981	-5.216	-3.424	-4.997	-9.437	-6.03	-4.748	-6.307	-5.021	-6.896	-4.85	-4.944
iORL000365	Drosicha corpulenta	Hemiptera	-3.587				-0.308		-0.284		-3.172	-3.101		-0.981		-1.832	-0.672			-3.851	-4.511			-3.137	-2.281	-0.068		-1.625	-3.53	-2.122	-2.271	-3.896	-3.259		-3.756	-1.85	-3.364	-1.09	-3.241	-0.39			-0.97		-1.179		-4.565	-3.978
iORL000366	Bactrocera dorsalis	Diptera	-4.724	-7.498	-7.737	-6.779	-6.039	-6.182	-6.958	-7.136	-6.628	-4.944	-10.99	-5.7	-8.472	-5.897	-6.947	-12.15	-6.268	-6.256	-4.873	-6.269	-7.562	-5.266	-6.621	-7.383	-7.877	-2.535	-4.754	-5.393	-5.415	-10.19	-4.994	-7.964	-5.234	-5.711	-5.096	-5.623	-3.021	-6.94	-11.37	-6.319	-7.073	-7.493	-5.512	-6.984	-5.293	-4.445
iORL000367	Cephus cinctus	Hymenoptera	-4.21	-5.881	-5.68	-5.085	-4.803	-4.534	-5.602	-5.231	-5.467	-4.089	-11.36	-4.538	-5.808	-4.773	-5.335	-10.86	-6.669	-4.989	-4.011	-4.935	-5.979	-4.111	-5.247	-5.851	-6.522	-2.273	-4.114	-4.554	-4.254	-9.521	-4.101	-6.814	-4.105	-4.75	-4.175	-4.422	-2.346	-6.013	-11.12	-4.661	-5.943	-5.869	-4.618	-5.205	-4.211	-3.618
iORL000368	Drosophila mojavensis	Diptera	-4.997	-6.3	-6.105	-6.844	-6.165	-6.658	-6.323	-7.161	-6.153	-5.011	-6.923	-5.939	-8.135	-6.116	-6.354	-9.946	-0.931	-5.833	-4.757	-6.893	-5.737	-4.899	-6.289	-7.038	-6.718	-2.741	-4.926	-5.362	-5.537	-8.852	-4.876	-5.007	-4.898	-5.9	-5.526	-5.969	-3.127	-3.131	-8.411	-6.217	-2.908	-6.243	-5.569	-7.556	-5.018	-4.483
iORL000369	Schistocerca gregaria	Orthoptera	-4.815	-7.288	-7.265	-4.386	-7.307	-5.476	-6.727	-5.866	-6.027	-5.005	-6.21	-5.845	-2.599	-6.254	-6.854	-8.686		-5.815	-5.064	-5.284	-7.3	-5.82	-6.385	-6.713	-3.714	-2.623	-4.786	-5.897	-5.829	-9.816	-5.304	-6.01	-5.109	-6.067	-5.616	-5.823	-3.099	-3.592	-7.21	-5.219	-4.008	-7.197	-5.901	-7.999	-5.053	-4.729
iORL000370	Bactrocera dorsalis	Diptera	-4.518	-3.731	-4.318	-2.242	-5.258	-4.128	-4.172	-4.345	-5.088	-4.403		-5.138	-1.267	-4.557	-5.876	-3.286		-4.853	-4.661	-3.251	-4.285	-5.137	-4.587	-2.734	-0.227	-2.781	-4.578	-4.888	-4.396	-6.094	-4.407	-1.065	-4.672	-4.612	-4.614	-5.188	-2.466	-2.809	-4.569	-5.049	-2.678	-3.741	-4.46	-4.334	-4.162	-3.812
iORL000371	Cydia fagiglandana	Lepidoptera	-4.582	-6.781	-6.292	-6.753	-5.623	-5.704	-5.683	-6.167	-5.835	-4.483	-12.65	-5.24	-7.507	-5.419	-5.983	-11.1	-6.509	-5.586	-4.501	-6.23	-6.737	-4.632	-5.983	-7.305	-6.819	-2.509	-4.54	-5.02	-5.173	-9.356	-4.828	-6.992	-4.598	-5.52	-4.884	-5.072	-2.862	-6.162	-11.33	-5.642	-6.22	-6.748	-5.185	-6.336	-4.969	-4.544
iORL000372	Dendrolimus kikuchii	Lepidoptera	-4.159	-6.453	-6.511	-6.113	-5.235	-5.407	-5.976	-5.884	-5.982	-4.385	-12.11	-5.16	-7.123	-5.393	-5.89	-11.4	-7.787	-5.224	-4.208	-5.616	-6.498	-4.391	-5.536	-6.569	-7.293	-2.628	-4.178	-4.638	-5.235	-9.742	-4.736	-7.434	-4.391	-5.069	-4.816	-4.622	-2.443	-6.097	-12.11	-5.055	-6.281	-6.491	-5.027	-5.933	-4.358	-4.035
iORL000373	Schistocerca gregaria	Orthoptera	-3.873	-4.751	-5.384	-5.067	-4.428	-4.659	-5.203	-4.878	-4.997	-3.976	-9.404	-4.569	-5.917	-4.831	-4.447	-9.42	-5.714	-4.696	-3.896	-4.86	-4.483	-4.096	-5.003	-5.317	-5.133	-2.442	-3.817	-4.202	-4.496	-8.201	-3.963	-5.598	-4.084	-4.539	-4.149	-4.467	-2.642	-3.843	-9.527	-4.64	-3.85	-4.695	-4.451	-5.471	-3.999	-3.764
iORL000374	Anopheles stephensi	Diptera	-4.575	-6.605	-6.686	-6.323	-5.523	-6.011	-6.034	-6.143	-5.539	-4.632	-12.63	-5.43	-8.056	-5.463	-6.562	-11.14	-5.494	-5.26	-4.407	-6.158	-6.198	-4.428	-5.493	-6.88	-6.412	-2.702	-4.646	-5.055	-5.111	-10.3	-4.806	-7.313	-4.515	-5.444	-4.908	-5.178	-3.291	-5.971	-12.93	-5.836	-5.978	-6.609	-5.191	-6.542	-4.718	-4.272
iORL000375	Drosophila mojavensis	Diptera	-5.022	-6.765	-7.389	-6.512	-6.076	-6.542	-6.247	-6.921	-6.202	-4.959	-10.19	-5.574	-8.516	-6.052	-6.233	-11.07	-5.053	-5.737	-4.814	-6.507	-6.294	-5.11	-6.375	-7.339	-7.014	-2.704	-4.818	-5.338	-5.443	-9.895	-5.028	-6.293	-5.102	-5.734	-5.481	-5.924	-3.117	-5.491	-10.63	-5.993	-5.53	-6.671	-5.474	-6.975	-4.91	-4.49
iORL000376	Schistocerca gregaria	Orthoptera	-3.552	-2.854	-2.776	-2.938	-4.332	-3.88	-2.159	-4.068	-3.057	-3.586		-4.347	-2.947	-4.812	-3.845	-4.076		-3.03	-3.947	-3.766	-2.382	-3.823	-3.827	-2.448		-1.679	-3.53	-4.533	-4.297	-4.392	-3.956	-0.112	-3.748	-4.211	-4.178	-3.753	-3.169		-4.092	-3.597		-2.728	-3.992	-4.952	-2.4	-3.944
iORL000377	Ceracris kiangsu	Orthoptera	-4.536	-6.62	-6.695	-6.013	-5.555	-5.786	-6.396	-6.522	-5.788	-4.791	-12.13	-5.45	-8.146	-5.526	-5.771	-11.66	-8.634	-5.707	-4.652	-6.101	-6.376	-4.917	-6.09	-6.765	-7.805	-2.569	-4.636	-5.197	-5.333	-10.33	-4.741	-8.19	-5.001	-5.272	-5.046	-5.448	-2.991	-6.343	-12.37	-5.954	-6.176	-6.657	-5.093	-6.467	-4.613	-4.426
iORL000378	Peridroma saucia	Lepidoptera	-4.66	-5.32	-5.639	-5.43	-5.633	-5.52	-5.822	-6.039	-5.68	-4.554	-10.3	-5.403	-6.56	-5.407	-5.261	-9.73	-5.278	-5.441	-4.434	-5.302	-5.588	-4.279	-5.973	-5.132	-5.068	-2.575	-4.538	-4.877	-5.111	-8.757	-4.625	-6.283	-4.271	-5.464	-4.756	-5.31	-2.694	-4.704	-10.95	-5.921	-4.894	-5.345	-5.058	-6.186	-4.623	-3.93
iORL000379	Dendrolimus kikuchii	Lepidoptera	-3.88	-4.459	-4.836	-3.333	-3.802	-3.652	-4.737	-4.401	-4.375	-3.684	-7.03	-3.884	-4.907	-4.063	-4.752	-9.633	-0.549	-4.218	-3.45	-3.715	-4.503	-3.603	-4.071	-4.52	-4.306	-2.141	-3.826	-3.728	-3.749	-8.178	-3.423	-4.671	-3.637	-3.763	-3.715	-3.875	-2.443	-3.654	-10.89	-3.608	-3.669	-4.482	-3.192	-4.154	-3.668	-3.283
iORL000380	Anoplophora chinensis	Coleoptera	-4.114	-5.606	-5.102	-4.795	-4.837	-4.299	-4.841	-4.881	-4.912	-4.173	-9	-4.707	-5.459	-4.77	-4.945	-9.987	-5.314	-4.587	-4.208	-4.529	-5.296	-4.2	-4.776	-5.477	-5.432	-2.31	-4.149	-4.498	-4.574	-8.761	-4.184	-5.463	-4.327	-4.667	-4.363	-4.484	-2.813	-3.401	-10.47	-4.508	-3.431	-5.523	-4.717	-5.628	-4.019	-4.318
iORL000381	Peridroma saucia	Lepidoptera	-4.597	-5.825	-6.481	-6.245	-5.621	-5.692	-6.088	-6.423	-5.757	-4.656	-11.43	-5.459	-7.211	-5.52	-6.113	-11.39	-5.091	-5.583	-4.425	-5.799	-5.774	-4.508	-6.115	-5.972	-6.443	-2.655	-4.585	-5.043	-5.018	-9.531	-4.641	-6.572	-4.443	-5.071	-4.783	-5.294	-2.689	-5.796	-10.52	-5.787	-5.729	-5.806	-5.097	-6.017	-4.737	-4.101
iORL000382	Schistocerca gregaria	Orthoptera	-4.702	-6.743	-6.716	-6.702	-6.223	-6.221	-6.373	-7.215	-6.128	-4.837	-11.47	-5.861	-8.181	-6.011	-6.881	-11.18	-6.101	-5.692	-4.764	-6.189	-6.579	-4.995	-6.082	-6.51	-7.605	-2.855	-4.723	-5.318	-5.703	-9.862	-4.972	-7.545	-4.943	-5.908	-5.23	-5.662	-3.124	-6.221	-12.04	-6.213	-6.152	-6.675	-5.676	-7.248	-4.739	-4.546
iORL000383	Drosophila mojavensis	Diptera	-4.855	-6.642	-6.296	-6.194	-5.297	-5.39	-5.907	-5.954	-6.005	-4.753	-11.94	-4.998	-7.147	-5.386	-5.806	-10.44	-5.325	-5.543	-4.539	-5.445	-6.443	-4.839	-5.915	-6.135	-6	-2.559	-4.863	-5.275	-5.028	-9.674	-4.731	-6.595	-4.828	-5.032	-4.832	-4.866	-2.851	-5.721	-11.34	-5.42	-5.686	-6.318	-5.307	-5.924	-4.561	-4.397
iORL000384	Dendrolimus houi	Lepidoptera	-4.192	-6.361	-6.489	-6.135	-5.658	-5.646	-6.385	-5.931	-5.804	-4.364	-11.8	-5.539	-7.552	-5.887	-6.073	-11.45	-7.551	-5.217	-4.205	-5.446	-6.251	-4.321	-5.546	-6.692	-7.109	-2.657	-4.231	-4.803	-4.958	-9.855	-4.382	-7.908	-4.221	-5.256	-4.615	-5.129	-2.674	-6.336	-12.01	-5.457	-5.978	-6.334	-4.95	-6.159	-4.15	-3.683
iORL000385	Schistocerca gregaria	Orthoptera	-3.198	-4.154	-4.145	-4	-3.592	-4.008	-3.945	-3.727	-3.844	-3.097	-9.943	-3.411	-4.215	-3.322	-4.022	-9.083	-4.408	-3.324	-2.999	-3.583	-4.126	-3.111	-3.58	-4.387	-4.932	-1.639	-3.155	-3.106	-2.978	-8.294	-3.021	-4.882	-3.094	-3.286	-2.923	-3.578	-2.07	-4.118	-9.836	-3.438	-4.129	-4.101	-3.44	-4.221	-3.058	-2.724
iORL000386	Ceracris kiangsu	Orthoptera	-3.922	-4.497	-4.605	-4.095	-4.345	-3.581	-4.697	-4.166	-4.42	-3.657	-9.99	-4.039	-4.522	-4.294	-4.763	-9.51	-5.264	-4.034	-3.559	-4.068	-4.374	-3.617	-4.175	-4.937	-5.104	-2.32	-3.864	-3.612	-3.872	-8.772	-3.731	-5.052	-3.583	-4.146	-3.657	-3.719	-2.743	-4.253	-10.59	-3.933	-4.3	-4.48	-3.994	-4.423	-3.368	-3.249
iORL000387	Locusta migratoria	Orthoptera	-4.053	-3.973	-3.505	-5.377	-4.824	-4.645	-4.303	-4.946	-4.301	-3.836	-3.484	-4.954	-5.282	-4.832	-4.601	-5.777		-4.229	-3.776	-5.119	-3.916	-3.95	-4.487	-3.518	-2.152	-2.351	-4	-4.409	-4.463	-7.12	-4.02	-3.377	-3.964	-4.773	-4.186	-4.492	-2.75	-2.35	-7.182	-4.925	-3.121	-3.972	-4.462	-4.748	-3.369	-3.595
iORL000388	Protaetia brevitarsis	Coleoptera	-4.474	-2.595	-3.862		-3.476	-1.993	-4.413	-1.721	-4.95	-4.15	-2.755	-3.575		-3.675	-2.919	-1.495		-4.879	-4.145	-0.749	-2.411	-4.216	-4.568	-1.475		-2.552	-4.342	-4.256	-3.713	-7.646	-3.918		-4.183	-3.09	-3.9	-3.183	-2.65	-2.706		-2.776	-2.327	-2.631	-3.129	-3.366	-4.405	-3.841
iORL000389	Dastarcus helophoroides	Coleoptera	-4.046	-5.653	-5.431	-5.199	-4.729	-5.169	-5.408	-5.526	-4.916	-4.084	-9.935	-4.598	-6.063	-4.895	-5.238	-9.9	-4.937	-4.631	-3.832	-5.024	-5.445	-4.205	-4.866	-5.554	-5.296	-2.334	-4.043	-4.34	-4.397	-8.552	-4.096	-6.221	-4.169	-4.613	-4.161	-4.598	-2.497	-4.756	-10.13	-4.804	-4.873	-5.533	-4.768	-5.408	-3.812	-3.78
iORL000390	Chouioia cunea	Hymenoptera	-3.408	-4.398	-3.841	-3.481	-3.608	-3.805	-4.211	-4.635	-3.909	-3.35	-6.412	-3.555	-4.447	-3.426	-4.326	-8.92	-2.987	-4.147	-3.353	-3.964	-4.153	-3.372	-4.185	-3.446	-4.007	-1.912	-3.436	-3.436	-3.558	-8.364	-3.546	-4.725	-3.266	-3.795	-3.55	-3.537	-2.069	-3.515	-7.879	-3.692	-3.431	-4.288	-3.577	-4.074	-3.352	-3.085
iORL000391	Drosophila simulans	Diptera	-3.284	-3.577	-4.842	-4.592	-4.042	-4.385	-4.143	-4.363	-4.076	-3.204	-4.538	-3.914	-6.058	-4.107	-3.849	-11.53		-3.982	-3.36	-4.578	-4.004	-3.504	-3.933	-3.996	-3.817	-2.309	-3.223	-3.81	-3.903	-7.643	-3.683	-4.003	-3.537	-3.869	-3.626	-3.698	-2.518	-2.848	-6.674	-4.167	-2.914	-4.331	-3.52	-4.157	-3.448	-3.325
iORL000392	Bradysia odoriphaga	Diptera	-3.389	-4.812	-4.982	-4.478	-4.326	-4.014	-4.845	-4.48	-4.592	-3.399	-10.02	-4.068	-5.21	-4.312	-4.561	-9.929	-5.876	-4.102	-3.513	-4.219	-4.857	-3.597	-4.67	-5.045	-6.175	-2.41	-3.349	-3.752	-4.002	-8.933	-3.807	-5.921	-3.554	-4.227	-3.857	-3.619	-2.394	-4.833	-10.44	-4.052	-4.751	-4.755	-4.048	-4.425	-3.305	-2.961
iORL000393	Schistocerca gregaria	Orthoptera	-2.925	-3.658	-3.847	-4.124	-3.77	-3.743	-3.838	-3.44	-3.78	-2.663	-9.483	-3.573	-4.514	-3.303	-3.652	-8.57	-3.646	-3.395	-2.996	-3.322	-3.594	-2.948	-3.536	-3.708	-4.616	-2.142	-2.921	-3.388	-3.491	-7.765	-3.3	-3.592	-2.856	-3.416	-3.123	-3.398	-1.907	-3.367	-8.824	-3.465	-3.299	-3.602	-3.288	-3.863	-2.607	-2.683
iORL000394	Lobesia botrana	Lepidoptera	-4.147	-5.789	-6.306	-6.17	-5.032	-5.392	-5.752	-5.739	-5.321	-4.2	-10.19	-4.894	-7.323	-5.106	-5.449	-10.86	-5.827	-4.854	-4.147	-5.732	-5.702	-4.219	-5.146	-5.902	-6.425	-2.493	-4.168	-4.478	-4.804	-9.328	-4.204	-7.19	-4.29	-4.976	-4.498	-4.828	-2.689	-5.553	-10.86	-5.322	-5.539	-5.788	-4.881	-5.899	-4.15	-4.082
iORL000395	Sesamia inferens	Lepidoptera	-2.566									-2.157		-0.83						-0.037	-2.974			-3.271	-0.331			-1.841	-2.295	-1.939	-1.018	-0.389	-4.911		-3.241	-0.813	-1.885		-2.348						-1.134			-3.671
iORL000396	Drosophila pseudoobscura pseudoobscura	Diptera	-4.541	-6.302	-7.106	-6.164	-5.356	-5.491	-6.116	-5.789	-5.798	-4.486	-12.16	-5.26	-7.224	-5.483	-5.709	-11.26	-5.575	-5.474	-4.452	-5.999	-6.176	-4.621	-5.713	-6.15	-6.305	-2.416	-4.395	-5.019	-5.345	-9.551	-4.553	-7.057	-4.616	-5.518	-4.918	-4.854	-2.606	-5.551	-10.81	-5.549	-5.641	-6.155	-5.197	-6.154	-4.597	-4.207
iORL000397	Amyelois transitella	Lepidoptera	-4.579	-6.071	-5.545	-6.252	-5.624	-5.613	-5.08	-5.958	-5.119	-4.416	-9.7	-5.313	-7.217	-5.457	-6.034	-9.735	-4.641	-4.782	-4.4	-5.793	-5.933	-4.507	-5.244	-6.086	-5.878	-2.541	-4.479	-4.806	-4.948	-8.871	-4.462	-7.15	-4.486	-5.131	-4.586	-5.159	-2.555	-5.637	-10.51	-5.513	-5.726	-6.003	-5.029	-6.156	-4.138	-3.881
iORL000398	Drosophila simulans	Diptera	-3.695	-5.348	-5.55	-5.528	-4.451	-4.418	-5.02	-5.307	-5.13	-3.624	-10.32	-4.09	-5.722	-4.344	-4.797	-9.851	-5.61	-4.738	-3.722	-4.878	-5.221	-3.832	-4.884	-5.357	-6.238	-2.243	-3.76	-4.146	-4.216	-9.009	-3.808	-6.415	-3.736	-4.219	-3.909	-4.252	-2.204	-5.278	-10.31	-4.576	-5.167	-5.286	-4.179	-5.057	-3.892	-3.433
iORL000399	Cydia fagiglandana	Lepidoptera	-4.467	-6.463	-6.127	-6.65	-5.505	-6.178	-5.977	-6.314	-5.547	-4.437	-12.72	-5.298	-7.957	-5.515	-6.047	-9.663	-2.565	-5.459	-4.393	-6.158	-6.403	-4.338	-5.645	-6.62	-6.054	-2.464	-4.269	-5.063	-5.308	-9.647	-4.599	-8.134	-4.418	-5.838	-4.893	-5.207	-2.872	-6.553	-9.429	-5.773	-6.684	-6.468	-5.379	-6.279	-5.017	-4.24
iORL000400	Drosophila melanogaster	Diptera	-4.466	-6.632	-6.645	-5.894	-5.266	-5.845	-5.819	-6.624	-6.147	-4.642	-9.427	-5.188	-7.601	-5.502	-5.958	-10.94	-5.008	-5.639	-4.55	-5.814	-6.381	-4.857	-5.938	-6.698	-5.105	-2.335	-4.443	-4.944	-4.879	-9.403	-4.502	-7.566	-4.836	-4.966	-4.798	-5.098	-2.883	-5.916	-10.31	-5.85	-5.996	-6.754	-4.813	-6.647	-5.04	-4.315
iORL000401	Schistocerca gregaria	Orthoptera	-2.984	-1.345	-2.409	-0.425	-2.604	-1.539	-2.204	-2.064	-3.14	-2.997	-0.12	-3.628		-2.766	-2.417	-1.406		-3.601	-3.077	-1.73	-0.703	-3.264	-2.916			-2.233	-2.944	-2.47	-2.351	-4.374	-2.626		-3.262	-2.644	-2.721	-3.218	-2.575		-4.981	-2.666		-1.494	-2.153	-2.455	-2.812	-3.441
iORL000402	Cephus cinctus	Hymenoptera	-3.394	-4.033	-4.123	-4.116	-4.018	-3.595	-4.019	-4.124	-4.332	-3.477	-9.443	-3.774	-4.129	-3.937	-4.07	-8.558	-4.141	-3.781	-3.313	-3.57	-3.942	-3.35	-3.957	-4.018	-4.491	-2.523	-3.229	-3.527	-3.507	-7.924	-3.437	-4.666	-3.155	-3.598	-3.573	-3.459	-2	-3.488	-9.152	-3.767	-3.376	-3.993	-3.663	-4.323	-2.935	-2.904
iORL000403	Peridroma saucia	Lepidoptera	-4.518	-6.35	-6.37	-6.288	-5.647	-6.172	-5.809	-6.787	-5.989	-4.537	-11.49	-5.217	-8.102	-5.619	-5.769	-10.87	-6.563	-5.753	-4.514	-6.106	-6.343	-4.538	-6.005	-6.328	-6.896	-2.622	-4.605	-4.848	-5.017	-9.863	-4.517	-7.194	-4.557	-5.034	-4.494	-5.24	-2.666	-6.26	-10.93	-5.5	-6.118	-6.388	-5.127	-6.442	-4.748	-3.899
iORL000404	Drosophila melanogaster	Diptera	-3.124				-2.996	-0.123	-0.046		-3.789	-3.329		-2.349		-2.463				-3.442	-3.367	-0.727		-3.331	-2.723			-1.723	-3.37	-2.421	-3.065	-1.431	-3.444		-3.35	-2.33	-3.301	-1.915	-3.581			-0.093			-1.708	-1.168	-2.781	-4.249
iORL000405	Cydia pomonella	Lepidoptera	-4.476	-6.552	-6.686	-6.727	-5.402	-6.18	-6.072	-6.417	-5.722	-4.572	-10.91	-5.338	-8.098	-5.534	-6.152	-10.64	-4.868	-5.427	-4.477	-6.224	-6.551	-4.64	-5.8	-6.525	-5.908	-2.518	-4.446	-4.975	-5.316	-9.887	-4.687	-7.884	-4.595	-5.63	-4.954	-5.554	-2.9	-6.7	-10.31	-6.083	-6.695	-6.692	-5.313	-6.446	-5.017	-4.105
iORL000406	Anoplophora chinensis	Coleoptera	-3.702	-5.846	-5.228	-4.953	-4.714	-5.145	-4.951	-5.226	-4.791	-3.793	-11.38	-4.299	-5.787	-4.449	-4.896	-10.83	-6.219	-4.765	-3.636	-4.963	-5.652	-3.683	-5.033	-6.177	-6.194	-2.033	-3.709	-4.248	-4.29	-9.156	-3.858	-6.697	-3.784	-4.455	-4.041	-4.149	-2.443	-5.009	-11.3	-4.416	-5.077	-5.746	-4.409	-5.669	-4.191	-3.659
iORL000407	Drosophila mojavensis	Diptera	-4.576	-6.663	-6.966	-5.994	-5.891	-5.509	-6.607	-6.267	-6.278	-4.428	-10.97	-5.742	-7.517	-5.95	-6.194	-11.08	-7.092	-5.675	-4.468	-5.904	-6.702	-4.659	-6.065	-6.708	-7.657	-2.731	-4.581	-4.946	-5.103	-9.86	-4.573	-8.047	-4.559	-5.178	-4.815	-5.432	-2.598	-6.444	-11.45	-5.573	-6.469	-6.526	-5.177	-5.952	-4.506	-3.842
iORL000408	Bactrocera dorsalis	Diptera	-4.9	-6.797	-7.804	-5.5	-5.89	-5.509	-6.802	-5.517	-6.263	-4.786	-6.178	-5.78	-5.946	-5.837	-6.473	-9.825	-6.586	-6.015	-4.787	-5.346	-6.768	-4.894	-6.429	-6.713	-5.574	-2.569	-4.831	-5.224	-5.81	-8.961	-5.007	-4.842	-4.891	-5.5	-5.216	-5.305	-2.809	-3.361	-8.291	-5.238	-3.211	-6.88	-5.453	-6.584	-4.705	-4.357
iORL000409	Drosophila melanogaster	Diptera	-4.225	-6.001	-6.377	-6.069	-5.419	-5.978	-5.761	-6.135	-5.367	-4.26	-10.35	-5.219	-5.869	-5.477	-6.016	-9.967	-4.272	-4.853	-4.347	-6.145	-6.075	-4.39	-5.349	-6.195	-6.173	-2.405	-4.225	-4.589	-4.882	-9.055	-4.337	-6.218	-4.394	-5.233	-4.592	-4.96	-2.552	-5.833	-9.163	-5.648	-5.785	-5.99	-4.841	-5.944	-4.168	-3.795
iORL000410	Schistocerca gregaria	Orthoptera	-3.587	-4.756	-4.907	-4.24	-4.3	-4.152	-4.381	-4.452	-4.222	-3.621	-10.37	-4.107	-5.015	-4.322	-5.099	-9.589	-5.37	-3.846	-3.711	-4.178	-4.916	-3.751	-4.35	-4.753	-5.265	-2.03	-3.458	-4.235	-3.988	-8.685	-3.772	-5.756	-3.805	-4.283	-3.942	-4.209	-2.114	-4.33	-10.16	-4.253	-4.63	-4.756	-3.929	-4.713	-3.402	-3.281
iORL000411	Anoplophora chinensis	Coleoptera	-3.365	-4.066	-4.126	-3.674	-3.689	-3.386	-4.479	-3.704	-4.331	-3.333	-10.18	-3.525	-3.971	-3.381	-4.069	-9.267	-4.935	-3.486	-3.21	-3.766	-4.139	-3.394	-3.876	-4.246	-4.512	-1.918	-3.324	-3.11	-3.251	-8.586	-3.088	-4.68	-3.38	-3.542	-3.111	-3.327	-1.597	-4.027	-10	-3.686	-3.773	-4.085	-3.59	-3.603	-2.806	-2.37
iORL000412	Schistocerca gregaria	Orthoptera	-3.026	-3.694	-3.74	-3.824	-3.372	-3.208	-3.512	-3.502	-3.467	-2.923	-9.525	-2.944	-4.71	-3.189	-3.357	-8.699	-3.924	-3.246	-2.769	-3.136	-3.838	-2.804	-3.452	-3.687	-3.745	-1.766	-2.849	-2.99	-3.119	-7.763	-3.019	-4.099	-2.807	-3.22	-2.903	-2.994	-1.985	-3.829	-9.275	-3.291	-3.867	-3.757	-3.155	-3.796	-2.699	-2.651
iORL000413	Locusta migratoria	Orthoptera	-3.869	-4.784	-4.93	-4.454	-4.26	-4.665	-4.2	-4.429	-4.052	-3.891	-10.51	-3.961	-5.7	-4.089	-4.889	-9.553	-4.862	-3.918	-3.621	-4.72	-4.849	-3.753	-4.196	-5.264	-5.203	-2.043	-3.724	-3.922	-4.177	-8.682	-3.705	-5.334	-3.706	-4.149	-3.788	-4.089	-2.162	-4.921	-10.13	-4.531	-4.924	-4.784	-4.041	-4.75	-3.443	-3.292
iORL000414	Scaeva pyrastri	Diptera	-4.023	-6.348	-6.681	-5.964	-5.278	-5.407	-5.867	-6.066	-5.526	-4.131	-11.68	-4.875	-7.287	-4.999	-5.894	-10.96	-7.795	-5.138	-4.07	-5.521	-6.27	-4.203	-5.375	-6.395	-7.365	-2.442	-3.999	-4.472	-4.587	-9.876	-4.198	-7.822	-4.22	-4.698	-4.235	-5.144	-2.384	-6.279	-11.87	-5.697	-6.292	-6.382	-4.71	-5.777	-4.253	-3.594
iORL000415	Scaeva pyrastri	Diptera	-3.111	-4.789	-5.014	-4.404	-3.936	-4.007	-4.155	-4.308	-4.066	-3.228	-10.09	-3.745	-5.943	-3.867	-4.7	-9.606	-5.306	-4.081	-3.229	-4.183	-4.58	-3.395	-4.314	-4.985	-5.114	-1.661	-3.212	-3.348	-3.44	-8.659	-3.297	-5.081	-3.514	-3.771	-3.39	-3.867	-2.167	-4.455	-10.28	-3.903	-4.382	-4.798	-3.597	-4.863	-3.553	-3.091
iORL000416	Schistocerca gregaria	Orthoptera	-4.5		-1.134		-4.197	-2.292	-1.382	-2.713	-2.522	-4.131		-4.629		-4.439	-0.672			-2.584	-3.899	-1.595		-4.288	-2.645			-2.816	-4.026	-4.256	-5.489	-2.66	-3.957		-4.204	-3.297	-3.651	-3.253	-2.332			-3			-3.986	-1.95	-1.815	-3.875
iORL000417	Drosophila melanogaster	Diptera	-4.972	-6.543	-6.477	-6.824	-6.022	-6.958	-6.533	-7.05	-6.47	-4.801	-7.583	-5.796	-7.659	-6.196	-6.488	-10.1	-1.479	-6.028	-4.815	-6.894	-6.175	-5.031	-6.55	-7.325	-6.16	-2.661	-5.026	-5.332	-5.594	-9.491	-4.995	-5.654	-5.061	-5.797	-5.284	-5.746	-3.017	-3.915	-10.97	-6.266	-3.731	-6.445	-5.53	-7.207	-5.197	-4.479
iORL000418	Drosophila arizonae	Diptera	-4.337	-5.884	-6.14	-5.636	-5.096	-5.158	-6.103	-5.766	-5.802	-4.341	-10.86	-5.022	-6.977	-5.088	-5.655	-10.87	-6.579	-5.218	-4.405	-5.857	-5.821	-4.485	-5.632	-6.3	-7.302	-2.462	-4.305	-4.724	-4.597	-9.821	-4.39	-7.043	-4.401	-5.266	-4.435	-4.833	-2.486	-6.095	-11.61	-5.129	-6.121	-5.848	-5.012	-5.578	-4.285	-3.938
iORL000419	Drosophila simulans	Diptera	-2.869	-3.244	-3.383	-3.13	-3.286	-2.523	-3.411	-3.452	-3.354	-2.882	-8.719	-2.815	-3.944	-3.123	-3.505	-8.397	-3.352	-3.053	-2.772	-3.065	-3.175	-3.037	-3.136	-3.15	-3.483	-1.712	-2.883	-2.944	-2.75	-7.636	-2.816	-4.022	-2.804	-2.806	-2.705	-3.259	-1.947	-3.067	-8.877	-3.3	-3.2	-3.284	-2.914	-3.077	-2.366	-2.59
iORL000420	Drosophila simulans	Diptera	-2.832	-3.739	-4.063	-3.489	-3.741	-3.08	-4.087	-3.535	-3.683	-2.976	-9.618	-3.57	-3.526	-3.62	-3.457	-8.666	-4.167	-3.535	-2.913	-3.413	-3.612	-3.068	-3.764	-3.88	-4.189	-1.954	-2.844	-3.279	-3.323	-8.042	-3.165	-4.053	-3.055	-3.281	-3.285	-3.423	-1.849	-3.889	-9.417	-3.506	-3.734	-3.715	-3.252	-3.798	-2.744	-2.485
iORL000421	Drosophila persimilis	Diptera	-5.141	-7.557	-9.007	-6.577	-5.939	-6.851	-7.571	-6.96	-6.578	-5.09	-10.96	-5.693	-7.438	-5.875	-6.918	-11.81	-4.036	-6.235	-5.038	-6.943	-7.219	-5.231	-6.818	-7.849	-6.612	-2.662	-5.099	-5.67	-6.035	-10.36	-5.186	-8.465	-5.181	-6.273	-5.606	-5.832	-3.091	-6.271	-11.48	-6.535	-5.867	-7.55	-5.726	-7	-5.511	-4.776
iORL000422	Anoplophora chinensis	Coleoptera	-4.238	-6.198	-6.354	-5.696	-5.286	-5.158	-5.979	-5.912	-5.737	-4.422	-9.902	-5.062	-5.016	-5.194	-5.619	-9.438	-4.18	-5.096	-4.316	-5.054	-6.178	-4.334	-5.727	-6.193	-7.602	-2.548	-4.114	-4.808	-4.706	-9.936	-4.444	-5.31	-4.404	-5.01	-4.488	-4.769	-2.278	-5.403	-9.951	-5.219	-5.189	-6.168	-5.035	-5.439	-4.172	-3.61
iORL000423	Schistocerca gregaria	Orthoptera	-3.886	-5.329	-5.219	-4.782	-4.357	-4.41	-4.704	-4.373	-4.784	-3.853	-10.01	-3.983	-5.544	-4.229	-4.79	-9.772	-5.618	-4.405	-3.734	-4.279	-5.29	-3.811	-4.746	-5.56	-5.248	-2.202	-3.93	-3.998	-4.101	-8.545	-3.83	-5.55	-3.811	-4.212	-3.836	-4.279	-2.277	-4.526	-10.16	-4.09	-4.606	-5.319	-4.219	-4.85	-3.746	-3.386
iORL000424	Campoletis chlorideae	Hymenoptera	-3.177	-3.869	-4.077	-4.223	-3.614	-3.366	-4.045	-4.055	-4.204	-3.232	-7.362	-3.523	-4.981	-3.597	-3.979	-7.409	-2.968	-3.836	-3.183	-3.891	-3.845	-3.314	-3.833	-3.752	-3.782	-2.16	-3.179	-3.422	-3.537	-7.973	-3.251	-3.701	-3.212	-3.323	-3.387	-3.517	-1.89	-3.348	-6.84	-3.676	-3.179	-3.927	-3.482	-3.981	-2.949	-2.699
iORL000425	Cydia fagiglandana	Lepidoptera	-4.639	-7.041	-7.096	-6.979	-5.59	-6.483	-5.945	-6.832	-6.028	-4.706	-10.45	-5.429	-8.078	-5.607	-6.549	-11.74	-5.897	-5.527	-4.537	-6.535	-7.107	-4.639	-5.953	-7.316	-6.883	-2.46	-4.64	-5.085	-5.335	-9.783	-4.54	-9.034	-4.656	-5.67	-4.929	-5.222	-2.774	-7.029	-11.25	-5.81	-7.096	-7.134	-5.177	-6.437	-4.815	-4.25
iORL000426	Campoletis chlorideae	Hymenoptera	-2.031						-1.305		-1.124	-1.57				-0.129				-1.252	-2.152			-3.601	-0.918			-1.772	-1.595	-2.485	-4.847	-1.461	-2.268		-3.303		-1.219	-2.806	-1.358						-0.057		-0.94	-1.717
iORL000427	Culex quinquefasciatus	Diptera	-4.547	-6.248	-6.336	-6.075	-5.455	-5.679	-6.238	-5.934	-6.166	-4.722	-8.98	-5.372	-7.166	-5.418	-6.004	-10.46	-4.586	-5.577	-4.641	-5.859	-6.281	-4.835	-5.899	-6.158	-7.197	-2.444	-4.468	-5.192	-5.08	-9.411	-4.785	-5.678	-4.857	-5.319	-4.95	-5.304	-2.924	-5.188	-9.686	-5.489	-5.285	-6.288	-5.248	-6.049	-4.514	-4.165
iORL000428	Peridroma saucia	Lepidoptera	-3.257	-5.454	-4.389	-3.885	-4.026	-3.965	-4.557	-4.187	-4.15	-3.249	-9.702	-3.736	-5.484	-3.975	-4.124	-9.182	-4.496	-4.094	-3.331	-3.74	-5.328	-3.641	-4.369	-4.793	-4.612	-2.208	-3.369	-3.651	-3.524	-8.561	-3.579	-4.445	-3.638	-3.828	-3.521	-3.6	-2.213	-3.751	-9.232	-4.047	-3.777	-5.496	-3.938	-4.948	-3.659	-3.424
iORL000429	Aedes albopictus	Diptera	-4.096	-5.203	-5.124	-5.352	-4.701	-4.993	-5.406	-5.031	-5.169	-3.962	-10.77	-4.384	-6.132	-4.717	-4.782	-10.38	-5.059	-4.671	-3.915	-5.028	-5.036	-3.91	-4.646	-5.177	-5.877	-2.23	-3.896	-4.237	-4.263	-9.587	-4.011	-6.345	-3.903	-4.555	-4.072	-4.259	-2.378	-5.143	-10.36	-4.696	-5.246	-5.054	-4.286	-5.08	-3.779	-3.563
iORL000430	Conopomorpha sinensis	Lepidoptera	-4.212	-6.164	-6.444	-5.606	-5.019	-5.052	-5.583	-5.645	-5.283	-4.288	-12.04	-4.679	-7.031	-5.08	-5.721	-11.74	-7.444	-4.843	-4.144	-5.46	-6.042	-4.112	-5.285	-6.252	-7.36	-2.499	-3.978	-4.416	-4.511	-9.714	-4.199	-7.543	-4.176	-4.649	-4.284	-4.638	-2.443	-5.872	-12.41	-5.194	-5.895	-6.193	-4.655	-5.563	-3.986	-3.649
iORL000431	Ostrinia palustralis	Lepidoptera	-4.358	-5.874	-6.019	-5.193	-5.018	-5.031	-5.799	-5.634	-5.448	-4.345	-11.7	-4.79	-6.838	-4.918	-5.469	-11.1	-7.33	-4.97	-4.195	-5.342	-5.969	-4.509	-5.379	-6.061	-7.067	-2.387	-4.309	-4.629	-4.898	-9.611	-4.509	-7.413	-4.535	-4.876	-4.665	-4.601	-2.474	-5.553	-11.6	-5.208	-5.985	-5.826	-5.024	-6.188	-4.45	-3.901
iORL000432	Cnaphalocrocis medinalis	Lepidoptera	-3.736	-5.343	-4.953	-4.542	-4.171	-4.262	-4.713	-4.626	-4.683	-3.689	-10.92	-4.211	-5.208	-4.385	-4.511	-10.34	-5.302	-4.409	-3.745	-4.323	-5.38	-3.791	-4.533	-5.492	-5.863	-1.869	-3.709	-3.927	-4.168	-9.233	-3.77	-5.494	-3.757	-4.362	-3.89	-4.056	-2.382	-5.168	-11.32	-4.32	-5.052	-5.368	-4.298	-5	-3.673	-3.525
iORL000433	Drosophila melanogaster	Diptera	-4.322	-6.676	-6.215	-6.328	-5.122	-5.876	-5.686	-6.196	-5.564	-4.57	-10.06	-5.121	-8.498	-5.448	-5.792	-10.29	-6.48	-5.108	-4.52	-5.937	-6.482	-4.623	-5.393	-6.238	-6.498	-2.526	-4.304	-4.991	-4.753	-8.968	-4.356	-8.432	-4.661	-5.237	-4.637	-4.97	-2.762	-6.28	-9.662	-5.534	-6.542	-6.558	-4.7	-6.094	-4.635	-4.193
iORL000434	Schistocerca gregaria	Orthoptera	-4.142	-5.217	-5.649	-4.96	-4.977	-4.526	-5.15	-5.2	-5.112	-4.26	-10.74	-4.833	-5.57	-5.011	-4.946	-11.08	-4.642	-4.806	-4.14	-4.821	-5.186	-4.386	-5.088	-5.499	-4.767	-2.373	-3.984	-4.675	-4.645	-8.635	-4.316	-5.474	-4.39	-4.949	-4.439	-4.536	-2.595	-4.869	-9.055	-4.858	-4.913	-5.331	-4.849	-5.103	-3.918	-3.929
iORL000435	Ceracris kiangsu	Orthoptera	-2.723	-4.048	-3.76	-3.64	-3.418	-3.144	-3.602	-3.788	-3.689	-2.909	-9.73	-3.164	-4.343	-3.341	-3.777	-8.79	-4.306	-3.524	-2.802	-3.453	-4.098	-3.008	-3.785	-4.337	-4.261	-1.678	-2.747	-3.089	-3.291	-8.004	-3.007	-4.797	-3.002	-3.153	-3.088	-2.992	-2.238	-4.127	-9.67	-3.091	-4.025	-4.082	-3.247	-3.851	-2.974	-3.008
iORL000436	Colaphellus bowringi	Coleoptera	-4.063	-6.039	-6.341	-6.231	-4.877	-5.089	-5.735	-5.942	-5.285	-4.089	-11.29	-5.196	-6.665	-5.081	-5.477	-10.84	-6.484	-4.872	-4.068	-5.395	-5.835	-4.01	-5.273	-6.144	-6.939	-2.452	-4.052	-4.342	-4.435	-9.802	-4.053	-7.798	-4.207	-4.833	-4.292	-4.821	-2.372	-6.38	-12.03	-5.356	-6.238	-5.965	-4.638	-5.477	-3.884	-3.431
iORL000437	Dioryctria abietella	Lepidoptera	-2.888	-3.809	-4.255	-3.47	-3.61	-3.383	-3.877	-3.729	-3.496	-2.763	-10.14	-3.281	-4.726	-3.555	-3.728	-14.31	-4.051	-3.263	-2.787	-3.823	-3.697	-2.896	-3.473	-3.812	-3.724	-1.913	-2.925	-3.124	-3.144	-8.079	-2.9	-3.266	-2.865	-3.341	-3.042	-3.271	-1.669	-2.436	-11.7	-3.343	-2.69	-3.627	-3.341	-3.723	-2.429	-2.459
iORL000438	Culex pipiens complex sp. YL-2011	Diptera	-4.462	-5.883	-5.944	-5.266	-4.99	-5.099	-5.282	-5.914	-5.221	-4.62	-10.51	-4.902	-6.487	-4.971	-5.522	-10.21	-5.552	-4.976	-4.141	-4.776	-5.717	-4.364	-5.128	-5.503	-6.004	-2.691	-4.302	-4.523	-4.453	-8.71	-4.125	-6.255	-4.187	-4.843	-4.359	-5.081	-2.524	-4.324	-10.73	-5.435	-4.73	-5.833	-4.66	-5.681	-4.453	-3.825
iORL000439	Philotrypesis sp. BL-2007	Hymenoptera	-3.726	-4.43	-4.789	-4.371	-3.978	-3.658	-4.85	-4.428	-4.677	-3.712	-10.89	-3.736	-4.884	-4.01	-5.002	-9.628	-5.655	-4.007	-3.725	-4.273	-4.338	-3.572	-4.405	-4.592	-5.603	-2.19	-3.767	-3.611	-3.824	-9.224	-3.613	-5.884	-3.674	-3.926	-3.685	-3.898	-1.989	-4.749	-10.21	-4.52	-4.555	-4.546	-3.902	-4.703	-3.414	-3.042
iORL000440	Drosophila simulans	Diptera	-3.442	-2.393	-2.542	-0.237	-3.612	-3.52	-2.436	-3.709	-3.404	-3.545	-4.906	-3.571		-3.762	-2.89	-5.909		-2.969	-3.2	-2.959	-1.909	-3.413	-2.953	-0.555		-2.071	-3.484	-3.463	-3.433	-5.955	-3.393		-3.536	-3.186	-3.026	-3.992	-1.97		-3.376	-4.232		-2.363	-3.147	-4.47	-2.757	-2.748
iORL000441	Athetis lepigone	Lepidoptera	-3.032	-4.229	-4.498	-3.939	-3.836	-3.653	-4.382	-4.348	-3.884	-3.061	-9.991	-3.42	-4.909	-3.566	-4.099	-9.492	-5.087	-3.601	-2.828	-3.919	-4.235	-3.008	-3.847	-4.47	-4.679	-1.954	-3.004	-3.212	-3.203	-8.418	-3.064	-4.911	-3.07	-3.317	-3.218	-3.713	-1.691	-4.636	-10.13	-3.832	-4.544	-4.204	-3.399	-4.19	-2.892	-2.614
iORL000442	Schistocerca gregaria	Orthoptera	-3.804	-4.986	-4.923	-4.734	-4.293	-3.885	-4.67	-4.225	-4.448	-3.64	-9.922	-3.909	-4.696	-4.363	-4.51	-9.86	-4.855	-4.087	-3.59	-3.862	-4.78	-3.596	-4.29	-4.9	-5.028	-2.109	-3.647	-3.701	-3.69	-8.542	-3.605	-5.609	-3.626	-3.819	-3.725	-3.698	-2.328	-4.438	-10.33	-3.921	-4.426	-5.021	-4.024	-4.749	-3.568	-3.559
iORL000443	Ceracris kiangsu	Orthoptera	-4.459	-6.583	-6.558	-5.826	-5.289	-5.305	-5.917	-5.784	-5.666	-4.382	-10.8	-5.083	-7.693	-5.657	-6.258	-10.2	-6.673	-5.403	-4.276	-5.32	-6.589	-4.525	-5.787	-6.871	-5.633	-2.566	-4.412	-4.757	-4.993	-9.886	-4.352	-7.446	-4.521	-5.163	-4.626	-5.23	-2.501	-6.797	-11.04	-5.505	-6.526	-6.602	-4.767	-6.007	-4.727	-3.907
iORL000444	Athetis dissimilis	Lepidoptera	-4.044	-6.164	-6.161	-5.488	-5.422	-5.485	-5.715	-5.879	-5.57	-4.126	-9.943	-5.025	-7.466	-5.239	-5.765	-10.52	-5.718	-5.166	-4.094	-5.837	-6.172	-4.238	-5.508	-6.198	-6.728	-2.448	-3.972	-4.628	-4.801	-9.797	-4.338	-6.252	-4.227	-4.999	-4.438	-4.811	-2.7	-5.215	-11.14	-5.209	-5.359	-6.171	-4.925	-5.634	-4.128	-3.679
iORL000445	Drosophila simulans	Diptera	-3.81	-4.241	-4.442	-4.513	-4.534	-4.39	-4.275	-4.333	-4.292	-4.024	-9.08	-4.323	-4.991	-4.583	-4.53	-8.838	-4.006	-3.872	-3.845	-4.511	-4.318	-3.721	-4.152	-4.221	-4.69	-2.155	-3.84	-4.051	-4.039	-8.036	-4.06	-5.244	-3.771	-4.344	-3.914	-4.14	-2.812	-3.675	-9.602	-4.565	-3.901	-4.187	-4.528	-4.411	-2.819	-3.638
iORL000446	Culex pipiens complex sp. YL-2011	Diptera	-4.675	-5.966	-5.676	-5.813	-5.381	-5.579	-5.256	-5.538	-5.299	-4.511	-10.76	-5.072	-6.978	-5.398	-5.654	-10.53	-5.579	-5.159	-4.485	-5.377	-5.931	-4.487	-5.386	-5.684	-6.389	-2.861	-4.563	-4.709	-4.796	-8.858	-4.357	-6.151	-4.425	-5.161	-4.608	-5.324	-2.672	-4.917	-10.9	-4.997	-4.924	-5.878	-4.708	-6.124	-4.533	-4.111
iORL000447	Schistocerca gregaria	Orthoptera	-2.84	-3.207	-3.689	-3.134	-3.459	-2.657	-4.394	-3.666	-4.327	-2.99	-9.1	-3.541	-3.534	-3.579	-3.345	-8.738	-3.804	-3.69	-2.891	-3.055	-3.237	-2.924	-3.772	-3.373	-3.982	-2.18	-2.877	-3.19	-2.975	-8.184	-3.1	-3.494	-2.865	-2.993	-3.005	-3.611	-1.463	-3.135	-9.295	-3.495	-3.199	-3.233	-3.084	-3.242	-2.734	-2.196
iORL000448	Ceracris kiangsu	Orthoptera	-4.388	-7.07	-6.922	-6.287	-5.549	-5.988	-6.15	-6.037	-5.721	-4.369	-9.987	-5.088	-8.087	-5.409	-6.079	-10.73	-4.722	-5.276	-4.361	-5.991	-6.702	-4.665	-5.579	-7.088	-7.081	-2.391	-4.263	-5.163	-4.854	-9.936	-4.712	-7.842	-4.603	-5.169	-4.716	-5.361	-2.884	-6.69	-11.47	-5.513	-6.755	-6.977	-5.262	-6.258	-4.342	-4.075
iORL000449	Sesamia inferens	Lepidoptera	-3.212	-4.826	-4.327	-4.394	-3.722	-3.916	-4.164	-4.147	-4.507	-3.159	-9.581	-3.752	-5.151	-3.677	-4.056	-9.195	-4.64	-3.967	-3.117	-4.123	-4.764	-3.253	-3.967	-4.606	-4.798	-1.77	-3.24	-3.525	-3.396	-8.612	-3.159	-4.99	-3.18	-3.491	-3.18	-3.744	-2.031	-4.107	-9.779	-4.03	-4.21	-4.893	-3.415	-4.143	-3.198	-2.896
iORL000450	Colaphellus bowringi	Coleoptera	-4.239	-5.833	-6.21	-5.956	-5.328	-5.654	-5.366	-5.969	-5.458	-4.401	-7.727	-5.169	-6.687	-5.295	-5.704	-9.736	-4.857	-4.776	-4.132	-5.931	-5.748	-4.243	-5.321	-6.362	-5.528	-2.411	-4.267	-4.556	-4.79	-8.79	-4.115	-7.324	-4.211	-5.064	-4.503	-4.933	-2.383	-5.556	-10.96	-5.153	-5.564	-5.908	-4.764	-5.704	-4.112	-3.444
iORL000451	Oedaleus infernalis	Orthoptera	-3.568	-5.72	-5.578	-5.131	-4.261	-5.017	-4.304	-5.193	-4.61	-3.683	-9.938	-4.39	-5.752	-4.45	-4.671	-10.11	-5.552	-4.37	-3.521	-4.92	-5.381	-3.66	-4.478	-5.363	-6.014	-1.84	-3.698	-3.952	-4.296	-8.651	-3.782	-6.018	-3.662	-4.477	-4.021	-4.315	-2.189	-5.027	-10.24	-4.752	-4.859	-5.664	-4.173	-5.001	-3.8	-3.388
iORL000452	Ceracris kiangsu	Orthoptera	-4.382	-5.607	-5.742	-4.638	-4.868	-5.381	-5.601	-5.325	-5.589	-4.268	-9.997	-5.018	-5.614	-5.109	-5.492	-9.337	-4.967	-5.24	-4.389	-5.136	-5.846	-4.466	-5.678	-6.123	-5.35	-2.708	-4.291	-4.809	-4.611	-9.734	-4.757	-6.822	-4.571	-4.625	-4.481	-5.121	-2.401	-5.883	-9.234	-5.337	-5.976	-5.539	-4.818	-5.226	-4.086	-3.682
iORL000453	Athetis dissimilis	Lepidoptera	-3.841	-4.161	-4.871	-4.138	-4.56	-4.44	-4.518	-3.924	-4.141	-4.072	-9.778	-4.16	-4.963	-4.149	-4.665	-9.346	-4.433	-3.735	-3.765	-4.325	-4.056	-3.805	-4.039	-4.331	-5.476	-2.34	-3.768	-3.98	-4.122	-8.326	-3.963	-5.872	-3.951	-3.997	-4.111	-3.658	-2.732	-4.013	-9.905	-4.212	-4.063	-4.133	-4.219	-5.011	-3.064	-3.997
iORL000454	Drosophila simulans	Diptera	-3.186	-1.759	-0.089		-2.698	-1.039	-2.257	-1.52	-2.901	-3.248		-3.084		-3.451	-1.212			-2.209	-4.252	-0.09	-1.278	-3.725	-2.84			-2.243	-3.344	-3.253	-3.17	-2.891	-3.281		-3.216	-3.063	-3.338	-2.853	-2.812			-1.488		-1.45	-3.655	-2.335	-1.994	-3.084
iORL000455	Campoletis chlorideae	Hymenoptera	-3.914	-4.99	-5.248	-4.325	-4.336	-4.188	-5.073	-4.759	-4.821	-3.798	-10.48	-4.247	-4.655	-4.217	-4.483	-9.981	-5.18	-4.45	-3.635	-4.07	-4.961	-3.694	-4.631	-5.166	-5.7	-2.75	-3.889	-3.962	-3.861	-8.945	-3.688	-5.032	-3.758	-4.08	-3.724	-4.071	-2.004	-4.837	-10.32	-4.507	-4.814	-5.037	-4.167	-4.77	-3.54	-3.171
iORL000456	Cydia pomonella	Lepidoptera	-4.615	-6.767	-7.013	-6.679	-5.776	-6.252	-6.476	-6.782	-5.985	-4.706	-11.63	-5.693	-8.272	-5.969	-6.571	-11.23	-6.472	-5.397	-4.601	-6.239	-6.758	-4.594	-5.947	-6.522	-7.27	-2.621	-4.634	-5.277	-5.307	-9.446	-4.744	-6.932	-4.637	-5.612	-4.916	-5.751	-2.611	-5.701	-11.25	-6.208	-5.851	-6.795	-5.253	-6.209	-4.66	-4.029
iORL000457	Drosophila melanogaster	Diptera	-4.296	-6.577	-6.096	-5.889	-5.026	-5.639	-5.915	-5.743	-5.72	-4.287	-11.88	-5.063	-6.966	-5.056	-5.571	-11.05	-6.285	-5.366	-4.309	-5.638	-6.537	-4.48	-5.647	-6.362	-7.182	-2.453	-4.253	-4.69	-4.815	-10.05	-4.243	-7.966	-4.493	-4.902	-4.586	-4.751	-2.453	-6.226	-11.37	-5.626	-6.161	-6.537	-4.726	-5.748	-4.685	-3.982
iORL000458	Locusta migratoria	Orthoptera	-4.427	-6.243	-6.345	-5.983	-5.596	-5.493	-6.285	-5.438	-5.99	-4.634	-8.122	-5.517	-6.646	-5.653	-6.565	-8.937	-4.634	-5.494	-4.666	-5.865	-6.526	-4.574	-5.801	-6.44	-5.491	-3.003	-4.499	-5.343	-5.318	-9.062	-4.722	-5.572	-4.615	-5.46	-4.994	-5.498	-2.952	-5.811	-9.391	-5.354	-6.674	-6.187	-5.226	-6.165	-4.529	-4.273
iORL000459	Drosophila melanogaster	Diptera	-5.059	-7.214	-7.406	-6.846	-6.207	-6.78	-6.437	-7.498	-6.46	-5.221	-5.161	-6.07	-7.55	-6.759	-6.98	-6.861	-1.987	-6.078	-4.987	-7.279	-7.313	-5.257	-6.281	-7.987	-3.806	-2.803	-4.996	-5.752	-5.989	-9.904	-5.254	-4.483	-5.267	-6.178	-5.613	-6.127	-3.26	-3.735	-8.386	-6.386	-3.609	-7.198	-5.952	-7.299	-4.94	-4.829
iORL000460	Anoplophora chinensis	Coleoptera	-4.855	-6.847	-6.804	-6.559	-6.158	-6.553	-6.048	-6.663	-5.831	-4.663	-9.024	-5.88	-6.978	-6.009	-6.532	-8.852	-5.276	-5.406	-4.747	-6.464	-6.68	-4.809	-5.778	-6.817	-5.041	-2.924	-4.774	-5.289	-5.597	-9.058	-5.065	-5.281	-4.733	-5.91	-5.016	-5.758	-2.877	-4.798	-9.212	-6.206	-4.794	-6.783	-5.598	-6.819	-4.396	-4.267
iORL000461	Drosophila melanogaster	Diptera	-3.19	-4.516	-4.468	-3.797	-3.787	-3.549	-4.114	-4.078	-4.153	-2.995	-11.04	-3.455	-4.308	-3.587	-3.754	-8.787	-3.469	-3.961	-3.026	-3.701	-4.454	-3.193	-4.095	-4.431	-3.88	-1.856	-3.069	-3.38	-3.671	-8.114	-3.281	-5.038	-3.049	-3.559	-3.331	-3.802	-1.962	-4.432	-10.08	-3.653	-4.503	-4.566	-3.44	-4.028	-3.464	-2.787
iORL000462	Drosophila melanogaster	Diptera	-1.773						-0.768		-1.651	-1.567		-1.596		-0.565				-2.082	-1.592			-1.299	-1.672			-1.272	-1.574	-1.189	-0.118	-2.468	-1.189		-1.727		-1.106	-0.421	-1.813		-0.516				-0.996		-2.009	-2.14
iORL000463	Epiphyas postvittana	Lepidoptera	-3.247	-4.402	-4.389	-4.258	-4.051	-3.582	-4.275	-4.13	-4.289	-3.265	-10.12	-3.617	-5.007	-3.643	-4.31	-9.321	-4.765	-3.75	-3.183	-3.99	-4.31	-3.301	-3.972	-4.51	-4.685	-1.878	-3.268	-3.46	-3.601	-8.33	-3.379	-4.65	-3.326	-3.592	-3.502	-3.553	-1.818	-3.841	-9.857	-3.761	-3.834	-4.451	-3.943	-4.413	-2.942	-2.785
iORL000464	Calliphora stygia	Diptera	-4.485	-5.794	-5.612	-5.27	-5.169	-5.148	-5.286	-5.355	-5.003	-4.551	-10.73	-4.878	-6.941	-4.859	-5.027	-10.38	-6.553	-4.855	-4.422	-4.877	-5.717	-4.527	-5.229	-5.955	-6.47	-2.619	-4.348	-4.506	-4.771	-9.2	-4.621	-6.029	-4.526	-4.743	-4.358	-4.863	-2.514	-5.132	-11.1	-5.073	-5.151	-5.666	-4.979	-5.942	-4.036	-3.909
iORL000465	Bactrocera dorsalis	Diptera	-5.197	-7.852	-7.865	-7.257	-6.004	-6.635	-6.974	-6.989	-6.811	-5.108	-10.93	-6.065	-9.028	-6.287	-6.781	-11.01	-6.969	-6.579	-5.156	-6.999	-7.849	-5.567	-6.627	-8.102	-8.428	-2.576	-5.152	-5.745	-6.185	-10.6	-5.478	-8.301	-5.603	-6.277	-5.644	-5.902	-3.401	-7.256	-11.53	-6.623	-7.024	-7.952	-5.638	-7.124	-5.621	-4.697
iORL000466	Culex pipiens complex sp. YL-2011	Diptera	-4.595	-5.869	-5.952	-5.435	-5.252	-5.169	-5.258	-5.66	-5.215	-4.538	-10.84	-4.931	-6.472	-5.269	-5.56	-10.59	-5.511	-5.18	-4.478	-5.276	-5.764	-4.223	-5.286	-5.595	-6.619	-2.913	-4.561	-4.831	-4.75	-8.914	-4.367	-5.86	-4.344	-5.172	-4.608	-5.06	-2.662	-4.842	-11.05	-5.17	-4.814	-5.79	-4.671	-5.959	-4.513	-4.109
iORL000467	Chouioia cunea	Hymenoptera	-2.539	-3.469	-3.563	-3.056	-3.178	-2.62	-3.423	-3.258	-3.414	-2.542	-8.678	-3.109	-3.678	-3.101	-3.502	-8.232	-3.268	-3.011	-2.587	-3.041	-3.286	-2.674	-3.189	-3.451	-3.44	-1.783	-2.492	-2.686	-2.704	-7.511	-2.625	-3.331	-2.669	-2.77	-2.626	-2.785	-1.399	-2.968	-8.727	-2.987	-2.962	-3.433	-3.009	-3.29	-2.529	-2.142
iORL000468	Drosophila mojavensis	Diptera	-4.427	-6.821	-6.902	-6.184	-5.544	-6.023	-6.263	-6.491	-6.157	-4.488	-11.39	-5.328	-7.307	-5.532	-5.99	-11.21	-6.917	-5.399	-4.349	-5.783	-6.842	-4.555	-5.747	-6.611	-6.998	-2.887	-4.382	-4.902	-4.793	-9.774	-4.461	-8.269	-4.438	-5.201	-4.622	-4.953	-2.702	-6.46	-11.72	-5.626	-6.475	-6.679	-4.92	-6.203	-4.601	-3.878
iORL000469	Drosophila melanogaster	Diptera	-4.116	-6.364	-6.14	-5.668	-5.261	-5.226	-5.867	-5.593	-5.319	-4.115	-11.77	-4.994	-7.227	-5.101	-5.708	-11.68	-8.09	-5.062	-4.131	-5.305	-6.175	-4.111	-5.404	-6.499	-6.915	-2.333	-4.097	-4.463	-4.742	-9.398	-4.304	-7.169	-4.065	-4.825	-4.472	-4.733	-2.798	-6.14	-11.83	-5.047	-6.05	-6.329	-4.608	-5.802	-4.608	-3.936
iORL000470	Anoplophora chinensis	Coleoptera	-4.243	-5.764	-5.95	-5.909	-5.034	-5.363	-5.703	-5.6	-5.217	-4.236	-10.42	-4.724	-6.207	-4.928	-5.957	-10.8	-6.493	-4.907	-4.247	-5.612	-5.697	-4.355	-5.454	-6.245	-5.601	-2.395	-4.292	-4.513	-4.904	-9.553	-4.344	-6.674	-4.353	-5.22	-4.557	-4.62	-2.331	-5.725	-10.48	-5.035	-5.655	-5.81	-4.873	-5.785	-4.179	-3.541
iORL000471	Athetis lepigone	Lepidoptera	-2.606			-1.259	-2.559	-3.358		-1.334	-0.5	-3.164		-2.683		-2.568	-0.737			-0.869	-3.642	-3.414		-3.464	-1.088			-2.234	-2.59	-3.161	-3.454	-2.528	-3.967		-3.478	-3.2	-4.092	-2.378	-3.006			-2.348			-3.68	-0.111		-3.953
iORL000472	Athetis dissimilis	Lepidoptera	-3.512	-4.729	-4.869	-4.309	-4.001	-3.819	-4.638	-4.931	-4.802	-3.433	-10.65	-3.909	-5.049	-4.102	-4.328	-10.06	-5.486	-4.097	-3.178	-4.241	-4.648	-3.319	-4.333	-4.726	-5.475	-2.078	-3.547	-3.588	-3.628	-8.818	-3.511	-5.284	-3.432	-3.775	-3.442	-4.018	-2.083	-4.772	-10.52	-4.291	-4.682	-4.8	-3.859	-4.572	-3.323	-3.044
iORL000473	Helicoverpa armigera	Lepidoptera	-3.164	-4.058	-4.253	-3.734	-4.338	-3.676	-4.184	-3.91	-4.228	-3.186	-9.68	-3.705	-4.819	-3.657	-4.017	-9.704	-4.271	-3.764	-3.17	-3.803	-3.89	-3.375	-3.881	-3.996	-4.819	-2.262	-3.218	-3.43	-3.536	-8.475	-3.597	-4.916	-3.387	-3.89	-3.315	-3.417	-2.413	-3.562	-9.951	-3.873	-3.689	-4.075	-3.847	-3.896	-3.143	-3.427
iORL000474	Culex pipiens complex sp. YL-2011	Diptera	-4.581	-5.088	-5.366	-4.181	-4.615	-4.319	-6.021	-4.895	-5.852	-4.43	-10.68	-4.459	-5.732	-4.56	-4.952	-9.941	-5.625	-5.484	-4.326	-4.735	-5.142	-4.474	-5.444	-5.32	-5.316	-2.61	-4.518	-4.713	-4.648	-9.1	-4.35	-5.796	-4.474	-4.835	-4.551	-4.793	-2.615	-4.055	-10.34	-4.734	-4.534	-5.121	-4.501	-4.726	-4.642	-4.045
iORL000475	Drosophila simulans	Diptera	-3.248	-4.014	-3.662	-3.617	-3.976	-3.641	-3.842	-3.922	-4.075	-3.202	-8.708	-3.695	-4.023	-3.747	-3.749	-8.281	-2.8	-3.563	-3.12	-3.651	-3.919	-3.324	-3.672	-3.664	-3.034	-2.201	-3.106	-3.354	-3.344	-7.455	-3.415	-2.955	-3.256	-3.602	-3.378	-3.4	-2.029	-2.988	-8.616	-3.536	-2.865	-3.996	-3.691	-3.748	-2.928	-2.879
iORL000476	Lobesia botrana	Lepidoptera	-4.424	-6.978	-6.784	-6.033	-5.593	-5.808	-6.283	-5.902	-6.128	-4.575	-11.4	-5.222	-7.982	-5.173	-5.686	-10.55	-7.062	-5.666	-4.502	-5.944	-6.714	-4.591	-6.06	-6.55	-7.337	-2.395	-4.519	-4.866	-4.905	-9.133	-4.684	-6.639	-4.557	-5.219	-4.633	-4.718	-2.694	-5.794	-11.51	-5.655	-5.783	-7.089	-5.134	-6.165	-4.622	-3.973
iORL000477	Campoletis chlorideae	Hymenoptera	-3.619	-4.365	-4.77	-3.891	-3.877	-4.032	-4.594	-4.012	-4.449	-3.764	-9.854	-3.604	-4.529	-3.892	-4.62	-9.306	-4.763	-4.144	-3.416	-3.862	-4.43	-3.836	-4.31	-4.551	-4.546	-2.391	-3.659	-3.512	-3.414	-8.659	-3.491	-4.661	-3.778	-3.413	-3.407	-3.855	-2.321	-4.292	-10.11	-3.977	-4.376	-4.416	-3.729	-4.208	-3.308	-2.994
iORL000478	Colaphellus bowringi	Coleoptera	-3.743	-4.617	-4.675	-4.459	-4.125	-3.685	-4.641	-4.474	-4.568	-3.733	-10.1	-4.011	-4.672	-3.802	-4.756	-9.669	-5.079	-3.947	-3.573	-4.148	-4.53	-3.632	-4.137	-4.64	-5.155	-2.037	-3.88	-3.72	-3.807	-8.779	-3.61	-4.82	-3.659	-4.12	-3.822	-3.874	-2.508	-4.658	-10.11	-4.227	-4.423	-4.588	-4.119	-4.25	-3.284	-3.087
iORL000479	Culex pipiens complex sp. YL-2011	Diptera	-4.603	-6.095	-5.854	-5.611	-5.379	-5.249	-5.261	-5.574	-5.331	-4.492	-10.87	-5.009	-6.973	-5.405	-5.653	-10.73	-5.562	-5.122	-4.578	-5.446	-5.91	-4.484	-5.413	-5.739	-6.674	-2.886	-4.618	-4.768	-4.877	-9.014	-4.34	-6.106	-4.491	-5.128	-4.656	-5.043	-2.669	-4.979	-10.99	-5.205	-4.839	-6.022	-4.686	-6.086	-4.436	-4.088
iORL000480	Philotrypesis sp. BL-2007	Hymenoptera	-3.883	-4.867	-5.315	-4.876	-4.674	-4.383	-5.47	-4.514	-5.022	-3.906	-11.08	-4.018	-5.87	-4.439	-4.841	-9.759	-5.525	-4.443	-3.798	-4.894	-4.704	-4.01	-4.776	-4.929	-6.195	-2.379	-3.9	-4.162	-4.067	-9.299	-3.784	-5.307	-4.001	-4.117	-3.791	-4.134	-2.202	-4.881	-10.32	-4.45	-5.059	-4.83	-4.137	-4.831	-3.809	-3.195
iORL000481	Locusta migratoria	Orthoptera	-2.907	-3.326	-3.302	-3.06	-3.381	-2.475	-3.622	-3.144	-3.346	-3.344	-8.954	-3.044	-3.023	-3.027	-3.428	-8.109	-3.317	-3.156	-2.597	-3.129	-3.357	-2.645	-3.202	-3.4	-3.574	-1.831	-2.925	-2.894	-2.639	-7.874	-2.699	-3.779	-2.748	-2.928	-2.79	-2.813	-1.467	-3.298	-8.644	-2.757	-3.166	-3.281	-2.967	-3.141	-2.477	-2.194
iORL000482	Lampronia capitella	Lepidoptera	-3.763	-5.212	-5.179	-4.846	-4.634	-4.202	-4.897	-5.382	-4.91	-3.738	-10.69	-4.258	-6.086	-4.438	-4.641	-9.655	-5.578	-4.487	-3.553	-4.547	-5.067	-3.893	-4.663	-5.183	-5.958	-2.394	-3.558	-4.014	-4.162	-8.938	-3.789	-5.357	-3.708	-4.031	-3.915	-4.195	-2.441	-4.612	-10.64	-4.561	-4.711	-5.124	-4.143	-5.079	-3.514	-3.532
iORL000483	Drosophila mojavensis	Diptera	-4.972	-6.554	-6.827	-6.667	-5.994	-6.764	-6.51	-6.902	-6.417	-5.006	-6.851	-5.821	-7.205	-6.081	-6.699	-9.755	-0.971	-6.014	-4.709	-6.762	-6.121	-4.879	-6.881	-7.251	-6.033	-2.584	-4.981	-5.165	-5.351	-9.289	-4.791	-4.51	-4.929	-5.617	-5.002	-6.123	-2.957	-3.424	-7.853	-6.191	-3.319	-6.373	-5.652	-6.806	-5.105	-4.268
iORL000484	Peridroma saucia	Lepidoptera	-4.858	-6.83	-7.378	-6.518	-5.64	-6.063	-6.297	-6.406	-5.992	-4.66	-11.25	-5.499	-7.879	-5.645	-6.299	-10.45	-6.624	-5.54	-4.512	-6.016	-6.847	-4.75	-5.87	-7.305	-7.577	-2.563	-4.807	-5.129	-5.227	-10.13	-4.563	-7.755	-4.732	-5.541	-4.829	-5.494	-2.685	-6.644	-10.19	-6.035	-6.839	-6.817	-4.971	-6.476	-5.083	-4.124
iORL000485	Helicoverpa armigera	Lepidoptera	-4.177	-5.827	-5.624	-5.049	-4.673	-5.133	-5.038	-5.248	-4.976	-4.055	-10.8	-4.652	-5.863	-4.716	-5.187	-10.14	-6.7	-4.512	-3.974	-4.743	-5.654	-4.221	-4.866	-5.74	-5.838	-2.406	-4.153	-4.445	-4.18	-9.24	-4.057	-5.829	-4.203	-4.488	-4.275	-4.476	-2.471	-5.421	-11.17	-4.503	-5.119	-5.762	-4.471	-5.194	-4.046	-3.74
iORL000486	Ostrinia ovalipennis	Lepidoptera	-3.814	-5.695	-5.93	-4.902	-5.077	-4.95	-5.195	-5.58	-5.091	-4.016	-10.83	-4.752	-6.134	-4.833	-5.454	-10.31	-6.607	-4.524	-3.994	-5.189	-5.528	-4.211	-4.792	-5.791	-6.039	-2.286	-3.844	-4.455	-4.446	-9.139	-4.144	-6.469	-4.184	-4.78	-4.35	-4.826	-2.371	-5.079	-11.09	-5.018	-5.042	-5.595	-4.758	-5.086	-3.797	-3.557
iORL000487	Drosophila simulans	Diptera	-3.311	-3.477	-3.06	-3.374	-3.742	-3.434	-3.596	-3.447	-4.047	-3.27	-8.635	-3.705	-3.774	-3.623	-3.561	-7.962	-2.945	-3.428	-3.165	-3.815	-3.836	-3.354	-3.673	-3.62	-2.563	-2.175	-3.103	-3.516	-3.462	-7.487	-3.425	-3.08	-3.347	-3.705	-3.204	-3.389	-2.064	-3.077	-8.878	-3.374	-2.963	-3.406	-3.668	-3.64	-2.801	-2.901
iORL000488	Campoletis chlorideae	Hymenoptera	-4.379	-6.357	-6.988	-6.217	-5.064	-5.669	-5.961	-5.811	-5.612	-4.525	-11.21	-5.21	-6.963	-5.489	-5.981	-10.63	-7.422	-5.295	-4.321	-5.946	-6.414	-4.211	-5.5	-6.553	-7.146	-2.486	-4.363	-4.843	-4.827	-10.16	-4.357	-7.439	-4.252	-5.05	-4.55	-5.207	-2.561	-6.35	-11.44	-5.521	-6.434	-6.386	-4.764	-6.077	-4.291	-3.889
iORL000489	Campoletis chlorideae	Hymenoptera	-3.244	-5.042	-4.637	-3.706	-3.773	-3.776	-4.755	-4.024	-4.712	-3.324	-9.954	-3.688	-4.697	-4.183	-4.306	-9.472	-4.751	-4.502	-3.353	-3.715	-4.854	-3.492	-4.63	-4.86	-4.721	-1.799	-3.242	-3.554	-3.685	-8.429	-3.612	-5.34	-3.33	-3.441	-3.554	-3.735	-2.316	-4.588	-10.3	-3.793	-4.884	-4.953	-3.708	-4.442	-3.759	-3.332
iORL000490	Athetis lepigone	Lepidoptera	-4.54	-6.785	-6.736	-6.876	-5.789	-6.052	-6.419	-6.277	-6.365	-4.445	-12.81	-5.633	-7.763	-5.801	-6.208	-11.33	-7.003	-5.764	-4.427	-6.058	-6.822	-4.649	-6.284	-6.723	-8.429	-2.525	-4.424	-4.779	-5.23	-10.03	-4.647	-8.727	-4.564	-5.355	-4.866	-5.176	-2.646	-7.274	-11.31	-5.573	-7.519	-6.806	-5.144	-6.517	-4.871	-3.943
iORL000491	Bactrocera minax	Diptera	-4.398	-6.444	-6.253	-5.931	-5.495	-5.52	-5.863	-6.036	-5.684	-4.488	-10.78	-5.314	-7.429	-5.382	-5.847	-10.82	-7.033	-5.29	-4.457	-5.846	-6.203	-4.484	-5.546	-6.261	-6.301	-2.855	-4.387	-4.778	-4.957	-9.414	-4.474	-6.575	-4.493	-5.314	-4.664	-4.981	-3.077	-5.732	-11.15	-5.633	-5.987	-6.401	-4.958	-5.795	-4.804	-4.14
iORL000492	Cnaphalocrocis medinalis	Lepidoptera	-4.957	-7.372	-6.479	-5.076	-5.253	-5.894	-5.324	-5.232	-6.457	-5.32	-5.764	-5.391	-7.106	-5.307	-5.887	-9.334	-0.581	-5.882	-5.002	-5.428	-7.157	-5.206	-6.506	-7.283	-5.579	-2.603	-5.001	-5.541	-5.659	-9.524	-5.498	-5.617	-5.14	-5.65	-5.573	-4.931	-3.16	-3.869	-6.94	-5.047	-3.929	-7.221	-5.409	-6.202	-4.879	-4.607
iORL000493	Conopomorpha sinensis	Lepidoptera	-2.799	-4.143	-3.647	-2.99	-3.158	-3	-3.407	-2.944	-3.341	-2.568	-10.28	-2.926	-3.91	-2.969	-3.4	-10.6	-2.936	-3.203	-2.64	-2.995	-3.963	-2.734	-3.492	-3.792	-3.891	-1.508	-2.774	-3.024	-2.874	-7.859	-2.876	-4.111	-2.676	-2.935	-2.896	-2.933	-1.799	-4.022	-9.219	-2.806	-3.908	-4.088	-3.209	-3.692	-2.8	-2.714
iORL000494	Drosophila simulans	Diptera	-4.396	-6.274	-6.225	-5.381	-4.858	-5.045	-5.332	-5.179	-5.727	-4.257	-10.77	-4.708	-5.92	-5.045	-5.231	-11.84	-6.742	-5.386	-4.388	-4.866	-6.172	-4.473	-5.607	-6.252	-6.85	-2.308	-4.41	-4.628	-4.848	-9.866	-4.319	-7.706	-4.295	-4.898	-4.508	-4.708	-2.759	-6.829	-11.15	-4.777	-6.87	-6.326	-4.527	-5.412	-4.714	-4.072
iORL000495	Drosophila melanogaster	Diptera	-4.404	-6.649	-5.98	-6.061	-5.066	-5.753	-5.674	-6.186	-5.433	-4.575	-10.35	-5.158	-7.427	-5.406	-5.955	-10.67	-6.872	-5.072	-4.474	-5.914	-6.501	-4.598	-5.357	-6.244	-6.213	-2.339	-4.516	-4.71	-4.702	-9.613	-4.23	-7.567	-4.572	-5.051	-4.578	-5.167	-2.752	-6.376	-11.84	-5.507	-6.613	-6.545	-4.623	-6.078	-4.631	-4.05
iORL000496	Cydia pomonella	Lepidoptera	-4.26	-4.58	-4.564	-4.599	-4.667	-4.748	-4.55	-4.63	-4.27	-4.214	-9.162	-4.544	-5.11	-4.687	-4.681	-8.978	-4.941	-4.14	-4.11	-4.892	-4.326	-4.019	-4.631	-4.42	-5.153	-2.645	-4.223	-4.525	-4.78	-8.071	-4.539	-3.99	-4.075	-4.564	-4.644	-4.43	-2.497	-3.854	-9.95	-4.502	-3.982	-4.53	-4.355	-4.791	-3.248	-3.956
iORL000497	Ostrinia ovalipennis	Lepidoptera	-4.59	-6.604	-6.009	-6.334	-5.413	-5.991	-5.606	-6.106	-5.824	-4.443	-8.316	-5.298	-7.889	-5.31	-6.158	-9.358	-4.211	-5.172	-4.586	-5.78	-6.627	-4.587	-5.608	-5.96	-4.929	-2.513	-4.638	-4.942	-5.14	-9.651	-4.533	-6.763	-4.486	-5.592	-4.788	-5.314	-2.584	-6.077	-9.696	-5.724	-5.696	-6.546	-4.95	-5.963	-4.442	-4.054
iORL000498	Athetis lepigone	Lepidoptera	-2.989	-1.105	-3.18	-3.33	-3.477	-2.63	-3.08	-3.175	-3.036	-3.326		-3.933	-1.293	-3.473	-2.994	-3.426		-2.568	-3.127	-3.093	-0.408	-3.1	-2.685	-0.691		-2.09	-2.926	-3.152	-3.167	-6.038	-3.228		-3.104	-3.166	-3.118	-2.995	-1.998			-2.963		-1.081	-3.425	-3.226	-1.827	-2.499
iORL000499	Microplitis mediator	Hymenoptera	-4.649	-7.518	-7.328	-6.999	-5.867	-6.491	-6.133	-6.521	-6.537	-4.848	-11.3	-5.65	-8.204	-5.922	-6.702	-12.33	-6.521	-5.89	-4.901	-6.548	-7.619	-5.073	-6.486	-7.206	-6.771	-2.552	-4.808	-5.443	-5.598	-9.76	-5.076	-8.063	-5.011	-5.891	-5.15	-5.652	-2.819	-7.276	-11.18	-6.104	-7.247	-7.571	-5.677	-6.836	-4.979	-4.338
iORL000500	Drosophila melanogaster	Diptera	-4.187	-6.359	-6.464	-4.954	-4.968	-5.116	-5.214	-5.476	-5.751	-4.235	-11.22	-4.83	-6.056	-5.023	-5.51	-11.23	-6.654	-5.359	-4.323	-5.521	-6.265	-4.502	-5.697	-6.382	-6.894	-2.322	-4.33	-4.647	-4.891	-9.285	-4.238	-6.701	-4.565	-4.838	-4.54	-4.425	-2.609	-6.895	-11.28	-4.825	-6.648	-6.356	-4.625	-5.72	-4.662	-3.906
iORL000501	Conopomorpha sinensis	Lepidoptera	-3.164	-4.287	-4.427	-4.233	-4.042	-3.621	-4.205	-4.448	-4.089	-3.182	-9.323	-3.786	-4.867	-4.03	-4.114	-9.042	-4.165	-3.746	-3.258	-3.997	-4.218	-3.496	-3.986	-4.389	-4.395	-2.098	-3.274	-3.468	-3.463	-8.114	-3.428	-4.905	-3.496	-3.663	-3.281	-3.75	-2.105	-3.645	-9.771	-3.999	-3.916	-4.289	-3.806	-4.2	-3.044	-3.076
iORL000502	Chouioia cunea	Hymenoptera	-3.886	-5.754	-5.818	-5.259	-4.618	-4.988	-5.501	-5.207	-5.231	-4.057	-10.91	-4.538	-6.656	-4.742	-5.165	-10.81	-6.192	-4.619	-4.021	-5.337	-5.735	-4.136	-5.009	-6.017	-6.626	-2.378	-3.785	-4.376	-4.447	-9.572	-3.937	-7.078	-4.101	-4.866	-4.059	-4.485	-2.182	-5.798	-11.01	-4.736	-5.701	-5.761	-4.873	-5.393	-3.987	-3.443
iORL000503	Drosophila melanogaster	Diptera	-4.046	-3.547	-4.156	-3.878	-4.084	-3.87	-4.426	-4.117	-4.701	-3.92	-5.734	-4.011	-3.599	-3.968	-4.009	-5.29		-4.152	-3.606	-3.706	-3.245	-3.666	-4.212	-3.179	-4.923	-2.461	-3.974	-3.836	-3.708	-7.927	-3.586	-5.052	-3.666	-3.956	-3.598	-3.891	-2.102	-3.165	-7.88	-3.934	-3.497	-3.485	-4.025	-3.918	-2.82	-3.229
iORL000504	Cydia nigricana	Lepidoptera	-4.994	-7.269	-8.425	-6.931	-6.219	-6.574	-6.492	-7.248	-6.37	-4.795	-8.85	-5.68	-8.875	-5.796	-6.723	-9.613	-3.999	-6.074	-4.933	-6.328	-7.036	-5.238	-6.408	-7.915	-4.937	-2.444	-5.028	-5.365	-5.444	-9.771	-4.925	-6.754	-5.145	-5.701	-5.169	-5.725	-3.171	-7.048	-9.332	-6.181	-7.125	-7.352	-5.449	-6.886	-5.481	-4.653
iORL000505	Drosophila pseudoobscura pseudoobscura	Diptera	-4.079	-5.588	-5.742	-5.516	-4.742	-4.933	-5.46	-5.162	-5.209	-4.251	-10.24	-4.705	-7.28	-4.568	-5.679	-9.69	-5.107	-4.705	-4.31	-5.218	-5.511	-4.252	-5.204	-5.27	-5.413	-2.353	-4.008	-4.322	-4.379	-8.831	-4.125	-7.139	-4.244	-4.972	-4.269	-4.491	-2.494	-5.649	-10.65	-4.663	-5.43	-5.662	-4.746	-5.748	-3.85	-3.645
iORL000506	Hedya nubiferana	Lepidoptera	-4.488	-6.686	-6.79	-6.307	-5.567	-6.219	-6.019	-6.034	-5.786	-4.456	-9.961	-5.59	-6.97	-5.591	-6.114	-10.96	-7.17	-5.257	-4.353	-6.076	-6.459	-4.606	-5.803	-6.722	-7.328	-2.648	-4.49	-4.796	-5.335	-10.17	-4.558	-7.795	-4.62	-5.524	-4.728	-4.953	-2.5	-6.572	-11.24	-5.596	-6.475	-6.597	-5.247	-6.177	-4.4	-3.92
iORL000507	Helicoverpa armigera	Lepidoptera	-4.8	-6.897	-6.968	-6.391	-5.608	-6.158	-5.834	-6.337	-6.11	-4.691	-13.28	-5.245	-7.768	-5.661	-6.236	-12.85	-8	-5.382	-4.599	-6.41	-6.726	-4.602	-5.857	-7.325	-7.871	-2.545	-4.798	-4.952	-5.1	-9.802	-4.522	-8.704	-4.591	-5.619	-4.84	-5.208	-2.743	-5.975	-11.88	-5.853	-6.575	-6.971	-5.289	-6.5	-4.661	-3.966
iORL000508	Peridroma saucia	Lepidoptera	-4.066	-5.961	-6.254	-5.444	-4.835	-5.084	-5.563	-5.657	-5.222	-4.241	-11.55	-4.597	-6.89	-4.572	-5.429	-11.36	-7.104	-4.871	-4.124	-5.137	-6.004	-4.06	-5.062	-5.909	-7.09	-2.71	-4.183	-4.359	-4.404	-9.636	-4.132	-7.184	-3.945	-4.597	-4.498	-4.426	-2.348	-6.174	-11.88	-4.988	-6.159	-5.918	-4.467	-5.551	-4.298	-3.652
iORL000509	Sesamia inferens	Lepidoptera	-3.421	-4.486	-4.799	-4.212	-3.988	-3.651	-4.674	-4.832	-4.371	-3.463	-10.23	-3.868	-5.133	-4.063	-4.65	-9.098	-5.143	-3.891	-3.433	-3.728	-4.318	-3.464	-4.173	-4.338	-4.906	-2.082	-3.505	-3.616	-3.661	-8.484	-3.227	-5.403	-3.518	-3.704	-3.397	-3.676	-1.984	-4.595	-9.706	-3.837	-4.582	-4.443	-3.714	-4.218	-3.235	-2.757
iORL000510	Colaphellus bowringi	Coleoptera	-3.66	-5.304	-5.267	-3.596	-4.038	-4.726	-4.93	-4.398	-5.074	-3.596	-8.631	-3.926	-4.85	-3.872	-4.8	-11.98	-2.952	-4.831	-3.534	-4.24	-5.024	-3.688	-4.779	-5.68	-1.934	-1.855	-3.831	-3.975	-4.003	-8.723	-3.752	-3.523	-3.646	-4.099	-3.868	-3.872	-2.559	-2.567	-7.611	-4.107	-2.874	-5.342	-3.686	-5.431	-4.446	-3.775
iORL000511	Drosophila simulans	Diptera	-3.6	-5.169	-4.883	-4.547	-4.431	-4.022	-5.005	-4.06	-4.924	-3.73	-10.17	-4.178	-4.994	-4.47	-4.671	-9.723	-4.983	-4.3	-3.767	-4.028	-4.818	-3.83	-4.82	-5.139	-5.218	-2.162	-3.636	-4.091	-4.09	-8.74	-3.813	-5.546	-3.785	-3.886	-3.85	-4.233	-2.214	-3.829	-10.53	-4.633	-3.755	-5.067	-4.19	-4.727	-3.432	-3.436
iORL000512	Drosophila mojavensis	Diptera	-4.853	-6.68	-6.066	-5.52	-5.299	-5.381	-5.85	-5.451	-6.017	-4.851	-10.7	-5.171	-7.177	-5.08	-5.753	-10.53	-6.172	-5.561	-4.627	-5.593	-6.463	-4.804	-6.038	-6.169	-6.93	-2.563	-4.811	-5.199	-5.013	-9.801	-4.756	-7.46	-4.815	-5.202	-5.006	-4.867	-2.868	-6.328	-10.8	-5.556	-6.304	-6.365	-5.286	-5.906	-4.599	-4.423
iORL000513	Microplitis mediator	Hymenoptera	-2.999	-4.223	-4.277	-3.66	-3.322	-3.58	-3.533	-3.883	-3.674	-2.962	-9.902	-3.373	-4.99	-3.357	-4.045	-9.158	-4.642	-3.51	-2.775	-3.843	-4.04	-3.093	-3.812	-4.404	-4.624	-1.627	-2.948	-3.043	-3.15	-8.291	-2.898	-4.912	-3.071	-3.232	-3.037	-3.09	-1.829	-4.191	-9.75	-3.518	-4.112	-4.252	-3.156	-4.093	-3.126	-2.756
iORL000514	Culex pipiens complex sp. YL-2011	Diptera	-4.003	-5.303	-5.363	-4.951	-4.624	-4.564	-5.255	-5.125	-5.06	-4.096	-10.66	-4.357	-5.632	-4.465	-4.873	-9.984	-5.608	-4.664	-3.822	-4.829	-5.222	-4.129	-4.699	-5.708	-5.476	-2.19	-3.896	-4.085	-4.012	-9.298	-3.817	-6.089	-4.114	-4.071	-3.809	-4.196	-2.44	-4.59	-10.95	-4.385	-4.632	-5.409	-4.219	-5.224	-4.055	-3.571
iORL000515	Athetis lepigone	Lepidoptera	-4.246	-5.555	-6.229	-6.042	-5.11	-5.301	-5.552	-6.017	-5.176	-4.488	-11.53	-5.286	-6.761	-5.463	-5.464	-10.99	-6.039	-4.872	-4.229	-5.337	-5.515	-4.501	-5.091	-6.057	-6.245	-2.56	-4.386	-4.79	-4.781	-9.618	-4.488	-6.846	-4.41	-5.168	-4.596	-5.039	-2.688	-5.688	-11.35	-5.932	-5.735	-5.536	-4.894	-6.1	-4.2	-3.948
iORL000516	Drosophila simulans	Diptera	-3.622	-4.931	-4.929	-4.561	-4.582	-3.913	-4.646	-4.276	-4.727	-3.818	-10.31	-4.357	-5.742	-4.432	-4.864	-10.18	-5.551	-4.368	-3.928	-4.371	-4.938	-3.982	-4.638	-5.49	-5.178	-2.124	-3.617	-3.976	-4.119	-8.863	-3.823	-5.725	-3.986	-4.223	-4.008	-3.901	-2.485	-5.186	-10.37	-3.99	-5.217	-4.904	-4.65	-4.945	-3.592	-3.347
iORL000517	Cnaphalocrocis medinalis	Lepidoptera	-3.921	-5.525	-5.402	-5.132	-4.711	-4.929	-5.582	-5.626	-5.128	-3.841	-10.4	-4.386	-5.992	-4.507	-4.996	-9.561	-5.986	-4.775	-3.844	-5.131	-5.304	-3.828	-4.972	-5.208	-5.703	-2.405	-3.887	-4.249	-4.289	-8.697	-3.804	-5.533	-3.921	-4.456	-4.113	-4.652	-2.501	-5.026	-10.43	-5.072	-4.878	-5.564	-4.112	-4.904	-4.09	-3.43
iORL000518	Campoletis chlorideae	Hymenoptera	-2.502	-3.419	-3.381	-3.274	-3.211	-2.87	-3.018	-3.146	-2.849	-2.36	-10.02	-2.97	-3.313	-2.981	-3.263	-9.499	-2.734	-2.774	-2.445	-2.914	-3.215	-2.503	-3.196	-3.038	-3.147	-1.623	-2.457	-2.463	-2.8	-7.222	-2.679	-3.395	-2.522	-2.948	-2.477	-2.9	-1.544	-3.085	-9.137	-2.709	-3.096	-3.468	-2.907	-3.031	-2.429	-2.286
iORL000519	Drosophila mojavensis	Diptera	-4.474	-6.768	-6.871	-6.368	-6.107	-6.09	-6.914	-6.445	-6.729	-4.588	-11.03	-5.844	-7.552	-6.14	-6.331	-11.39	-5.121	-6.1	-4.638	-6.207	-6.831	-4.858	-6.225	-6.713	-7.28	-2.771	-4.559	-5.249	-5.325	-9.873	-4.888	-8.359	-4.811	-5.718	-4.997	-5.544	-2.792	-6.546	-11.57	-6.168	-6.68	-6.69	-5.307	-6.281	-4.84	-4.078
iORL000520	Drosophila mojavensis	Diptera	-4.898	-6.764	-6.31	-5.898	-5.42	-5.785	-5.806	-5.817	-5.971	-4.758	-10.18	-5.169	-7.548	-5.133	-5.497	-10.69	-5.705	-5.571	-4.645	-5.291	-6.675	-4.899	-5.955	-6.331	-5.972	-2.539	-4.835	-5.248	-5.161	-9.845	-4.682	-6.942	-4.784	-5.256	-5.032	-5.074	-2.813	-5.44	-11.28	-5.558	-5.31	-6.503	-5.321	-5.925	-4.575	-4.423
iORL000521	Bactrocera minax	Diptera	-4.035	-5.478	-5.787	-5.53	-4.654	-5.631	-5.214	-5.746	-5.301	-4.344	-11.3	-4.596	-6.629	-4.84	-5.224	-10.42	-6.537	-4.996	-4.135	-5.184	-5.474	-4.271	-5.286	-5.75	-6.786	-2.317	-4.02	-4.548	-4.76	-9.594	-4.036	-7.46	-4.256	-4.729	-4.34	-4.604	-2.369	-6.008	-10.85	-5.179	-6.13	-5.363	-4.197	-5.188	-4.186	-3.84
iORL000522	Anopheles gambiae	Diptera	-3.122	-3.859	-4.016	-3.205	-3.476	-3.195	-3.606	-3.949	-3.519	-2.917	-9.563	-3.183	-3.739	-3.388	-3.96	-8.491	-4.152	-3.128	-2.765	-3.021	-3.926	-3.02	-3.525	-4.325	-4.206	-1.558	-3.133	-3.183	-3.163	-7.928	-2.743	-3.96	-2.97	-3.374	-2.958	-3.246	-2.408	-3.441	-8.711	-3.232	-3.539	-3.884	-3.555	-4.476	-2.676	-2.642
iORL000523	Dendrolimus kikuchii	Lepidoptera	-4.185	-5.737	-6.134	-5.648	-5.089	-4.82	-5.758	-5.324	-5.497	-4.232	-11.83	-5.053	-6.507	-5.061	-5.92	-11.42	-6.82	-4.963	-3.964	-5.302	-5.651	-4.036	-5.271	-5.892	-7.225	-2.721	-4.083	-4.548	-4.517	-9.87	-4.206	-6.734	-4.112	-4.687	-4.329	-4.881	-2.611	-5.773	-11.73	-5.095	-5.721	-5.747	-4.481	-5.336	-3.791	-3.562
iORL000524	Protaetia brevitarsis	Coleoptera	-4.795	-6.482	-6.956	-6.472	-5.762	-5.938	-5.867	-6.4	-5.852	-4.567	-8.911	-5.428	-7.748	-5.461	-6.344	-10.12	-3.375	-5.481	-4.494	-6.057	-6.718	-4.576	-5.934	-6.358	-5.573	-2.503	-4.84	-4.983	-5.291	-9.458	-4.677	-5.902	-4.597	-5.285	-4.841	-5.143	-2.866	-5.746	-9.705	-5.746	-6.07	-6.47	-5.173	-6.559	-4.842	-4.308
iORL000525	Calliphora stygia	Diptera	-3.522	-4.548	-4.652	-3.826	-4.13	-3.607	-4.854	-4.07	-4.623	-3.347	-9.891	-3.732	-4.222	-3.952	-3.955	-9.433	-5.377	-4.207	-3.277	-3.833	-4.43	-3.355	-4.088	-4.755	-4.971	-2.114	-3.44	-3.502	-3.434	-8.693	-3.404	-4.542	-3.344	-3.575	-3.385	-4.015	-1.881	-4.321	-10.03	-4.133	-4.333	-4.376	-4	-4.249	-3.132	-2.887
iORL000526	Drosophila melanogaster	Diptera	-2.806	-3.284	-4.267	-1.312	-3.122	-1.759	-3.64	-3.108	-3.74	-2.901	-8.917	-2.852		-3.215	-3.587	-9.159		-3.292	-2.809	-1.78	-3.074	-3.012	-3.427	-3.346	-3.182	-1.933	-2.814	-3.083	-2.799	-8.462	-2.899	-3.404	-3.068	-2.806	-2.831	-3.06	-1.548	-0.737	-8.106	-4.12	-0.741	-3.246	-2.928	-3.575	-2.324	-2.295
iORL000527	Drosophila melanogaster	Diptera	-3.223	-3.949	-3.419	-3.909	-4.016	-3.323	-3.893	-4.264	-3.776	-3.314	-8.335	-3.777	-4.259	-3.884	-3.613	-7.936	-2.832	-3.565	-2.936	-3.736	-3.94	-3.222	-3.782	-3.579	-3.399	-2.089	-3.238	-3.269	-3.344	-7.6	-3.288	-2.912	-3.22	-3.558	-3.336	-3.263	-2.038	-2.491	-8.367	-3.47	-2.432	-3.902	-3.682	-4.041	-2.862	-2.803
iORL000528	Chouioia cunea	Hymenoptera	-3.371	-4.635	-4.453	-3.896	-3.909	-4.278	-4.678	-4.539	-4.497	-3.43	-9.829	-3.86	-4.205	-3.979	-4.344	-10.02	-5.167	-4.131	-3.417	-4.23	-4.709	-3.476	-4.478	-4.515	-5.496	-1.963	-3.3	-3.571	-3.87	-8.327	-3.575	-5.577	-3.495	-3.704	-3.747	-3.823	-2.303	-4.091	-9.557	-4.204	-4.019	-4.682	-3.716	-4.652	-3.082	-3.151
iORL000529	Drosophila mojavensis	Diptera	-4.397	-6.784	-6.804	-6.055	-5.563	-5.746	-6.487	-6.194	-6.378	-4.322	-11.11	-5.48	-7.428	-5.718	-6.138	-11.1	-6.365	-5.586	-4.297	-6.088	-6.653	-4.414	-5.779	-6.661	-7.359	-2.925	-4.327	-4.819	-4.93	-9.949	-4.493	-8.155	-4.49	-5.21	-4.532	-5.359	-2.564	-6.438	-12.22	-5.863	-6.433	-6.641	-4.976	-6.159	-4.564	-3.916
iORL000530	Bactrocera dorsalis	Diptera	-4.139	-6.395	-6.602	-6.165	-5.232	-5.538	-5.968	-6.218	-5.631	-4.349	-11.35	-5.19	-7.724	-5.554	-6.042	-10.73	-7.889	-5.176	-4.38	-5.625	-6.294	-4.371	-5.609	-6.481	-7.727	-2.537	-4.144	-4.837	-5.099	-9.784	-4.464	-7.517	-4.366	-5.228	-4.743	-4.87	-2.592	-6.177	-11.29	-5.465	-6.247	-6.425	-4.959	-6.172	-4.332	-3.83
iORL000531	Anopheles gambiae	Diptera	-3.303	-4.564	-4.837	-4.379	-3.937	-3.912	-4.13	-4.178	-4.278	-3.341	-9.884	-4.122	-5.53	-4.319	-4.342	-9.53	-5.391	-3.895	-3.278	-4.445	-4.607	-3.449	-4.082	-4.49	-5.256	-1.87	-3.244	-3.705	-3.731	-8.374	-3.405	-5.86	-3.297	-3.719	-3.345	-3.743	-2.125	-4.782	-9.755	-4.306	-4.729	-4.563	-3.682	-4.624	-3.261	-3.017
iORL000532	Drosophila melanogaster	Diptera	-5.015	-6.963	-7.196	-6.704	-5.92	-6.027	-6.676	-6.967	-6.381	-4.958	-10.31	-5.691	-8.275	-5.962	-6.572	-10.63	-7.639	-5.987	-4.662	-6.273	-7.015	-4.789	-6.544	-7.299	-7.285	-2.838	-4.847	-5.009	-5.459	-10.29	-4.914	-9.299	-4.807	-5.687	-5.03	-5.337	-2.816	-6.673	-12.06	-6.105	-7.1	-6.932	-5.636	-6.465	-4.98	-4.123
iORL000533	Bactrocera dorsalis	Diptera	-4.464	-6.867	-7.149	-6.51	-5.702	-6.015	-5.939	-6.663	-5.778	-4.445	-13.09	-5.059	-7.893	-5.273	-5.944	-11.83	-6.532	-5.337	-4.471	-6.212	-6.68	-4.665	-5.702	-6.801	-7.713	-2.475	-4.476	-4.868	-5.028	-9.793	-4.443	-8.102	-4.626	-5.472	-4.754	-4.896	-2.656	-6.31	-10.52	-5.73	-6.154	-6.839	-5.027	-6.639	-4.689	-4.125
iORL000534	Culex pipiens complex sp. YL-2011	Diptera	-4.476	-5.771	-5.827	-5.292	-5.146	-5.353	-5.206	-5.626	-5.151	-4.7	-10.73	-5.079	-6.617	-5.176	-5.618	-10.58	-5.824	-5.075	-4.294	-5.237	-5.624	-4.557	-5.117	-5.413	-6.19	-2.738	-4.465	-4.568	-4.621	-8.891	-4.191	-6.399	-4.325	-5.041	-4.428	-5.239	-2.649	-4.584	-10.62	-5.378	-4.795	-5.724	-4.605	-5.965	-4.46	-4.044
iORL000535	Drosophila melanogaster	Diptera	-5.001	-6.706	-6.853	-6.976	-5.838	-6.931	-6.414	-6.725	-6.387	-4.926	-12.49	-5.731	-7.775	-5.932	-6.603	-11.01	-5.888	-5.855	-4.794	-6.949	-6.316	-4.919	-6.367	-7.326	-7.145	-2.646	-5.016	-5.243	-5.471	-9.794	-4.786	-6.247	-4.907	-5.843	-5.262	-5.796	-3.025	-5.41	-11.3	-6.203	-5.394	-6.528	-5.467	-7.047	-5.06	-4.398
iORL000536	Microplitis mediator	Hymenoptera	-4.528	-6.096	-6.503	-6.09	-5.112	-5.485	-5.892	-6.228	-5.99	-4.617	-12.6	-4.957	-7.401	-5.244	-6.055	-11.34	-7.662	-5.352	-4.336	-5.559	-6.159	-4.507	-5.867	-6.586	-7.565	-2.524	-4.617	-4.84	-4.806	-10.09	-4.439	-7.778	-4.526	-5.042	-4.647	-4.835	-2.71	-6.471	-12.43	-5.766	-6.681	-6.131	-4.761	-5.932	-4.576	-3.888
iORL000537	Athetis lepigone	Lepidoptera	-4.675	-6.955	-7.507	-6.813	-5.738	-6.42	-6.316	-6.854	-5.795	-4.655	-11.46	-5.526	-8.425	-5.601	-6.85	-11.31	-7.772	-5.708	-4.438	-6.218	-6.984	-4.645	-5.812	-7.108	-7.943	-2.524	-4.702	-5.056	-5.268	-10.43	-4.737	-8.307	-4.64	-5.549	-4.951	-5.468	-2.967	-6.33	-12.05	-6.106	-6.325	-6.993	-5.29	-6.922	-4.798	-4.28
iORL000538	Culex quinquefasciatus	Diptera	-4.72	-6.854	-6.571	-6.324	-5.559	-5.907	-5.812	-6.114	-5.689	-4.969	-13.1	-5.226	-7.189	-5.283	-6.064	-11	-8.018	-5.649	-4.501	-6.254	-6.84	-4.604	-5.667	-6.813	-6.963	-2.696	-4.628	-4.771	-4.956	-9.793	-4.707	-8.143	-4.684	-4.991	-4.776	-5.182	-2.822	-6.769	-11.43	-5.646	-6.954	-6.939	-5.2	-6.206	-4.586	-4.193
iORL000539	Drosophila pseudoobscura pseudoobscura	Diptera	-4.726	-3.854	-3.642	-2.952	-5.248	-3.958	-6.442	-4.757	-5.96	-5.744	-3.86	-5.309		-5.606	-4.342	-3.898		-5.778	-4.753	-4.293	-4.095	-4.947	-6.053	-3.48	-0.685	-2.737	-4.815	-5.851	-4.88	-8.54	-4.538	-1.337	-4.848	-5.344	-4.84	-5.547	-2.884	-5.398	-3.724	-3.957	-5.642	-3.477	-4.514	-5.941	-5.106	-4.312
iORL000540	Anopheles gambiae	Diptera	-2.427	-3.049	-3.292	-2.665	-2.927	-2.379	-3.221	-3.149	-2.942	-2.307	-8.563	-2.567	-2.728	-2.807	-2.843	-8.161	-3.132	-2.77	-2.532	-3.083	-2.982	-2.521	-3.004	-2.921	-3.346	-1.639	-2.372	-2.821	-2.821	-7.655	-2.657	-3.206	-2.601	-2.623	-2.716	-2.498	-1.353	-2.975	-8.679	-2.676	-2.915	-3.002	-2.755	-2.888	-2.022	-2.06
iORL000541	Dendrolimus kikuchii	Lepidoptera	-3.508	-4.465	-4.659	-4.29	-4.139	-4.327	-4.722	-4.49	-4.791	-3.599	-11.83	-3.848	-5.728	-4.039	-4.039	-9.758	-4.641	-4.245	-3.603	-4.108	-4.22	-3.71	-4.597	-4.962	-4.444	-2.217	-3.383	-3.58	-3.735	-8.349	-3.662	-4.72	-3.691	-3.992	-3.736	-4.07	-2.229	-3.992	-9.94	-3.942	-4.019	-4.398	-3.865	-4.538	-3.474	-3.244
iORL000542	Conopomorpha sinensis	Lepidoptera	-3.491	-4.268	-4.073	-5.03	-4.437	-4.271	-4.504	-4.637	-4.51	-3.697	-9.072	-3.67	-5.432	-4.053	-4.386	-9.126	-4.441	-3.978	-3.674	-3.747	-3.857	-3.59	-4.309	-4.045	-4.413	-2.311	-3.634	-3.781	-3.944	-8.438	-3.738	-4.753	-3.579	-3.675	-4.093	-3.93	-2.114	-4.3	-9.657	-3.972	-4.126	-4.156	-4.256	-4.273	-3.154	-3.132
iORL000543	Protaetia brevitarsis	Coleoptera	-4.247	-6.321	-6.821	-6.024	-5.059	-5.242	-5.491	-6.173	-5.616	-4.142	-12.23	-4.927	-7.016	-5.34	-5.906	-11.64	-7.75	-4.972	-3.978	-5.417	-6.328	-4.244	-5.33	-6.488	-7.71	-2.474	-4.203	-4.462	-4.587	-9.848	-4.321	-7.842	-4.237	-4.887	-4.385	-4.792	-2.501	-6.365	-12.18	-5.315	-6.413	-6.338	-4.712	-5.912	-4.176	-3.737
iORL000544	Chouioia cunea	Hymenoptera	-3.317	-4.298	-4.49	-3.745	-3.654	-3.801	-3.983	-3.834	-4.167	-3.322	-9.323	-3.514	-4.841	-3.772	-3.878	-10.03	-3.8	-4.263	-3.702	-4.071	-4.141	-3.778	-4.22	-4.65	-4.404	-2.104	-3.392	-3.207	-3.718	-8.302	-3.531	-4.162	-3.727	-3.988	-3.614	-3.595	-2.006	-3.922	-10.28	-3.563	-3.875	-4.3	-4.168	-4.331	-3.041	-3.034
iORL000545	Drosophila melanogaster	Diptera	-5.101	-6.506	-6.501	-7.055	-6.045	-6.777	-6.516	-6.834	-6.509	-4.971	-10.66	-5.876	-8.33	-6.274	-6.444	-10.64	-1.496	-5.897	-4.966	-6.842	-6.205	-5.237	-6.853	-7.336	-7.178	-2.675	-5.139	-5.407	-5.728	-9.342	-5.077	-5.534	-5.296	-5.889	-5.587	-5.838	-3.026	-4.066	-9.784	-6.4	-3.854	-6.426	-5.565	-7.096	-5.128	-4.535
iORL000546	Bactrocera dorsalis	Diptera	-4.513	-5.584	-5.127	-3.762	-5.495	-4.474	-5.411	-4.576	-5.23	-4.432	-4.832	-5.301	-3.392	-5.46	-5.467	-6.124	-0.198	-4.798	-4.693	-4.978	-5.678	-4.582	-5.202	-5.167	-2.366	-2.45	-4.466	-5.039	-4.928	-8.801	-4.568	-3.869	-4.607	-5.361	-4.74	-5.032	-2.61	-3.557	-5.865	-4.781	-3.626	-5.586	-5.099	-5.533	-3.75	-3.814
iORL000547	Cnaphalocrocis medinalis	Lepidoptera	-3.85	-4.508	-4.75	-4.71	-4.662	-4.303	-5.375	-4.859	-5.059	-4.034	-9.832	-4.568	-5.426	-4.433	-4.734	-9.327	-4.697	-4.728	-3.945	-4.583	-4.295	-4.019	-5.04	-4.704	-4.623	-2.531	-3.825	-4.269	-4.309	-8.053	-4.236	-3.994	-4.037	-4.508	-4.13	-4.629	-2.631	-3.395	-9.347	-4.701	-3.615	-4.699	-4.538	-4.872	-3.988	-3.531
iORL000548	Drosophila melanogaster	Diptera	-4.528	-5.514	-5.559	-5.026	-4.791	-4.578	-6.024	-5.791	-5.724	-4.35	-10.39	-5.309	-6.6	-5.458	-5.218	-9.727	-5.327	-5.146	-4.403	-4.857	-5.61	-4.604	-5.686	-5.638	-5.46	-2.655	-4.484	-4.982	-4.932	-9.176	-4.304	-6.482	-4.68	-5.208	-4.639	-5.075	-2.707	-5.944	-10.73	-5.494	-6.085	-5.588	-5.026	-5.389	-4.347	-3.893
iORL000549	Anopheles gambiae	Diptera	-3.448	-4.834	-4.686	-3.815	-3.727	-4.309	-4.194	-4.489	-4.181	-3.324	-10.2	-3.685	-5.612	-3.958	-4.13	-9.552	-5.032	-4.109	-3.421	-3.652	-4.663	-3.568	-4.173	-4.724	-4.929	-1.824	-3.441	-3.471	-3.271	-8.64	-3.181	-5.772	-3.633	-3.717	-3.351	-3.577	-2.054	-4.61	-9.811	-3.483	-4.771	-4.813	-3.467	-4.243	-3.372	-3.142
iORL000550	Locusta migratoria	Orthoptera	-4.325	-4.313	-3.925	-4.285	-4.052	-3.893	-5.645	-4.482	-5.977	-4.356	-9.979	-3.911	-4.991	-4.322	-4.283	-8.963	-5.291	-5.361	-4.415	-3.906	-4.749	-4.352	-5.249	-4.057	-4.388	-2.633	-4.447	-4.378	-5.092	-8.17	-4.371	-4.907	-4.355	-5.323	-4.644	-4.861	-2.766	-5.339	-9.328	-4.385	-4.688	-4.275	-4.188	-4.056	-4.534	-4.071
iORL000551	Zeugodacus cucurbitae	Diptera	-4.351	-6.648	-6.36	-5.875	-5.385	-5.694	-5.989	-5.675	-5.794	-4.574	-11.48	-5.098	-6.956	-5.037	-5.742	-11.34	-6.896	-5.276	-4.622	-5.703	-6.401	-4.523	-5.735	-6.649	-6.928	-2.705	-4.389	-4.655	-4.912	-9.553	-4.414	-6.698	-4.674	-5.076	-4.552	-5.043	-2.81	-5.498	-11.44	-5.207	-5.592	-6.56	-5.089	-6.005	-4.58	-4.025
iORL000552	Microplitis mediator	Hymenoptera	-4.653	-5.461	-5.91	-6.231	-5.587	-5.605	-5.467	-5.474	-6.425	-4.878	-6.486	-5.359	-5.373	-5.588	-6.871	-10.84		-5.899	-4.736	-5.842	-5.171	-4.747	-6.318	-6.37	-3.407	-2.679	-4.724	-5.164	-5.384	-9.065	-4.867	-4.523	-4.742	-5.523	-5.182	-5.414	-2.712	-4.013	-7.287	-5.836	-4.292	-5.477	-5.281	-5.696	-5.019	-4.115
iORL000553	Drosophila mojavensis	Diptera	-5.031	-6.595	-6.054	-6.185	-5.259	-5.471	-5.821	-5.986	-5.886	-4.759	-9.727	-4.94	-7.584	-5.069	-5.429	-10.71	-4.877	-5.423	-4.696	-5.456	-6.376	-4.827	-5.885	-6.32	-6.336	-2.584	-4.846	-5.185	-5.145	-9.693	-4.728	-6.92	-4.744	-5.378	-4.855	-5.065	-2.888	-6.025	-10.3	-5.529	-5.975	-6.309	-5.334	-5.751	-4.574	-4.394
iORL000554	Dendrolimus kikuchii	Lepidoptera	-4.61	-7.451	-7.356	-6.931	-5.743	-6.471	-6.439	-6.668	-6.636	-4.772	-12.06	-5.972	-7.689	-5.982	-6.805	-12.11	-6.831	-6.021	-4.832	-6.385	-7.303	-4.974	-6.581	-7.623	-8.017	-2.573	-4.626	-5.382	-5.717	-10.63	-4.983	-8.508	-4.989	-5.818	-5.255	-5.329	-2.77	-7.392	-13.29	-6.149	-7.712	-7.344	-5.389	-6.785	-5.096	-4.284
iORL000555	Holotrichia parallela	Coleoptera	-4.158	-6.069	-6.509	-6.056	-5.126	-5.074	-5.753	-6.288	-5.524	-4.224	-10.94	-4.93	-6.204	-5.125	-5.788	-10.71	-5.9	-4.957	-4.199	-5.333	-6.101	-4.356	-5.139	-6.506	-6.683	-2.382	-4.249	-4.518	-4.664	-10.11	-4.161	-6.592	-4.318	-5.022	-4.276	-4.709	-2.857	-6.175	-10.95	-5.571	-6.102	-6.066	-4.676	-5.892	-4.873	-4.163
iORL000556	Anopheles gambiae	Diptera	-3.491	-4.376	-4.171	-3.546	-3.961	-4.113	-4.107	-4.415	-4.329	-3.495	-11.08	-3.864	-4.555	-4.087	-4.088	-9.44	-4.636	-4.1	-3.365	-4.034	-4.259	-3.508	-4.034	-4.854	-5.194	-2.323	-3.51	-3.503	-3.934	-8.291	-3.488	-4.653	-3.47	-3.913	-3.639	-3.732	-2.076	-4.444	-10.09	-3.918	-4.63	-4.304	-3.869	-4.457	-3.323	-3.163
iORL000557	Athetis lepigone	Lepidoptera	-4.157	-5.926	-6.166	-5.94	-4.919	-5.427	-5.635	-5.622	-5.18	-4.087	-11.48	-4.718	-6.931	-4.724	-5.677	-11.29	-6.325	-4.721	-3.861	-5.095	-5.934	-3.999	-5.139	-6.022	-6.73	-2.607	-4.119	-4.313	-4.432	-9.779	-3.921	-7.621	-4.041	-4.431	-4.181	-4.522	-2.344	-6.423	-11.29	-5.254	-6.284	-5.871	-4.322	-5.56	-4.035	-3.505
iORL000558	Anoplophora chinensis	Coleoptera	-3.312	-4.564	-4.244	-3.645	-3.709	-3.516	-4.194	-3.892	-4.302	-3.361	-10.82	-3.592	-4.156	-3.716	-4.044	-9.629	-3.963	-4.143	-3.299	-3.458	-4.675	-3.439	-4.133	-4.319	-4.936	-1.902	-3.199	-3.448	-3.459	-8.463	-3.518	-4.973	-3.435	-3.47	-3.382	-3.323	-2.567	-4.945	-9.841	-3.451	-4.95	-4.243	-3.404	-3.945	-3.621	-3.302
iORL000559	Drosophila melanogaster	Diptera	-2.93	-3.801	-3.655	-3.313	-3.212	-3.301	-3.532	-3.417	-3.477	-3.029	-8.177	-3.032	-4.125	-3.281	-3.398	-8.35	-3.5	-3.19	-3.016	-3.553	-3.705	-3.117	-3.552	-3.74	-3.814	-1.943	-2.869	-2.884	-3.115	-8.089	-2.939	-3.738	-3.104	-3.336	-2.94	-3.134	-1.983	-3.091	-8.098	-3.323	-3.295	-3.692	-3.145	-3.733	-2.832	-2.821
iORL000560	Dendrolimus kikuchii	Lepidoptera	-4.368	-6.425	-6.5	-5.775	-5.405	-5.651	-5.83	-5.818	-5.54	-4.322	-11.99	-5.06	-6.856	-5.247	-6.068	-10.17	-6.052	-5.276	-4.263	-5.716	-6.515	-4.391	-5.686	-6.414	-5.465	-2.495	-4.549	-4.825	-4.924	-9.405	-4.455	-7.038	-4.429	-5.084	-4.674	-5.06	-2.569	-5.978	-10.06	-5.455	-5.858	-6.36	-4.81	-6.024	-4.404	-3.839
iORL000561	Holotrichia parallela	Coleoptera	-2.437	-3.104	-3.608	-3.245	-3.105	-2.588	-3.443	-3.225	-3.357	-2.555	-3.832	-3.067	-3.826	-3.013	-3.255	-14.73		-3.009	-2.556	-2.986	-3.023	-2.612	-3.276	-3.305	-3.111	-1.831	-2.417	-2.677	-2.874	-7.769	-2.596	-4.85	-2.564	-2.964	-2.705	-2.9	-1.342	-2.879	-7.826	-3.18	-2.876	-3.217	-2.883	-3.141	-2.306	-1.931
iORL000562	Chouioia cunea	Hymenoptera	-3.867	-4.873	-5.209	-4.609	-4.527	-4.082	-5.122	-4.935	-4.795	-3.793	-10.14	-4.254	-4.721	-4.283	-5.026	-9.451	-6.296	-4.385	-3.797	-4.137	-4.988	-3.917	-4.962	-4.999	-5.373	-2.306	-3.841	-4.333	-4.255	-9.009	-3.897	-4.965	-3.869	-4.26	-4.333	-4.414	-2.4	-4.732	-10.82	-4.799	-4.594	-4.875	-4.227	-4.756	-3.647	-3.277
iORL000563	Athetis dissimilis	Lepidoptera	-3.844	-4.739	-4.416	-4.471	-4.469	-3.779	-5.365	-3.998	-4.998	-3.654	-9.413	-3.939	-3.779	-4.16	-4.407	-9.404	-4.928	-4.383	-3.795	-4.462	-4.527	-3.762	-4.431	-4.242	-4.503	-2.388	-3.697	-3.701	-4.101	-8.333	-3.707	-4.614	-3.685	-3.89	-4.136	-4.022	-2.333	-4.847	-9.782	-4.071	-5.086	-4.702	-3.942	-3.775	-3.425	-3.382
iORL000564	Subpsaltria yangi	Hemiptera	-3.354	-4.587	-4.686	-4.776	-4.29	-3.619	-4.012	-4.286	-4.184	-3.375	-10.14	-4.232	-5.311	-4.183	-4.368	-9.637	-4.867	-4.094	-3.39	-4.097	-4.59	-3.48	-4.28	-4.779	-5.043	-1.947	-3.398	-3.743	-3.742	-8.381	-3.602	-4.92	-3.49	-4.031	-3.589	-3.722	-2.348	-4.704	-10.43	-4.223	-4.492	-4.575	-3.949	-4.517	-3.437	-3.083
iORL000565	Drosophila mojavensis	Diptera	-4.876	-6.691	-6.14	-5.998	-5.261	-5.319	-6.097	-5.882	-6.019	-4.705	-10.86	-5.036	-7.265	-5.253	-5.704	-10.57	-6.411	-5.554	-4.632	-5.285	-6.476	-4.904	-5.961	-6.206	-6.787	-2.566	-4.872	-5.321	-5.21	-9.604	-4.763	-7.29	-4.853	-5.438	-4.851	-4.966	-2.863	-6.248	-10.87	-5.024	-5.985	-6.282	-5.25	-5.924	-4.664	-4.393
iORL000566	Drosophila melanogaster	Diptera	-4.421	-6.778	-7.575	-6.26	-5.603	-5.991	-6.202	-6.697	-5.852	-4.446	-10.87	-5.524	-7.093	-5.541	-6.117	-10.7	-6.957	-5.507	-4.4	-5.799	-6.876	-4.498	-5.909	-7.43	-7.819	-2.494	-4.355	-4.908	-5.012	-9.815	-4.541	-8.454	-4.529	-5.284	-4.71	-4.995	-2.629	-6.573	-11.66	-5.634	-6.189	-6.87	-4.932	-6.051	-4.662	-3.896
iORL000567	Conopomorpha sinensis	Lepidoptera	-4.263	-5.758	-6.385	-5.78	-5.191	-5.485	-5.741	-5.835	-5.242	-4.222	-7.272	-4.965	-6.2	-5.036	-5.092	-9.182	-2.947	-4.9	-4.226	-5.515	-5.833	-4.204	-5.298	-5.583	-4.409	-2.65	-4.246	-4.525	-4.745	-9.609	-4.313	-6.607	-4.296	-5.045	-4.312	-4.886	-2.454	-5.913	-9.217	-5.633	-6.197	-5.63	-4.506	-5.341	-4.344	-3.748
iORL000568	Anopheles gambiae	Diptera	-3.084	-2.941	-3.313	-3.476	-3.06	-2.789	-3.14	-3.319	-3.589	-3.111	-8.349	-3.237	-3.42	-3.001	-3.243	-9.299		-3.242	-2.959	-3.661	-2.801	-2.941	-3.305	-2.677	-2.017	-1.846	-2.716	-3.011	-3.056	-8.34	-2.774	-1.37	-3.089	-3.047	-2.935	-3.049	-2.343	-3.081	-9.8	-2.741	-3.26	-2.926	-2.592	-2.213	-3.147	-2.749
iORL000569	Cydia nigricana	Lepidoptera	-3.378	-1.967	-0.573		-1.11		-2.646	-0.002	-4.458	-3.778	-4.226	-1.979		-2.123	-1.096	-3.787		-4.141	-3.466		-2.047	-3.943	-4.029			-2.309	-3.552	-3.687	-2.638	-4.994	-3.221		-4.264	-2.393	-3.35	-2.078	-2.937		-1.073			-1.999	-2.365	-1.122	-4.077	-3.828
iORL000570	Apis cerana	Hymenoptera	-5.071	-5.871	-6.641	-5.517	-5.522	-5.466	-5.488	-5.593	-5.067	-4.86	-10.78	-5.201	-6.654	-5.561	-5.923	-10.33	-5.937	-5.024	-4.688	-5.212	-6.187	-4.768	-5.695	-5.763	-5.836	-2.391	-4.785	-5.153	-5.227	-9.245	-4.883	-6.361	-4.766	-5.411	-5.118	-5.004	-3.053	-5.421	-10.88	-5.388	-5.295	-5.882	-5.326	-6.099	-4.241	-4.637
iORL000571	Drosophila mojavensis	Diptera	-4.924	-6.644	-6.402	-6.055	-5.324	-5.539	-5.837	-5.91	-5.905	-4.751	-10.25	-4.99	-7.233	-5.084	-5.682	-11.15	-5.524	-5.443	-4.55	-5.678	-6.635	-4.896	-5.91	-6.295	-6.163	-2.531	-4.842	-5.13	-5.145	-9.917	-4.664	-7.187	-4.878	-5.108	-4.862	-4.906	-2.838	-5.352	-10.52	-5.399	-5.459	-6.381	-5.332	-5.911	-4.554	-4.396
iORL000572	Peridroma saucia	Lepidoptera	-4.337	-6.345	-6.282	-5.889	-5.31	-4.996	-5.87	-5.944	-5.902	-4.297	-11.91	-4.835	-7.005	-5.341	-5.949	-11.24	-7.377	-5.583	-4.229	-5.392	-6.231	-4.361	-5.455	-6.616	-7.229	-2.369	-4.073	-4.746	-4.726	-9.734	-4.395	-7.365	-4.279	-4.884	-4.574	-4.794	-2.409	-6.256	-12.1	-4.984	-6.21	-6.311	-4.733	-6.01	-4.433	-3.665
iORL000573	Dendroctonus ponderosae	Coleoptera	-4.561	-6.917	-6.156	-6.551	-5.848	-5.778	-6.197	-6.779	-5.516	-4.641	-12.62	-5.418	-7.398	-5.612	-6.526	-10.3	-4.332	-5.401	-4.447	-6.028	-6.803	-4.835	-5.772	-5.916	-6.504	-2.693	-4.548	-5.234	-5.5	-10.12	-4.502	-7.269	-4.724	-5.385	-5.105	-5.938	-2.901	-6.545	-10.01	-6.078	-6.267	-6.938	-4.87	-6.187	-4.723	-4.422
iORL000574	Campoletis chlorideae	Hymenoptera	-2.875	-3.504	-3.414	-3.015	-3.34	-3.149	-3.879	-3.489	-3.482	-2.82	-9.071	-3.109	-4.312	-3.134	-3.601	-8.598	-3.668	-3.006	-2.684	-3.562	-3.411	-2.878	-3.281	-3.681	-4.311	-1.713	-2.889	-2.908	-2.936	-7.759	-2.711	-3.894	-2.874	-3.123	-2.83	-2.718	-1.691	-3.605	-8.962	-2.879	-3.457	-3.497	-3.112	-3.396	-2.693	-2.405
iORL000575	Peridroma saucia	Lepidoptera	-2.474	-3.103	-3.195	-2.62	-2.728	-2.577	-3.176	-2.872	-3.221	-2.457	-8.85	-2.383	-3.094	-2.673	-3.05	-8.125	-3.117	-2.862	-2.407	-2.529	-2.938	-2.431	-2.869	-3.097	-2.895	-1.661	-2.557	-2.509	-2.376	-7.676	-2.381	-3.303	-2.467	-2.461	-2.454	-2.692	-1.448	-3.052	-8.75	-2.632	-2.849	-3.124	-2.601	-2.834	-2.214	-2.132
iORL000576	Locusta migratoria	Orthoptera	-3.497	-4.434	-4.63	-4.756	-4.711	-4.064	-4.058	-4.333	-4.225	-3.625	-9.029	-4.384	-4.947	-3.9	-3.728	-10.18	-2.533	-3.72	-3.708	-4.629	-4.711	-3.647	-4.008	-3.896	-4.378	-2.264	-3.38	-3.692	-4.013	-7.888	-4.013	-4.798	-3.558	-4.318	-3.86	-3.977	-2.423	-3.639	-9.939	-4.262	-3.653	-4.402	-4.165	-4.496	-2.804	-3.666
iORL000577	Anopheles gambiae	Diptera	-3.407	-4.099	-4.239	-4.269	-4.238	-3.895	-3.989	-4.43	-3.945	-3.51	-9.763	-4.14	-5.374	-4.044	-4.065	-8.965	-4.292	-3.63	-3.409	-3.898	-4.144	-3.455	-3.786	-4.095	-5.095	-2.289	-3.401	-3.671	-3.855	-8.246	-3.278	-4.587	-3.453	-4.009	-3.618	-3.82	-2.373	-3.627	-8.864	-3.942	-3.727	-4.042	-3.827	-4.235	-2.772	-3.124
iORL000578	Campoletis chlorideae	Hymenoptera	-3.994	-5.156	-5.245	-5.081	-4.662	-4.92	-5.378	-5.308	-4.928	-4.053	-10.04	-4.67	-6.034	-4.709	-4.905	-9.696	-5.786	-4.701	-3.893	-4.756	-5.195	-3.956	-5.018	-5.162	-5.409	-2.466	-4.029	-4.325	-4.353	-9.122	-3.978	-5.425	-4.071	-4.532	-4.167	-4.449	-2.597	-4.793	-10.08	-4.793	-4.83	-5.182	-4.398	-4.662	-3.937	-3.472
iORL000579	Drosophila simulans	Diptera	-4.052	-1.522	-0.884	-1.495	-4.876	-2.429	-3.392	-2.68	-3.908	-4.772		-4.228		-3.89	-1.898			-3.408	-4.395	-2.854	-0.526	-4.247	-3.968			-2.603	-3.876	-4.96	-4.268	-3.963	-4.022		-4.109	-4.061	-4.13	-3.989	-2.713			-3.495		-1.253	-4.645	-3.314	-2.389	-3.898
iORL000580	Colaphellus bowringi	Coleoptera	-4.958	-7.109	-7.1	-7.086	-5.917	-6.468	-6.259	-7.207	-6.017	-4.918	-11.14	-5.573	-8.457	-5.937	-6.287	-10.79	-6.716	-5.777	-4.712	-6.674	-7.418	-4.895	-6.049	-6.998	-7.045	-2.744	-4.868	-5.349	-5.604	-9.73	-4.914	-7.793	-4.913	-5.95	-5.109	-5.729	-2.824	-6.476	-11.89	-6.227	-6.532	-7.102	-5.763	-6.485	-5.065	-4.276
iORL000581	Ostrinia scapulalis	Lepidoptera	-4.446	-5.919	-5.987	-6.25	-5.002	-5.721	-5.347	-6.424	-5.248	-4.348	-7.815	-5.098	-7.437	-5.112	-5.672	-10.59	-4.634	-5.061	-4.146	-5.61	-5.747	-4.417	-5.326	-5.984	-4.69	-2.404	-4.49	-4.793	-4.757	-9.61	-4.359	-6.639	-4.451	-4.973	-4.486	-5.076	-2.71	-6.256	-9.932	-5.882	-5.899	-5.919	-4.697	-6.112	-4.504	-3.969
iORL000582	Apis cerana cerana	Hymenoptera	-3.984	-5.318	-5.096	-4.609	-4.544	-4.676	-4.665	-5.064	-4.676	-3.929	-10.34	-4.372	-6.111	-4.378	-5.248	-10.01	-5.527	-4.284	-3.888	-4.525	-5.268	-3.981	-4.557	-5.047	-5.479	-2.08	-3.888	-4.206	-4.126	-8.652	-3.787	-6.435	-3.944	-4.369	-3.897	-4.449	-2.485	-4.731	-10.84	-4.918	-4.844	-5.153	-4.328	-5.561	-3.571	-3.581
iORL000583	Zeugodacus cucurbitae	Diptera	-3.987	-5.547	-6.542	-5.686	-5.266	-5.311	-5.499	-5.58	-5.389	-4.003	-10.34	-4.836	-6.369	-5.113	-5.753	-9.464	-4.395	-4.839	-3.943	-5.375	-5.238	-3.945	-5.152	-5.441	-5.081	-2.293	-3.991	-4.504	-4.648	-8.819	-4.062	-6.905	-4.037	-4.863	-4.176	-4.9	-2.378	-5.402	-10.15	-5.473	-5.534	-5.488	-4.676	-5.794	-4.25	-3.604
iORL000584	Galleria mellonella	Lepidoptera	-4.154	-6.515	-6.605	-6.452	-5.293	-5.791	-5.726	-6.565	-5.505	-4.509	-10.72	-5.026	-7.734	-5.341	-6.133	-11.53	-7.014	-5.24	-4.284	-5.964	-6.44	-4.462	-5.633	-7.258	-6.383	-2.581	-4.286	-4.803	-5.014	-9.665	-4.355	-7	-4.354	-5.201	-4.481	-5.111	-2.724	-5.855	-11.63	-5.344	-6.017	-6.562	-4.961	-6.394	-4.4	-3.888
iORL000585	Colaphellus bowringi	Coleoptera	-4.692	-6.836	-5.958	-5.348	-5.264	-4.558	-6.017	-5.776	-6.026	-4.374	-10.74	-4.805	-6.218	-4.823	-5.149	-11.3	-5.887	-5.755	-4.386	-5.223	-6.9	-4.5	-5.589	-7.1	-6.508	-2.954	-4.555	-4.708	-4.831	-9.741	-4.511	-6.706	-4.47	-4.295	-4.782	-4.66	-2.53	-5.354	-11.33	-4.943	-5.279	-6.877	-4.729	-5.04	-4.599	-3.953
iORL000586	Locusta migratoria	Orthoptera	-4.376	-1.071	-0.696		-3.493	-0.579	-1.647	-0.465	-3.42	-4.739		-3.05		-2.931	-2.092			-2.93	-4.719	-0.448	-0.517	-4.767	-3.76			-3.005	-4.363	-4.166	-4.103	-2.813	-4.433		-4.659	-3.12	-4.278	-3.936	-2.912			-1.688		-0.885	-4.131	-2.418	-1.688	-4.245
iORL000587	Anopheles gambiae	Diptera	-3.243	-3.839	-4.216	-3.887	-3.95	-3.536	-3.903	-3.934	-3.949	-3.375	-9.177	-3.779	-3.587	-4.064	-3.719	-8.924	-4.286	-3.632	-3.336	-3.836	-3.908	-3.462	-3.995	-3.898	-4.649	-2.298	-3.304	-3.451	-3.837	-8.106	-3.364	-4.091	-3.502	-3.9	-3.653	-3.819	-2.354	-3.51	-9.298	-3.942	-3.552	-3.887	-3.864	-3.991	-2.823	-3.082
iORL000588	Athetis lepigone	Lepidoptera	-2.992	-4.193	-4.174	-3.469	-3.585	-3.221	-4.052	-3.589	-4.005	-3.122	-9.529	-3.7	-3.577	-3.508	-3.762	-9.201	-4.672	-3.787	-3.184	-3.217	-4.017	-3.265	-4.166	-4.099	-4.366	-1.888	-3.066	-3.405	-3.364	-8.093	-3.212	-4.755	-3.185	-3.428	-3.429	-3.254	-1.894	-4.075	-9.426	-3.325	-4.062	-4.07	-3.342	-3.913	-3.157	-3.014
iORL000589	Campoletis chlorideae	Hymenoptera	-3.413	-4.837	-5.115	-4.132	-4.069	-3.747	-4.743	-4.564	-4.542	-3.495	-10.37	-4.068	-4.698	-3.986	-4.161	-9.717	-5.18	-4.128	-3.408	-3.905	-4.794	-3.498	-4.258	-5.012	-5.14	-2.358	-3.465	-3.658	-3.489	-8.882	-3.312	-5.126	-3.483	-3.9	-3.362	-3.956	-1.892	-4.617	-10.27	-3.966	-4.662	-4.892	-3.864	-4.654	-3.384	-2.895
iORL000590	Agrotis segetum	Lepidoptera	-2.348						-0.512		-2.33	-2.751								-2.544	-2.788			-2.328	-0.707			-1.965	-2.711	-2.368		-2.505	-1.855		-2.444		-1.715		-2.867								-2.984	-2.855
iORL000591	Anopheles gambiae	Diptera	-3.255	-4.532	-4.461	-3.981	-3.803	-3.873	-4.088	-4.458	-4.55	-3.341	-9.042	-3.643	-5.353	-3.773	-4.122	-8.844	-3.565	-4.206	-3.542	-3.843	-4.429	-3.724	-4.068	-4.546	-3.487	-2.062	-3.411	-3.655	-3.641	-7.663	-3.357	-4.56	-3.636	-3.491	-3.581	-3.234	-2.333	-3.654	-8.796	-4.137	-3.55	-4.523	-3.433	-4.166	-3.594	-3.311
iORL000592	Oedaleus infernalis	Orthoptera	-2.46	-2.574	-3.168	-2.698	-2.805	-2.199	-2.977	-3.105	-2.775	-2.449	-8.214	-2.626	-2.946	-2.576	-3.028	-8.169	-3.214	-2.489	-2.426	-2.606	-2.622	-2.497	-2.619	-2.701	-3.082	-1.547	-2.386	-2.463	-2.42	-7.332	-2.463	-2.458	-2.5	-2.684	-2.455	-2.732	-1.365	-2.681	-8.443	-2.961	-2.68	-2.687	-2.764	-2.637	-2.003	-1.858
iORL000593	Campoletis chlorideae	Hymenoptera	-3.821	-5.096	-4.95	-4.655	-4.324	-3.986	-4.973	-4.421	-4.78	-3.868	-9.892	-4.043	-4.828	-4.28	-4.658	-9.681	-4.654	-4.184	-3.839	-4.252	-4.997	-3.917	-4.46	-4.575	-5.312	-2.46	-3.714	-3.885	-4.269	-9.052	-3.588	-5.852	-3.902	-4.037	-3.981	-4.435	-2.188	-4.648	-10.56	-4.188	-4.942	-5.007	-4.158	-4.461	-3.384	-3.203
iORL000594	Chouioia cunea	Hymenoptera	-2.837	-3.414	-3.865	-2.732	-3.132	-2.551	-3.768	-3.008	-3.402	-2.889	-8.13	-2.739	-3.481	-3.176	-3.158	-8.632	-2.29	-3.103	-2.716	-2.599	-3.514	-2.66	-3.212	-3.828	-3.54	-1.791	-2.83	-2.844	-2.982	-7.924	-2.797	-3.528	-2.678	-2.751	-2.804	-3.174	-1.616	-3.285	-9.585	-2.949	-3.224	-3.347	-3.01	-3.44	-2.551	-2.417
iORL000595	Dendrolimus kikuchii	Lepidoptera	-4.841	-7.142	-7.115	-7.019	-5.992	-6.534	-6.645	-7.015	-6.436	-4.974	-10.14	-5.696	-9.138	-5.87	-6.683	-9.776	-5.44	-5.96	-4.804	-6.65	-6.989	-4.918	-6.459	-6.842	-5.955	-2.865	-4.979	-5.376	-5.331	-9.206	-4.736	-7.491	-4.865	-5.569	-5.123	-5.763	-2.818	-6.112	-10.14	-6.423	-6.105	-7.188	-5.312	-7.126	-5.061	-4.159
iORL000596	Drosophila melanogaster	Diptera	-4.365	-6.21	-6.573	-5.247	-4.951	-5.167	-5.353	-5.424	-5.797	-4.263	-11.17	-4.406	-6.902	-4.905	-5.123	-11.03	-6.381	-5.311	-4.506	-5.334	-6.137	-4.506	-5.568	-6.255	-6.869	-2.261	-4.345	-4.698	-4.648	-9.599	-4.29	-6.969	-4.503	-4.84	-4.414	-4.645	-2.661	-6.761	-11.48	-5.216	-6.795	-6.255	-4.655	-5.708	-4.681	-4.016
iORL000597	Drosophila simulans	Diptera	-2.669	-3.25	-3.548	-3.41	-3.311	-2.839	-3.498	-3.202	-3.495	-2.485	-9.351	-3.095	-3.019	-3.162	-3.344	-8.544	-3.531	-3.114	-2.715	-2.916	-3.104	-2.629	-3.157	-3.115	-3.863	-2.132	-2.552	-2.821	-2.695	-8.15	-2.67	-3.977	-2.683	-2.996	-2.67	-2.965	-1.668	-3.078	-8.974	-3.302	-3.166	-3.26	-2.807	-3.198	-2.326	-2.322
iORL000598	Colaphellus bowringi	Coleoptera	-4.113	-5.43	-5.858	-5.202	-5.029	-5.114	-5.331	-5.195	-4.931	-4.246	-10.97	-4.805	-6.055	-5.103	-5.154	-10.76	-6.553	-4.517	-4.081	-5.148	-5.455	-4.056	-4.977	-5.566	-6.617	-2.346	-3.947	-4.608	-4.639	-9.432	-4.148	-6.367	-4.137	-4.66	-4.461	-4.991	-2.618	-5.786	-11.45	-5.342	-5.705	-5.454	-4.708	-5.324	-4.044	-3.659
iORL000599	Athetis lepigone	Lepidoptera	-4.148	-6.317	-6.591	-5.677	-5.328	-5.359	-6.073	-5.862	-5.61	-4.182	-10.74	-5.119	-6.654	-5.306	-5.596	-11.21	-4.014	-5.449	-4.246	-5.712	-6.196	-4.389	-5.704	-6.168	-6.357	-2.598	-4.331	-4.644	-4.939	-9.98	-4.62	-6.345	-4.436	-5.371	-4.752	-4.933	-2.403	-5.965	-10.8	-5.266	-5.967	-6.217	-4.781	-5.816	-4.161	-3.683
iORL000600	Microplitis mediator	Hymenoptera	-4.84	-3.837	-4.451	-3.478	-5.754	-4.92	-4.632	-5.817	-6.096	-4.627	-4.999	-5.641	-0.622	-6.312	-5.578	-3.608		-5.353	-4.83	-5.185	-4.03	-4.907	-5.233	-3.299	-2.578	-2.921	-4.866	-5.312	-5.519	-7.083	-5.107	-0.976	-5.187	-5.597	-5.229	-5.315	-2.637	-3.106	-4.542	-4.118	-3.453	-3.851	-5.866	-5.995	-4.169	-4.161
iORL000601	Drosophila melanogaster	Diptera	-3.971	-2.51	-3.355	-3.858	-5.738	-4.367	-2.502	-3.178	-2.885	-4.189		-5.083	-3.013	-5.195	-2.281			-2.369	-4.177	-3.751	-2.032	-4.192	-2.597	-0.192		-2.584	-3.899	-4.567	-4.736	-3.389	-4.209		-4.232	-4.719	-4.508	-4.637	-2.827			-4.938		-2.438	-5.006	-3.726	-0.794	-4.217
iORL000602	Peridroma saucia	Lepidoptera	-2.841	-3.859	-4.106	-3.68	-3.532	-3.457	-4.139	-4.02	-3.634	-2.979	-9.955	-3.14	-4.542	-3.67	-3.887	-8.96	-4.266	-3.283	-2.929	-3.173	-3.665	-2.91	-3.688	-4.001	-4.089	-1.888	-2.933	-3.223	-3.245	-8.27	-3.155	-4.047	-3.006	-3.528	-3.022	-3.446	-1.626	-3.558	-9.467	-3.565	-3.503	-3.823	-3.36	-3.743	-2.75	-2.568
iORL000603	Drosophila arizonae	Diptera	-5.053	-6.601	-6.456	-6.572	-6.082	-6.5	-6.284	-7.209	-6.246	-4.934	-12.68	-5.702	-7.299	-6.066	-6.39	-11.06	-5.135	-5.809	-4.866	-6.485	-6.297	-5.059	-6.343	-7.269	-6.955	-2.676	-4.945	-5.24	-5.576	-9.728	-4.917	-6.395	-5.083	-5.796	-5.381	-5.966	-3.118	-5.285	-10.99	-6.362	-5.324	-6.5	-5.55	-7.433	-4.963	-4.566
iORL000604	Anopheles melas	Diptera	-3.413	-4.978	-4.71	-4.271	-4.026	-4.065	-4.473	-4.758	-4.5	-3.532	-10.25	-4.016	-5.587	-4.097	-4.802	-9.857	-5.965	-3.929	-3.487	-4.132	-4.894	-3.611	-4.174	-5.206	-5.241	-1.897	-3.413	-3.635	-3.824	-8.748	-3.645	-5.612	-3.435	-4.048	-3.412	-4.144	-2.331	-4.811	-10.42	-4.011	-4.659	-4.93	-4.218	-4.469	-3.343	-3.547
iORL000605	Chouioia cunea	Hymenoptera	-2.534	-3.243	-3.563	-1.785	-2.792	-2.78	-3.017	-2.681	-3.013	-2.56	-5.713	-2.901	-3.306	-2.958	-2.899	-4.778		-2.761	-2.555	-3.267	-3.215	-2.564	-3.135	-2.772	-1.137	-1.651	-2.54	-2.756	-2.786	-10.9	-2.488	-1.024	-2.685	-2.79	-2.636	-3.461	-1.471	-1.675	-7.228	-3.149	-1.811	-3.11	-2.855	-3.108	-2.339	-2.3
iORL000606	Microplitis mediator	Hymenoptera	-4.606	-6.399	-6.931	-6.638	-5.915	-5.766	-6.071	-6.609	-6.195	-4.579	-10.93	-5.233	-7.259	-5.575	-6.183	-10.59	-0.984	-5.687	-4.503	-6.127	-6.233	-4.747	-5.906	-5.931	-5.718	-2.62	-4.453	-5.063	-5.07	-9.335	-4.643	-6.485	-4.766	-5.292	-4.683	-5.536	-2.817	-6.115	-10.37	-5.793	-5.954	-6.368	-4.991	-6.224	-4.898	-4.161
iORL000607	Zeugodacus cucurbitae	Diptera	-4.442	-5.46	-5.019	-3.824	-5.097	-4.137	-5.493	-5.344	-5.58	-4.5	-5.116	-5.396	-5.352	-5.912	-5.576	-4.65		-4.838	-4.688	-4.714	-5.434	-4.72	-5.373	-4.77	-1.11	-2.633	-4.387	-4.633	-5.105	-7.389	-4.392	-2.952	-4.745	-5.409	-4.691	-4.692	-2.461	-2.802	-5.192	-4.425	-3.015	-5.338	-4.966	-4.966	-4.047	-3.843
iORL000608	Culex quinquefasciatus	Diptera	-4.686	-7.08	-7.302	-7.077	-5.892	-6.338	-6.177	-6.968	-6.025	-4.696	-12.19	-5.659	-7.614	-5.908	-6.453	-10.97	-6.356	-5.664	-4.632	-6.672	-7.039	-4.899	-6.041	-6.981	-7.862	-2.543	-4.726	-5.527	-5.595	-10.63	-4.811	-8.013	-4.915	-5.94	-5.058	-5.644	-2.966	-6.86	-12.09	-6.354	-7.042	-7.022	-5.747	-6.909	-4.691	-4.71
iORL000609	Subpsaltria yangi	Hemiptera	-4.093	-5.643	-5.814	-5.009	-4.778	-5.237	-4.932	-5.043	-5.784	-4.27	-10.53	-4.771	-7.065	-4.747	-5.229	-10.25	-5.478	-5.11	-4.005	-5.371	-5.732	-4.199	-5.222	-6.23	-6.597	-2.39	-4.016	-4.406	-4.686	-9.015	-4.188	-7.091	-4.265	-4.756	-4.333	-4.467	-2.758	-5.34	-11.27	-4.888	-5.411	-5.594	-4.513	-5.919	-3.828	-3.727
iORL000610	Drosophila melanogaster	Diptera	-3.512	-5.512	-5.289	-4.391	-4.285	-4.215	-4.664	-4.65	-4.541	-3.424	-10.41	-3.927	-5.679	-4.157	-4.721	-9.685	-5.449	-4.216	-3.382	-4.386	-5.428	-3.658	-4.701	-5.442	-5.421	-2.037	-3.466	-3.886	-3.76	-8.666	-3.589	-5.599	-3.67	-3.798	-3.559	-4.161	-2.227	-4.679	-10.33	-4.564	-4.901	-5.465	-3.855	-4.994	-3.876	-3.282
iORL000611	Chouioia cunea	Hymenoptera	-2.813	-3.637	-3.455	-2.651	-3.402	-2.774	-3.294	-2.767	-3.308	-2.762	-10.18	-3.161	-3.106	-3.174	-3.172	-9.435	-2.657	-2.897	-2.982	-3.024	-3.436	-3.092	-3.349	-3.71	-3.372	-1.611	-2.718	-3.02	-2.96	-7.514	-3.092	-3.206	-3.106	-3.118	-2.932	-3.169	-1.941	-3.033	-10.16	-3.065	-3.06	-3.486	-3.38	-3.55	-2.609	-2.728
iORL000612	Peridroma saucia	Lepidoptera	-4.159	-5.971	-6.499	-5.767	-5.047	-4.873	-5.916	-5.78	-5.442	-4.023	-11.77	-4.97	-6.815	-4.814	-5.521	-11.25	-6.735	-5.091	-4.046	-5.555	-5.87	-4.257	-5.294	-6.496	-7.196	-2.705	-4.065	-4.463	-4.604	-9.949	-4.233	-7.339	-4.15	-4.751	-4.263	-4.882	-2.349	-6.022	-12.08	-4.991	-6.1	-5.949	-4.512	-5.386	-4.225	-3.697
iORL000613	Drosophila melanogaster	Diptera	-4.458	-3.937	-5.065	-3.723	-4.932	-4.566	-6.148	-4.635	-6.122	-4.424	-6.133	-4.745	-2.809	-5.385	-3.874	-5.903		-5.21	-4.885	-5.039	-4.587	-4.75	-5.272	-3.256	-5.135	-2.826	-4.428	-4.608	-5.039	-7.815	-4.545	-2.934	-4.726	-5.229	-4.69	-5.625	-2.457	-3.154	-4.976	-4.902	-3.91	-3.952	-5.351	-4.455	-4.233	-3.865
iORL000614	Conopomorpha sinensis	Lepidoptera	-4.016	-6.345	-6.181	-5.389	-5.063	-5.065	-5.635	-6.155	-5.24	-3.922	-12.11	-4.94	-7.362	-4.992	-5.818	-10.51	-6.641	-4.985	-3.997	-5.302	-6.267	-4.167	-5.437	-6.622	-6.831	-2.6	-3.933	-4.346	-4.683	-9.498	-4.134	-7.296	-4.17	-4.983	-4.32	-4.582	-2.338	-5.925	-11.08	-4.869	-5.925	-6.205	-4.808	-5.766	-4.233	-3.729
iORL000615	Cyrtorhinus lividipennis	Hemiptera	-3.678	-4.138	-4.006	-4.137	-3.954	-3.193	-4.516	-4.133	-4.315	-3.574	-9.417	-3.846	-4.854	-3.679	-4.111	-8.689	-4.09	-3.639	-3.565	-3.52	-3.543	-3.721	-3.786	-3.636	-4.04	-2.417	-3.604	-3.632	-3.536	-8.358	-3.537	-4.659	-3.695	-3.781	-3.261	-3.643	-2.16	-3.658	-9.078	-3.798	-3.64	-3.983	-3.877	-4.447	-3.129	-3.226
iORL000616	Drosophila pseudoobscura pseudoobscura	Diptera	-4.485	-5.303	-5.823	-5.949	-4.991	-5.472	-5.348	-5.163	-6.008	-4.618	-9.816	-5.454	-6.203	-5.388	-4.818	-9.525	-5.389	-5.48	-4.549	-5.751	-5.11	-4.455	-5.744	-5.435	-5.741	-2.349	-4.544	-5.226	-5.185	-8.67	-4.945	-4.852	-4.468	-5.285	-5.095	-5.14	-2.814	-4.966	-10.26	-5.266	-4.884	-5.251	-4.44	-5.772	-5.067	-4.632
iORL000617	Culex theileri	Diptera	-3.998	-4.996	-4.856	-4.118	-4.32	-4.211	-4.685	-4.657	-5.026	-4.008	-9.87	-3.851	-5.261	-4.169	-4.249	-9.724	-4.644	-4.616	-3.846	-3.696	-5.154	-3.894	-4.739	-5.016	-5.32	-2.187	-3.889	-4.002	-3.946	-8.673	-4.027	-4.666	-3.903	-3.807	-3.916	-4.071	-2.543	-4.393	-10.41	-4.264	-4.485	-5.006	-4.108	-5.009	-3.747	-3.616
iORL000618	Drosophila arizonae	Diptera	-4.542	-6.786	-6.756	-6.834	-6.246	-5.965	-7.002	-6.598	-6.652	-4.682	-10.54	-6.063	-7.819	-6.265	-6.26	-11.3	-4.624	-6.051	-4.708	-6.343	-6.781	-4.817	-6.222	-6.813	-7.524	-2.757	-4.551	-5.339	-5.479	-10.02	-4.985	-8.392	-4.769	-5.634	-5.148	-5.416	-2.878	-6.712	-11.17	-5.861	-6.655	-6.647	-5.537	-6.239	-4.794	-4.222
iORL000619	Ostrinia zaguliaevi	Lepidoptera	-4.571	-6.071	-6.384	-5.893	-5.623	-5.463	-5.79	-6.219	-5.466	-4.55	-11.64	-5.397	-7.417	-5.363	-5.81	-11.37	-7.245	-5.1	-4.524	-5.562	-5.887	-4.662	-5.625	-6.373	-7.335	-2.751	-4.615	-5.126	-4.879	-10.05	-4.63	-7.779	-4.631	-5.223	-4.749	-5.436	-2.608	-6.25	-11.93	-5.374	-6.234	-6.049	-5.345	-6.049	-4.122	-4.088
iORL000620	Bactrocera minax	Diptera	-3.79	-5.373	-5.839	-5.561	-4.976	-4.691	-5.679	-5.527	-5.23	-3.851	-10.6	-4.877	-6.701	-4.78	-5.189	-10.71	-5.611	-4.842	-3.929	-4.917	-5.417	-3.992	-5.253	-5.794	-6.301	-2.648	-3.772	-4.392	-4.254	-9.705	-4.143	-7.19	-3.963	-4.747	-4.187	-4.677	-2.223	-5.079	-11.33	-4.802	-5.009	-5.389	-4.547	-5.12	-3.978	-3.369
iORL000621	Athetis dissimilis	Lepidoptera	-4.2	-6.245	-6.345	-5.595	-5.034	-5.354	-5.816	-5.809	-5.478	-4.341	-11.79	-4.818	-7.097	-5.175	-5.692	-11.45	-7.106	-5.09	-4.26	-5.535	-6.086	-4.31	-5.462	-6.39	-7.29	-2.679	-4.158	-4.396	-4.655	-9.855	-4.293	-7.86	-4.323	-4.938	-4.57	-4.661	-2.494	-6.274	-12.52	-5.276	-6.345	-6.192	-4.795	-5.89	-4.299	-3.768
iORL000622	Galleria mellonella	Lepidoptera	-3.849	-5.323	-5.445	-4.352	-4.451	-4.33	-5.208	-4.295	-5.105	-3.85	-10.08	-3.994	-5.702	-4.124	-4.638	-9.942	-4.915	-4.881	-3.762	-4.08	-5.525	-3.781	-5.098	-5.545	-5.879	-1.97	-3.769	-4.012	-4.148	-8.732	-3.811	-5.508	-3.693	-4.219	-4.121	-3.914	-2.557	-4.459	-10.03	-4.425	-4.459	-5.352	-4.278	-5.083	-4.414	-3.811
iORL000623	Chouioia cunea	Hymenoptera	-4.116	-5.318	-5.039	-5.208	-5.051	-4.882	-5.007	-4.815	-4.62	-4.04	-10.38	-4.424	-5.674	-4.272	-5.006	-10.38	-5.75	-4.228	-4.108	-4.875	-5.298	-4.301	-4.651	-4.933	-5.882	-2.656	-3.984	-4.141	-4.386	-9.038	-3.926	-6.267	-4.298	-4.156	-4.031	-4.553	-2.547	-5.412	-10.72	-4.199	-4.981	-5.288	-4.607	-5.118	-3.499	-3.36
iORL000624	Drosophila mojavensis	Diptera	-4.791	-6.523	-5.923	-5.845	-5.35	-5.752	-5.867	-5.824	-5.961	-4.827	-10.23	-5.083	-7.22	-5.263	-5.538	-10.83	-5.429	-5.502	-4.581	-5.53	-6.638	-4.82	-5.946	-6.346	-6.529	-2.524	-4.825	-5.232	-5.138	-9.885	-4.681	-6.818	-4.852	-5.242	-4.921	-4.841	-2.838	-5.657	-11.1	-5.491	-5.468	-6.272	-5.353	-5.838	-4.601	-4.429
iORL000625	Schistocerca gregaria	Orthoptera	-4.306	-5.588	-4.944	-6.048	-5.157	-5.51	-5.165	-5.888	-5.257	-4.31	-10.29	-5.032	-6.437	-5.138	-5.384	-9.524	-5.971	-4.691	-4.284	-5.893	-5.783	-4.378	-5.236	-5.024	-5.346	-2.606	-4.285	-4.513	-4.767	-8.933	-4.123	-5.177	-4.363	-5.185	-4.372	-4.544	-2.343	-4.549	-9.896	-5.508	-4.582	-5.406	-4.64	-5.365	-4.031	-3.82
iORL000626	Philotrypesis sp. BL-2007	Hymenoptera	-3.955	-5.073	-5.203	-4.676	-4.402	-4.163	-5.481	-4.564	-5.156	-3.864	-10.85	-4.243	-5.891	-4.16	-4.922	-9.611	-5.52	-4.614	-3.873	-4.941	-4.839	-4	-4.936	-5.13	-6.072	-2.294	-3.892	-3.742	-4.14	-9.128	-3.832	-5.479	-3.977	-4.144	-3.763	-4.373	-2.146	-5.069	-10.26	-4.686	-4.775	-5.018	-4.166	-4.952	-3.783	-3.281
iORL000627	Yemma signatus	Hemiptera	-4.229	-5.853	-6.246	-6.089	-5.211	-5.385	-6.008	-6.078	-5.492	-4.101	-11.77	-5.039	-6.581	-5.319	-5.504	-9.87	-5.535	-5.012	-4.162	-5.762	-5.858	-4.321	-5.194	-6.059	-5.804	-2.606	-4.197	-4.766	-4.808	-10.06	-4.287	-7.71	-4.271	-5.036	-4.407	-5.017	-2.372	-5.974	-12.14	-5.345	-5.87	-5.802	-4.45	-5.702	-3.902	-3.756
iORL000628	Anopheles gambiae	Diptera	-4.217	-5.228	-5.692	-4.774	-4.555	-4.766	-5.513	-4.687	-5.552	-4.377	-4.598	-4.406	-5.007	-4.548	-4.776	-8.812	-2.487	-5.044	-4.31	-4.48	-5.113	-4.442	-5.131	-4.554	-3.207	-2.559	-4.22	-4.369	-4.619	-7.564	-4.287	-2.104	-4.567	-4.861	-4.545	-4.791	-2.7	-2.459	-6.74	-5.176	-2.707	-5.298	-4.391	-5.189	-4.236	-3.955
iORL000629	Athetis dissimilis	Lepidoptera	-4.518	-7.026	-7.08	-5.658	-5.158	-5.548	-5.937	-5.358	-5.706	-4.458	-10.75	-4.95	-7.213	-5.1	-5.784	-10.59	-6.404	-5.532	-4.321	-5.433	-7.098	-4.544	-6.054	-6.614	-6.42	-2.369	-4.463	-4.806	-5.01	-9.46	-4.422	-6.981	-4.479	-5.064	-4.658	-4.851	-2.8	-5.203	-11.46	-4.988	-5.336	-7.179	-5.169	-6.28	-4.939	-4.139
iORL000630	Culex theileri	Diptera	-4.117	-4.915	-5.029	-4.104	-4.271	-3.935	-4.725	-4.428	-4.966	-4.006	-9.72	-4.153	-5.385	-4.095	-4.197	-9.685	-4.585	-4.505	-3.823	-3.85	-5.066	-4.016	-4.784	-4.968	-5.623	-2.202	-4.089	-4.249	-4.127	-8.624	-4.129	-4.905	-3.943	-4.017	-3.988	-3.864	-2.53	-4.343	-10.29	-3.925	-4.372	-4.965	-4.189	-4.896	-3.693	-3.672
iORL000631	Chouioia cunea	Hymenoptera	-2.791	-3.655	-3.33	-3.146	-3.121	-2.996	-3.715	-3.054	-3.864	-2.914	-8.952	-3.14	-3.316	-3.317	-3.574	-8.262	-3.382	-3.43	-2.817	-2.892	-3.24	-2.846	-3.517	-3.54	-3.499	-1.78	-2.786	-2.83	-2.693	-7.782	-2.753	-3.221	-2.907	-3.143	-2.828	-2.871	-1.647	-3.252	-8.758	-2.866	-3.278	-3.571	-2.965	-3.161	-2.697	-2.471
iORL000632	Culex quinquefasciatus	Diptera	-4.132	-5.546	-5.91	-5.194	-4.877	-4.669	-5.492	-5.254	-5.669	-4.307	-11.1	-4.74	-6.188	-4.839	-5.774	-10.71	-6.85	-4.921	-4.137	-5.101	-5.664	-4.175	-5.014	-5.491	-6.615	-2.437	-4.241	-4.291	-4.314	-9.435	-4.027	-6.471	-4.205	-4.836	-4.237	-4.443	-2.549	-5.282	-11.27	-5.274	-5.329	-5.565	-4.628	-5.444	-3.924	-3.417
iORL000633	Conopomorpha sinensis	Lepidoptera	-3.235	-4.571	-4.782	-3.846	-3.922	-4.24	-4.233	-3.911	-4.141	-3.257	-9.852	-3.464	-5.286	-3.884	-4.329	-10.31	-5.146	-3.681	-3.114	-4.33	-4.605	-3.272	-3.949	-4.716	-4.912	-1.891	-3.217	-3.517	-3.56	-8.634	-3.27	-5.477	-3.34	-3.889	-3.328	-3.712	-2.048	-4.212	-9.918	-4.09	-4.333	-4.516	-3.617	-4.384	-3.18	-3.035
iORL000634	Chouioia cunea	Hymenoptera	-4.535	-6.888	-6.81	-6.315	-5.636	-5.648	-6.489	-6.438	-6.109	-4.394	-11.64	-5.351	-8.054	-5.66	-6.225	-11.73	-8.094	-5.61	-4.362	-5.627	-6.926	-4.55	-5.988	-7.142	-7.744	-2.628	-4.527	-5.108	-5.203	-10.09	-4.767	-7.88	-4.487	-5.459	-4.945	-5.278	-2.677	-6.429	-11.98	-5.846	-6.387	-6.929	-4.94	-6.206	-4.69	-4.158
iORL000635	Schistocerca gregaria	Orthoptera	-3.588	-4.969	-4.789	-4.219	-4.252	-4.139	-4.31	-4.508	-4.127	-3.44	-10.32	-4.056	-4.815	-4.112	-4.285	-9.841	-4.93	-3.898	-3.416	-4.525	-4.765	-3.544	-4.21	-4.798	-5.066	-1.806	-3.469	-3.763	-3.824	-8.577	-3.724	-5.137	-3.457	-4.109	-3.637	-3.835	-2.323	-4.568	-9.946	-4.189	-4.527	-5.022	-4.203	-5.109	-3.398	-3.296
iORL000636	Drosophila mojavensis	Diptera	-4.72	-6.571	-7.07	-7.027	-5.838	-6.547	-6.427	-7.084	-6.338	-4.909	-11.25	-5.398	-8.059	-5.585	-6.196	-10.37	-5.121	-5.927	-4.675	-6.22	-6.45	-4.939	-6.507	-7.426	-6.996	-2.562	-4.633	-5.139	-5.441	-9.768	-4.88	-7.324	-4.963	-5.588	-5.292	-5.621	-2.901	-5.83	-10.28	-6.344	-5.551	-6.524	-5.317	-7.097	-5.001	-4.218
iORL000637	Peridroma saucia	Lepidoptera	-4.868	-7.008	-6.374	-4.389	-5.397	-4.969	-6.076	-4.434	-6.176	-5.076	-8.631	-5.96	-4.161	-5.255	-5.101	-9.172	-2.936	-6.039	-5.033	-5.066	-6.916	-5.26	-6.575	-6.618	-4.74	-2.505	-4.817	-5.432	-5.237	-9.224	-5.49	-2.609	-5.371	-5.313	-5.148	-4.903	-2.979	-5.982	-10.32	-5.031	-5.572	-6.869	-5.308	-6.128	-5.336	-4.54
iORL000638	Campoletis chlorideae	Hymenoptera	-4.249	-6.969	-6.495	-6.217	-5.509	-5.721	-5.551	-6.302	-6.217	-4.842	-10.23	-5.26	-7.635	-5.452	-6.382	-11.22	-6.625	-5.561	-4.609	-6.033	-6.447	-4.795	-6.024	-6.899	-7.171	-2.497	-4.203	-5.033	-5.135	-9.31	-4.812	-7.856	-4.749	-5.385	-4.907	-5.229	-2.823	-6.398	-11.29	-5.802	-6.322	-6.925	-5.394	-6.26	-4.609	-4.072
iORL000639	Campoletis chlorideae	Hymenoptera	-4.935	-4.516	-4.901	-2.706	-4.834	-4.697	-4.656	-3.446	-5.67	-4.662	-1.326	-5.35	-1.955	-5.277	-4.2	-5.475		-5.347	-4.952	-4.242	-4.338	-4.58	-5.341	-4.446	-4.167	-2.605	-4.918	-4.867	-4.776	-7.587	-5.111	-3.304	-4.819	-5.336	-4.522	-4.609	-2.956	-4.246	-5.301	-4.662	-3.718	-4.349	-4.565	-4.331	-5.197	-4.493
iORL000640	Cydia nigricana	Lepidoptera	-4.279	-5.884	-6.609	-6.074	-5.07	-5.037	-5.761	-5.821	-5.494	-4.366	-12.2	-4.988	-7.169	-5.02	-5.652	-12.06	-7.124	-5.102	-4.097	-5.42	-5.806	-4.247	-5.447	-6.153	-6.634	-2.654	-4.203	-4.57	-4.52	-9.83	-4.196	-7.454	-4.149	-4.895	-4.356	-4.856	-2.383	-5.645	-11.93	-5.187	-5.693	-5.843	-4.75	-5.351	-4.249	-3.609
iORL000641	Locusta migratoria	Orthoptera	-4.559	-6.482	-7.017	-6.591	-6.123	-6.25	-5.649	-6.944	-5.471	-4.661	-11.24	-5.654	-8.22	-5.991	-6.1	-11.47	-7.283	-5.044	-4.988	-6.27	-6.574	-5.141	-5.73	-6.393	-7.464	-2.618	-4.651	-5.296	-5.56	-9.933	-4.984	-7.677	-5.135	-5.697	-5.247	-5.531	-2.929	-6.299	-11.82	-6.019	-6.211	-6.51	-5.264	-6.214	-4.383	-4.528
iORL000642	Subpsaltria yangi	Hemiptera	-2.715	-3.191	-3.628	-3.076	-3.312	-2.636	-3.612	-3.302	-3.318	-2.644	-8.955	-3.209	-3.357	-3.045	-2.899	-8.656	-3.299	-2.837	-2.692	-2.781	-3.269	-2.767	-3.094	-3.084	-3.853	-1.777	-2.666	-2.895	-2.77	-7.983	-2.853	-3.081	-2.674	-2.699	-2.596	-2.906	-1.81	-3.095	-8.836	-3.372	-2.943	-3.242	-3.01	-3.264	-2.296	-2.717
iORL000643	Athetis lepigone	Lepidoptera	-4.631	-5.81	-6.149	-6.219	-5.191	-5.732	-6.053	-6.137	-5.613	-4.499	-11.14	-4.991	-7.583	-5.196	-5.822	-11.17	-5.66	-5.238	-4.601	-5.899	-5.82	-4.63	-5.686	-6.515	-6.268	-2.41	-4.537	-4.879	-5.278	-9.469	-4.612	-7.185	-4.607	-5.123	-5.031	-4.907	-2.682	-5.724	-11.49	-5.505	-5.697	-5.645	-5.189	-6.063	-4.684	-4.019
iORL000644	Zeugodacus cucurbitae	Diptera	-4.275	-6.057	-6.234	-5.75	-5.348	-5.341	-6.065	-6.06	-5.817	-4.183	-8.071	-5.163	-6.348	-5.338	-5.831	-9.938	-3.698	-5.138	-4.357	-5.625	-6.046	-4.313	-5.405	-6.026	-5.516	-2.805	-4.274	-4.607	-4.587	-9.865	-4.215	-7.421	-4.347	-5.146	-4.282	-5.142	-2.357	-5.794	-8.794	-5.261	-5.873	-6.043	-4.905	-5.619	-4.178	-3.574
iORL000645	Drosophila melanogaster	Diptera	-4.669	-6.87	-7.057	-6.192	-5.601	-5.912	-6.32	-6.546	-6.318	-4.616	-10.71	-5.407	-6.95	-5.578	-5.966	-9.655	-2.441	-5.595	-4.496	-6.115	-6.709	-4.615	-5.808	-7.305	-7.084	-2.759	-4.736	-4.851	-5.104	-9.665	-4.879	-7.525	-4.668	-5.307	-4.779	-5.658	-2.654	-6.757	-10.37	-5.84	-7.108	-6.96	-5.202	-6.705	-4.73	-4.067
iORL000646	Hedya nubiferana	Lepidoptera	-4.307	-5.472	-6.224	-4.413	-5.218	-4.919	-5.686	-4.739	-5.721	-4.211	-8.295	-5.012	-4.641	-5.105	-5.084	-8.221	-1.552	-5.184	-4.143	-4.837	-5.324	-5.014	-5.47	-5.307	-5.568	-2.567	-4.148	-4.698	-4.638	-8.891	-4.416	-4.019	-5.317	-5.426	-4.58	-4.616	-2.473	-5.215	-8.499	-4.851	-4.698	-5.358	-4.607	-5.754	-4.427	-3.69
iORL000647	Ceracris kiangsu	Orthoptera	-4.6	-6.679	-7.16	-6.269	-5.535	-5.793	-6.335	-6.589	-5.923	-4.65	-10.96	-5.299	-6.418	-5.385	-5.583	-12.09	-7.035	-5.391	-4.489	-5.767	-6.598	-4.55	-5.773	-6.589	-7.607	-2.609	-4.706	-4.864	-5.06	-9.957	-4.584	-6.1	-4.649	-5.34	-4.621	-5.161	-2.825	-5.753	-11.29	-5.758	-5.506	-6.6	-5.067	-6.246	-4.566	-4.233
iORL000648	Yemma signatus	Hemiptera	-4.04	-5.031	-6.48	-5.442	-4.849	-5.081	-5.825	-5.577	-5.561	-3.936	-6.653	-4.529	-5.889	-4.586	-5.861	-6.885	-0.328	-4.927	-3.964	-5.24	-5.108	-4.083	-5.004	-4.778	-4.797	-2.504	-3.98	-4.342	-4.361	-9.11	-3.908	-6.513	-4.056	-4.758	-4.233	-4.585	-2.566	-6.624	-9.105	-5.3	-6.241	-5.136	-4.186	-6.418	-4.401	-3.766
iORL000649	Scaeva pyrastri	Diptera	-4.523	-6.661	-6.625	-6.401	-5.234	-5.62	-5.633	-5.931	-5.52	-4.53	-11.14	-4.896	-7.761	-5.222	-6.098	-11.72	-7.776	-5.194	-4.259	-5.798	-6.715	-4.487	-5.502	-6.463	-7.036	-2.606	-4.41	-4.679	-4.918	-9.71	-4.37	-7.601	-4.498	-5.167	-4.523	-4.898	-2.536	-6.191	-11.29	-5.405	-6.2	-6.582	-4.718	-5.999	-4.576	-4.089
iORL000650	Athetis dissimilis	Lepidoptera	-3.734	-5.552	-5.268	-4.66	-4.484	-4.499	-5.192	-5.087	-5.297	-3.773	-10.44	-4.183	-5.456	-4.314	-4.661	-10.06	-5.983	-4.937	-3.835	-4.753	-5.533	-3.845	-5.137	-5.494	-6.39	-2.148	-3.857	-4.078	-4.161	-9.045	-3.912	-5.555	-3.806	-4.464	-3.888	-4.079	-2.519	-5.187	-10.65	-4.249	-5.156	-5.478	-4.13	-5.125	-4.337	-3.719
iORL000651	Athetis dissimilis	Lepidoptera	-4.407	-6.357	-6.793	-6.752	-5.655	-6.135	-6.167	-6.458	-5.916	-4.551	-8.493	-5.353	-7.344	-5.658	-6.502	-9.802	-4.946	-5.388	-4.562	-6.109	-6.416	-4.522	-5.751	-6.168	-6.138	-2.653	-4.487	-4.789	-4.97	-9.804	-4.488	-6.147	-4.645	-5.312	-4.778	-5.194	-2.616	-6.225	-11.52	-5.649	-6.304	-6.404	-4.991	-6.056	-4.738	-3.882
iORL000652	Campoletis chlorideae	Hymenoptera	-4.012	-5.199	-5.186	-4.878	-4.194	-4.328	-5.229	-4.715	-4.996	-3.713	-10.92	-4.162	-6.034	-4.278	-4.83	-9.901	-6.143	-4.39	-3.595	-4.515	-5.01	-3.702	-4.629	-5.389	-5.671	-2.413	-3.806	-3.956	-4.103	-8.986	-3.649	-6.224	-3.679	-4.042	-3.73	-4.564	-2.476	-5.301	-10.97	-4.612	-5.464	-5.249	-4.135	-4.938	-3.838	-3.514
iORL000653	Protaetia brevitarsis	Coleoptera	-3.947	-5.257	-5.123	-5.153	-5.128	-4.955	-5.364	-5.353	-5.208	-3.88	-9.703	-5.029	-6.273	-5.063	-5.027	-8.943	-3.459	-4.564	-4.208	-5.039	-4.93	-4.046	-4.948	-4.903	-4.458	-2.571	-3.867	-4.251	-4.657	-8.732	-4.192	-5.688	-4.107	-4.916	-4.455	-4.829	-2.49	-4.155	-9.595	-5.118	-4.232	-5.154	-4.404	-5.583	-3.649	-3.827
iORL000654	Anopheles quadriannulatus	Diptera	-4.795	-6.752	-6.893	-6.668	-5.417	-6.268	-6.267	-6.565	-5.824	-4.921	-11.39	-5.367	-7.307	-5.697	-6.429	-11.18	-5.71	-5.38	-4.452	-5.92	-6.457	-4.561	-5.644	-7.141	-7.456	-2.701	-4.779	-4.961	-5.21	-10.3	-4.668	-7.82	-4.574	-5.433	-4.828	-5.437	-3.095	-5.92	-13.24	-5.744	-5.86	-6.77	-5.152	-6.397	-4.508	-4.178
iORL000655	Drosophila simulans	Diptera	-3.972	-3.507	-3.563	-2.772	-4.292	-3.227	-5.096	-3.245	-4.843	-3.947	-2.865	-4.373	-2.727	-3.886	-2.562	-10.14		-4.225	-3.645	-2.907	-2.835	-3.761	-3.829	-2.106	-0.621	-2.61	-3.864	-3.977	-3.56	-6.211	-3.846		-3.755	-3.511	-3.639	-4.259	-2.422		-5.082	-3.618		-3.272	-3.994	-2.716	-3.169	-3.245
iORL000656	Schistocerca gregaria	Orthoptera	-3.629	-4.067	-4.614	-3.945	-4.36	-3.579	-5.326	-4.463	-4.811	-3.719	-10.04	-4.304	-4.75	-4.406	-4.155	-9.304	-4.954	-3.776	-3.737	-4.219	-4.26	-3.817	-3.943	-4.4	-5.164	-2.342	-3.704	-3.684	-3.811	-8.458	-3.463	-4.544	-3.849	-4.318	-3.614	-4.045	-1.749	-4.019	-9.87	-4.058	-4.063	-4.036	-3.86	-3.772	-2.833	-2.638
iORL000657	Drosophila mojavensis	Diptera	-4.892	-6.596	-6.216	-5.766	-5.192	-5.168	-5.992	-5.828	-5.99	-4.769	-10.62	-5	-7.06	-5.123	-5.762	-10.78	-6.399	-5.59	-4.587	-5.576	-6.466	-4.873	-5.82	-6.201	-7.085	-2.539	-4.754	-5.135	-4.972	-9.617	-4.753	-7.416	-4.905	-5.009	-4.987	-5.062	-2.852	-6.187	-10.86	-5.213	-6.166	-6.243	-5.224	-5.923	-4.702	-4.336
iORL000658	Drosophila simulans	Diptera	-2.975	-3.644	-4.871	-4.188	-3.77	-4.157	-3.585	-4.456	-3.893	-3.001	-7.991	-3.573	-5.125	-3.702	-4.111	-10.08	-0.388	-3.753	-3.011	-4.223	-3.499	-3.203	-3.785	-3.39	-3.79	-2.079	-2.848	-3.482	-3.602	-7.289	-3.411	-4.649	-3.145	-3.672	-3.379	-3.54	-2.299	-3.093	-9.539	-3.986	-3.132	-3.605	-3.45	-3.91	-3.145	-3.081
iORL000659	Cnaphalocrocis medinalis	Lepidoptera	-3.796	-4.916	-5.051	-4.294	-4.002	-4.164	-4.535	-4.437	-4.941	-3.843	-9.915	-4.242	-4.513	-4.265	-4.531	-9.401	-5.021	-4.34	-3.853	-3.977	-4.928	-4.023	-4.731	-4.799	-5.257	-2.308	-3.813	-4.153	-4.066	-8.956	-3.736	-5.519	-4.001	-4.205	-3.78	-3.816	-2.328	-4.92	-10.18	-4.4	-4.836	-4.864	-3.921	-4.303	-3.68	-3.636
iORL000660	Eogystia hippophaecolus	Lepidoptera	-3.495	-4.098	-4.148	-3.424	-3.751	-3.396	-4.498	-4.253	-4.642	-3.642	-10.02	-3.683	-4.077	-3.693	-4.222	-9.558	-4.553	-3.594	-3.331	-3.694	-4.025	-3.356	-3.88	-4.126	-4.715	-2.161	-3.537	-3.414	-3.291	-8.541	-3.25	-4.392	-3.371	-3.753	-3.31	-3.614	-1.755	-4.085	-9.835	-3.892	-4.149	-4.081	-3.679	-3.835	-2.875	-2.943
iORL000661	Conogethes pinicolalis	Lepidoptera	-4.183	-3.988	-4.481	-5.052	-5.096	-4.886	-4.408	-5.31	-4.658	-4.137	-9.077	-4.946	-5.832	-4.72	-4.945	-8.492	-4.253	-3.639	-3.99	-5.228	-4.217	-4.759	-3.897	-4.176	-3.9	-2.545	-4.283	-4.477	-4.433	-7.904	-4.692	-3.971	-4.314	-4.91	-4.276	-4.813	-2.982	-3.249	-9.147	-5.007	-3.376	-4.007	-4.414	-4.667	-3.129	-4.653
iORL000662	Drosophila simulans	Diptera	-3.479	-4.503	-4.796	-4.628	-4.372	-4.069	-4.998	-4.796	-4.617	-3.51	-10.81	-3.946	-4.777	-4.284	-4.501	-10.08	-5.003	-3.98	-3.353	-4.735	-4.44	-3.509	-4.241	-4.568	-5.306	-2.751	-3.555	-3.628	-3.508	-8.97	-3.445	-5.75	-3.507	-4.067	-3.562	-3.657	-2.433	-4.646	-10.49	-3.891	-4.797	-4.477	-3.925	-4.211	-3.095	-3.095
iORL000663	Culex theileri	Diptera	-4.096	-4.888	-5.106	-4.022	-4.065	-3.681	-4.664	-4.51	-5.005	-3.937	-9.64	-3.888	-5.496	-4.23	-4.328	-9.408	-4.392	-4.634	-3.699	-4.094	-5.086	-3.754	-4.753	-4.992	-5.41	-2.21	-3.898	-3.907	-3.991	-8.567	-4.045	-4.649	-3.754	-3.835	-3.897	-3.611	-2.506	-4.336	-10.14	-4.146	-4.43	-4.978	-4.084	-5.027	-3.712	-3.611
iORL000664	Drosophila mojavensis	Diptera	-4.965	-6.447	-6.138	-5.733	-5.223	-5.368	-5.891	-5.975	-5.945	-4.767	-9.787	-4.877	-7.383	-5.044	-5.262	-10.76	-5.598	-5.465	-4.567	-5.68	-6.51	-4.746	-5.912	-6.227	-5.836	-2.577	-4.877	-5.204	-5.054	-9.813	-4.735	-6.669	-4.907	-5.132	-4.891	-4.942	-2.877	-5.651	-11.07	-5.431	-5.526	-6.114	-5.339	-5.824	-4.585	-4.434
iORL000665	Apis cerana cerana	Hymenoptera	-3.74	-4.575	-5.018	-4.707	-4.879	-4.787	-4.827	-4.619	-4.177	-4.118	-10.02	-4.488	-4.405	-4.418	-4.123	-9.955	-4.949	-3.82	-4.191	-4.499	-4.669	-3.998	-4.378	-4.431	-5.192	-2.45	-3.608	-4.206	-4.136	-8.481	-4.26	-4.91	-4.021	-4.408	-4.031	-4.42	-2.313	-4.34	-9.835	-4.442	-4.604	-4.511	-4.357	-4.187	-3.074	-3.768
iORL000666	Drosophila melanogaster	Diptera	-4.267	-6.538	-6.417	-6.008	-5.275	-4.983	-5.555	-6.195	-5.635	-4.512	-11.72	-4.926	-7.472	-5.079	-5.867	-11.76	-6.938	-5.178	-4.445	-5.386	-6.4	-4.721	-5.47	-6.411	-7.202	-2.43	-4.279	-4.801	-4.737	-9.868	-4.375	-7.719	-4.709	-4.817	-4.614	-4.828	-2.808	-6.146	-12.13	-5.314	-6.329	-6.517	-4.652	-6.088	-4.644	-4.141
iORL000667	Drosophila melanogaster	Diptera	-2.569	-3.693	-3.796	-3.488	-3.183	-3.448	-3.511	-3.875	-3.452	-2.638	-9.675	-3.034	-4.49	-3.05	-3.408	-9.288	-4.532	-3.058	-2.729	-3.337	-3.657	-2.745	-3.253	-3.815	-4.292	-1.59	-2.573	-2.977	-3.03	-8.156	-2.703	-4.085	-2.743	-3.07	-2.611	-2.906	-1.624	-3.68	-9.668	-3.358	-3.679	-3.712	-3.079	-3.746	-2.687	-2.504
iORL000668	Aedes aegypti	Diptera	-4.555	-6.637	-6.917	-6.045	-5.545	-5.986	-6.271	-6.549	-5.888	-4.705	-10.43	-5.485	-8.125	-5.571	-6.505	-10.75	-6.386	-5.618	-4.486	-5.887	-6.337	-4.796	-5.822	-6.928	-7.073	-2.769	-4.567	-5.027	-5.362	-10.07	-4.774	-7.973	-4.803	-5.215	-4.908	-5.458	-3.162	-5.731	-12.05	-5.773	-5.773	-6.514	-5.23	-6.488	-4.528	-4.306
iORL000669	Ceratosolen cornutus	Hymenoptera	-4.795	-6.263	-6.967	-6.018	-5.694	-5.436	-5.46	-6.05	-5.381	-4.855	-10.67	-5.413	-7.168	-5.588	-6.299	-10.77	-6.191	-5.084	-4.722	-5.603	-6.394	-4.941	-5.768	-5.662	-6.183	-2.408	-4.677	-5.101	-5.271	-9.054	-4.922	-6.294	-4.942	-5.374	-5.19	-5.299	-2.989	-5.116	-10.76	-5.55	-5.156	-6.16	-5.267	-6.214	-4.327	-4.642
iORL000670	Eogystia hippophaecolus	Lepidoptera	-4.253	-5.349	-6.116	-6.112	-5.351	-5.596	-4.955	-5.535	-5.489	-4.476	-4.771	-5.14	-6.267	-5.304	-6.132	-7.505	-0.077	-5.017	-4.331	-5.31	-5.372	-4.441	-5.476	-5.236	-3.631	-2.551	-4.397	-4.873	-5.054	-6.754	-4.514	-6.079	-4.38	-4.982	-4.71	-4.995	-2.731	-5.206	-6.023	-5.174	-5.076	-5.332	-5.269	-6.191	-4.315	-3.976
iORL000671	Bactrocera dorsalis	Diptera	-4.934	-6.833	-6.257	-5.354	-5.492	-5.242	-6.123	-5.063	-6.1	-4.738	-4.991	-5.5	-6.263	-5.464	-5.98	-8.579	-5.783	-5.763	-4.654	-5.118	-6.7	-4.972	-6.219	-6.544	-6.303	-2.532	-4.947	-5.207	-5.101	-8.644	-5.017	-5.286	-4.941	-5.068	-5.001	-5.093	-2.812	-4.625	-7.83	-5.073	-4.399	-6.869	-5.372	-6.602	-4.964	-4.564
iORL000672	Drosophila pseudoobscura pseudoobscura	Diptera	-4.6	-5.32	-6.082	-6.188	-5.727	-6.222	-4.689	-5.915	-5.166	-4.6	-8.659	-5.446	-7.219	-5.487	-5.542	-10.52	-3.661	-4.673	-4.595	-5.896	-5.614	-4.65	-5.136	-5.101	-5.272	-2.343	-4.706	-5.006	-5.281	-8.409	-4.813	-6.547	-4.682	-5.583	-4.94	-5.45	-3.308	-4.865	-9.028	-5.913	-4.667	-5.149	-5.51	-6.336	-3.831	-4.661
iORL000673	Mayetiola destructor	Diptera	-4.443	-6.317	-6.286	-6.004	-5.286	-5.674	-5.46	-5.753	-5.687	-4.429	-10.2	-5.088	-6.942	-5.341	-5.919	-10.37	-5.397	-5.203	-4.351	-5.945	-6.359	-4.407	-5.849	-6.314	-6.253	-2.413	-4.519	-4.706	-5.126	-9.561	-4.491	-7.248	-4.478	-5.161	-4.756	-4.796	-2.525	-5.646	-11.32	-5.236	-5.919	-6.259	-5.028	-6.144	-4.229	-3.651
iORL000674	Hedya nubiferana	Lepidoptera	-4.147	-6.025	-6.349	-5.851	-4.959	-5.341	-5.621	-6.169	-5.384	-4.022	-11.73	-5.038	-6.891	-4.915	-5.488	-11.81	-5.636	-5.115	-4.109	-5.414	-6.007	-4.304	-5.249	-6.572	-6.91	-2.617	-4.082	-4.434	-4.622	-9.869	-4.321	-6.839	-4.322	-4.802	-4.188	-4.641	-2.378	-6.177	-11.6	-5.246	-6.253	-5.942	-4.602	-5.656	-4.322	-3.722
iORL000675	Culex theileri	Diptera	-4.046	-5.037	-5.141	-4.476	-4.209	-4.311	-4.916	-4.774	-5.084	-3.989	-9.735	-4.115	-5.058	-4.298	-4.521	-9.626	-4.733	-4.78	-3.885	-4.099	-5.202	-3.859	-4.747	-5.253	-5.134	-2.238	-3.984	-4.048	-4.017	-8.762	-4.041	-4.795	-3.916	-3.953	-3.98	-4.012	-2.579	-4.191	-10.54	-4.228	-4.312	-5.078	-4.029	-4.898	-3.913	-3.687
iORL000676	Locusta migratoria	Orthoptera	-4.821	-3.624	-3.754		-6.268	-2.276	-5.56	-2.076	-5.137	-4.612		-4.105		-4.598	-4.141	-1.026		-4.913	-4.312	-1.72	-3.963	-4.997	-5.481	-3.282		-3.126	-5.224	-4.622	-4.483	-6.531	-4.691		-5.074	-3.943	-4.942	-4.15	-2.605	-1.309	-0.367	-3.849	-1.653	-3.298	-4.395	-5.358	-3.993	-4
iORL000677	Chouioia cunea	Hymenoptera	-3.88	-5.198	-5.382	-5.104	-4.459	-4.397	-4.898	-5.112	-4.743	-3.946	-12.92	-4.41	-6.021	-4.561	-4.975	-10.54	-6.868	-4.233	-3.782	-4.453	-5.284	-3.813	-4.593	-5.161	-6.064	-2.165	-3.999	-3.933	-3.801	-9.101	-3.788	-6.335	-3.835	-4.316	-3.744	-4.367	-2.04	-4.805	-10.91	-4.794	-4.619	-5.151	-4.356	-5.126	-3.377	-3.195
iORL000678	Drosophila pseudoobscura pseudoobscura	Diptera	-4.887	-3.141	-1.827		-3.736	-1.568	-4.702	-1.447	-4.858	-4.859		-4.316		-4.763	-2.378			-4.875	-4.871	-1.287	-3.247	-5.057	-5.541	-3.798		-2.809	-4.783	-5.051	-4.949	-6.822	-5.047		-5.438	-4.266	-5.136	-4.872	-2.916	-2.516		-2.451	-3.225	-2.92	-4.304	-3.093	-4.161	-4.319
iORL000679	Anomala corpulenta	Coleoptera	-4.401	-6.515	-6.624	-6.229	-5.118	-5.539	-5.975	-6.136	-5.821	-4.429	-12.54	-4.979	-7.56	-5.186	-6.152	-11.98	-7.55	-5.425	-4.259	-6.001	-6.492	-4.464	-5.628	-6.816	-7.56	-2.523	-4.381	-4.66	-4.801	-10.17	-4.34	-8.281	-4.421	-5.203	-4.553	-4.832	-2.63	-6.567	-12.38	-5.222	-6.499	-6.608	-4.751	-6.028	-4.522	-3.867
iORL000680	Drosophila melanogaster	Diptera	-4.119	-6.206	-6.216	-5.792	-5.345	-5.159	-5.88	-5.894	-5.287	-4.169	-11.93	-5	-7.166	-4.94	-5.395	-11.8	-7.528	-5.118	-4.105	-5.089	-6.168	-4.189	-5.393	-6.509	-6.954	-2.397	-4.058	-4.524	-4.717	-9.464	-4.312	-7.298	-4.153	-5.036	-4.499	-4.956	-2.81	-6.18	-12.28	-5.314	-6.144	-6.261	-4.802	-5.85	-4.669	-3.947
iORL000681	Drosophila mojavensis	Diptera	-4.316	-6.663	-6.873	-6.3	-5.797	-5.825	-6.538	-6.486	-6.187	-4.316	-12.31	-5.579	-7.606	-5.83	-6.03	-11.01	-6.804	-5.534	-4.211	-5.784	-6.724	-4.407	-5.964	-6.701	-7.727	-2.832	-4.321	-4.881	-4.881	-9.971	-4.553	-8.152	-4.385	-5.352	-4.662	-5.549	-2.528	-6.53	-11.29	-6.052	-6.503	-6.586	-5.002	-6.087	-4.528	-3.737
iORL000682	Drosophila simulans	Diptera	-3.36	-5.032	-4.769	-4.51	-4.27	-4.301	-4.58	-4.984	-4.604	-3.394	-10.47	-3.992	-5.992	-3.985	-4.343	-9.889	-4.846	-4.348	-3.416	-4.439	-4.796	-3.429	-4.658	-5.127	-5.449	-1.977	-3.217	-3.769	-3.783	-8.716	-3.563	-5.456	-3.534	-4.002	-3.636	-3.735	-1.997	-4.761	-10.38	-4.004	-4.781	-5.041	-3.877	-4.679	-3.6	-3.046
iORL000683	Helicoverpa armigera	Lepidoptera	-3.692	-4.841	-4.55	-4.457	-4.16	-4.048	-4.674	-4.677	-4.343	-3.805	-9.173	-3.88	-5.123	-4.053	-4.341	-9.277	-4.522	-3.977	-3.823	-4.367	-4.761	-3.784	-4.502	-4.753	-4.703	-2.184	-3.657	-4.199	-4.043	-8.133	-3.728	-5.278	-3.867	-4.392	-3.902	-3.963	-2.02	-3.996	-9.788	-4.356	-4.061	-4.865	-4.304	-4.469	-3.2	-3.336
iORL000684	Scaptomyza flava	Diptera	-3.342	-4.92	-4.973	-3.958	-4.098	-4.237	-4.424	-3.906	-4.655	-3.736	-10.29	-3.93	-4.454	-3.963	-4.582	-9.889	-4.986	-4.292	-3.691	-4.246	-4.823	-3.788	-4.492	-5.167	-5.169	-2.073	-3.321	-3.73	-4.134	-8.683	-4.009	-5.599	-3.793	-3.941	-3.816	-3.44	-2.554	-4.715	-10.15	-3.565	-4.797	-5.055	-4.514	-4.844	-3.643	-3.681
iORL000685	Schistocerca gregaria	Orthoptera	-4.404	-6.531	-6.656	-6.043	-5.553	-5.407	-6.475	-6.233	-6.31	-4.522	-12.09	-5.316	-7.235	-5.472	-5.698	-11.37	-7.5	-6.018	-4.671	-5.531	-6.546	-4.662	-6.578	-7.18	-7.673	-2.813	-4.427	-4.917	-5.146	-10.05	-4.784	-8.083	-4.62	-5.065	-4.836	-4.858	-2.655	-6.371	-12.35	-5.283	-6.31	-6.57	-5.102	-5.91	-4.958	-4.12
iORL000686	Drosophila pseudoobscura pseudoobscura	Diptera	-4.981	-6.397	-6.183	-6.867	-6.159	-6.761	-6.438	-7.069	-6.537	-5.072	-10.3	-5.663	-7.785	-6.296	-6.609	-12.49	-0.646	-6.082	-4.718	-6.59	-6.209	-4.974	-6.463	-7.097	-6.652	-2.672	-5.026	-5.206	-5.545	-9.21	-4.872	-5.897	-4.962	-5.807	-5.127	-6.031	-2.99	-3.538	-9.163	-6.357	-3.587	-6.277	-5.565	-7.092	-5.137	-4.359
iORL000687	Drosophila pseudoobscura pseudoobscura	Diptera	-4.657	-5.555	-6.373	-6.225	-5.777	-6.043	-4.958	-6.41	-5.273	-4.601	-10.92	-5.43	-7.681	-5.573	-5.714	-10.31	-3.724	-4.804	-4.616	-6.406	-5.72	-4.607	-5.199	-5.049	-5.239	-2.374	-4.637	-5.234	-5.215	-8.618	-4.83	-6.935	-4.716	-5.471	-4.973	-5.486	-3.303	-4.787	-8.924	-5.919	-4.89	-5.439	-5.505	-6.475	-3.98	-4.61
iORL000688	Mayetiola destructor	Diptera	-3.952	-6.205	-5.64	-5.181	-5.044	-4.579	-5.336	-5.231	-5.069	-4.115	-10.71	-4.949	-5.548	-4.732	-5.211	-9.851	-6.11	-4.619	-4.018	-4.767	-6.092	-4.244	-5.185	-6.312	-5.77	-2.202	-4.061	-4.448	-4.801	-9.097	-4.273	-6.407	-4.194	-4.807	-4.252	-4.383	-2.5	-5.133	-10.95	-4.652	-5.212	-6.171	-4.647	-5.363	-3.834	-3.783
iORL000689	Drosophila simulans	Diptera	-4.236	-6.122	-6.579	-5.791	-5.243	-5.716	-5.921	-6.078	-6.151	-4.429	-10.51	-5.075	-7.278	-5.185	-5.879	-10.55	-6.425	-5.547	-4.313	-5.787	-6.34	-4.643	-5.728	-6.334	-6.319	-2.545	-4.269	-4.696	-4.919	-10	-4.413	-6.93	-4.617	-5.196	-4.603	-4.925	-2.735	-6.263	-11.2	-5.282	-5.741	-6.143	-4.823	-5.711	-4.513	-3.758
iORL000690	Chouioia cunea	Hymenoptera	-3.217	-4.081	-4.224	-3.764	-3.566	-3.336	-4.297	-3.454	-4.19	-3.353	-9.594	-3.607	-3.976	-3.441	-4.385	-8.994	-4.191	-3.717	-3.186	-3.541	-3.953	-3.246	-3.85	-4.179	-4.579	-2.089	-3.154	-3.198	-3.269	-8.77	-3.134	-4.901	-3.255	-3.455	-3.026	-3.484	-1.895	-3.906	-9.681	-3.289	-3.944	-4.141	-3.466	-3.697	-3.25	-2.814
iORL000691	Schistocerca gregaria	Orthoptera	-3.936	-5.009	-5.269	-4.814	-4.582	-4.517	-5.117	-5.022	-5.259	-3.965	-9.985	-4.453	-5.543	-4.5	-4.65	-11.83	-5.33	-4.899	-3.987	-4.878	-4.915	-4.139	-4.987	-5.302	-5.324	-2.493	-3.938	-4.293	-4.207	-9.619	-3.847	-5.281	-4.101	-4.687	-4.07	-4.214	-2.463	-4.014	-10.37	-4.601	-4.06	-5.017	-4.243	-4.572	-4.358	-3.61
iORL000692	Drosophila mojavensis	Diptera	-4.884	-6.692	-5.954	-5.909	-5.417	-5.651	-5.82	-5.995	-5.958	-4.824	-9.718	-5.095	-7.145	-5.369	-5.735	-10.35	-5.256	-5.455	-4.603	-5.292	-6.568	-4.838	-5.861	-6.168	-5.916	-2.566	-4.932	-5.267	-4.95	-9.853	-4.767	-6.451	-4.879	-5.232	-4.888	-5.152	-2.85	-5.738	-10.53	-5.467	-5.675	-6.439	-5.299	-5.859	-4.624	-4.421
iORL000693	Campoletis chlorideae	Hymenoptera	-3.344	-4.559	-4.714	-3.947	-4.13	-3.817	-4.594	-4.528	-4.184	-3.393	-9.998	-3.922	-4.803	-3.982	-4.273	-9.119	-5.197	-3.9	-3.225	-4.038	-4.496	-3.364	-4.168	-4.265	-5.008	-2.057	-3.32	-3.433	-3.649	-8.256	-3.282	-4.669	-3.276	-3.793	-3.485	-3.753	-1.875	-4.348	-9.768	-3.733	-4.278	-4.638	-3.739	-4.25	-3.178	-2.897
iORL000694	Bradysia odoriphaga	Diptera	-4.657	-7.388	-7.13	-6.616	-5.797	-5.978	-6.561	-6.459	-6.585	-4.646	-11.45	-5.645	-7.761	-5.833	-6.446	-11.58	-7.776	-6.057	-4.688	-6.289	-7.152	-4.699	-6.639	-7.183	-6.518	-2.454	-4.521	-5.1	-5.118	-9.788	-4.746	-7.936	-4.705	-5.788	-5.008	-5.201	-2.917	-6.093	-11.94	-5.824	-6.109	-7.313	-5.317	-6.819	-5.297	-4.426
iORL000695	Drosophila melanogaster	Diptera	-3.48	-4.439	-4.631	-4.501	-4.156	-4.027	-4.175	-4.202	-4.335	-3.558	-9.841	-3.971	-5.04	-4.156	-4.138	-9.158	-4.454	-3.716	-3.57	-4.045	-4.331	-3.447	-4.168	-4.57	-4.86	-2.645	-3.436	-3.89	-3.706	-8.528	-3.549	-4.733	-3.594	-3.713	-3.772	-3.924	-2.34	-4.225	-9.693	-3.759	-4.214	-4.378	-4.016	-4.491	-3.116	-3.381
iORL000696	Drosophila simulans	Diptera	-3.43	-4.866	-4.854	-3.952	-4.275	-3.604	-4.83	-4.04	-4.682	-3.276	-10.33	-4.195	-4.38	-4.053	-4.413	-9.66	-5.374	-4.452	-3.411	-3.751	-4.781	-3.356	-4.727	-5.026	-5.298	-2.293	-3.295	-3.863	-3.769	-8.641	-3.756	-5.39	-3.45	-3.642	-3.723	-4.223	-2.465	-4.425	-10.09	-4.39	-4.533	-4.862	-3.644	-4.112	-3.638	-3.08
iORL000697	Scaptomyza nigrita	Diptera	-3.888	-6.645	-5.992	-4.429	-4.709	-4.212	-5.118	-4.496	-5.619	-3.958	-10.84	-4.727	-6.152	-4.434	-4.517	-9.996	-5.568	-5.729	-4.1	-4.26	-6.197	-4.318	-6.082	-6.566	-5.465	-2.192	-3.784	-4.342	-4.44	-9.304	-4.442	-5.541	-4.292	-4.124	-4.517	-3.74	-2.71	-4.726	-10.27	-4.028	-4.812	-6.63	-4.826	-5.543	-4.82	-4.033
iORL000698	Drosophila pseudoobscura pseudoobscura	Diptera	-5.055	-6.283	-6.359	-7.092	-5.953	-6.705	-6.982	-7.545	-6.485	-4.957	-9.438	-5.71	-7.153	-5.816	-6.439	-8.371	-0.902	-6.026	-4.738	-6.832	-5.951	-4.978	-6.605	-7.134	-6.135	-2.73	-5.051	-5.359	-5.514	-8.906	-4.938	-5.51	-5.023	-5.843	-5.43	-5.904	-2.993	-3.041	-9.117	-6.43	-2.748	-6.147	-5.692	-7.031	-5.195	-4.455
iORL000699	Drosophila melanogaster	Diptera	-5.607	-8.706	-8.959	-7.19	-6.836	-7.187	-7.927	-7.11	-7.77	-5.521	-7.206	-6.342	-9.402	-6.544	-6.507	-10.62	-4.039	-7.464	-5.443	-7.12	-8.558	-5.653	-8.09	-9.153	-8.1	-2.691	-5.556	-6.077	-6.372	-10.09	-5.728	-6.111	-5.659	-6.535	-5.942	-6.144	-3.673	-3.785	-10.56	-6.851	-4.404	-8.608	-6.251	-7.907	-6.657	-5.502
iORL000700	Drosophila mojavensis	Diptera	-4.884	-6.686	-6.223	-6.063	-5.352	-5.769	-6.021	-5.692	-6.036	-4.771	-10.13	-5.138	-7.351	-5.315	-5.734	-10.01	-5.086	-5.517	-4.661	-5.676	-6.566	-4.892	-5.999	-6.208	-6.925	-2.553	-4.831	-5.336	-5.052	-9.685	-4.768	-7.017	-4.914	-5.217	-5.038	-4.929	-2.852	-5.804	-10.93	-5.268	-5.861	-6.359	-5.29	-5.794	-4.664	-4.387
iORL000701	Drosophila melanogaster	Diptera	-4.151	-5.607	-5.76	-5.123	-4.886	-4.586	-5.76	-5.357	-5.518	-4.15	-11.57	-4.515	-6.372	-4.682	-5.218	-10.79	-6.399	-5.195	-3.982	-4.867	-5.63	-4.008	-5.703	-5.759	-6.377	-2.51	-4.17	-4.284	-4.503	-9.382	-4.126	-6.786	-4.002	-4.499	-4.339	-4.622	-2.508	-5.685	-11.14	-4.756	-5.857	-5.62	-4.558	-5.065	-4.517	-3.656
iORL000702	Drosophila arizonae	Diptera	-4.954	-6.622	-6.058	-6.575	-5.975	-6.933	-6.273	-7.232	-6.375	-4.992	-7.924	-5.776	-7.724	-6.075	-6.635	-11.42		-5.922	-4.75	-6.502	-6.063	-4.822	-6.216	-7.336	-6.807	-2.66	-4.881	-5.196	-5.549	-9.628	-4.778	-5.504	-4.86	-5.926	-5.099	-5.923	-3.123	-3.514	-8.81	-6.111	-4.571	-6.549	-5.503	-7.042	-4.959	-4.455
iORL000703	Ceracris kiangsu	Orthoptera	-2.45	-2.871	-3.335	-3.215	-2.81	-2.73	-3.172	-2.968	-2.823	-2.34	-9.689	-2.545	-2.897	-2.681	-2.669	-9.749	-2.525	-2.941	-2.373	-3.048	-2.961	-2.429	-2.85	-3.206	-4.17	-1.508	-2.346	-2.918	-2.638	-7.388	-2.429	-3.791	-2.429	-2.608	-2.466	-2.425	-1.788	-3.078	-7.8	-2.679	-3.113	-2.834	-2.639	-2.992	-2.605	-2.314
iORL000704	Mayetiola destructor	Diptera	-2.626	-3.237	-3.276	-3.185	-2.988	-2.739	-3.274	-3.311	-3.154	-2.657	-8.902	-2.835	-4.09	-2.969	-3.41	-8.196	-3.85	-3.063	-2.576	-3.566	-3.697	-2.711	-3.056	-3.309	-3.599	-1.721	-2.596	-2.713	-2.893	-7.937	-2.661	-3.254	-2.697	-2.858	-2.702	-2.937	-1.543	-2.868	-8.571	-2.807	-2.798	-3.677	-2.883	-3.27	-2.576	-2.293
iORL000705	Campoletis chlorideae	Hymenoptera	-4.2	-6.652	-6.796	-5.847	-5.232	-5.426	-5.929	-6.115	-5.675	-4.317	-11.87	-5.198	-7.352	-5.296	-6.143	-11.73	-7.931	-5.245	-4.149	-5.922	-6.589	-4.261	-5.586	-6.306	-7.291	-2.449	-4.246	-4.762	-4.67	-9.516	-4.381	-7.328	-4.333	-5.082	-4.575	-5.299	-2.922	-6.345	-13.2	-5.539	-6.373	-6.717	-4.691	-6.344	-4.352	-3.852
iORL000706	Bradysia odoriphaga	Diptera	-4.703	-7.546	-7.861	-7.17	-6.151	-6.852	-6.907	-6.645	-6.587	-4.842	-10.7	-5.904	-8.266	-6.084	-6.874	-12.99	-7.192	-6.207	-4.83	-6.862	-7.642	-4.988	-6.607	-7.884	-7.78	-2.566	-4.759	-5.511	-5.667	-10.32	-5.116	-8.155	-4.988	-5.923	-5.347	-5.622	-3.045	-6.196	-11.26	-5.837	-5.99	-7.453	-5.82	-7.15	-5.232	-4.691
iORL000707	Bactrocera minax	Diptera	-4.154	-5.298	-5.577	-4.977	-4.932	-4.518	-5.351	-4.945	-5.126	-4.125	-10.61	-4.666	-5.784	-4.916	-5.256	-10.54	-6.976	-4.811	-4.052	-4.796	-5.409	-4.173	-5.155	-5.445	-6.399	-2.402	-4.191	-4.366	-4.475	-9.008	-4.301	-5.489	-4.165	-4.678	-4.479	-4.582	-2.683	-5.575	-10.56	-4.573	-5.376	-5.338	-4.47	-5.072	-3.822	-3.644
iORL000708	Locusta migratoria	Orthoptera	-4.958	-6.675	-7.45	-7.207	-6.103	-6.825	-5.755	-7.175	-6.141	-4.997	-8.884	-5.706	-8.537	-5.954	-6.796	-9.83	-3.081	-5.827	-4.976	-6.795	-7.003	-5.149	-6.541	-6.848	-6.004	-2.593	-4.865	-5.71	-5.903	-8.769	-5.205	-7.067	-5.133	-6.236	-5.538	-5.901	-3.116	-5.092	-8.406	-6.466	-5.271	-6.396	-5.875	-7.123	-5.294	-4.752
iORL000709	Spodoptera exigua	Lepidoptera	-4.275	-5.547	-6.694	-6.096	-5.188	-5.63	-5.405	-6.184	-5.466	-4.161	-8.482	-5.066	-7.422	-5.256	-5.818	-10.07	-4.305	-4.972	-4.381	-5.666	-5.668	-4.582	-5.045	-5.284	-4.655	-2.426	-4.339	-4.674	-4.812	-8.636	-4.546	-6.158	-4.585	-5.134	-4.553	-5.168	-2.761	-4.744	-8.672	-5.672	-4.98	-5.24	-5.028	-6.1	-3.963	-3.706
iORL000710	Cyrtorhinus lividipennis	Hemiptera	-4.631	-6.983	-6.897	-6.601	-5.295	-6.294	-5.694	-6.282	-6.037	-4.551	-10.91	-5.508	-7.449	-5.563	-6.165	-10.02	-5.635	-5.596	-4.594	-6.257	-6.816	-4.655	-5.879	-7.281	-6.307	-2.564	-4.644	-5.144	-5.25	-9.668	-4.605	-7.954	-4.698	-5.654	-4.832	-5.178	-3.213	-6.008	-9.922	-5.791	-6.339	-6.923	-5.377	-6.415	-4.802	-4.199
iORL000711	Hedya nubiferana	Lepidoptera	-4.094	-5.451	-5.878	-5.388	-5.112	-5.067	-5.655	-5.441	-5.448	-3.929	-11.68	-4.777	-6.591	-4.935	-5.003	-11.02	-7.254	-4.866	-3.789	-4.958	-5.517	-3.953	-4.914	-5.536	-6.815	-2.383	-3.951	-4.343	-4.666	-9.467	-4.079	-6.66	-3.994	-4.634	-4.153	-4.501	-2.744	-5.549	-11.69	-5.174	-5.748	-5.47	-4.724	-5.404	-3.69	-3.649
iORL000712	Dioryctria abietella	Lepidoptera	-3.429	-4.017	-4.15	-3.569	-3.743	-3.316	-4.592	-4.047	-4.322	-3.471	-9.635	-3.682	-4.762	-3.675	-3.83	-9.357	-3.741	-3.855	-3.296	-3.567	-4.038	-3.323	-4.01	-4.15	-4.034	-1.947	-3.475	-3.385	-3.641	-8.578	-3.421	-4.727	-3.315	-3.755	-3.367	-3.288	-1.904	-4.112	-9.552	-3.713	-4.141	-4.033	-3.431	-3.857	-3.165	-2.843
iORL000713	Campoletis chlorideae	Hymenoptera	-4.881	-7.059	-6.451	-6.177	-5.619	-5.917	-6.519	-5.867	-6.421	-4.764	-7.556	-5.456	-6.278	-5.58	-6.039	-8.877		-5.994	-4.786	-5.879	-7.221	-4.973	-6.565	-5.967	-5.31	-2.658	-4.856	-5.27	-5.418	-9.579	-5.09	-6.423	-5.01	-5.793	-5.143	-5.394	-2.867	-6.418	-6.967	-6.013	-6.385	-6.962	-5.433	-6.709	-5.196	-4.478
iORL000714	Bradysia odoriphaga	Diptera	-4.043	-4.983	-5.159	-4.858	-4.701	-4.722	-5.527	-5.086	-5.199	-4.084	-9.977	-5.095	-5.735	-4.988	-5.202	-10.16	-4.737	-4.645	-3.975	-4.88	-5.267	-4.039	-4.872	-4.897	-5.932	-2.546	-3.975	-4.436	-4.725	-9.644	-3.893	-6.125	-4.066	-4.601	-4.481	-4.768	-2.376	-5.323	-8.971	-4.987	-5.452	-5.081	-4.114	-4.755	-3.762	-3.355
iORL000715	Drosophila melanogaster	Diptera	-3.868	-4.217	-4.561	-4.752	-4.552	-4.098	-5.27	-4.979	-5.043	-3.828	-8.657	-4.365	-5.295	-4.523	-4.781	-8.843	-4.347	-4.601	-3.783	-4.362	-3.903	-3.832	-4.69	-4.665	-4.415	-2.392	-3.881	-4.04	-3.913	-8.138	-3.741	-4.516	-3.79	-4.201	-3.973	-4.737	-2.428	-3.591	-8.497	-4.535	-3.398	-4.283	-4.076	-4.451	-3.751	-3.163
iORL000716	Ceracris kiangsu	Orthoptera	-2.943	-3.992	-3.919	-3.963	-3.57	-3.175	-3.691	-3.237	-3.907	-3.065	-9.157	-3.492	-4.114	-3.315	-3.85	-9.013	-4.714	-3.459	-3.155	-3.578	-3.864	-3.284	-3.644	-3.963	-4.595	-2.11	-2.894	-3.173	-3.412	-7.942	-3.085	-4.339	-3.245	-3.612	-3.344	-3.353	-1.922	-3.493	-9.661	-3.322	-3.668	-4.014	-3.625	-3.734	-3.052	-2.803
iORL000717	Anomala corpulenta	Coleoptera	-4.746	-7.03	-7.304	-6.775	-5.718	-6.395	-6.292	-6.395	-6.105	-4.961	-12.14	-5.747	-7.831	-5.655	-6.525	-12.06	-7.568	-5.604	-4.878	-6.328	-6.878	-4.882	-6.098	-7.292	-7.897	-2.62	-4.857	-5.308	-5.351	-10.41	-4.864	-8.665	-4.923	-5.72	-5.09	-5.363	-2.827	-6.764	-12.22	-6.146	-7.047	-6.964	-5.256	-6.61	-4.801	-4.466
iORL000718	Dendroctonus ponderosae	Coleoptera	-3.281	-3.54	-3.464	-3.792	-3.893	-3.587	-4.001	-4.59	-4.11	-3.23	-7.937	-4.056	-3.224	-4.25	-3.096	-8.688	-3.009	-3.408	-3.157	-3.447	-3.417	-3.263	-3.757	-3.496	-4.47	-2.34	-3.231	-3.607	-3.78	-7.346	-3.609	-3.888	-3.25	-3.334	-3.596	-3.705	-2.076	-3.699	-8.06	-3.92	-3.898	-3.566	-3.496	-3.644	-2.963	-3.123
iORL000719	Drosophila melanogaster	Diptera	-2.23	-2.957	-3.06	-2.407	-3.032	-3.391	-2.969	-3.031	-2.721	-2.501	-4.06	-2.759	-4.378	-3.11	-2.793	-0.624		-2.515	-2.505	-3.06	-2.642	-2.626	-2.712	-2.615		-1.534	-2.221	-2.551	-2.704	-6.385	-2.443		-2.617	-2.776	-2.605	-2.41	-1.739		-7.177	-2.521		-2.983	-3.002	-3.627	-2.103	-2.564
iORL000720	Peridroma saucia	Lepidoptera	-4.821	-6.8	-7.258	-6.515	-5.67	-6.174	-6.252	-6.403	-6.089	-4.705	-11.56	-5.483	-7.603	-5.656	-6.798	-10.93	-6.54	-5.637	-4.608	-6.249	-6.76	-4.854	-5.954	-7.11	-7.689	-2.615	-4.885	-5.168	-5.092	-10.23	-4.612	-7.929	-4.83	-5.347	-4.812	-5.387	-2.665	-6.898	-10.46	-5.643	-6.842	-6.804	-5.009	-6.262	-5.13	-4.16
iORL000721	Conogethes pinicolalis	Lepidoptera	-4.93	-7.057	-7.076	-6.35	-5.506	-6.122	-6.68	-6.389	-7.069	-5.224	-10.37	-5.417	-7.776	-5.606	-6.251	-12.53	-6.027	-6.238	-5.036	-6.468	-7.103	-5.002	-6.65	-7.106	-6.757	-2.619	-4.963	-5.178	-5.144	-9.987	-5.068	-7.923	-5.119	-5.915	-4.998	-5.522	-2.957	-7.285	-11.17	-5.699	-7.198	-6.928	-5.58	-6.833	-5.512	-4.412
iORL000722	Bactrocera minax	Diptera	-5.33	-6.679	-6.985	-7.091	-6.536	-7.4	-6.648	-7.709	-6.269	-5.362	-6.775	-6.265	-7.214	-6.679	-6.624	-7.687	-1.051	-5.816	-5.252	-7.463	-6.35	-5.168	-6.544	-7.419	-4.215	-2.829	-5.243	-5.803	-6.146	-9.082	-6.087	-4.903	-5.112	-6.514	-5.444	-6.118	-3.181	-4.462	-6.837	-7.528	-4.529	-6.576	-5.756	-7.935	-5.211	-4.612
iORL000723	Lobesia botrana	Lepidoptera	-4.055	-5.168	-5.963	-4.867	-4.965	-4.804	-5.809	-5.369	-4.922	-4.267	-10.69	-4.543	-5.951	-4.867	-4.961	-10.88	-5.849	-4.653	-3.994	-5.187	-5.218	-3.948	-5.015	-5.35	-6.427	-2.436	-4.021	-4.309	-4.463	-9.637	-3.994	-6.071	-4.048	-4.609	-4.311	-4.566	-2.503	-4.988	-10.81	-5.226	-5.183	-5.077	-4.552	-5.042	-3.789	-3.535
iORL000724	Culex quinquefasciatus	Diptera	-4.607	-6.449	-7.004	-5.646	-5.428	-5.558	-5.822	-6.413	-5.691	-4.663	-10.36	-5.503	-6.402	-5.569	-5.957	-12.93	-6.025	-5.277	-4.613	-5.772	-6.661	-4.613	-5.536	-6.793	-6.562	-2.488	-4.603	-5.123	-5.144	-9.986	-4.552	-7.218	-4.621	-5.582	-4.79	-5.596	-3.024	-7.008	-12.03	-5.929	-7.166	-6.481	-4.886	-6.102	-4.826	-4.297
iORL000725	Locusta migratoria	Orthoptera	-1.321				-0.502					-1.584		-0.877		-0.895					-1.711			-1.303				-1.875	-1.343	-0.664	-0.99	-0.444	-1.182		-1.288	-1.024	-1.254	-1.086	-1.985						-0.925			-2.521
iORL000726	Chouioia cunea	Hymenoptera	-3.277	-3.871	-4.198	-3.826	-3.655	-3.514	-3.891	-3.807	-3.626	-3.151	-8.989	-3.361	-4.547	-3.512	-3.775	-8.574	-4.006	-3.469	-3.079	-3.618	-3.761	-3.238	-3.851	-4.333	-4.447	-1.955	-3.211	-3.131	-3.4	-7.91	-3.281	-4.169	-3.409	-3.301	-3.247	-3.501	-1.916	-3.327	-9.544	-3.695	-3.227	-3.905	-3.53	-3.982	-2.825	-3.096
iORL000727	Drosophila melanogaster	Diptera	-4.406	-6.722	-6.443	-5.688	-5.863	-5.925	-5.483	-6.097	-5.551	-4.391	-9.962	-5.278	-6.495	-5.421	-5.673	-10.14	-0.012	-5.128	-4.206	-5.91	-6.546	-4.338	-5.758	-6.815	-5.416	-2.541	-4.361	-4.894	-5.13	-8.773	-4.52	-6.099	-4.348	-5.24	-4.704	-5.168	-2.836	-4.321	-8.231	-5.59	-4.228	-6.704	-5.024	-6.846	-4.363	-4.278
iORL000728	Peridroma saucia	Lepidoptera	-2.564	-3.307	-3.179	-3.022	-2.992	-3.022	-3.556	-2.989	-3.17	-2.596	-8.565	-2.739	-3.39	-2.943	-3.088	-7.947	-3.16	-2.841	-2.789	-3.265	-3.304	-2.845	-3.173	-3.33	-3.074	-1.874	-2.598	-2.899	-2.81	-7.411	-2.804	-3.295	-2.796	-2.798	-2.836	-2.307	-1.644	-2.819	-8.982	-2.974	-2.992	-3.359	-3.175	-3.33	-2.343	-2.358
iORL000729	Bactrocera correcta	Diptera	-4.64	-6.864	-6.455	-6.621	-5.585	-5.828	-6.731	-6.327	-6.171	-4.749	-10.57	-5.504	-7.552	-5.596	-6.083	-11.15	-6.774	-5.736	-4.613	-5.998	-6.799	-4.809	-6.105	-6.477	-6.596	-2.761	-4.575	-5.105	-5.206	-9.749	-4.708	-6.439	-4.783	-5.587	-4.872	-5.345	-2.814	-5.153	-11.74	-5.981	-5.303	-6.792	-5.335	-6.227	-5.105	-4.095
iORL000730	Drosophila melanogaster	Diptera	-3.829	-4.968	-5.477	-4.972	-4.604	-4.66	-4.836	-5.1	-4.687	-3.945	-10.38	-4.506	-5.843	-4.491	-4.937	-10.23	-5.282	-4.223	-3.851	-4.798	-4.93	-3.89	-4.695	-5.057	-6.058	-2.387	-3.794	-4.19	-4.232	-8.834	-3.906	-6.215	-3.914	-4.322	-4.01	-4.354	-2.407	-4.537	-11.03	-4.618	-4.529	-4.959	-4.109	-4.897	-3.377	-3.502
iORL000731	Dendroctonus ponderosae	Coleoptera	-4.618	-6.314	-6.09	-5.405	-5.185	-4.954	-6.263	-5.701	-6.025	-4.664	-7.938	-5.247	-6.564	-5.246	-5.336	-9.678	-1.957	-5.695	-4.296	-5.119	-5.834	-4.536	-5.852	-5.947	-4.073	-2.853	-4.513	-4.832	-4.736	-9.865	-4.488	-3.87	-4.54	-5.044	-4.723	-5.469	-2.474	-1.984	-8.178	-5.45	-1.674	-6.333	-4.575	-5.486	-4.507	-3.807
iORL000732	Bactrocera minax	Diptera	-4.585	-6.09	-5.851	-6.325	-5.552	-6.123	-5.612	-6.492	-5.589	-4.625	-9.98	-5.19	-7.689	-5.415	-5.692	-10.11	-6.689	-5.11	-4.483	-5.949	-6.073	-4.539	-5.422	-5.91	-6.156	-2.736	-4.583	-4.937	-5.034	-9.551	-4.62	-6.448	-4.582	-5.546	-4.608	-5.289	-2.731	-5.422	-12.26	-5.868	-5.551	-6.133	-5.254	-5.778	-4.314	-4.062
iORL000733	Drosophila simulans	Diptera	-4.102	-6.408	-6.099	-5.468	-5.156	-5.569	-5.617	-5.861	-5.391	-4.144	-11.09	-4.965	-5.882	-5.067	-5.743	-9.826	-4.279	-5.01	-3.936	-5.421	-6.484	-4.078	-5.38	-6.531	-6.196	-2.123	-4.122	-4.623	-4.841	-9.464	-4.181	-5.597	-4.08	-5.043	-4.4	-5.089	-2.473	-6.734	-10.06	-5.591	-6.414	-6.468	-4.637	-5.87	-4.365	-3.77
iORL000734	Ostrinia zaguliaevi	Lepidoptera	-4.417	-5.922	-6.72	-6.489	-5.387	-5.967	-6.204	-6.719	-5.559	-4.49	-13.05	-5.261	-6.859	-5.519	-5.911	-11.34	-7.35	-5.205	-4.426	-6.042	-5.892	-4.522	-5.728	-6.14	-6.998	-2.766	-4.459	-4.873	-4.894	-9.985	-4.494	-8.175	-4.504	-5.275	-4.725	-5.233	-2.637	-6.158	-11.89	-6.016	-6.155	-5.878	-5.137	-6.448	-4.385	-3.942
iORL000735	Stomoxys calcitrans	Diptera	-2.537	-3.156	-2.815	-2.952	-3.214	-3.012	-2.705	-3.203	-2.979	-2.336	-14.62	-3.195	-3.775	-3.219	-2.869	-9.029	-0.679	-2.869	-2.493	-2.8	-3.259	-2.533	-3.059	-3.061	-2.631	-1.632	-2.518	-2.527	-2.731	-7.473	-2.569	-3.514	-2.583	-2.938	-2.753	-3.11	-1.569	-3.243	-10.77	-2.714	-3.103	-3.12	-2.872	-2.959	-2.148	-2.289
iORL000736	Drosophila melanogaster	Diptera	-2.791	-3.504	-3.823	-3.295	-3.521	-2.962	-3.926	-3.441	-3.553	-2.69	-9.212	-3.349	-4.112	-3.222	-4.041	-8.734	-3.747	-2.966	-2.699	-3.465	-3.635	-2.669	-3.288	-3.788	-3.756	-1.921	-2.828	-2.892	-3.222	-7.824	-2.84	-3.583	-2.631	-3.05	-2.94	-2.785	-1.629	-3.447	-9.482	-2.926	-3.509	-3.494	-3.259	-3.627	-2.507	-2.456
iORL000737	Hedya nubiferana	Lepidoptera	-3.689	-4.557	-4.824	-4.624	-4.275	-4.07	-4.77	-4.779	-4.873	-3.606	-10.35	-3.835	-5.689	-4.017	-4.781	-9.692	-5.023	-4.357	-3.692	-4.275	-4.53	-3.797	-4.334	-4.596	-5.186	-2.3	-3.634	-3.813	-3.776	-8.917	-3.745	-5.52	-3.797	-4.104	-3.655	-4.278	-2.005	-4.435	-10.14	-4.396	-4.534	-4.599	-3.88	-4.577	-3.318	-2.977
iORL000738	Bactrocera minax	Diptera	-4.511	-6.678	-6.87	-6.76	-5.814	-6.092	-6.397	-6.562	-5.965	-4.749	-10.99	-5.21	-6.932	-5.588	-6.209	-10.75	-6.871	-5.391	-4.407	-6.292	-6.377	-4.481	-6.052	-6.661	-7.237	-2.707	-4.626	-5.026	-5.09	-9.669	-4.57	-7.368	-4.487	-5.284	-4.862	-5.67	-2.786	-6.821	-10.94	-5.49	-6.77	-6.765	-5.026	-6.328	-4.709	-4.014
iORL000739	Drosophila mojavensis	Diptera	-4.924	-6.321	-6.369	-6.533	-5.998	-6.452	-6.385	-6.877	-6.279	-5.085	-8.044	-5.849	-7.292	-5.981	-6.514	-8.164	-0.837	-5.787	-4.771	-6.066	-5.944	-4.862	-6.223	-6.97	-6.978	-2.648	-4.908	-5.424	-5.327	-9.756	-4.791	-6.181	-4.736	-5.681	-4.918	-5.72	-3.116	-4.154	-9.197	-6.581	-5.204	-6.215	-5.452	-7.016	-4.997	-4.359
iORL000740	Lobesia botrana	Lepidoptera	-4.839	-5.53	-6.72	-5.444	-5.506	-5.61	-6.638	-6.436	-6.175	-4.632	-9.436	-5.522	-5.706	-5.634	-5.502	-9.539	-2.843	-5.781	-4.569	-5.611	-5.616	-4.805	-6.002	-6.048	-6.126	-2.604	-4.871	-5.092	-5.219	-10.4	-4.609	-7.226	-4.759	-5.348	-4.949	-5.316	-2.801	-7.59	-11.13	-5.489	-7.527	-5.527	-4.087	-6.117	-5.075	-4.252
iORL000741	Scaptomyza flava	Diptera	-3.526	-4.41	-4.619	-3.609	-3.639	-3.554	-4.609	-4.016	-4.212	-3.345	-10.09	-3.417	-4.119	-3.54	-4.55	-9.064	-4.298	-3.948	-3.215	-3.972	-4.446	-3.522	-4.321	-4.392	-4.642	-2.067	-3.503	-3.535	-3.612	-8.188	-3.325	-5.001	-3.491	-3.839	-3.412	-3.595	-1.951	-3.983	-9.09	-4.017	-4.22	-4.438	-3.849	-4.153	-3.162	-2.84
iORL000742	Hedya nubiferana	Lepidoptera	-3.949	-5.254	-5.074	-5.589	-4.617	-5.063	-4.54	-4.407	-4.677	-3.769	-10.17	-4.785	-5.651	-4.478	-5.397	-10.24	-5.23	-4.415	-4.153	-5.259	-5.493	-4.114	-4.735	-5.249	-5.769	-2.211	-3.891	-4.262	-4.45	-8.496	-4.321	-6.074	-4.265	-4.674	-4.268	-4.43	-2.543	-5.25	-10.74	-4.826	-5.227	-5.318	-4.557	-5.477	-3.87	-3.98
iORL000743	Drosophila melanogaster	Diptera	-2.467	-2.976	-3.095	-2.894	-2.983	-2.729	-3.263	-3.066	-2.823	-2.576	-9.389	-2.949	-3.226	-3.056	-3	-8.907	-1.439	-2.664	-2.61	-3.114	-3.035	-2.673	-3.094	-2.72	-3.315	-1.673	-2.405	-2.651	-2.75	-7.432	-2.58	-3.475	-2.705	-2.678	-2.54	-2.736	-1.632	-2.763	-9.393	-3.009	-2.83	-2.988	-2.544	-2.936	-2.06	-2.178
iORL000744	Hedya nubiferana	Lepidoptera	-3.935	-5.514	-5.923	-5.397	-4.736	-4.836	-5.574	-5.508	-5.17	-4.017	-11.84	-4.332	-6.765	-4.772	-5.404	-12.62	-6.066	-4.979	-3.952	-5.078	-5.53	-4.104	-4.867	-5.705	-6.968	-2.693	-4.025	-4.258	-4.297	-9.809	-4.262	-6.736	-4.092	-4.639	-4.263	-4.578	-2.369	-5.717	-11.69	-4.97	-5.69	-5.479	-4.753	-5.029	-3.732	-3.363
iORL000745	Phyllotreta striolata	Coleoptera	-3.543	-5.035	-5.153	-4.446	-4.143	-4.399	-4.579	-4.434	-4.5	-3.409	-10.98	-3.846	-5.538	-4.144	-4.403	-10.07	-5.517	-4.278	-3.438	-4.196	-5.079	-3.449	-4.494	-5.229	-5.369	-1.854	-3.568	-3.679	-3.917	-9.077	-3.689	-6.052	-3.423	-4.12	-3.637	-4.036	-2.215	-4.92	-10.65	-4.103	-4.859	-5.017	-3.767	-4.763	-3.64	-3.22
iORL000746	Anomala corpulenta	Coleoptera	-4.445	-6.296	-6.737	-6.093	-5.33	-5.642	-6.149	-6.251	-5.519	-4.4	-12.53	-5.012	-7.237	-5.412	-6.004	-11.75	-8.377	-5.157	-4.265	-5.732	-6.35	-4.336	-5.693	-6.617	-7.665	-2.592	-4.505	-4.733	-4.83	-10.12	-4.269	-8.39	-4.422	-4.988	-4.709	-5.167	-2.597	-6.83	-12.01	-5.377	-6.59	-6.359	-4.888	-5.842	-4.391	-3.759
iORL000747	Drosophila pseudoobscura pseudoobscura	Diptera	-4.642	-5.498	-6.346	-7.355	-5.81	-6.241	-4.864	-6.106	-5.258	-4.623	-9.416	-5.552	-8.048	-5.528	-5.598	-10.34	-3.435	-4.8	-4.683	-6.117	-5.725	-4.607	-5.148	-5.198	-4.681	-2.413	-4.702	-5.241	-5.484	-8.412	-4.959	-6.911	-4.649	-5.672	-5.008	-5.395	-3.31	-4.837	-8.764	-5.903	-4.802	-5.369	-5.578	-6.72	-3.943	-4.679
iORL000748	Drosophila melanogaster	Diptera	-3.741	-5.265	-5.46	-5.261	-4.916	-4.699	-4.875	-5.274	-4.716	-3.929	-10.71	-4.55	-5.855	-4.821	-5.098	-10.57	-6.051	-4.273	-3.719	-5.071	-5.302	-3.815	-4.663	-5.383	-6.49	-2.367	-3.734	-4.326	-4.252	-9.141	-3.819	-6.159	-3.735	-4.561	-3.989	-4.134	-2.335	-5.033	-11.23	-4.718	-5.091	-5.301	-4.118	-5.155	-3.479	-3.353
iORL000749	Helicoverpa armigera	Lepidoptera	-3.643	-4.681	-4.566	-3.767	-4.238	-3.856	-4.42	-3.941	-4.191	-3.56	-10.05	-4.084	-4.807	-4.233	-4.233	-9.22	-4.612	-3.775	-3.362	-3.881	-4.596	-3.488	-4.128	-4.601	-4.46	-2.206	-3.616	-3.778	-3.616	-8.378	-3.571	-5.032	-3.485	-3.736	-3.485	-3.726	-2.038	-4.478	-10.16	-3.691	-4.434	-4.654	-4.01	-4.662	-3.106	-3.002
iORL000750	Schistocerca gregaria	Orthoptera	-3.586	-5.1	-5.177	-4.662	-4.326	-3.924	-5.048	-4.566	-4.597	-3.573	-10.93	-4.184	-5.218	-3.988	-4.853	-9.902	-5.728	-4.223	-3.536	-4.299	-4.852	-3.655	-4.436	-5.141	-5.65	-2.262	-3.524	-3.845	-3.708	-9.02	-3.609	-5.881	-3.721	-4.266	-3.616	-4.075	-2.035	-4.788	-10.84	-4.208	-4.794	-5.17	-4.015	-4.983	-3.36	-3.075
iORL000751	Locusta migratoria	Orthoptera	-4.396	-6.077	-7.102	-6.641	-5.649	-5.467	-6.501	-6.835	-6.091	-4.513	-13.12	-5.254	-7.14	-5.4	-6.03	-11.82	-6.577	-5.672	-4.33	-5.983	-6.058	-4.519	-5.921	-6.402	-8.025	-2.653	-4.424	-5.017	-4.84	-10.26	-4.649	-7.968	-4.505	-5.28	-4.686	-5.217	-2.736	-6.511	-11.96	-5.555	-6.556	-6.077	-4.968	-5.767	-4.605	-4.018
iORL000752	Scaptomyza flava	Diptera	-3.428	-5.049	-4.729	-4.058	-4.093	-4.03	-4.455	-4.277	-4.612	-3.716	-10.19	-4.285	-4.638	-3.986	-4.616	-9.94	-5.457	-4.258	-3.863	-4.516	-4.829	-3.868	-4.45	-5.233	-5.232	-2.099	-3.291	-3.815	-4.03	-8.673	-4.024	-5.431	-3.841	-4.283	-3.777	-3.531	-2.599	-4.675	-10.17	-3.857	-4.821	-5.137	-4.587	-4.82	-3.615	-3.655
iORL000753	Peridroma saucia	Lepidoptera	-3.897	-5.931	-6.187	-5.769	-4.961	-5.185	-5.406	-5.858	-5.597	-4.056	-11.77	-4.633	-6.747	-5.026	-5.637	-11.08	-7.502	-5.03	-4.06	-5.567	-5.857	-4.228	-5.142	-5.94	-7.122	-2.38	-3.856	-4.439	-4.504	-9.616	-4.24	-7.045	-4.186	-4.563	-4.341	-4.688	-2.666	-5.784	-11.81	-5.254	-5.829	-5.934	-4.731	-5.391	-3.99	-3.581
iORL000754	Drosophila mojavensis	Diptera	-4.952	-6.187	-6.731	-6.649	-5.854	-6.225	-6.453	-7.082	-6.336	-5.022	-7.209	-5.854	-6.692	-5.67	-6.501	-8.713	-1.684	-5.86	-4.72	-6.254	-5.873	-4.84	-6.262	-6.628	-5.557	-2.642	-4.879	-5.169	-5.472	-9.191	-4.735	-5.889	-4.889	-5.756	-5.096	-5.891	-3.118	-3.635	-8.172	-6.168	-4.371	-6.194	-5.569	-7.505	-5.001	-4.33
iORL000755	Conogethes pinicolalis	Lepidoptera	-4.197	-6.07	-6.209	-5.849	-4.876	-5.591	-5.634	-5.731	-5.408	-4.204	-12.32	-4.821	-7.03	-5.122	-5.434	-11.57	-7.862	-5.057	-4.205	-5.608	-6.032	-4.275	-5.271	-6.357	-7.442	-2.712	-4.295	-4.528	-4.717	-9.505	-4.285	-7.8	-4.311	-4.961	-4.387	-4.738	-2.599	-6.64	-12	-5.5	-6.499	-6.08	-4.677	-5.765	-4.405	-3.925
iORL000756	Drosophila melanogaster	Diptera	-4.886	-7.709	-7.067	-5.661	-5.871	-6.538	-6.784	-6.571	-6.363	-4.859	-10.24	-5.669	-6.865	-6.075	-6.666	-8.27	-3.431	-6.007	-4.627	-6.417	-7.669	-4.815	-6.242	-7.015	-6.334	-2.633	-4.852	-5.502	-5.357	-9.754	-4.831	-7.978	-4.789	-6.094	-5.134	-5.673	-2.869	-7.141	-10.01	-6.497	-7.369	-7.764	-5.472	-7.517	-5.045	-4.352
iORL000757	Anopheles gambiae	Diptera	-4.488	-6.388	-6.281	-5.005	-5.007	-4.728	-6.484	-5.208	-6.154	-4.711	-10.54	-5.023	-5.407	-5.114	-5.104	-9.912	-5.654	-5.468	-4.546	-4.582	-6.238	-4.867	-5.611	-6.352	-5.526	-2.638	-4.486	-4.776	-4.899	-10.25	-4.336	-5.933	-4.906	-5.337	-4.629	-5.051	-2.639	-5.355	-10.58	-4.832	-5.207	-6.311	-4.689	-5.764	-4.767	-4.149
iORL000758	Yemma signatus	Hemiptera	-4.04	-6.159	-6.013	-5.522	-5.021	-5.268	-5.455	-5.775	-5.142	-3.988	-10.77	-4.74	-6.77	-4.954	-5.221	-10.94	-5.87	-4.962	-3.872	-5.388	-5.978	-4.184	-5.182	-6.023	-6.406	-2.497	-3.973	-4.472	-4.603	-9.372	-4.054	-6.651	-4.112	-4.739	-4.048	-4.645	-2.528	-5.312	-11.22	-5.193	-5.36	-6.153	-4.66	-5.692	-3.935	-3.565
iORL000759	Conogethes pinicolalis	Lepidoptera	-4.113	-2.415	-3.729	-2.953	-5.183	-5.034	-1.885	-4.137	-3.249	-3.967		-5.351	-2.998	-5.594	-4.087	-3.603		-3.092	-4.406	-4.261	-2.899	-4.442	-3.483	-2.725		-2.193	-4.11	-4.562	-5.094	-4.053	-4.655	-1.914	-4.557	-5.323	-4.869	-4.625	-3.188			-4.495		-2.334	-5.367	-5.351	-2.284	-4.356
iORL000760	Hedya nubiferana	Lepidoptera	-3.225	-3.966	-4.33	-3.785	-3.761	-3.199	-4.559	-4.573	-4.19	-3.351	-9.905	-3.839	-4.329	-3.983	-4.394	-9.002	-4.783	-3.671	-3.251	-3.697	-4.007	-3.361	-3.949	-4.027	-4.47	-2.031	-3.198	-3.561	-3.547	-8.334	-3.381	-4.7	-3.475	-3.456	-3.432	-3.647	-1.693	-3.907	-9.625	-4.159	-3.932	-3.926	-3.385	-3.932	-2.859	-2.528
iORL000761	Campoletis chlorideae	Hymenoptera	-3.023	-4.254	-4.551	-3.7	-3.395	-3.167	-4.003	-3.471	-3.908	-3.229	-9.985	-3.527	-3.986	-3.373	-3.795	-9.232	-4.978	-3.802	-3.099	-3.383	-4.284	-3.213	-4.004	-4.678	-4.611	-1.75	-2.925	-3.321	-3.205	-8.258	-2.968	-4.611	-3.191	-3.277	-2.998	-3.394	-1.81	-4.14	-9.852	-3.374	-4.154	-4.324	-3.359	-4.251	-3.244	-2.771
iORL000762	Peridroma saucia	Lepidoptera	-4.478	-7.081	-7.022	-6.582	-5.61	-6.067	-6.248	-6.256	-6.155	-4.567	-11.62	-5.432	-7.868	-5.759	-6.438	-12.91	-8.688	-5.885	-4.379	-6.395	-6.998	-4.615	-6.362	-6.834	-7.836	-2.484	-4.458	-4.838	-5.158	-10.05	-4.646	-8.084	-4.608	-5.531	-4.774	-5.213	-2.669	-7.186	-12.51	-5.545	-7.424	-7.099	-5.31	-6.458	-4.891	-3.963
iORL000763	Aedes aegypti	Diptera	-2.793	-4.335	-4.518	-3.848	-3.681	-3.693	-3.852	-4.057	-3.8	-3.028	-10.31	-3.328	-5.039	-3.645	-4.002	-8.675	-3.833	-3.52	-3.031	-3.854	-4.217	-3.112	-3.765	-4.381	-4.267	-1.811	-2.81	-3.064	-3.393	-7.798	-3.093	-4.481	-2.96	-3.616	-3.185	-3.358	-1.922	-3.697	-9.254	-3.848	-3.817	-4.26	-3.493	-4.081	-3.003	-2.885
iORL000764	Drosophila simulans	Diptera	-3.569	-3.938	-4.845	-4.056	-3.961	-3.327	-4.426	-3.983	-4.068	-3.387	-11.29	-3.862	-4.007	-4.195	-3.809	-9.848	-5.17	-3.671	-3.382	-3.985	-3.913	-3.589	-3.731	-3.821	-4.394	-2.304	-3.413	-3.556	-3.49	-8.299	-3.217	-4.551	-3.673	-3.648	-3.122	-3.652	-1.934	-3.514	-9.279	-4.064	-3.747	-3.95	-3.616	-3.84	-2.998	-3.146
iORL000765	Drosophila melanogaster	Diptera	-4.824	-7.346	-7.09	-6.188	-5.856	-6.105	-6.541	-7.367	-6.478	-4.808	-8.569	-5.932	-6.583	-6.063	-6.325	-10.23	-4.145	-6.096	-4.633	-6.41	-7.398	-4.907	-6.559	-6.599	-7.499	-2.624	-4.787	-5.319	-5.37	-9.93	-4.983	-8.405	-4.885	-5.709	-5.179	-5.508	-2.854	-7.145	-10.74	-6.168	-7.276	-7.414	-5.333	-7.134	-5.278	-4.25
iORL000766	Drosophila simulans	Diptera	-4.761	-5.416	-5.018	-6.762	-5.616	-6.503	-4.678	-5.509	-5.857	-4.908	-8.55	-5.506	-6.272	-5.359	-5.638	-7.187	-2.446	-5.32	-4.865	-6.432	-5.373	-4.732	-5.999	-6.431	-4.215	-2.716	-4.813	-5.379	-5.499	-8.864	-4.877	-5.468	-4.759	-5.784	-5.115	-5.431	-3.012	-4.967	-8.164	-5.768	-4.807	-5.312	-5.318	-5.994	-4.784	-4.624
iORL000767	Galeruca daurica	Coleoptera	-2.819	-3.716	-3.677	-2.84	-3.178	-2.743	-3.514	-3.389	-3.44	-3.114	-9.219	-3.061	-3.967	-3.015	-3.263	-8.696	-3.727	-2.949	-2.9	-2.752	-3.805	-2.758	-3.113	-3.596	-3.761	-2.219	-2.843	-2.977	-3.101	-7.648	-3.174	-3.882	-2.872	-2.797	-3.122	-3.061	-1.72	-3.575	-9.228	-2.777	-3.613	-3.594	-3.377	-3.29	-2.572	-2.87
iORL000768	Lobesia botrana	Lepidoptera	-5.127	-5.57	-5.733	-5.98	-5.589	-6.186	-5.47	-6	-6.2	-5.03	-7.769	-5.988	-6.941	-5.82	-5.68	-6.264	-0.429	-5.217	-4.657	-6.65	-5.472	-4.84	-5.727	-5.619	-1.17	-2.812	-4.963	-5.2	-5.417	-8.558	-4.757	-5.91	-4.835	-5.738	-4.94	-5.526	-2.721	-5.294	-5.948	-6.213	-5.834	-5.607	-5.272	-6.386	-4.603	-4.113
iORL000769	Drosophila melanogaster	Diptera	-4.517	-5.617	-5.046	-2.529	-4.576	-3.214	-5.682	-3.469	-5.314	-4.422		-4.333	-1.463	-4.332	-4.594	-8.622		-4.816	-4.466	-3.424	-5.632	-4.582	-5.282	-4.504	-1.51	-2.754	-4.491	-4.602	-4.509	-8.862	-4.246	-0.608	-4.733	-4.14	-4.337	-4.627	-2.529	-3.616	-6.378	-3.795	-3.987	-5.63	-4.493	-4.869	-4.141	-3.963
iORL000770	Hedya nubiferana	Lepidoptera	-5.082	-5.74	-5.378	-3.363	-4.479	-5.526	-5.984	-4.637	-6.722	-5.007	-7.659	-5.778	-2.86	-5.439	-5.279	-7.619		-6.34	-4.737	-4.219	-5.476	-4.941	-6.258	-5.511	-0.496	-2.716	-5.117	-5.163	-5.179	-9.69	-5.021	-3.008	-4.915	-5.276	-5.02	-5.526	-3.086	-6.548	-8.995	-5.044	-6.35	-5.473	-3.761	-4.139	-5.724	-4.669
iORL000771	Zeugodacus cucurbitae	Diptera	-4.45	-6.283	-6.829	-6.222	-5.509	-5.847	-5.992	-6.152	-5.619	-4.576	-10.43	-5.094	-7.673	-5.469	-5.777	-10.37	-5.823	-5.255	-4.433	-5.914	-6.19	-4.604	-5.575	-6.536	-6.804	-2.765	-4.487	-4.668	-5.026	-9.536	-4.405	-7.431	-4.553	-5.324	-4.58	-4.995	-2.763	-5.923	-10.09	-5.514	-6.081	-6.384	-4.999	-5.881	-4.506	-4.003
iORL000772	Drosophila simulans	Diptera	-4.395	-4.408	-4.267	-3.237	-4.894	-4.728	-4.957	-5.503	-5.089	-4.375	-2.486	-4.706	-2.334	-4.855	-4.258	-2.15		-5.441	-4.397	-4.04	-4.3	-4.706	-5.612	-3.454	-0.26	-2.589	-4.545	-4.717	-4.729	-6.115	-4.374	-0.108	-4.423	-4.838	-4.304	-5.035	-2.807	-0.107	-4.133	-4.569		-4.349	-4.86	-5.499	-4.779	-4.023
iORL000773	Conogethes pinicolalis	Lepidoptera	-3.87	-1.209	-1.606	-2.373	-3.654	-2.59	-2.994	-2.594	-4.185	-3.838		-3.038		-3.236	-2.089			-3.881	-5.167	-3.236	-0.473	-4.664	-3.412	-1.525		-2.498	-4.421	-4.15	-4.139	-4.981	-3.572		-5.15	-3.814	-4.443	-3.297	-2.676	-0.892		-4.08	-1.083	-0.867	-2.4	-2.488	-3.598	-3.953
iORL000774	Anomala corpulenta	Coleoptera	-4.467	-5.76	-5.936	-5.435	-5.275	-5.685	-5.497	-6.148	-5.233	-4.799	-11.46	-5.099	-6.083	-5.234	-5.796	-10.52	-6.304	-4.855	-4.337	-5.335	-5.857	-4.636	-5.202	-6.003	-5.951	-2.37	-4.282	-4.708	-4.895	-9.176	-4.305	-6.747	-4.68	-4.958	-4.498	-4.706	-2.698	-5.851	-11.54	-5.391	-5.81	-5.764	-4.894	-5.736	-4.056	-4.106
iORL000775	Helicoverpa armigera	Lepidoptera	-5.104	-8.189	-7.533	-7.555	-6.416	-7.611	-6.296	-7.795	-6.671	-4.997	-8.982	-6.153	-9.224	-6.26	-6.946	-9.932	-6.473	-6.25	-4.908	-7.412	-8.121	-5.087	-6.791	-8.802	-6.952	-2.558	-5.037	-5.682	-5.97	-10.02	-5.213	-6.014	-5.13	-6.382	-5.424	-6.048	-3.258	-5.023	-9.723	-6.728	-5.954	-8.055	-5.972	-8.117	-5.498	-4.887
iORL000776	Anomala corpulenta	Coleoptera	-4.313	-1.698			-3.247		-2.925		-5.262	-4.793		-3.008		-5.323	-0.494			-4.725	-5.122		-1.261	-5.195	-4.51	-1.246		-2.771	-5.014	-4.218	-4.898	-5.275	-6.885		-5.672	-3.574	-4.525	-2.879	-2.702			-0.771		-1.755	-3.476	-3.007	-2.956	-4.319
iORL000777	Culex quinquefasciatus	Diptera	-5.199	-7.395	-7.281	-5.813	-7.071	-5.891	-6.707	-7.398	-6.584	-5.365	-8.836	-6.53	-6.233	-6.59	-6.442	-6.714	-0.148	-6.221	-5.308	-6.492	-7.103	-5.412	-7.571	-7.149	-4.193	-2.78	-5.277	-6.025	-6.458	-9.657	-5.512	-5.924	-5.654	-6.606	-6.78	-6.033	-3.829	-5.218	-7.041	-6.34	-5.238	-7.312	-6.103	-6.762	-5.513	-4.972
iORL000778	Anomala corpulenta	Coleoptera	-3.221				-3.189		-0.482		-1.938	-3.447		-1.261		-1.134				-2.993	-4.623			-3.698	-3.245			-1.9	-3.202	-3.277	-1.674	-2.087	-3.117		-3.344	-1.376	-2.87	-0.917	-2.274						-2.368	-0.306	-2.225	-4.002
iORL000779	Dendroctonus ponderosae	Coleoptera	-4.75	-3.689	-2.538	-2.21	-4.816	-2.924	-3.838	-3.355	-4.826	-4.693	-1.59	-5.447	-0.915	-4.898	-4.295	-3.157		-4.093	-4.889	-3.398	-2.653	-5.776	-5.044	-3.298		-2.836	-4.744	-5.251	-5.144	-6.703	-4.807		-4.838	-4.828	-4.823	-5.666	-3.112		-0.929	-4.079		-3.714	-4.787	-5.296	-3.594	-4.349
iORL000780	Conogethes pinicolalis	Lepidoptera	-3.015	-4.278	-4.106	-3.636	-3.541	-3.962	-4.165	-3.722	-4.186	-3.269	-10.23	-3.473	-3.888	-3.566	-3.736	-9.415	-4.62	-3.95	-3.28	-3.912	-4.191	-3.284	-4.262	-4.206	-4.49	-1.883	-2.916	-3.332	-3.376	-8.355	-3.275	-4.462	-3.311	-3.686	-3.25	-3.458	-2.228	-4.687	-9.533	-3.3	-4.444	-4.271	-3.524	-4.19	-3.244	-3.001
iORL000781	Lobesia botrana	Lepidoptera	-4.706	-6.528	-7.305	-5.065	-5.876	-5.968	-6.459	-6.099	-6.556	-4.876	-11.67	-5.613	-4.725	-5.71	-6.465	-9.428	-1.45	-6.158	-4.742	-5.959	-6.825	-4.786	-6.441	-7.02	-3.553	-2.639	-4.738	-5.354	-5.704	-10.36	-5.236	-5.976	-4.904	-6.172	-5.259	-5.607	-2.897	-8.069	-9.919	-5.956	-8.043	-6.462	-4.854	-5.993	-5.46	-4.409
iORL000782	Ctenopseustis herana	Lepidoptera	-4.177	-6.044	-6.188	-5.674	-4.921	-5.467	-5.405	-5.707	-5.364	-4.086	-10.48	-4.768	-7.172	-4.925	-5.456	-10.63	-6.264	-4.971	-3.911	-5.583	-6.055	-4.088	-5.107	-5.838	-5.878	-2.155	-4.207	-4.534	-4.68	-9.076	-4.18	-6.032	-4.071	-4.938	-4.455	-4.872	-2.404	-5.291	-10.88	-5.356	-5.346	-6.008	-4.754	-5.938	-4.146	-3.596
iORL000783	Drosophila melanogaster	Diptera	-2.643	-3.695	-3.593	-3	-3.381	-2.574	-3.534	-3.429	-3.575	-2.805	-8.927	-3.194	-3.421	-3.305	-3.227	-8.799	-3.249	-3.125	-2.954	-3.03	-3.563	-3.026	-3.246	-3.346	-3.549	-1.848	-2.649	-2.983	-2.868	-7.7	-2.856	-3.691	-3.034	-3.289	-2.886	-2.724	-1.55	-3.296	-9.117	-2.889	-3.374	-3.573	-3.239	-3.484	-2.604	-2.382
iORL000784	Culex quinquefasciatus	Diptera	-4.783	-6.948	-6.982	-6.058	-5.627	-6.476	-6.264	-6.742	-5.87	-4.66	-7.703	-5.334	-7.659	-5.647	-6.063	-10.19	-3.595	-5.653	-4.627	-6.291	-7.091	-4.713	-6.191	-7.894	-5.227	-2.341	-4.78	-5.133	-5.538	-10	-4.75	-6.921	-4.706	-5.853	-5.128	-5.708	-3.076	-3.803	-11.55	-6.017	-4.274	-6.994	-5.228	-6.899	-5.037	-4.471
iORL000785	Eogystia hippophaecolus	Lepidoptera	-2.924	-3.976	-4.02	-3.893	-3.873	-3.286	-3.774	-3.356	-3.713	-2.982	-8.559	-3.596	-4.087	-3.791	-3.421	-8.413	-4.374	-3.344	-2.906	-3.213	-4.032	-3.124	-3.606	-3.83	-4.042	-1.736	-2.904	-2.98	-3.065	-8.031	-3.097	-4.079	-3.12	-3.151	-3.204	-3.283	-1.981	-4.168	-8.941	-3.691	-4.129	-3.88	-3.425	-4.168	-2.74	-2.705
iORL000786	Cydia fagiglandana	Lepidoptera	-4.577	-6.678	-6.533	-6.405	-5.653	-6.036	-5.813	-6.309	-5.9	-4.649	-10.3	-5.505	-7.793	-5.689	-5.885	-10.01	-5.855	-5.483	-4.483	-5.909	-6.417	-4.631	-5.981	-6.099	-6.037	-2.534	-4.576	-5.028	-5.277	-9.111	-4.524	-6.885	-4.59	-5.378	-4.866	-5.293	-2.659	-5.03	-11.11	-5.799	-5.101	-6.648	-5.146	-6.281	-4.659	-4.045
iORL000787	Conopomorpha sinensis	Lepidoptera	-4.608	-6.776	-6.583	-7.01	-5.717	-6.253	-6.236	-6.563	-5.904	-4.583	-9.337	-5.39	-8.279	-5.68	-6.348	-10.37	-4.232	-5.663	-4.585	-6.304	-6.552	-4.699	-5.963	-6.345	-6.556	-2.816	-4.59	-5.226	-5.328	-9.334	-4.779	-8.121	-4.675	-5.773	-4.932	-5.367	-2.828	-7.287	-10.74	-5.92	-6.949	-6.735	-5.517	-6.464	-4.789	-4.328
iORL000788	Streltzoviella insularis	Lepidoptera	-4.217	-6.382	-6.369	-6.213	-5.372	-5.777	-5.913	-5.952	-5.584	-4.514	-11.51	-4.969	-7.676	-5.226	-5.879	-11.9	-6.654	-4.997	-4.27	-5.663	-6.231	-4.485	-5.319	-6.399	-7.427	-2.587	-4.279	-4.612	-4.616	-10.01	-4.302	-7.736	-4.458	-4.94	-4.519	-5.006	-2.651	-6.329	-12.13	-5.649	-6.307	-6.416	-4.672	-6.01	-4.407	-3.875
iORL000789	Athetis lepigone	Lepidoptera	-3.616	-4.446	-5.036	-4.11	-4.07	-3.334	-4.407	-4.608	-4.418	-3.634	-10.08	-3.871	-5.373	-4.002	-4.222	-9.608	-4.603	-4.197	-3.368	-3.807	-4.328	-3.525	-4.128	-4.891	-5.091	-2.275	-3.583	-3.858	-3.717	-8.648	-3.582	-5.472	-3.525	-3.905	-3.673	-3.999	-2.069	-4.587	-10.34	-4.445	-4.706	-4.425	-3.9	-4.397	-3.098	-2.939
iORL000790	Drosophila melanogaster	Diptera	-4.446	-5.259	-4.627	-1.937	-4.335	-2.751	-5.407	-3.4	-5.08	-4.284	-1.144	-4.41	-0.571	-3.831	-5.898	-8.29		-4.71	-4.358	-2.909	-5.319	-4.539	-4.706	-3.781		-2.789	-4.304	-4.697	-4.1	-8.048	-4.12		-4.503	-3.816	-4.122	-4.296	-2.579	-2.903	-5.614	-3.952	-3.277	-5.273	-4.3	-4.344	-4.169	-3.841
iORL000791	Schistocerca gregaria	Orthoptera	-3.899	-5.964	-6.16	-5.481	-4.712	-4.636	-5.567	-5.33	-5.208	-4.013	-11.83	-4.436	-6.65	-4.775	-5.281	-11.13	-6.916	-4.71	-4.008	-5.294	-5.803	-4.349	-5.136	-6.127	-6.847	-2.276	-3.888	-4.329	-4.38	-9.723	-4.094	-6.882	-4.379	-4.662	-4.247	-4.273	-2.518	-5.813	-11.88	-4.835	-5.756	-5.93	-4.351	-5.425	-4.017	-3.617
iORL000792	Drosophila melanogaster	Diptera	-2.7	-3.554	-3.68	-3.466	-3.11	-3.139	-3.281	-3.368	-3.249	-2.756	-8.543	-2.97	-4.005	-3.031	-3.79	-8.438	-3.4	-2.908	-2.655	-3.358	-3.289	-2.732	-3.234	-3.259	-3.417	-1.501	-2.691	-2.704	-2.923	-7.564	-2.669	-3.547	-2.756	-3.029	-2.775	-3.132	-1.462	-3.175	-8.768	-3.259	-3.328	-3.499	-2.927	-3.245	-2.497	-2.251
iORL000793	Aedes aegypti	Diptera	-4.293	-5.912	-6.35	-5.914	-5.264	-5.366	-5.844	-5.672	-5.552	-4.269	-11.82	-5.018	-6.456	-5.303	-5.811	-11.6	-7.677	-5.259	-4.259	-5.359	-6.025	-4.403	-5.617	-6.083	-6.812	-2.408	-4.299	-4.632	-4.698	-10.11	-4.496	-7.147	-4.39	-5.053	-4.491	-4.861	-2.718	-6.382	-11.81	-5.384	-6.341	-5.916	-4.716	-5.59	-4.712	-3.861
iORL000794	Conogethes pinicolalis	Lepidoptera	-4.808	-6.386	-6.534	-4.69	-5.28	-5.155	-6.369	-5.731	-6.407	-4.945	-10.42	-5.303	-4.853	-5.542	-5.497	-8.046	-2.579	-6.259	-4.716	-5.014	-6.189	-4.897	-6.342	-6.418	-3.783	-2.832	-4.752	-5.268	-5.276	-11.04	-4.961	-4.841	-4.888	-5.626	-5.082	-6.036	-2.819	-7.302	-10.04	-5.638	-6.999	-6.395	-4.578	-5.454	-5.088	-4.204
iORL000795	Aedes aegypti	Diptera	-2.658	-3.651	-3.742	-3.151	-3.186	-2.89	-3.61	-3.726	-3.581	-2.748	-8.993	-3.007	-4.008	-3.052	-3.523	-9.268	-4.009	-3.374	-2.847	-3.194	-3.695	-2.814	-3.36	-3.73	-3.896	-1.596	-2.66	-2.819	-2.938	-7.954	-2.751	-3.918	-2.795	-3.099	-2.833	-3.114	-1.465	-3.162	-9.412	-3.057	-3.123	-3.785	-3.145	-3.296	-2.65	-2.346
iORL000796	Drosophila mojavensis	Diptera	-5.041	-6.45	-6.413	-6.478	-5.893	-6.551	-6.302	-7.019	-6.202	-4.905	-10.61	-5.788	-6.886	-5.969	-6.558	-12.45	-4.51	-5.823	-4.702	-6.678	-6.044	-4.809	-6.255	-7.131	-7.154	-2.673	-4.956	-5.294	-5.472	-9.837	-4.843	-6.875	-4.834	-5.754	-5.429	-5.923	-3.112	-5.611	-10.71	-6.408	-5.639	-6.408	-5.527	-7.392	-5.006	-4.551
iORL000797	Eogystia hippophaecolus	Lepidoptera	-4.45	-6.106	-7.23	-6.91	-5.409	-6.26	-5.819	-6.373	-5.39	-4.406	-10.83	-5.086	-7.338	-5.418	-5.93	-10.33	-5.345	-5.021	-4.335	-6.13	-6.035	-4.33	-5.338	-6.236	-7.327	-2.696	-4.451	-4.688	-5.036	-9.718	-4.365	-7.788	-4.344	-5.261	-4.725	-5.453	-2.68	-6.833	-10.75	-5.976	-6.92	-6.049	-5.136	-6.018	-4.331	-3.929
iORL000798	Drosophila melanogaster	Diptera	-3.65	-5.244	-5.207	-4.858	-4.437	-4.506	-5.031	-5.152	-4.848	-3.712	-10.69	-4.268	-5.936	-4.502	-4.74	-10.24	-5.94	-4.401	-3.674	-4.278	-5.075	-3.916	-4.641	-5.284	-5.807	-2.116	-3.73	-3.942	-3.97	-9.154	-3.695	-5.517	-3.897	-4.254	-3.783	-4.307	-2.318	-4.865	-10.65	-4.342	-4.728	-5.239	-4.226	-4.876	-3.776	-3.422
iORL000799	Bactrocera correcta	Diptera	-4.76	-6.636	-6.294	-6.433	-5.634	-5.99	-5.875	-6.205	-5.524	-4.643	-11.18	-5.208	-7.91	-5.69	-6.062	-11.89	-6.456	-5.247	-4.542	-6.08	-6.404	-4.477	-5.784	-6.631	-6.537	-2.881	-4.739	-5.126	-5.101	-10.1	-4.767	-8.349	-4.47	-5.128	-4.886	-5.376	-2.856	-5.688	-11.7	-5.883	-5.732	-6.487	-5.083	-6.664	-4.502	-4.18
iORL000800	Anomala corpulenta	Coleoptera	-4.167	-6.437	-6.533	-6.446	-5.281	-5.978	-5.565	-6.135	-5.564	-4.183	-12.83	-5.24	-6.839	-5.401	-5.701	-10.75	-6.147	-5.073	-4.145	-5.974	-6.446	-4.395	-5.471	-6.546	-6.143	-2.604	-4.268	-4.66	-4.836	-9.824	-4.403	-7.464	-4.41	-5.347	-4.51	-5.116	-2.69	-6.398	-10.56	-5.745	-6.502	-6.395	-4.843	-6.121	-4.253	-3.854
iORL000801	Dendrolimus kikuchii	Lepidoptera	-4.137	-6.208	-6.562	-5.868	-5.412	-5.443	-5.952	-5.925	-5.433	-4.105	-12.17	-5.103	-7.362	-5.232	-5.653	-11.15	-6.212	-5.014	-4.056	-5.503	-6.287	-4.209	-5.541	-6.545	-7	-2.486	-4.113	-4.554	-4.949	-9.747	-4.321	-6.886	-4.22	-5.172	-4.612	-5.066	-2.719	-5.39	-11.49	-5.336	-5.489	-6.186	-4.922	-5.808	-4.175	-3.75
iORL000802	Hedya nubiferana	Lepidoptera	-4.821	-7.123	-6.781	-6.785	-6.034	-6.301	-6.554	-6.97	-6.417	-4.8	-11.11	-5.791	-8.49	-6.082	-6.548	-11.08	-7.924	-5.989	-4.818	-6.565	-6.83	-4.922	-6.24	-6.919	-7.258	-2.663	-4.908	-5.298	-5.338	-9.413	-4.99	-8.052	-4.774	-5.841	-4.986	-5.875	-2.806	-6.189	-11.08	-6.379	-6.377	-7.014	-5.514	-6.816	-4.953	-4.209
iORL000803	Drosophila melanogaster	Diptera	-3.775	-1.898	-2.853	-4.136	-5.012	-3.593	-1.857	-2.715	-2.749	-3.895		-5.092	-2.262	-4.594	-2.107	-1.58		-2.465	-3.91	-3.772	-1.468	-3.891	-2.293			-2.459	-3.608	-4.294	-4.344	-3.278	-4.031		-3.849	-4.341	-4.265	-4.101	-2.658			-3.719		-1.903	-4.681	-3.389	-1.962	-3.954
iORL000804	Schistocerca gregaria	Orthoptera	-3.336	-4.589	-4.558	-4.001	-4.099	-3.712	-4.426	-4.333	-4.419	-3.262	-10.36	-3.895	-4.787	-4.156	-4.226	-9.672	-5.386	-3.946	-3.258	-4.12	-4.498	-3.458	-4.134	-4.541	-5.372	-1.927	-3.319	-3.693	-3.698	-8.525	-3.506	-5.141	-3.357	-3.943	-3.362	-3.935	-1.901	-4.035	-9.706	-4.019	-4.069	-4.63	-3.863	-4.255	-3.043	-2.829
iORL000805	Athetis lepigone	Lepidoptera	-3.231	-4.527	-4.782	-4.919	-4.124	-4.377	-4.441	-4.452	-4.396	-3.634	-10.35	-4.116	-5.594	-4.212	-4.339	-10.13	-4.995	-4.229	-3.457	-4.227	-4.562	-3.44	-4.482	-4.487	-5.265	-2.236	-3.495	-3.905	-3.639	-8.446	-3.478	-5.375	-3.437	-4.016	-3.687	-3.933	-2.249	-4.366	-10.63	-4.166	-4.361	-4.496	-3.686	-4.272	-3.219	-3.319
iORL000806	Culex quinquefasciatus	Diptera	-4.758	-7.482	-7.738	-6.942	-5.761	-6.557	-6.651	-6.596	-6.196	-4.826	-10.33	-5.497	-8.721	-5.683	-6.815	-9.858	-6.093	-5.636	-4.69	-6.433	-7.128	-4.805	-6.189	-7.492	-6.516	-2.338	-4.673	-5.124	-5.411	-10.1	-4.74	-7.587	-4.83	-5.799	-4.927	-5.516	-3.011	-5.951	-11.42	-6.08	-6.228	-7.321	-5.415	-7.291	-4.917	-4.476
iORL000807	Schistocerca gregaria	Orthoptera	-4.731	-7.027	-7.891	-6.668	-5.62	-6.273	-6.002	-6.836	-6.015	-4.753	-10.94	-5.453	-8.427	-5.634	-6.686	-11.57	-7.352	-5.557	-4.657	-6.212	-7.062	-4.781	-6.11	-7.529	-8.173	-2.43	-4.71	-5.081	-5.178	-10.07	-4.869	-8.699	-4.749	-5.692	-5.05	-5.45	-2.981	-6.659	-11.57	-6.189	-6.545	-7.009	-5.522	-7.036	-4.697	-4.338
iORL000808	Drosophila mojavensis	Diptera	-4.813	-6.803	-6.308	-5.917	-5.395	-5.334	-6.077	-5.894	-6.062	-4.794	-10.53	-5.172	-7.131	-5.215	-5.681	-10.5	-5.83	-5.633	-4.671	-5.307	-6.527	-4.895	-6.077	-6.227	-7.011	-2.578	-4.849	-5.298	-5.234	-9.764	-4.752	-6.924	-4.852	-5.186	-4.827	-4.883	-2.841	-5.765	-10.73	-5.359	-5.823	-6.443	-5.293	-5.825	-4.685	-4.376
iORL000809	Protaetia brevitarsis	Coleoptera	-2.993	-4.461	-4.605	-4.057	-3.841	-3.8	-4.083	-4.649	-4.006	-3.093	-10.31	-3.809	-4.655	-3.801	-3.952	-9.294	-4.752	-3.676	-3.204	-3.967	-4.235	-3.205	-4.036	-4.369	-4.776	-1.751	-2.962	-3.352	-3.629	-8.638	-3.165	-5.203	-3.253	-3.823	-3.386	-3.511	-2.077	-4.213	-10.03	-3.948	-4.11	-4.47	-3.455	-3.849	-3.161	-3.042
iORL000810	Drosophila simulans	Diptera	-4.446	-5.321	-5.582	-4.942	-4.784	-4.677	-5.529	-5.347	-5.639	-4.266	-10.06	-4.532	-6.186	-4.895	-5.078	-9.381	-5.357	-5.65	-4.405	-4.663	-5.455	-4.529	-5.126	-5.172	-5.597	-2.798	-4.341	-4.689	-4.694	-8.598	-4.58	-5.301	-4.564	-4.508	-4.549	-4.706	-2.66	-4.503	-10.23	-4.794	-4.493	-5.299	-4.423	-5.392	-4.503	-3.831
iORL000811	Drosophila melanogaster	Diptera	-4.923	-7.548	-7.604	-6.578	-6.057	-6.184	-6.864	-7.351	-6.303	-4.904	-9.123	-5.793	-6.516	-5.771	-6.736	-10	-3.608	-5.966	-4.528	-6.121	-7.56	-4.813	-6.45	-6.801	-6.842	-2.579	-4.815	-5.306	-5.427	-9.588	-4.803	-8.724	-4.848	-5.991	-5.036	-5.858	-2.784	-7.237	-10.7	-6.372	-7.355	-7.545	-5.371	-7.108	-5.164	-4.213
iORL000812	Hedya nubiferana	Lepidoptera	-2.952	-4.341	-4.101	-3.836	-3.88	-3.558	-4.569	-3.813	-4.402	-3.108	-9.753	-3.681	-4.265	-3.759	-3.508	-9.212	-4.595	-3.935	-3.167	-3.475	-4.36	-3.17	-4.149	-4.348	-4.456	-1.793	-2.926	-3.391	-3.188	-7.975	-3.305	-4.412	-3.151	-3.536	-3.348	-3.456	-1.969	-3.792	-9.724	-3.585	-3.878	-4.417	-3.809	-3.773	-3.243	-2.919
iORL000813	Lobesia botrana	Lepidoptera	-3.187								-1.029	-3.48		-0.017		-0.585				-1.104	-2.548			-2.292	-1.268			-1.913	-2.754	-2.221	-0.48	-0.49	-3.871		-2.304		-1.935		-2.745						-1.582		-0.265	-3.749
iORL000814	Peridroma saucia	Lepidoptera	-4.602	-6.014	-6.736	-6.347	-5.557	-5.928	-6.303	-7.146	-5.78	-4.755	-8.792	-5.383	-7.413	-5.735	-6.028	-10.43	-7.067	-5.68	-4.596	-5.748	-5.909	-4.6	-6.119	-6.324	-5.807	-2.502	-4.569	-5.093	-5.018	-9.136	-4.55	-7.337	-4.819	-5.29	-4.836	-5.529	-2.707	-5.597	-10.79	-6.222	-5.775	-5.972	-5.075	-6.221	-4.827	-4.26
iORL000815	Schistocerca gregaria	Orthoptera	-3.11	-4.337	-4.135	-4.203	-3.609	-4.169	-3.683	-4.279	-3.789	-3.141	-9.902	-3.507	-4.869	-3.625	-4.001	-9.256	-4.557	-3.356	-3.183	-3.891	-4.332	-3.376	-3.709	-4.407	-4.525	-1.77	-2.979	-3.238	-3.374	-8.306	-3.15	-4.884	-3.299	-3.721	-3.28	-3.393	-1.893	-3.849	-9.693	-3.878	-3.791	-4.345	-3.571	-3.97	-2.911	-2.791
iORL000816	Ostrinia nubilalis	Lepidoptera	-3.583	-5.018	-4.996	-4.358	-4.074	-4.147	-4.31	-4.29	-4.068	-3.61	-10.16	-3.85	-5.509	-4.149	-4.584	-9.561	-5.214	-3.744	-3.419	-4.43	-4.99	-3.394	-4.021	-4.882	-5.308	-1.864	-3.411	-3.716	-3.732	-8.585	-3.361	-4.734	-3.308	-3.954	-3.562	-3.608	-2.178	-4.05	-10.24	-4.01	-4.242	-4.983	-4.001	-4.751	-3.389	-3.142
iORL000817	Dendrolimus kikuchii	Lepidoptera	-3.694	-4.854	-4.916	-4.645	-4.287	-4.291	-5.029	-4.719	-4.679	-3.768	-9.89	-4.029	-5.389	-4.793	-4.455	-9.255	-5.064	-4.681	-3.499	-4.063	-4.604	-3.762	-4.828	-4.458	-5.054	-2.311	-3.631	-3.778	-4.173	-8.323	-3.737	-5.37	-3.743	-4.181	-3.596	-4.214	-2.589	-4.16	-9.638	-4.076	-4.111	-4.757	-4.274	-4.904	-4.189	-3.549
iORL000818	Scaptomyza nigrita	Diptera	-3.549	-4.843	-5.028	-4.406	-4.121	-3.674	-4.771	-4.634	-4.559	-3.55	-10.89	-3.934	-5.319	-3.897	-4.786	-10	-5.513	-3.987	-3.545	-4.033	-4.742	-3.515	-4.095	-4.777	-5.447	-2.126	-3.505	-3.404	-3.427	-8.816	-3.244	-5.804	-3.605	-3.98	-3.533	-3.639	-2.035	-4.66	-10.21	-4.164	-4.593	-4.879	-4.055	-4.562	-3.219	-2.759
iORL000819	Yemma signatus	Hemiptera	-3.796	-5.009	-5.418	-4.767	-4.655	-4.193	-5.328	-4.75	-4.845	-3.987	-11.21	-4.176	-5.968	-4.501	-4.899	-10.65	-6.371	-4.361	-3.79	-4.476	-5.018	-3.704	-4.654	-5.264	-6.108	-2.519	-3.759	-3.865	-3.924	-9.351	-3.815	-6.003	-3.773	-4.063	-3.826	-4.234	-2.683	-5.384	-11.25	-4.604	-5.531	-5.027	-4.281	-5.101	-3.536	-3.653
iORL000820	Drosophila simulans	Diptera	-3.525	-5.337	-5.092	-4.73	-4.15	-3.749	-4.755	-4.506	-4.461	-3.358	-10.3	-3.963	-4.865	-4.131	-4.596	-9.48	-5.66	-4.077	-3.259	-3.954	-5.259	-3.49	-4.535	-5.413	-5.293	-2.024	-3.502	-3.853	-3.628	-8.705	-3.465	-5.475	-3.371	-3.78	-3.734	-4.015	-2.205	-4.663	-10.25	-4.499	-4.912	-5.339	-3.792	-5.088	-3.669	-3.194
iORL000821	Drosophila arizonae	Diptera	-5.208	-6.374	-6.14	-6.767	-5.967	-6.474	-6.159	-6.698	-6.154	-4.929	-12.55	-5.833	-8.289	-5.843	-5.981	-10.95	-5.348	-5.788	-4.725	-6.995	-6.086	-4.951	-6.325	-7.138	-6.385	-2.741	-4.979	-5.376	-5.686	-9.317	-4.891	-6.674	-4.898	-5.753	-5.489	-5.937	-3.117	-5.301	-11.11	-6.182	-5.303	-6.408	-5.509	-7.203	-4.891	-4.49
iORL000822	Ceracris kiangsu	Orthoptera	-4.438	-6.561	-7.028	-6.28	-5.339	-5.831	-6.131	-6.398	-5.775	-4.409	-12.51	-5.226	-7.619	-5.383	-6.087	-11.89	-7.522	-5.426	-4.293	-5.767	-6.722	-4.365	-5.657	-7.084	-7.584	-2.522	-4.229	-4.543	-4.725	-10.06	-4.389	-7.478	-4.31	-5.164	-4.434	-4.949	-2.861	-6.264	-12.18	-5.748	-6.289	-6.569	-4.857	-6.17	-4.436	-4.185
iORL000823	Athetis lepigone	Lepidoptera	-3.308	-3.905	-4.002	-3.436	-3.548	-2.89	-3.924	-3.533	-3.731	-3.093	-9.417	-3.163	-3.753	-3.501	-3.823	-9.045	-3.779	-3.334	-3.033	-3.57	-3.752	-3.105	-3.594	-3.965	-4.095	-2.081	-3.266	-3.369	-3.105	-8.323	-2.99	-3.579	-3.138	-3.194	-3.166	-3.298	-1.827	-3.833	-9.511	-3.686	-3.737	-3.91	-3.359	-3.42	-2.923	-3.013
iORL000824	Schistocerca gregaria	Orthoptera	-4.088	-5.826	-6.203	-5.806	-5.061	-5.533	-5.343	-5.729	-5.166	-4.235	-10.47	-4.671	-6.891	-4.783	-5.726	-10.86	-6.889	-4.671	-4.074	-5.223	-5.85	-4.246	-5.036	-6.168	-7.465	-2.531	-4.161	-4.235	-4.443	-9.75	-4.299	-6.85	-4.339	-4.931	-4.448	-4.86	-2.704	-5.952	-11.76	-5.054	-5.847	-5.686	-5.214	-5.87	-3.96	-3.942
iORL000825	Conogethes pinicolalis	Lepidoptera	-3.895	-5.439	-5.838	-5.446	-4.81	-4.724	-5.577	-5.399	-4.995	-4.021	-11.83	-4.773	-6.202	-4.638	-5.015	-10.93	-6.855	-4.706	-3.86	-5.014	-5.524	-4.053	-4.881	-5.544	-7.149	-2.349	-3.893	-4.238	-4.303	-9.515	-3.902	-6.532	-3.945	-4.44	-4.145	-4.595	-2.242	-5.599	-11.87	-5.08	-5.593	-5.424	-4.247	-5.229	-3.917	-3.462
iORL000826	Cnaphalocrocis medinalis	Lepidoptera	-3.806	-5.92	-5.848	-5.173	-4.65	-5.247	-5.19	-5.346	-5.007	-3.818	-11.39	-4.458	-6.78	-4.328	-5.454	-11.07	-6.4	-4.941	-3.915	-5.178	-5.919	-3.873	-5.222	-6.567	-6.416	-2.16	-3.713	-4.212	-4.331	-9.419	-3.852	-7.309	-3.896	-4.631	-4.071	-4.166	-2.282	-5.655	-11.26	-5.132	-5.668	-5.921	-4.365	-5.66	-4.142	-3.756
iORL000827	Drosophila simulans	Diptera	-4.45	-5.715	-5.831	-6.483	-5.466	-5.42	-5.624	-5.689	-5.621	-4.557	-12.1	-5.205	-6.403	-5.266	-5.555	-10.61	-3.467	-5.168	-4.193	-5.732	-5.723	-4.442	-5.293	-5.51	-5.182	-2.925	-4.412	-4.623	-4.849	-9.32	-4.502	-6.392	-4.373	-5.125	-4.44	-4.952	-2.512	-4.701	-10.22	-5.298	-5.027	-5.674	-4.782	-5.921	-4.136	-3.658
iORL000828	Campoletis chlorideae	Hymenoptera	-4.046	-5.088	-5.864	-5.051	-4.664	-4.595	-5.393	-5.105	-4.902	-4.243	-10.15	-4.403	-5.505	-4.453	-5.159	-9.964	-5.125	-4.611	-4.192	-4.89	-5.12	-4.351	-5.033	-5.194	-5.491	-2.616	-4.071	-4.392	-4.343	-8.666	-4.259	-6.558	-4.378	-4.492	-4.219	-4.436	-2.51	-5.099	-10.58	-4.696	-5.102	-5.114	-4.94	-5.304	-3.763	-3.765
iORL000829	Drosophila melanogaster	Diptera	-4.053	-4.096	-4.55	-4.451	-4.691	-4.751	-5.416	-5.881	-5.287	-4.155	-4.303	-4.649	-6.023	-4.526	-4.194	-8.221		-4.607	-4.075	-4.713	-3.493	-4.074	-4.984	-3.933	-1.886	-2.449	-4.018	-4.551	-4.398	-8.036	-3.636	-2.524	-3.85	-4.356	-4.227	-4.7	-2.346	-3.448	-5.304	-5.549	-2.817	-3.561	-4.499	-4.583	-3.535	-3.456
iORL000830	Drosophila melanogaster	Diptera	-3.759	-5.018	-5.003	-3.241	-4.248	-4.299	-4.736	-4.626	-4.797	-3.955	-9.418	-4.109	-4.199	-4.061	-4.934	-8.619	-4.187	-4.282	-4.102	-3.416	-5.298	-4.182	-4.678	-5.097	-4.821	-2.149	-3.675	-4.17	-4.179	-8.342	-4.053	-5.14	-4.141	-4.592	-4.122	-3.812	-2.446	-5.503	-8.935	-3.946	-5.407	-5.05	-4.525	-4.98	-3.572	-3.648
iORL000831	Philotrypesis pilosa	Hymenoptera	-2.968	-1.496			-2.38		-2.309		-4.189	-3.182		-2.118		-1.968	-0.697			-3.981	-3.165		-1.204	-3.403	-3.752	-0.319		-1.948	-2.65	-2.666	-2.517	-5.718	-3.161		-3.001	-2.299	-3.075	-2.654	-2.652			-0.806		-1.686	-2.475	-2.41	-2.869	-3.319
iORL000832	Conogethes pinicolalis	Lepidoptera	-4.256	-5.006	-6.347	-6.258	-5.094	-5.371	-5.708	-5.65	-5.305	-4.298	-8.034	-4.99	-6.431	-5.148	-4.364	-9.472	-4.642	-5.102	-4.331	-5.476	-5.06	-4.514	-5.515	-4.902	-5.593	-2.576	-4.331	-4.437	-4.704	-9.306	-4.265	-2.741	-4.49	-5.136	-4.336	-5.051	-2.647	-3.782	-8.987	-5.5	-3.9	-5.003	-4.519	-4.625	-4.457	-3.797
iORL000833	Athetis lepigone	Lepidoptera	-2.82	-3.114	-3.265	-2.713	-3.2	-2.48	-3.037	-2.744	-3.232	-2.725	-8.943	-2.931	-3.235	-3.163	-3.17	-7.809	-3.34	-2.691	-2.724	-2.658	-3.035	-2.736	-3.027	-3.335	-3.345	-1.868	-2.644	-2.994	-2.868	-7.544	-2.787	-3.255	-2.806	-2.922	-2.922	-2.808	-1.503	-2.598	-8.923	-3.171	-2.82	-3.093	-2.898	-3.212	-2.252	-2.532
iORL000834	Bactrocera minax	Diptera	-4.098	-5.461	-6.066	-5.922	-4.967	-5.24	-5.736	-5.178	-5.32	-4.186	-11.23	-4.828	-6.215	-5.122	-5.554	-10.64	-5.38	-4.81	-4.238	-5.117	-5.438	-4.337	-5.152	-6.112	-6.384	-2.554	-4.072	-4.376	-4.617	-9.804	-3.982	-6.73	-4.325	-4.811	-4.263	-4.844	-2.29	-6.026	-11.39	-5.398	-6.051	-5.463	-4.567	-5.311	-4.234	-3.521
iORL000835	Schistocerca gregaria	Orthoptera	-3.297	-3.815	-3.655	-3.291	-3.339	-3.093	-4.349	-3.602	-4.166	-3.259	-10.44	-3.388	-3.37	-3.563	-3.075	-9.015	-4.203	-3.461	-3.111	-3.158	-3.556	-3.173	-3.563	-3.586	-3.225	-2.326	-3.196	-3.071	-3.084	-8.468	-2.944	-3.362	-3.283	-3.209	-2.996	-3.254	-1.793	-2.726	-9.519	-3.547	-2.556	-3.859	-3.239	-3.361	-2.704	-2.758
iORL000836	Drosophila melanogaster	Diptera	-3.829	-4.196	-4.79	-4.555	-4.496	-4.021	-5.21	-4.993	-4.795	-3.732	-10.7	-4.29	-5.002	-4.414	-4.827	-9.254	-4.378	-4.371	-3.712	-4.206	-3.848	-3.869	-4.521	-4.502	-4.525	-2.386	-3.828	-4.018	-3.974	-8.177	-3.765	-4.968	-3.848	-4.132	-3.942	-4.539	-2.425	-3.701	-8.861	-4.517	-3.361	-4.196	-3.975	-4.496	-3.642	-3.218
iORL000837	Conogethes pinicolalis	Lepidoptera	-3.129	-4.34	-4.458	-4.077	-3.931	-3.241	-4.196	-4.132	-4.152	-3.124	-9.666	-3.684	-4.581	-3.613	-3.979	-9.196	-4.526	-3.89	-3.327	-3.795	-4.223	-3.528	-3.966	-4.42	-4.89	-2.045	-3.036	-3.22	-3.64	-8.217	-3.272	-5.414	-3.435	-4.073	-3.4	-3.385	-2.389	-4.225	-9.816	-3.498	-4.353	-4.471	-3.954	-4.2	-3.345	-3.035
iORL000838	Peridroma saucia	Lepidoptera	-3.212	-3.843	-4.6	-3.998	-3.886	-3.251	-4.64	-3.955	-4.2	-3.499	-10.93	-3.881	-4.213	-3.799	-3.742	-10.49	-4.163	-3.748	-3.235	-3.72	-3.703	-3.287	-3.953	-4.064	-4.959	-2.018	-3.159	-3.516	-3.249	-8.869	-3.254	-4.4	-3.401	-3.69	-3.238	-3.832	-1.933	-3.586	-9.264	-4.076	-3.712	-3.83	-3.375	-3.64	-2.998	-2.846
iORL000839	Drosophila simulans	Diptera	-4.802	-5.379	-5.459	-5.111	-5.259	-4.907	-5.823	-5.357	-6.088	-4.687	-10.12	-4.772	-6.166	-4.796	-5.6	-9.79	-5.445	-5.856	-4.574	-5.004	-6.079	-4.78	-5.896	-5.283	-5.537	-2.873	-4.68	-4.932	-5.151	-8.878	-4.814	-4.944	-4.787	-4.32	-4.94	-4.739	-2.669	-5.226	-10.16	-5.136	-4.821	-5.461	-4.995	-5.268	-4.476	-3.86
iORL000840	Drosophila melanogaster	Diptera	-4.306	-5.447	-5.782	-6.111	-5.619	-5.487	-5.966	-6.273	-5.758	-4.449	-9.497	-5.538	-6.973	-5.513	-5.703	-9.744	-5.259	-5.011	-4.41	-5.555	-5.121	-4.473	-5.331	-5.709	-4.989	-2.898	-4.437	-4.799	-4.959	-8.79	-4.456	-5.826	-4.514	-5.046	-4.639	-5.404	-2.626	-5.292	-9.725	-5.8	-5.665	-5.493	-5.115	-5.71	-4.201	-3.872
iORL000841	Locusta migratoria	Orthoptera	-4.388	-5.936	-6.052	-5.376	-5.102	-4.805	-5.466	-5.508	-5.18	-3.963	-11.79	-4.86	-7.53	-4.868	-5.297	-11.57	-7.212	-4.694	-4.03	-5.042	-5.886	-4.122	-5.272	-5.958	-7.216	-2.625	-4.331	-4.304	-4.539	-9.66	-4.223	-7.199	-4.137	-4.972	-4.213	-4.833	-2.551	-6.364	-11.95	-5.183	-6.209	-5.865	-4.731	-5.651	-3.904	-3.829
iORL000842	Schistocerca gregaria	Orthoptera	-3.112	-4.161	-4.135	-3.751	-3.717	-3.072	-4.206	-3.981	-4.466	-3.387	-9.592	-3.684	-4.021	-3.681	-3.861	-9.095	-5.518	-4.206	-3.325	-3.487	-4.27	-3.462	-4.258	-4.214	-4.922	-2.082	-3.123	-3.474	-3.629	-8.516	-3.329	-4.109	-3.452	-3.504	-3.429	-3.426	-2.037	-3.753	-9.454	-3.457	-3.73	-4.165	-3.865	-3.819	-3.281	-2.795
iORL000843	Athetis lepigone	Lepidoptera	-4.541	-6.404	-6.841	-6.234	-5.116	-5.847	-5.918	-6.138	-5.473	-4.306	-10.65	-5.037	-7.355	-5.157	-6.059	-10.34	-6.633	-4.998	-4.217	-5.845	-6.177	-4.41	-5.361	-6.469	-6.54	-2.442	-4.381	-4.755	-4.55	-9.373	-4.314	-8.452	-4.401	-4.924	-4.373	-5.182	-2.816	-6.383	-11.61	-5.651	-6.347	-6.388	-4.801	-5.958	-4.454	-3.993
iORL000844	Conogethes pinicolalis	Lepidoptera	-4.197	-6.11	-6.297	-5.782	-5.013	-5.291	-5.656	-5.976	-5.849	-4.291	-11.83	-4.8	-6.965	-5.018	-5.818	-11.94	-7.749	-5.102	-4.166	-5.523	-6.15	-4.262	-5.59	-6.402	-6.943	-2.271	-4.239	-4.472	-4.617	-9.712	-4.366	-8.41	-4.306	-4.914	-4.435	-4.56	-2.82	-6.279	-12.39	-5.3	-6.173	-6.104	-4.701	-6.174	-4.456	-4.184
iORL000845	Streltzoviella insularis	Lepidoptera	-3.396	-0.271			-1.311		-1.224		-2.929	-3.138		-3.531		-1.625				-2.803	-3.621			-3.908	-2.672			-2.089	-3.336	-3.118	-2.959	-3.228	-3.831		-5.084	-2.151	-4.882	-2.036	-2.697					-0.11	-3.219	-1.028	-1.927	-3.522
iORL000846	Peridroma saucia	Lepidoptera	-4.294	-6.355	-6.112	-5.735	-5.44	-5.498	-5.963	-6.046	-5.77	-4.276	-13.64	-5.242	-8.255	-5.379	-5.699	-11.86	-7.004	-5.301	-4.277	-5.879	-6.475	-4.365	-5.667	-6.673	-6.817	-2.498	-4.345	-4.684	-4.836	-9.574	-4.296	-8.356	-4.305	-5.116	-4.506	-4.985	-2.599	-6.341	-11.85	-5.564	-6.357	-6.432	-5.072	-6.009	-4.521	-3.799
iORL000847	Anoplophora chinensis	Coleoptera	-3.402	-4.268	-4.382	-3.913	-4.073	-3.836	-4.16	-4.21	-4.143	-3.477	-9.588	-3.802	-5.122	-4.054	-4.424	-9.507	-4.905	-3.628	-3.631	-4.192	-4.39	-3.61	-3.811	-4.309	-4.749	-2.151	-3.376	-3.63	-3.521	-8.37	-3.462	-4.77	-3.607	-4.024	-3.567	-3.862	-1.818	-4.143	-9.507	-3.985	-4.048	-4.2	-3.946	-4.112	-2.857	-2.943
iORL000848	Cydia fagiglandana	Lepidoptera	-4.648	-5.876	-6.317	-5.93	-5.42	-5.639	-5.452	-6.145	-5.492	-4.708	-10.24	-5.23	-7.517	-5.378	-6.105	-9.964	-6.174	-4.996	-4.624	-5.884	-6.168	-4.523	-5.403	-5.642	-6.338	-2.501	-4.501	-5.028	-4.864	-8.87	-4.53	-4.926	-4.523	-5.163	-4.709	-5.117	-2.926	-5.493	-10.81	-5.739	-5.45	-5.915	-4.988	-6.097	-4.403	-4.121
iORL000849	Drosophila melanogaster	Diptera	-1.667				-2.135					-2.042		-0.853		-0.838					-2.262			-1.715				-1.816	-1.46	-1.225	-1.069		-2.069		-1.786	-0.412	-1.478	-0.533	-2.081			-0.212			-1.959			-2.265
iORL000850	Apocrypta bakeri	Hymenoptera	-3.982	-5.037	-5.157	-4.769	-4.659	-4.654	-5.408	-5.11	-5.302	-3.834	-10.67	-4.143	-6.196	-4.343	-5.067	-10.18	-5.722	-4.7	-3.658	-4.724	-4.862	-3.81	-4.963	-5.143	-5.816	-2.435	-3.902	-3.953	-3.949	-9.071	-3.92	-6.181	-3.903	-4.321	-3.879	-4.088	-2.252	-4.927	-10.81	-4.587	-5.126	-5.017	-4.211	-4.982	-3.902	-3.323
iORL000851	Bradysia odoriphaga	Diptera	-4.349	-6.533	-6.284	-6.331	-5.527	-5.793	-6.142	-6.033	-5.749	-4.3	-11.31	-5.539	-8.004	-5.476	-5.703	-11.59	-7.025	-5.206	-4.466	-5.645	-6.333	-4.423	-5.74	-6.633	-7.066	-2.508	-4.338	-4.763	-4.84	-9.962	-4.394	-7.94	-4.429	-4.968	-4.765	-5.373	-2.655	-6.304	-11.68	-5.406	-6.309	-6.468	-4.781	-6.042	-4.3	-3.773
iORL000852	Schistocerca gregaria	Orthoptera	-4.515	-6.749	-7.23	-6.644	-5.622	-6.034	-6.139	-6.556	-6.085	-4.359	-11.08	-5.308	-8.111	-5.458	-5.96	-11.68	-7.947	-5.576	-4.417	-6.04	-6.735	-4.477	-6.118	-7.042	-8.429	-2.859	-4.543	-4.933	-5.025	-9.862	-4.578	-8.402	-4.454	-5.403	-4.901	-5.075	-2.655	-6.85	-12.34	-5.512	-6.707	-6.702	-5.2	-6.663	-4.814	-4.225
iORL000853	Drosophila melanogaster	Diptera	-2.546				-0.894		-0.274		-2.098	-2.983		-1.389		-2.047				-1.689	-3.097			-3.325	-0.793			-2.391	-2.405	-2.906	-2.003	-0.434	-3.259		-2.957	-1.36	-3.34	-0.878	-2.818						-1.988		-0.803	-3.71
iORL000854	Locusta migratoria	Orthoptera	-3.264	-4.068	-4.07	-3.647	-3.832	-3.377	-3.981	-4.377	-3.979	-3.061	-9.675	-3.505	-4.2	-3.952	-3.57	-9.711	-4.232	-3.584	-3.171	-3.559	-3.866	-3.538	-3.751	-4.072	-4.59	-2.035	-3.183	-3.241	-3.213	-8.316	-3.222	-4.04	-3.288	-3.607	-3.007	-3.467	-2.354	-3.95	-9.441	-4.153	-3.879	-4.102	-3.352	-3.607	-2.753	-3.09
iORL000855	Drosophila simulans	Diptera	-3.069	-4.207	-4.354	-4.173	-3.96	-3.271	-3.966	-3.835	-3.877	-3.182	-9.542	-3.698	-4.559	-3.893	-3.976	-9.361	-4.117	-3.664	-3.175	-4.017	-4.268	-3.332	-3.796	-4.325	-4.473	-1.988	-2.983	-3.408	-3.627	-8.126	-3.367	-4.91	-3.312	-3.623	-3.447	-3.173	-1.81	-4.177	-9.727	-3.889	-4.09	-4.038	-3.762	-4.303	-3.125	-2.892
iORL000856	Schistocerca gregaria	Orthoptera	-4.644	-7.17	-7.678	-6.506	-5.895	-6.15	-6.441	-6.404	-6.04	-4.663	-10.33	-5.71	-7.691	-5.954	-6.382	-11.57	-5.247	-5.535	-4.61	-5.989	-7.07	-4.921	-6.011	-6.912	-6.818	-2.796	-4.629	-5.257	-5.326	-9.988	-5.047	-7.137	-4.905	-5.525	-5.182	-5.505	-3.154	-6.844	-11.27	-6.035	-6.715	-7.117	-5.478	-6.848	-4.728	-4.515
iORL000857	Meteorus pulchricornis	Hymenoptera	-1.949		-0.17	-1.201	-2.671	-1.12	-0.589		-2.227	-4.407		-2.945		-2.357				-1.976	-2.391	-0.45		-2.29	-2.355			-1.384	-1.931	-2.431	-2.158	-6.498	-2.279		-2.379	-2.351	-3.303	-2.326	-1.381			-0.483			-2.139	-1.496	-1.664	-2.082
iORL000858	Schistocerca gregaria	Orthoptera	-3.686	-4.679	-5.021	-4.687	-4.11	-4.424	-4.229	-4.526	-4.273	-3.648	-10.56	-4.085	-5.725	-4.211	-4.937	-9.599	-6.14	-3.796	-3.47	-4.427	-4.813	-3.626	-4.22	-4.914	-5.553	-1.886	-3.657	-3.862	-3.873	-8.269	-3.439	-5.899	-3.675	-4.214	-3.479	-3.983	-2.343	-4.77	-10.19	-4.28	-4.826	-4.735	-3.922	-4.995	-3.573	-3.212
iORL000859	Drosophila melanogaster	Diptera	-4.176	-6.217	-6.346	-5.503	-5.269	-5.331	-5.875	-5.538	-5.331	-4.118	-12.22	-5.041	-6.547	-5.279	-5.651	-11.63	-7.583	-5.17	-4.055	-5.42	-6.22	-4.012	-5.384	-6.397	-6.874	-2.376	-4.04	-4.424	-4.518	-9.476	-4.251	-7.262	-4.124	-4.796	-4.51	-4.597	-2.817	-6.208	-12.11	-5.244	-6.22	-6.195	-4.878	-5.927	-4.638	-3.903
iORL000860	Locusta migratoria	Orthoptera	-3.564	-5.084	-4.955	-4.948	-4.42	-4.651	-4.37	-4.513	-4.449	-3.7	-10.68	-4.297	-5.995	-4.191	-5.208	-9.847	-5.24	-4.303	-3.711	-4.594	-4.966	-3.832	-4.731	-5.274	-5.583	-1.902	-3.62	-4.065	-4.225	-8.58	-3.572	-5.32	-3.716	-4.23	-3.946	-3.712	-2.36	-4.61	-10.7	-4.313	-4.691	-5.046	-4.291	-5.23	-3.64	-3.309
iORL000861	Drosophila simulans	Diptera	-2.137	-2.887	-2.791	-2.336	-2.371	-2.77	-2.301	-2.53	-2.541	-2.093	-4.607	-2.484	-2.945	-2.35	-2.712	-8.444	-0.311	-2.317	-1.994	-2.696	-3.041	-2.101	-2.48	-2.687	-3.35	-1.195	-2.106	-2.175	-2.215	-6.635	-2.059	-2.008	-2.128	-2.396	-2.199	-2.365	-1.552	-2.213	-6.971	-2.716	-2.26	-2.979	-2.4	-2.572	-1.964	-2.214
iORL000862	Drosophila melanogaster	Diptera	-4.733	-6.939	-6.773	-6.479	-5.851	-5.44	-6.53	-6.725	-6.167	-4.902	-12.03	-5.525	-7.556	-5.71	-6.291	-10.89	-7.571	-5.603	-4.59	-5.704	-6.778	-5.103	-5.949	-6.615	-6.893	-2.719	-4.744	-4.864	-5.277	-9.775	-4.874	-7.118	-5.032	-5.371	-5.104	-5.479	-3.057	-6.502	-11.52	-5.888	-6.302	-6.939	-5.229	-6.232	-4.941	-4.293
iORL000863	Athetis lepigone	Lepidoptera	-3.204	-4.267	-4.314	-3.856	-3.89	-3.747	-4.355	-3.416	-4.186	-3.283	-9.651	-3.486	-4.238	-3.926	-3.913	-8.762	-4.309	-3.735	-3.52	-3.518	-4.267	-3.68	-4.114	-4.09	-4.931	-2.24	-3.363	-3.424	-3.55	-8.143	-3.395	-4.434	-3.55	-3.568	-3.359	-3.442	-1.951	-3.756	-9.718	-3.67	-3.814	-4.156	-4.014	-3.838	-2.933	-3.176
iORL000864	Drosophila simulans	Diptera	-4.476	-5.277	-5.867	-4.847	-4.819	-4.417	-5.438	-5.159	-5.832	-4.249	-10.2	-4.56	-5.975	-4.905	-4.984	-9.238	-5.51	-5.723	-4.38	-4.631	-5.506	-4.561	-5.21	-5.35	-5.622	-2.76	-4.435	-4.729	-4.53	-8.792	-4.529	-5.668	-4.546	-4.501	-4.548	-4.788	-2.662	-4.503	-10.02	-5.107	-4.51	-5.33	-4.598	-5.404	-4.475	-3.844
iORL000865	Macrocentrus cingulum	Hymenoptera	-4.182	-5.902	-6.196	-5.738	-4.767	-5.092	-5.764	-5.508	-5.355	-4.267	-11.36	-4.839	-6.03	-5.067	-5.379	-11.27	-6.487	-4.946	-4.255	-5.356	-6.161	-4.385	-5.261	-6.094	-6.758	-2.471	-4.17	-4.387	-4.643	-9.786	-4.14	-7.566	-4.294	-4.688	-4.355	-4.502	-2.425	-6.517	-11.8	-4.817	-6.716	-5.91	-4.57	-5.656	-4.244	-3.754
iORL000866	Schistocerca gregaria	Orthoptera	-4.571	-5.907	-6.007	-4.536	-5.002	-4.459	-5.938	-4.569	-5.463	-4.534	-6.217	-4.905	-5.578	-5.049	-4.737	-6.983	-2.909	-5.013	-4.517	-4.67	-5.069	-4.522	-5.696	-6.223	-3.052	-2.596	-4.58	-4.852	-4.977	-8.596	-4.983	-3.249	-4.564	-5.09	-4.853	-4.622	-2.595	-3.13	-6.469	-4.702	-3.779	-5.942	-4.805	-5.281	-4.071	-4.059
iORL000867	Holotrichia parallela	Coleoptera	-4.572	-1.209	-0.369		-5.824	-1.721	-1.258	-1.569	-3.473	-4.562		-4.834		-5.402	-2.436			-3.753	-5.057	-1.274	-1.288	-5.17	-3.847	-0.582		-2.987	-4.483	-4.602	-5.633	-3.706	-5.485		-5.35	-4.858	-5.476	-4.204	-2.966			-3.642		-1.146	-5.528	-3.033	-2.518	-4.869
iORL000868	Schistocerca gregaria	Orthoptera	-4.202	-5.217	-5.376	-5.191	-4.927	-5.02	-5.323	-4.754	-4.833	-4.24	-9.375	-4.843	-5.957	-4.831	-4.985	-9.904	-5.008	-4.335	-4.221	-5.165	-5.074	-4.272	-4.674	-5.324	-5.243	-2.655	-4.175	-4.533	-4.568	-8.528	-4.233	-5.265	-4.304	-4.702	-4.372	-4.457	-2.413	-3.777	-10.15	-4.928	-3.804	-5.294	-4.907	-5.336	-3.406	-3.558
iORL000869	Locusta migratoria	Orthoptera	-4.194			-0.891	-2.509	-0.472	-1.599		-3.772	-3.707	-0.136	-2.774		-3.302	-0.184			-3.925	-3.911			-4.293	-3.038			-2.317	-3.968	-3.275	-3.459	-4.3	-3.818		-3.99	-2.695	-3.788	-2.74	-2.753		-0.271	-1.698			-0.361	-1.199	-2.987	-4.056
iORL000870	Athetis lepigone	Lepidoptera	-4.187	-5.843	-6.1	-6.136	-5.43	-5.734	-5.694	-5.95	-5.443	-4.162	-11.24	-4.962	-7.216	-5.224	-5.84	-10.67	-7.057	-4.802	-4.278	-5.266	-5.871	-4.362	-5.122	-5.849	-6.846	-2.469	-4.149	-4.613	-4.784	-9.611	-4.414	-7.127	-4.372	-4.918	-4.551	-4.728	-2.578	-5.928	-11.8	-5.479	-5.623	-5.868	-4.912	-5.574	-4.242	-3.753
iORL000871	Cydia fagiglandana	Lepidoptera	-4.536	-6.551	-6.222	-5.626	-5.285	-5.151	-5.624	-5.757	-5.939	-4.537	-11.98	-4.779	-7.743	-5.318	-5.914	-10.99	-7.76	-5.425	-4.497	-5.792	-6.446	-4.649	-5.545	-6.437	-7.426	-2.297	-4.514	-4.69	-4.617	-9.676	-4.413	-7.81	-4.706	-4.96	-4.297	-4.604	-2.773	-6.327	-12.21	-4.996	-6.215	-6.697	-5.191	-5.577	-4.419	-4.115
iORL000872	Yemma signatus	Hemiptera	-4.997	-7.007	-7.486	-6.399	-5.773	-6.482	-6.46	-7.047	-6.09	-4.802	-10.18	-5.658	-8.603	-5.711	-6.251	-11.22	-5.655	-5.532	-4.692	-6.31	-6.938	-4.706	-5.992	-7.379	-6.685	-2.802	-4.983	-5.091	-5.188	-9.945	-4.73	-8.361	-4.77	-5.419	-4.953	-5.933	-2.957	-6.389	-11.05	-6.445	-6.524	-6.985	-5.325	-6.701	-4.612	-4.023
iORL000873	Drosophila melanogaster	Diptera	-4.578	-6.785	-6.744	-6.617	-5.407	-6.218	-6.141	-6.636	-5.929	-4.44	-11.32	-5.372	-8.103	-5.39	-6.573	-11.94	-7.688	-5.409	-4.39	-6.098	-6.968	-4.469	-5.928	-7.038	-8.248	-2.559	-4.565	-4.768	-4.98	-10.24	-4.64	-7.293	-4.407	-5.429	-4.528	-5.369	-2.775	-6.527	-12.61	-5.86	-6.187	-6.736	-4.912	-6.295	-4.55	-4.363
iORL000874	Zeugodacus tau	Diptera	-4.426	-6.226	-6.418	-6.567	-5.566	-5.849	-6.012	-6.119	-5.911	-4.556	-9.995	-5.265	-7.956	-5.556	-6.282	-10.3	-6.467	-5.216	-4.341	-6.168	-6.173	-4.492	-5.692	-6.233	-7.212	-2.542	-4.399	-4.801	-5.119	-9.316	-4.448	-6.854	-4.455	-5.33	-4.736	-5.111	-3.047	-5.765	-10.02	-5.804	-5.885	-6.229	-5.223	-6.593	-4.848	-4.671
iORL000875	Streltzoviella insularis	Lepidoptera	-3.754	-4.361	-4.111	-4.583	-4.182	-3.941	-4.363	-4.221	-4.43	-3.713	-9.32	-3.884	-4.513	-4.162	-3.73	-9.068	-4.59	-3.859	-3.586	-4.048	-4.311	-3.81	-3.959	-4.188	-4.443	-2.124	-3.57	-3.905	-3.849	-8.057	-3.652	-4.689	-3.774	-3.828	-3.482	-3.982	-2.336	-3.362	-9.796	-4.006	-3.553	-4.407	-4.289	-4.024	-2.863	-3.486
iORL000876	Apis cerana cerana	Hymenoptera	-3.468	-4.894	-4.668	-4.16	-3.847	-4.238	-4.207	-3.914	-4.18	-3.523	-10.33	-3.504	-5.348	-3.662	-4.361	-9.548	-4.985	-3.834	-3.357	-4.403	-4.725	-3.467	-4.134	-4.886	-5.466	-1.834	-3.441	-3.512	-3.629	-8.488	-3.315	-5.154	-3.446	-3.939	-3.299	-3.498	-2.284	-4.955	-9.814	-4.136	-4.89	-4.9	-3.572	-4.281	-3.294	-3.128
iORL000877	Drosophila melanogaster	Diptera	-3.562	-3.628	-4.465	-2.679	-4.7	-3.714	-5.107	-4.137	-4.879	-3.743	-6.337	-4.502	-1.375	-4.555	-5.335	-5.077		-4.751	-3.832	-4.011	-3.82	-3.826	-5.147	-2.753	-1.475	-2.318	-3.745	-4.113	-4.161	-6.762	-3.723	-0.856	-3.812	-3.891	-3.976	-4.524	-2.61	-1.264	-5.443	-4.031	-0.425	-3.5	-4.337	-4.078	-3.9	-3.472
iORL000878	Drosophila mojavensis	Diptera	-5.113	-6.653	-6.457	-6.817	-5.968	-6.518	-6.511	-6.876	-6.101	-4.893	-10.12	-5.916	-7.773	-5.992	-6.33	-10.61	-6.175	-5.814	-4.686	-6.964	-6.356	-4.837	-6.224	-7.332	-7.59	-2.657	-5.056	-5.283	-5.423	-9.328	-4.794	-5.868	-4.838	-6.06	-5.31	-5.907	-3.143	-4.846	-8.804	-6.337	-5.029	-6.63	-5.574	-7.06	-5.172	-4.521
iORL000879	Protaetia brevitarsis	Coleoptera	-4.471	-5.519	-6.24	-6.092	-4.96	-5.598	-5.781	-5.76	-5.491	-4.353	-8.891	-4.977	-6.885	-5.249	-5.027	-8.464		-5.059	-4.337	-5.611	-5.699	-4.276	-5.338	-5.328	-3.892	-2.653	-4.494	-4.583	-4.616	-9.615	-4.413	-4.71	-4.359	-5.056	-4.5	-4.924	-2.42	-4.459	-8.958	-5.286	-4.519	-5.57	-4.973	-5.602	-4.285	-3.823
iORL000880	Yemma signatus	Hemiptera	-4.615	-6.26	-5.917	-6.012	-4.949	-5.731	-5.614	-5.73	-5.773	-4.666	-11.06	-5.079	-7.042	-5.327	-5.774	-10.17	-5.569	-5.264	-4.895	-5.794	-6.149	-5.148	-5.5	-6.167	-5.484	-2.636	-4.562	-4.994	-5.1	-9.524	-4.916	-7.651	-5.057	-4.989	-5.19	-4.902	-2.902	-5.802	-10.25	-5.09	-6.024	-6.314	-5.267	-5.861	-4.238	-4.289
iORL000881	Locusta migratoria	Orthoptera	-4.305	-5.935	-5.801	-5.341	-4.873	-5.366	-5.371	-5.684	-5.283	-4.246	-10.9	-4.524	-6.921	-5.027	-5.68	-10.63	-6.583	-5.293	-4.334	-5.233	-5.965	-4.351	-5.566	-5.781	-6.296	-2.429	-4.369	-4.593	-4.815	-9.455	-4.543	-7.311	-4.486	-4.779	-4.689	-4.715	-2.699	-6.34	-11.3	-5.033	-6.249	-5.815	-4.702	-5.944	-4.751	-4.103
iORL000882	Philotrypesis sp. BL-2007	Hymenoptera	-4.118	-5.239	-5.25	-5.032	-4.656	-4.789	-4.578	-4.962	-4.716	-3.883	-9.883	-4.652	-6.582	-4.774	-4.8	-9.414	-5.215	-4.099	-3.799	-5.11	-4.997	-3.809	-4.403	-5.215	-5.308	-2.371	-3.956	-4.161	-4.173	-8.528	-3.905	-5.849	-3.778	-4.388	-3.922	-4.522	-2.525	-4.553	-10.69	-4.754	-4.675	-5.169	-4.166	-4.798	-3.667	-3.527
iORL000883	Drosophila melanogaster	Diptera	-4.908	-7.363	-6.82	-6.188	-5.696	-6.249	-6.134	-6.117	-6.216	-4.81	-11.75	-5.433	-7.774	-5.416	-5.973	-11.98	-7.257	-5.831	-4.588	-6.274	-7.171	-4.768	-6.287	-7.267	-7.59	-2.65	-4.949	-4.946	-5.247	-9.743	-4.99	-7.854	-4.68	-5.817	-4.943	-4.977	-2.849	-6.184	-12.28	-5.926	-6.354	-7.354	-5.42	-6.642	-4.986	-4.576
iORL000884	Drosicha corpulenta	Hemiptera	-3.534	-5.142	-5.058	-4.977	-4.413	-4.262	-4.955	-4.39	-4.852	-3.493	-10.41	-4.435	-5.654	-4.427	-4.342	-9.511	-5.321	-4.45	-3.53	-4.4	-4.863	-3.725	-4.76	-5.066	-5.397	-2.289	-3.579	-4.034	-4.299	-8.665	-3.728	-5.772	-3.704	-4.243	-3.852	-4.122	-2.038	-4.534	-9.87	-4.591	-4.536	-5.062	-3.966	-4.71	-3.451	-3.072
iORL000885	Conopomorpha sinensis	Lepidoptera	-4.698	-7.058	-6.77	-6.819	-5.717	-6.594	-6.886	-6.614	-6.113	-4.759	-10.47	-5.849	-7.446	-5.739	-6.494	-11.54	-5.998	-5.704	-4.448	-6.264	-6.859	-4.645	-6.164	-6.913	-7.46	-2.704	-4.657	-5.189	-5.264	-10.53	-4.702	-7.923	-4.596	-5.583	-4.989	-5.674	-2.66	-7.245	-13.08	-6.281	-7.144	-7.001	-5.214	-6.073	-4.771	-4.394
iORL000886	Drosophila simulans	Diptera	-2.725	-3.415	-3.579	-3.725	-3.332	-3.076	-3.416	-3.732	-3.418	-2.848	-9.013	-3.19	-4.153	-3.368	-3.511	-8.507	-3.167	-3.112	-2.582	-3.429	-3.524	-2.638	-3.397	-3.843	-3.646	-1.686	-2.823	-2.888	-3.11	-7.855	-2.825	-4.192	-2.625	-3.182	-2.803	-2.775	-1.63	-3.873	-9.106	-2.872	-3.87	-3.76	-3.248	-3.732	-2.664	-2.486
iORL000887	Protaetia brevitarsis	Coleoptera	-4.293	-6.485	-6.383	-6.251	-5.179	-5.359	-6.063	-5.968	-5.967	-4.415	-10.38	-5.324	-7.402	-5.64	-5.827	-11.82	-5.498	-5.072	-4.435	-5.735	-6.377	-4.527	-5.561	-6.262	-6.718	-2.668	-4.331	-4.529	-4.623	-9.379	-4.463	-7.316	-4.56	-5.072	-4.46	-4.839	-2.548	-6.018	-9.711	-5.366	-6.107	-6.553	-4.945	-5.818	-4.1	-3.967
iORL000888	Apocrypta bakeri	Hymenoptera	-3.953	-5.044	-5.156	-4.404	-4.607	-4.587	-5.497	-5.143	-5.261	-3.829	-10.8	-4.335	-6.054	-4.373	-4.855	-10.14	-5.745	-4.704	-3.803	-4.936	-4.966	-3.899	-4.978	-5.197	-5.863	-2.421	-3.971	-3.983	-4.256	-9.37	-3.966	-6.109	-3.918	-4.249	-3.983	-4.143	-2.228	-5.027	-10.51	-4.845	-5.283	-5.102	-4.22	-4.866	-3.913	-3.204
iORL000889	Locusta migratoria	Orthoptera	-3.842	-4.884	-4.928	-4.768	-4.439	-4.071	-5.358	-4.743	-5.471	-3.889	-9.597	-4.191	-5.237	-4.378	-4.569	-9.716	-4.495	-4.851	-3.809	-4.382	-4.669	-4.11	-4.678	-4.56	-4.718	-2.183	-3.923	-4.233	-4.343	-7.979	-3.922	-4.537	-4.105	-4.238	-4.24	-4.433	-2.49	-4.033	-9.54	-4.491	-3.862	-4.693	-4.009	-4.645	-3.939	-3.519
iORL000890	Drosophila mojavensis	Diptera	-4.832	-6.715	-6.08	-5.746	-5.33	-5.337	-6.025	-5.718	-5.989	-4.743	-10.12	-5.037	-7.256	-5.317	-5.804	-11.24	-5.29	-5.526	-4.561	-5.419	-6.516	-4.868	-5.822	-6.3	-6.785	-2.561	-4.874	-5.316	-5.204	-9.941	-4.735	-7.122	-4.807	-5.209	-4.895	-4.958	-2.854	-5.804	-10.86	-5.172	-5.748	-6.346	-5.308	-6.03	-4.589	-4.416
iORL000891	Peridroma saucia	Lepidoptera	-1.903	-1.876	-2.987	-4.324	-3.14	-3.382	-3.084	-2.696	-2.421	-1.999	-0.574	-2.403	-3.845	-2.68	-2.099	-3.878		-2.374	-2.104	-3.098	-1.834	-2.079	-2.28	-1.535	-0.772	-1.952	-1.933	-2.264	-2.289	-6.879	-2.3	-2.394	-2.085	-2.729	-2.262	-2.315	-0.994	-0.844	-4.481	-2.554	-1.246	-1.846	-2.154	-2.401	-1.391	-1.454
iORL000892	Philotrypesis sp. BL-2007	Hymenoptera	-4.086	-5.261	-5.306	-5.462	-4.77	-5.41	-4.605	-5.405	-4.711	-4.095	-9.92	-4.683	-6.69	-4.784	-4.751	-9.98	-5.633	-4.105	-3.764	-5.208	-5.109	-3.877	-4.424	-5.342	-5.433	-2.446	-3.994	-4.266	-4.221	-8.513	-3.895	-5.906	-3.897	-4.63	-3.952	-4.444	-2.552	-4.562	-10.57	-4.982	-4.643	-5.211	-4.261	-5.118	-3.65	-3.557
iORL000893	Locusta migratoria	Orthoptera	-3.489	-4.508	-5.401	-4.626	-4.2	-4.23	-4.589	-4.771	-5.033	-3.465	-10.16	-4.048	-5.576	-4.188	-4.568	-10.49	-4.538	-4.331	-3.642	-4.352	-4.353	-3.717	-4.338	-4.795	-4.48	-2.229	-3.466	-3.824	-3.8	-8.378	-3.555	-4.568	-3.644	-4.118	-3.66	-4.079	-1.871	-2.905	-9.205	-4.533	-2.979	-4.621	-4.004	-4.605	-3.44	-2.984
iORL000894	Cydia nigricana	Lepidoptera	-4.955	-7.174	-7.064	-6.27	-5.993	-6.289	-6.287	-6.672	-5.967	-5.088	-10.43	-5.79	-7.697	-5.975	-6.301	-10.1	-7.048	-5.533	-4.88	-6.236	-7.366	-5.03	-6.069	-6.893	-6.162	-2.992	-4.847	-5.455	-5.333	-9.561	-5.134	-7.14	-5.145	-5.757	-5.036	-5.435	-2.912	-5.652	-11.12	-5.953	-5.75	-7.246	-5.719	-6.254	-4.678	-4.432
iORL000895	Schistocerca gregaria	Orthoptera	-3.296	-4.172	-4.141	-3.811	-3.847	-3.401	-4.229	-3.593	-4.276	-3.382	-9.742	-3.652	-4.839	-3.73	-3.696	-9.127	-4.278	-3.7	-3.266	-3.657	-4.083	-3.568	-3.742	-4.219	-4.442	-1.998	-3.165	-3.54	-3.32	-8.171	-3.312	-4.09	-3.499	-3.646	-3.307	-3.267	-1.695	-4.074	-9.476	-3.739	-3.917	-4.074	-3.945	-3.965	-2.835	-2.596
iORL000896	Apocrypta bakeri	Hymenoptera	-3.873	-4.863	-5.188	-4.955	-4.46	-4.046	-5.073	-5.157	-5.093	-3.789	-10.85	-4.461	-5.107	-4.337	-5.087	-9.918	-5.863	-4.551	-3.62	-4.358	-4.781	-3.777	-4.645	-4.94	-5.786	-2.323	-3.907	-3.957	-3.814	-9.17	-3.681	-5.664	-3.757	-4.298	-3.723	-4.16	-2.196	-4.88	-10.81	-4.652	-4.832	-4.879	-4.158	-4.736	-3.605	-3.024
iORL000897	Scaeva pyrastri	Diptera	-3.507	-4.548	-4.543	-3.92	-4	-3.534	-4.305	-4.053	-4.088	-3.481	-9.916	-3.89	-4.459	-3.998	-4.48	-9.688	-4.151	-3.677	-3.519	-3.972	-4.359	-3.46	-4.208	-4.737	-5.168	-2.297	-3.541	-3.62	-3.565	-8.611	-3.562	-4.262	-3.482	-3.869	-3.571	-3.794	-2.174	-3.969	-10.6	-3.713	-4.071	-4.498	-3.837	-4.429	-3.258	-3.176
iORL000898	Locusta migratoria	Orthoptera	-2.689	-3.208	-3.416	-2.885	-3.059	-2.896	-3.596	-3.315	-3.297	-2.667	-7.669	-2.922	-3.75	-2.989	-3.4	-7.478	-2.192	-2.911	-2.708	-2.878	-2.967	-2.878	-3.048	-2.897	-4.127	-1.855	-2.593	-2.794	-2.806	-7.698	-2.844	-4.726	-2.862	-2.984	-2.698	-3.182	-1.663	-3.29	-7.505	-2.841	-3.285	-3.345	-3.098	-3.269	-2.41	-2.359
iORL000899	Dendrolimus houi	Lepidoptera	-4.333	-6.72	-6.786	-6.439	-5.317	-6.026	-5.877	-6.203	-5.746	-4.295	-12.19	-5.11	-8.091	-5.196	-5.811	-11.43	-7.873	-5.28	-4.239	-5.841	-6.686	-4.336	-5.582	-6.771	-7.954	-2.595	-4.345	-4.863	-4.754	-10.25	-4.335	-7.437	-4.335	-5.022	-4.511	-5.144	-2.554	-6.604	-12.39	-5.869	-6.754	-6.687	-4.897	-6.229	-4.64	-3.855
iORL000900	Drosophila melanogaster	Diptera	-4.679	-7.1	-6.539	-6.386	-5.236	-6.048	-5.826	-6.364	-5.666	-4.594	-10.63	-5.384	-7.056	-5.52	-6.419	-10.93	-6.08	-5.319	-4.535	-5.948	-7.132	-4.807	-5.636	-6.878	-7.064	-2.439	-4.636	-5.019	-5.104	-10.29	-4.718	-6.895	-4.809	-5.519	-4.761	-5.473	-3.145	-6.286	-12.23	-5.762	-6.319	-6.97	-5.131	-6.491	-4.638	-4.348
iORL000901	Protaetia brevitarsis	Coleoptera	-4.426	-5.848	-6.219	-5.787	-4.929	-4.984	-5.805	-5.487	-5.545	-4.185	-11.44	-4.665	-6.543	-5.026	-5.729	-11.3	-6.733	-5.036	-4.164	-5.286	-5.882	-4.213	-5.399	-6.058	-6.738	-2.533	-4.414	-4.429	-4.645	-10.06	-4.12	-7.431	-4.171	-4.752	-4.281	-5.038	-2.573	-5.853	-11.34	-5.031	-6.005	-5.85	-4.531	-5.425	-4.111	-3.761
iORL000902	Ostrinia nubilalis	Lepidoptera	-4.502	-6.011	-6.222	-6.024	-5.218	-5.183	-6.213	-5.816	-5.729	-4.603	-11.61	-5.083	-6.931	-5.259	-5.848	-10.56	-6.156	-5.173	-4.383	-5.746	-6.257	-4.537	-5.355	-5.987	-6.733	-2.817	-4.529	-4.795	-4.922	-9.897	-4.524	-7.585	-4.442	-5.43	-4.711	-4.909	-2.637	-6.253	-11.59	-5.341	-5.914	-6.034	-4.904	-5.527	-4.529	-3.904
iORL000903	Lobesia botrana	Lepidoptera	-3.609	-5.051	-5.131	-4.336	-4.007	-3.983	-5.293	-4.168	-5.288	-3.639	-10.2	-3.897	-5.308	-3.877	-4.425	-9.691	-5.6	-4.588	-3.682	-4.287	-4.977	-3.984	-4.68	-5.175	-5.515	-2.033	-3.486	-3.873	-3.945	-9.009	-3.826	-5.372	-3.976	-4.124	-3.837	-3.67	-2.118	-4.45	-10.49	-4.266	-4.513	-4.996	-4.244	-4.742	-3.533	-3.116
iORL000904	Drosophila melanogaster	Diptera	-4.451	-7.007	-7.112	-6.696	-5.731	-5.724	-5.921	-6.253	-5.727	-4.417	-10.95	-5.447	-7.179	-5.682	-6.263	-10.97	-7.047	-5.395	-4.408	-6.269	-6.668	-4.495	-5.851	-7.206	-7.762	-2.789	-4.3	-4.982	-5.082	-9.918	-4.568	-8.187	-4.544	-5.34	-4.691	-5.272	-2.884	-6.778	-11.97	-5.606	-6.958	-7.018	-5.233	-6.441	-4.704	-4.273
iORL000905	Subpsaltria yangi	Hemiptera	-2.925	-4.19	-4.18	-3.704	-3.664	-3.058	-3.848	-4.298	-3.713	-3.112	-9.872	-3.341	-4.143	-3.532	-3.844	-9.079	-4.576	-3.57	-3.007	-3.329	-4.155	-3.027	-3.991	-4.426	-4.602	-1.806	-2.903	-3.251	-3.139	-8.143	-2.911	-4.309	-3.013	-3.296	-2.967	-3.542	-1.776	-3.878	-9.476	-3.861	-3.85	-4.261	-3.31	-4.082	-3.147	-2.634
iORL000906	Drosophila erecta	Diptera	-4.671	-7.051	-6.95	-6.437	-5.834	-6.064	-6.661	-6.674	-6.216	-4.864	-13.19	-5.788	-6.996	-5.891	-6.418	-11.73	-7.728	-5.763	-4.738	-5.989	-7.021	-5.08	-6.145	-6.839	-7.41	-2.671	-4.752	-5.267	-5.225	-10.14	-4.919	-6.775	-5.125	-5.265	-4.982	-5.246	-3.124	-6.261	-12.19	-5.608	-6.37	-7.045	-5.175	-6.308	-5.154	-4.335
iORL000907	Anoplophora chinensis	Coleoptera	-3.225	-4.262	-4.242	-3.898	-3.797	-3.986	-4.015	-4.076	-4.008	-3.216	-9.308	-3.681	-4.718	-3.698	-3.861	-9.545	-3.791	-3.93	-3.089	-4.11	-4.168	-3.279	-4.123	-4.463	-4.253	-1.828	-3.215	-3.393	-3.551	-8.174	-3.349	-4.757	-3.305	-3.724	-3.361	-3.252	-2.201	-4.371	-9.399	-3.709	-4.037	-4.223	-3.568	-3.983	-3.359	-3.219
iORL000908	Drosophila melanogaster	Diptera	-4.557	-6.712	-6.269	-5.606	-5.099	-5.604	-5.525	-5.385	-5.94	-4.516	-11.08	-4.97	-6.853	-4.839	-5.911	-11.05	-7.22	-5.696	-4.304	-5.254	-6.626	-4.58	-5.846	-6.697	-6.694	-2.584	-4.535	-4.587	-4.793	-9.596	-4.587	-6.676	-4.565	-5.042	-4.678	-4.458	-2.784	-5.503	-11.23	-5.302	-5.658	-6.707	-4.968	-6.09	-4.814	-4.426
iORL000909	Drosophila mojavensis	Diptera	-4.808	-6.784	-6.308	-5.578	-5.299	-5.467	-5.893	-5.93	-6.062	-4.792	-10.67	-5.127	-7.236	-5.141	-5.859	-10.66	-5.778	-5.614	-4.559	-5.702	-6.589	-4.802	-6.082	-6.094	-7.054	-2.521	-4.815	-5.257	-5.085	-9.767	-4.835	-7.494	-4.885	-5.134	-4.902	-4.707	-2.866	-6.147	-11.65	-5.285	-6.185	-6.409	-5.195	-5.939	-4.667	-4.371
iORL000910	Drosophila simulans	Diptera	-4.635	-4.727	-4.659	-3.1	-5.176	-3.694	-5.953	-4.112	-6.098	-4.556	-5.97	-4.894	-2.259	-5.362	-4.764	-5.139		-5.292	-4.855	-4.266	-4.915	-4.743	-5.512	-3.91	-4.926	-2.808	-4.625	-4.79	-4.648	-8.347	-4.549	-1.232	-4.881	-5.032	-4.698	-4.986	-2.625	-4.336	-4.258	-4.692	-4.808	-4.626	-5.05	-5.394	-4.363	-3.865
iORL000911	Philotrypesis sp. BL-2007	Hymenoptera	-4.029	-5.298	-5.448	-5.263	-4.658	-5.041	-4.689	-5.421	-4.646	-4.141	-9.905	-4.594	-6.218	-4.703	-4.754	-10.12	-5.229	-4.089	-3.797	-5.144	-5.082	-3.818	-4.411	-5.381	-5.377	-2.478	-4.008	-4.279	-4.213	-8.551	-3.887	-5.895	-3.844	-4.609	-3.955	-4.5	-2.541	-4.53	-10.46	-4.846	-4.634	-5.226	-4.253	-5.158	-3.624	-3.548
iORL000912	Drosophila mauritiana	Diptera	-3.869	-4.947	-4.863	-4.763	-4.382	-4.25	-4.786	-4.979	-4.296	-3.485	-10.91	-4.254	-4.722	-4.525	-4.112	-9.473	-4.703	-3.863	-3.47	-3.963	-4.354	-3.67	-4.283	-4.391	-5.281	-2.344	-3.748	-3.749	-3.894	-8.798	-3.744	-5.472	-3.578	-4.1	-3.721	-4.245	-2.272	-4.215	-10.01	-4.346	-4.223	-4.979	-4.155	-4.478	-3.103	-3.445
iORL000913	Campoletis chlorideae	Hymenoptera	-4.426	-5.375	-5.847	-6.046	-5.269	-5.424	-5.474	-5.976	-5.218	-4.418	-7.823	-5.001	-6.679	-5.25	-5.968	-10.16	-3.416	-4.922	-4.134	-5.711	-5.449	-4.317	-5.138	-5.573	-5.382	-2.676	-4.316	-4.485	-4.77	-8.539	-4.164	-6.958	-4.335	-5.004	-4.279	-5.188	-2.392	-6.057	-7.573	-5.388	-6.243	-5.46	-4.652	-5.836	-4.142	-3.675
iORL000914	Oedaleus infernalis	Orthoptera	-2.862	-3.791	-3.839	-3.743	-3.306	-3.075	-3.556	-3.644	-3.566	-2.697	-12.73	-2.986	-3.744	-3.193	-3.549	-9.692	-3.614	-3.228	-2.596	-3.285	-3.789	-2.691	-3.361	-3.634	-4.346	-1.764	-2.838	-2.822	-2.944	-7.993	-2.865	-4.252	-2.681	-3.203	-2.916	-3.167	-1.643	-3.109	-9.107	-3.208	-3.301	-3.739	-3.08	-3.596	-2.644	-2.394
iORL000915	Bactrocera correcta	Diptera	-2.377	-2.767	-3.349	-2.918	-3.107	-2.356	-3.667	-3.391	-2.991	-2.416	-8.529	-2.857	-3.372	-3.084	-3.167	-8.096	-2.949	-2.675	-2.479	-3.04	-2.66	-2.605	-2.73	-3.005	-3.042	-1.767	-2.372	-2.562	-2.843	-7.558	-2.495	-2.508	-2.631	-2.604	-2.367	-2.559	-1.459	-2.616	-8.17	-3.076	-2.6	-2.745	-2.72	-3.13	-2.377	-2.135
iORL000916	Lampronia capitella	Lepidoptera	-4.486	-6.182	-6.718	-6.081	-5.413	-6.147	-6.181	-6.458	-5.984	-4.506	-12.11	-5.059	-7.978	-5.558	-6.072	-11.96	-6.702	-5.744	-4.304	-5.646	-6.352	-4.562	-5.879	-6.352	-7.86	-2.663	-4.551	-4.885	-4.965	-9.519	-4.561	-8.653	-4.496	-5.171	-4.682	-5.196	-2.825	-6.171	-11.77	-5.635	-6.375	-6.177	-5.15	-6.572	-4.899	-3.972
iORL000917	Zeugodacus tau	Diptera	-4.341	-5.673	-5.372	-4.968	-4.866	-4.439	-5.804	-5.701	-5.534	-4.332	-9.272	-4.705	-4.503	-4.901	-5.11	-8.102	-0.579	-4.926	-4.212	-5.018	-5.601	-4.245	-5.405	-5.171	-5.05	-2.513	-4.288	-4.626	-4.47	-9.166	-4.124	-4.85	-4.218	-4.632	-4.326	-4.532	-2.33	-5.737	-8.292	-4.442	-5.729	-5.477	-4.57	-5.036	-4.15	-3.581
iORL000918	Campoletis chlorideae	Hymenoptera	-2.231	-2.681	-2.964	-2.464	-2.858	-2.696	-2.608	-2.401	-2.577	-2.246	-5.518	-2.714	-2.916	-2.728	-2.755	-10.89		-2.544	-2.279	-2.54	-2.512	-2.233	-2.664	-2.504	-1.488	-1.595	-2.206	-2.414	-2.691	-7.749	-2.364	-2.828	-2.274	-2.38	-2.448	-2.799	-1.371	-2.754	-8.395	-2.595	-2.665	-2.555	-2.562	-2.919	-1.953	-1.983
iORL000919	Philotrypesis pilosa	Hymenoptera	-4.095	-5.301	-4.87	-4.924	-4.766	-5.266	-4.416	-5.075	-4.675	-4.051	-9.873	-4.698	-6.561	-4.668	-4.913	-9.94	-5.112	-4.139	-3.746	-4.973	-5.138	-3.894	-4.448	-5.45	-5.478	-2.474	-3.843	-4.2	-4.298	-8.541	-3.899	-5.181	-3.863	-4.653	-3.951	-4.368	-2.532	-4.477	-10.21	-5.007	-4.636	-5.279	-4.229	-5.093	-3.648	-3.595
iORL000920	Anoplophora chinensis	Coleoptera	-3.991	-4.932	-4.582	-4.896	-4.347	-4.349	-5.184	-4.914	-5.129	-4.034	-9.039	-4.29	-5.626	-4.445	-4.854	-8.625	-4.51	-4.406	-3.799	-4.634	-4.65	-3.952	-4.642	-3.777	-4.604	-2.313	-3.879	-4.134	-3.988	-8.049	-3.834	-4.583	-3.953	-4.397	-3.985	-4.49	-2.275	-3.307	-8.757	-4.794	-3.489	-4.758	-4.308	-4.684	-3.59	-3.503
iORL000921	Protaetia brevitarsis	Coleoptera	-4.422	-6.518	-6.755	-6.388	-5.594	-5.664	-6.172	-6.055	-5.642	-4.652	-11.82	-5.354	-7.28	-5.315	-6.012	-11.34	-6.881	-5.133	-4.148	-5.752	-6.677	-4.377	-5.506	-6.581	-8.278	-2.734	-4.293	-4.806	-4.708	-10.15	-4.336	-7.318	-4.375	-5.194	-4.562	-5.281	-2.974	-5.664	-11.79	-5.579	-5.754	-6.501	-5.154	-6.298	-4.236	-3.893
iORL000922	Bactrocera minax	Diptera	-4.01	-5.777	-6.088	-5.776	-5.005	-5.157	-5.831	-5.531	-5.546	-4.201	-11.54	-4.86	-6.578	-5.102	-5.269	-11.07	-6.821	-4.909	-4.161	-5.484	-5.798	-4.278	-5.285	-6.02	-6.924	-2.425	-3.984	-4.549	-4.481	-9.772	-4.225	-6.737	-4.194	-4.984	-4.425	-4.895	-2.412	-6.12	-11.84	-5.183	-6.006	-5.735	-4.842	-5.86	-4.032	-3.653
iORL000923	Cyrtorhinus lividipennis	Hemiptera	-4.009	-5.324	-5.454	-5.105	-4.598	-4.897	-5.158	-5.213	-5.316	-4.086	-11.03	-4.509	-6.167	-4.71	-5.424	-10.3	-6.087	-4.89	-3.885	-4.819	-5.495	-4.088	-5.143	-5.257	-6.066	-2.166	-3.961	-4.376	-4.498	-9.232	-3.827	-6.544	-4.054	-4.291	-4.199	-4.255	-2.436	-5.599	-10.95	-4.563	-5.629	-5.318	-4.313	-5.183	-4.265	-3.567
iORL000924	Yemma signatus	Hemiptera	-4.952	-4.994	-5.809	-4.197	-6.23	-5.35	-3.874	-5.296	-4.449	-5.114		-6.138	-5.485	-7.028	-6.569	-3.518		-4.814	-5.01	-4.948	-4.924	-4.913	-5.13	-3.279	-0.447	-2.672	-4.87	-5.604	-5.84	-5.386	-5.219	-3.488	-4.882	-5.828	-5.54	-6.161	-3.267	-3.573	-0.557	-5.732	-3.975	-4.841	-5.869	-6.512	-4.225	-4.851
iORL000925	Helicoverpa armigera	Lepidoptera	-2.873	-3.749	-3.799	-3.727	-3.329	-3.202	-3.722	-3.694	-3.356	-2.698	-9.194	-3.062	-4.463	-3.169	-3.825	-8.84	-3.851	-3.354	-2.699	-3.661	-3.777	-2.702	-3.35	-3.881	-3.941	-2.076	-2.893	-2.872	-2.958	-7.801	-2.823	-4.061	-2.786	-3.055	-2.776	-3.112	-1.745	-3.484	-8.924	-2.92	-3.384	-3.589	-3.118	-3.712	-2.968	-2.527
iORL000926	Bactrocera correcta	Diptera	-4.239	-6.334	-6.213	-5.54	-5.068	-5.588	-5.656	-6.152	-5.27	-4.162	-10.31	-5.088	-6.9	-5.148	-5.771	-10.26	-6.628	-4.856	-4.134	-5.489	-6.112	-4.25	-5.36	-5.839	-6.093	-2.442	-4.174	-4.437	-4.745	-9.401	-4.242	-6.335	-4.295	-4.833	-4.39	-5.019	-2.824	-4.731	-10.39	-5.459	-5.122	-6.346	-4.567	-5.888	-4.039	-3.996
iORL000927	Lampronia capitella	Lepidoptera	-4.674	-6.609	-6.694	-6.198	-5.676	-5.86	-5.762	-6.401	-5.755	-4.814	-11.27	-5.207	-7.918	-5.461	-6.251	-11.56	-6.821	-5.572	-4.712	-5.93	-6.468	-4.819	-6.016	-6.588	-7.025	-2.585	-4.609	-5.123	-5.285	-9.536	-4.769	-8.506	-4.796	-5.312	-5.108	-5.007	-2.835	-7.068	-11.76	-5.634	-7.032	-6.645	-5.129	-6.143	-5.166	-4.514
iORL000928	Zeugodacus tau	Diptera	-3.354									-2.178								-0.874	-1.952			-2.183	-0.333			-2.425	-2.826	-0.584	-0.234		-1.51		-2.233		-1.429		-2.664						-0.016		-1.173	-3.546
iORL000929	Streltzoviella insularis	Lepidoptera	-4.175	-6.356	-6.236	-5.814	-5.05	-5.132	-5.452	-6.136	-5.406	-4.338	-11.88	-4.681	-6.764	-4.876	-5.727	-11.14	-7.002	-4.86	-4.076	-5.301	-6.508	-4.347	-5.189	-6.357	-6.911	-2.431	-4.175	-4.511	-4.43	-9.603	-4.228	-7.451	-4.267	-4.683	-4.173	-4.731	-2.553	-5.599	-12.16	-4.999	-5.465	-6.32	-4.566	-5.917	-4.059	-3.881
iORL000930	Helicoverpa armigera	Lepidoptera	-3.312	-4.562	-4.664	-4.629	-4.163	-4.237	-4.419	-4.225	-4.491	-3.514	-9.868	-3.907	-4.546	-4.033	-3.997	-9.108	-4.415	-3.991	-3.509	-4.14	-4.606	-3.578	-4.285	-4.479	-5.038	-2.035	-3.308	-3.494	-3.733	-8.568	-3.398	-4.598	-3.59	-3.917	-3.522	-3.991	-1.906	-4.789	-9.866	-3.96	-4.65	-4.58	-3.819	-4.261	-3.248	-2.904
iORL000931	Drosophila simulans	Diptera	-3.792	-4.594	-4.722	-4.036	-3.925	-3.494	-4.679	-4.582	-4.651	-3.645	-9.474	-4.106	-4.748	-4.198	-4.709	-9.314	-4.428	-4.243	-3.483	-3.605	-4.617	-3.732	-4.183	-4.89	-4.418	-2.543	-3.789	-3.689	-3.87	-8.764	-3.469	-4.937	-3.625	-3.852	-3.689	-4.032	-2.157	-4.094	-10.22	-3.92	-4.141	-4.584	-3.618	-4.413	-3.366	-3.224
iORL000932	Drosophila pseudoobscura pseudoobscura	Diptera	-4.532	-6.794	-6.676	-6.361	-5.461	-6.107	-5.87	-6.342	-5.739	-4.47	-10.04	-5.556	-8.502	-5.651	-6.71	-10.62	-6.378	-5.291	-4.494	-6.25	-6.703	-4.495	-5.821	-7.236	-7.384	-2.402	-4.425	-4.775	-5.101	-9.742	-4.621	-8.064	-4.462	-5.499	-4.983	-5.315	-2.911	-6.095	-10.89	-5.991	-5.967	-6.636	-4.972	-6.93	-4.618	-4.125
iORL000933	Locusta migratoria	Orthoptera	-3.72	-5.041	-5.072	-4.738	-4.329	-3.75	-4.772	-4.863	-4.603	-3.614	-10.63	-4.092	-5.717	-4.17	-4.511	-10.24	-5.996	-4.004	-3.597	-4.923	-4.826	-3.706	-4.555	-4.962	-5.461	-2.263	-3.726	-3.97	-3.836	-8.837	-3.535	-5.226	-3.652	-4.43	-3.804	-3.864	-2.055	-5.003	-10.44	-4.248	-4.755	-5.043	-4.069	-4.614	-3.39	-3.084
iORL000934	Drosophila melanogaster	Diptera	-3.183	-3.338	-3.588	-2.829	-3.227	-3.381	-3.591	-3.692	-4.134	-3.259	-7.634	-3.256	-4.562	-3.351	-2.853	-8.252	-0.912	-3.765	-3.088	-3.373	-3.405	-3.356	-3.535	-3.114	-4.423	-1.775	-3.14	-3.07	-3.023	-7.363	-3.235	-5.401	-3.382	-3.344	-3.157	-3.4	-1.992	-4.298	-7.959	-3.088	-4.428	-3.379	-3.071	-3.248	-3.091	-3.11
iORL000935	Anoplophora chinensis	Coleoptera	-3.733	-5.205	-5.027	-4.883	-4.357	-4.29	-4.785	-4.735	-4.802	-3.832	-10.79	-4.322	-5.142	-4.485	-4.947	-10.25	-4.88	-4.393	-3.933	-4.649	-5.142	-4.014	-4.759	-5.028	-4.897	-2.33	-3.689	-4.1	-3.865	-8.807	-3.712	-5.263	-3.994	-4.262	-4.014	-4.017	-2.27	-5.284	-10.5	-4.32	-5.06	-5.149	-4.144	-4.949	-3.676	-3.567
iORL000936	Campoletis chlorideae	Hymenoptera	-4.372	-6.282	-6.896	-6.523	-5.765	-5.755	-6.048	-6.046	-5.75	-4.623	-12.9	-5.664	-7.263	-5.895	-6.085	-11.2	-6.143	-5.364	-4.838	-6.309	-6.391	-4.765	-5.581	-6.376	-7.036	-3.045	-4.468	-5.13	-5.266	-10.38	-5.081	-7.131	-4.787	-5.542	-4.911	-5.464	-2.976	-5.718	-12.32	-5.708	-6.102	-6.252	-5.51	-5.883	-4.35	-4.313
iORL000937	Drosophila melanogaster	Diptera	-4.342	-6.656	-6.738	-5.956	-5.093	-5.283	-5.961	-5.874	-5.657	-4.281	-11.73	-4.796	-7.409	-5.3	-5.448	-11.24	-6.426	-5.141	-4.22	-5.365	-6.617	-4.312	-5.529	-6.259	-7.747	-2.428	-4.349	-4.544	-4.605	-10.04	-4.253	-7.787	-4.286	-5.419	-4.394	-4.783	-2.633	-6.366	-11.26	-5.679	-6.418	-6.629	-4.791	-5.802	-4.513	-4.048
iORL000938	Drosophila melanogaster	Diptera	-3.597	-4.986	-4.687	-4.94	-4.381	-4.734	-4.362	-4.831	-4.418	-3.651	-9.924	-4.125	-5.992	-4.205	-4.658	-9.611	-4.794	-4.117	-3.748	-4.608	-4.824	-4.019	-4.257	-5.11	-5.366	-2.118	-3.7	-4.039	-4.069	-8.459	-3.677	-5.33	-3.992	-4.379	-3.896	-3.977	-2.047	-4.315	-9.846	-4.34	-4.352	-4.876	-4.194	-4.887	-3.501	-3.373
iORL000939	Calliphora stygia	Diptera	-3.897	-5.641	-5.652	-5.156	-4.694	-4.585	-5.405	-5.717	-4.941	-4.004	-11.38	-4.369	-6.302	-4.68	-5.368	-10.56	-6.838	-4.775	-3.869	-5.125	-5.49	-4.033	-4.902	-5.829	-6.233	-2.325	-3.957	-4.394	-4.269	-9.171	-4.011	-7.301	-4.042	-4.699	-4.067	-4.391	-2.685	-5.676	-11.27	-4.784	-5.734	-5.692	-4.36	-5.32	-4.138	-3.637
iORL000940	Helicoverpa assulta	Lepidoptera	-2.369	-3.18	-3.372	-3.249	-3.095	-3.218	-3.084	-3.328	-2.943	-2.434	-8.115	-2.886	-3.81	-3.111	-3.028	-8.023	-2.752	-2.814	-2.544	-3.234	-2.991	-2.512	-3.134	-3.326	-3.361	-1.536	-2.346	-2.805	-2.764	-7.559	-2.436	-2.775	-2.4	-2.714	-2.581	-2.821	-1.835	-3.025	-8.131	-3.124	-2.992	-3.114	-2.697	-3.405	-2.298	-2.455
iORL000941	Anopheles stephensi	Diptera	-3.351	-1.119	-0.074		-2.617	-0.539		-1.391	-2.111	-4.666		-3.126		-3.663	-0.329	-0.086		-1.88	-3.874	-0.476	-1.423	-5.003	-2.416			-2.136	-3.424	-3.924	-3.161	-0.456	-5.41		-4.544	-2.393	-4.636	-2.93	-3.147			-1.482		-1.261	-4.204	-1.34	-1.073	-4.306
iORL000942	Bactrocera dorsalis	Diptera	-4.573	-6.653	-6.557	-6.246	-5.379	-5.741	-6.227	-6.55	-5.781	-4.396	-10.46	-5.178	-6.442	-5.481	-6.19	-10.77	-6.483	-5.116	-4.279	-5.988	-6.444	-4.388	-5.607	-7.055	-6.856	-2.552	-4.433	-4.685	-4.891	-10.15	-4.382	-7.288	-4.386	-5.332	-4.55	-5.287	-2.661	-6.258	-12.16	-5.574	-6.158	-6.569	-5.108	-6.426	-4.338	-3.885
iORL000943	Drosophila simulans	Diptera	-4.274	-2.614	-1.944	-2.697	-4.861	-3.018	-4.266	-3.086	-4.129	-4.241	-0.777	-4.415	-0.779	-4.449	-3.432	-1.076		-3.29	-4.235	-3.323	-2.13	-4.45	-3.794	-0.94		-3.091	-4.28	-4.368	-4.322	-5.306	-4.379		-4.418	-4.102	-4.432	-4.57	-2.624		-1.406	-4.802	-0.254	-2.501	-4.54	-3.516	-1.715	-3.565
iORL000944	Protaetia brevitarsis	Coleoptera	-4.201	-5.801	-6.31	-5.846	-5.178	-5.01	-5.637	-5.656	-5.281	-4.093	-11.76	-4.971	-6.31	-5.286	-5.63	-10.94	-6.439	-4.824	-4.099	-5.205	-5.954	-4.196	-5.265	-6.105	-6.966	-2.607	-4.035	-4.379	-4.628	-10.02	-4.176	-7.229	-4.257	-4.786	-4.361	-4.952	-2.832	-6.089	-12.15	-4.936	-5.931	-5.834	-4.701	-5.752	-4.103	-4.034
iORL000945	Anoplophora chinensis	Coleoptera	-3.367	-4.409	-4.25	-3.563	-3.548	-3.19	-4.346	-3.685	-3.994	-3.252	-10.12	-3.613	-4.236	-3.646	-4.306	-8.881	-4.773	-3.675	-3.2	-3.941	-4.504	-3.266	-3.687	-4.292	-4.889	-2.013	-3.37	-3.304	-3.477	-8.7	-2.938	-4.346	-3.268	-3.379	-3.297	-3.735	-1.837	-4.564	-10.03	-3.441	-4.534	-4.446	-3.623	-4.109	-3.022	-2.777
iORL000946	Helicoverpa armigera	Lepidoptera	-4.391	-6.554	-6.947	-6.457	-5.265	-5.604	-5.967	-6.123	-5.66	-4.429	-10.97	-5.088	-7.819	-5.26	-5.745	-10.49	-6.218	-5.288	-4.382	-5.57	-6.481	-4.427	-5.722	-6.49	-7.857	-2.805	-4.337	-4.609	-5.034	-9.774	-4.576	-7.201	-4.501	-5.059	-4.809	-4.735	-2.89	-5.914	-12.05	-5.498	-5.834	-6.556	-5.099	-6.198	-4.643	-3.94
iORL000947	Drosophila simulans	Diptera	-5.23	-7.403	-8.081	-7.417	-5.947	-6.649	-6.699	-6.822	-6.332	-4.941	-11.76	-5.652	-8.566	-5.99	-7.047	-11.29	-4.164	-5.957	-4.894	-6.679	-7.584	-5.024	-6.353	-7.51	-8.181	-2.502	-5.149	-5.42	-5.407	-10.27	-4.888	-8.391	-5.001	-5.657	-5.258	-5.709	-3.091	-7.966	-10.24	-6.439	-7.575	-7.397	-5.55	-6.94	-5.258	-4.679
iORL000948	Helicoverpa armigera	Lepidoptera	-3.996	-5.629	-5.986	-5.613	-4.872	-4.981	-5.517	-5.836	-5.085	-3.992	-11.87	-4.772	-6.883	-5.039	-5.355	-11.46	-6.998	-4.743	-4.08	-5.085	-5.505	-4.194	-4.968	-5.857	-6.834	-2.529	-4.018	-4.285	-4.526	-9.709	-4.152	-6.869	-4.203	-4.418	-4.25	-4.762	-2.513	-5.623	-12	-5.183	-5.707	-5.576	-4.416	-5.243	-3.864	-3.786
iORL000949	Bactrocera minax	Diptera	-3.419	-4.009	-4.055	-2.839	-3.348	-2.985	-3.706	-3.509	-3.803	-3.203	-9.338	-3.324	-3.345	-3.437	-3.711	-9.06	-3.805	-3.355	-3.365	-3.268	-3.749	-3.351	-3.62	-3.636	-3.966	-2.054	-3.409	-3.311	-3.091	-8.268	-3.207	-3.932	-3.322	-3.355	-3.241	-3.157	-2.081	-3.9	-9.241	-3.28	-3.895	-3.992	-3.651	-3.524	-2.635	-3.093
iORL000950	Locusta migratoria	Orthoptera	-2.764	-3.281	-3.506	-3.099	-3.107	-3.185	-3.516	-3.252	-3.208	-2.659	-8.822	-2.895	-3.612	-3.015	-3.118	-8.39	-3.225	-2.883	-2.414	-3.233	-3.225	-2.702	-3.039	-3.547	-3.559	-1.47	-2.82	-2.808	-2.555	-7.672	-2.539	-3.799	-2.594	-2.924	-2.643	-2.978	-1.604	-3.35	-8.621	-2.684	-3.226	-3.257	-2.9	-3.482	-2.514	-2.481
iORL000951	Calliphora stygia	Diptera	-3.977	-4.995	-5.35	-4.864	-4.453	-4.268	-5.505	-5.013	-5.425	-4.159	-11.61	-4.436	-5.494	-4.4	-5.033	-10.67	-5.749	-4.715	-4.118	-4.826	-4.896	-4.274	-4.774	-5.138	-6.115	-2.593	-4.048	-4.062	-4.058	-9.624	-3.796	-6.316	-4.224	-4.483	-3.886	-4.408	-2.117	-5.163	-10.68	-4.439	-5.1	-4.957	-4.202	-4.774	-3.674	-3.188
iORL000952	Drosophila simulans	Diptera	-3.829	-4.273	-4.799	-4.318	-4.554	-3.861	-4.349	-4.702	-4.297	-3.974	-10.56	-4.225	-4.417	-4.546	-4.261	-9.097	-3.668	-3.842	-3.887	-4.483	-4.262	-3.689	-4.176	-4.062	-4.72	-2.243	-3.822	-4.157	-4.282	-8.039	-4.024	-5.397	-3.703	-4.3	-3.961	-4.25	-2.809	-3.698	-9.467	-3.915	-3.935	-4.197	-4.554	-4.562	-2.828	-3.547
iORL000953	Locusta migratoria	Orthoptera	-3.928	-6.312	-6.287	-5.732	-5.097	-5.306	-5.5	-6.009	-5.203	-3.937	-12.01	-4.931	-6.981	-4.995	-5.436	-11.76	-8.442	-4.88	-4.012	-5.454	-6.252	-4.163	-5.21	-6.59	-7.175	-2.271	-3.852	-4.466	-4.706	-9.812	-4.143	-7.057	-4.144	-4.819	-4.437	-5.004	-2.574	-6.226	-12.17	-5.627	-6.231	-6.371	-4.545	-6.105	-4.289	-3.632
iORL000954	Zeugodacus cucurbitae	Diptera	-4.851	-6.115	-6.657	-5.857	-5.829	-5.545	-5.928	-5.802	-6.311	-4.937	-11.4	-5.516	-7.15	-5.863	-6.437	-11.09	-6.425	-6.032	-4.87	-5.24	-6.287	-4.865	-6.159	-6.12	-6.848	-2.871	-4.963	-5.637	-5.515	-9.781	-4.945	-6.814	-4.822	-5.749	-5.126	-5.325	-3.002	-6.129	-11.41	-5.408	-6.381	-6.07	-5.463	-6.834	-4.716	-4.585
iORL000955	Dendrolimus houi	Lepidoptera	-3.736	-0.63		-1.263	-3.229	-2.144	-0.277	-0.87	-2.495	-4.154		-3.245		-3.253	-1.026			-2.907	-4.405	-2.081	-0.452	-4.684	-3.169			-2.277	-3.615	-4.158	-4.238	-1.347	-4.845		-4.891	-3.729	-4.995	-3.259	-3.428			-2.277		-0.762	-4.75	-2.567	-2.242	-4.881
iORL000956	Subpsaltria yangi	Hemiptera	-3.526	-4.749	-4.683	-4.254	-4.124	-4.444	-4.243	-4.507	-4.228	-3.499	-9.458	-3.821	-5.68	-4.024	-4.461	-8.834	-5.334	-3.914	-3.377	-4.24	-4.855	-3.507	-4.277	-4.803	-4.773	-1.968	-3.454	-3.786	-3.748	-8.511	-3.615	-4.577	-3.471	-3.918	-3.638	-4.012	-2.025	-3.936	-9.739	-4.164	-3.969	-4.768	-4.075	-4.64	-3.186	-3.178
iORL000957	Campoletis chlorideae	Hymenoptera	-4.807	-5.061	-5.602	-3.724	-5.204	-4.337	-5.872	-5.152	-5.777	-4.732	-6.187	-4.866	-2.828	-5.512	-5.281	-6.57		-5.5	-4.655	-4.273	-4.61	-4.763	-5.788	-5.869	-0.24	-2.506	-4.782	-5.127	-5.175	-8.641	-4.735	-3.294	-4.736	-5.168	-5.013	-5.179	-2.854	-5.171	-5.677	-5.016	-5.553	-5.117	-4.318	-6.579	-4.798	-4.348
iORL000958	Locusta migratoria	Orthoptera	-2.893	-3.774	-4.025	-3.491	-3.44	-2.59	-4.023	-3.779	-3.552	-2.83	-9.271	-3.202	-4.105	-3.284	-3.584	-8.193	-3.729	-3.341	-2.79	-3.149	-3.452	-2.903	-3.361	-3.926	-3.928	-1.864	-2.804	-2.849	-3.147	-8.098	-2.835	-3.624	-2.856	-3.124	-2.954	-3.463	-1.723	-3.595	-9.621	-3.282	-3.579	-3.768	-2.96	-3.403	-2.557	-2.572
iORL000959	Bactrocera dorsalis	Diptera	-4.874	-6.629	-7.323	-6.628	-6.041	-6.22	-6.085	-6.483	-6.263	-4.714	-9.016	-5.715	-7.524	-5.936	-6.08	-9.29	-2.802	-5.807	-4.767	-6.31	-6.753	-4.966	-5.913	-6.655	-4.891	-2.821	-4.776	-5.232	-5.515	-9.203	-4.834	-6.447	-4.967	-5.738	-5.246	-5.614	-3.078	-5.971	-6.889	-5.874	-5.678	-6.63	-5.551	-6.751	-5.008	-4.279
iORL000960	Drosophila melanogaster	Diptera	-4.564	-6.864	-6.781	-6.704	-5.328	-5.724	-5.997	-6.587	-6.013	-4.584	-11.84	-5.424	-7.797	-5.527	-5.992	-12.1	-8.714	-5.367	-4.36	-5.8	-6.774	-4.813	-5.731	-7.115	-8.023	-2.561	-4.514	-4.998	-5.013	-10.17	-4.669	-8.295	-4.704	-5.151	-4.919	-4.995	-2.965	-7.06	-12.42	-6.144	-7.149	-6.746	-4.908	-6.49	-4.485	-4.151
iORL000961	Anoplophora chinensis	Coleoptera	-3.93	-4.235	-5.236	-4.409	-4.231	-4.469	-4.476	-5.21	-4.324	-3.694	-8.343	-4.087	-5.232	-4.282	-4.905	-9.292	-2.71	-3.918	-3.668	-4.691	-4.225	-3.821	-4.154	-4.405	-4.109	-1.957	-3.875	-3.95	-4.105	-8.273	-3.769	-4.342	-3.735	-4.124	-3.802	-4.334	-2.279	-3.659	-8.41	-4.706	-4.176	-4.141	-4.396	-4.771	-3.079	-3.412
iORL000962	Protaetia brevitarsis	Coleoptera	-4.493	-6.456	-6.545	-5.931	-5.32	-5.802	-6.064	-6.03	-5.689	-4.484	-11.46	-5.095	-7.304	-5.237	-5.851	-11.25	-6.905	-5.211	-4.539	-5.675	-6.39	-4.49	-5.385	-6.435	-7.625	-2.535	-4.476	-4.731	-4.702	-9.943	-4.332	-7.501	-4.532	-5.24	-4.58	-4.687	-2.801	-6.128	-11.84	-5.283	-6.059	-6.418	-4.937	-5.833	-4.298	-3.74
iORL000963	Anopheles gambiae	Diptera	-3.169	-1.817	-1.811	-2.36	-2.821	-2.722	-2.296	-3.474	-3.206	-2.88		-2.821	-3.227	-2.908	-3.131	-2.496		-3.036	-2.874	-2.592	-1.844	-2.878	-3.15	-1.467		-1.541	-3.069	-3.002	-2.92	-4.552	-2.987	-0.977	-2.657	-2.742	-2.944	-2.542	-1.871	-1.227	-0.147	-2.779	-1.718	-1.303	-3.002	-3.245	-2.924	-2.858
iORL000964	Campoletis chlorideae	Hymenoptera	-3.162	-4.225	-4.085	-3.521	-3.811	-3.514	-4.433	-3.69	-4.646	-3.336	-10.94	-3.488	-3.478	-3.6	-3.783	-9.074	-3.96	-4.086	-3.219	-3.208	-4.182	-3.245	-4.16	-4.1	-3.904	-1.763	-3.112	-3.574	-3.528	-8.267	-3.411	-4.587	-3.21	-3.45	-3.27	-3.594	-2.101	-4.008	-9.158	-3.42	-3.944	-4.236	-3.4	-3.614	-3.223	-2.908
iORL000965	Ostrinia nubilalis x Ostrinia scapulalis	Lepidoptera	-2.889	-4.205	-4.295	-3.481	-3.173	-3.528	-3.724	-3.393	-3.808	-2.858	-13.98	-3.254	-3.908	-3.308	-3.567	-19.11	-3.331	-3.496	-3.048	-4.039	-4.028	-3.122	-3.872	-4.519	-4.156	-1.616	-2.815	-3.312	-3.174	-7.617	-2.937	-4.211	-3.123	-3.277	-3.012	-3.095	-2.454	-3.646	-11.67	-3.167	-4.117	-4.234	-3.342	-3.843	-3.169	-2.732
iORL000966	Dendrolimus kikuchii	Lepidoptera	-4.54	-5.954	-6.213	-6.958	-6.199	-6.645	-5.667	-6.258	-5.413	-4.836	-8.086	-5.959	-6.867	-6.141	-6.45	-7.343	-2.93	-5.197	-4.721	-6.499	-6.065	-4.877	-5.444	-5.63	-3.008	-2.633	-4.568	-5.544	-5.61	-8.684	-5.041	-5.201	-4.885	-5.692	-5.292	-5.541	-3.036	-5.853	-9.439	-6.173	-5.615	-5.907	-5.641	-6.543	-4.463	-4.491
iORL000967	Drosophila melanogaster	Diptera	-4.928	-7.394	-7.445	-6.399	-5.64	-6.331	-6.286	-6.036	-6.348	-4.727	-11.38	-5.341	-8.046	-5.503	-6.378	-11.22	-7.045	-5.962	-4.573	-6.289	-7	-4.938	-6.352	-7.494	-7.848	-2.709	-4.84	-5.164	-5.405	-9.887	-5.09	-7.876	-4.903	-5.796	-5.069	-5.133	-2.834	-6.39	-11.88	-5.759	-6.411	-7.412	-5.539	-6.682	-5.049	-4.58
iORL000968	Calliphora stygia	Diptera	-4.745	-6.618	-7.138	-6.543	-5.402	-5.861	-6.806	-6.331	-6.149	-4.725	-11.2	-5.323	-7.794	-5.536	-6.219	-12.3	-5.226	-5.559	-4.561	-6.215	-6.546	-4.729	-6.028	-6.837	-6.912	-2.607	-4.67	-5.081	-5.406	-10.29	-4.767	-8.058	-4.813	-5.663	-4.914	-5.198	-2.702	-6.892	-11.99	-5.837	-7.004	-6.549	-5.15	-6.261	-4.614	-4.129
iORL000969	Drosophila melanogaster	Diptera	-4.547	-5.559	-5.567	-4.697	-4.789	-4.364	-6.083	-5.233	-6.059	-4.48	-10.12	-4.771	-5.888	-4.899	-5.391	-9.677	-5.527	-5.674	-4.228	-4.391	-5.45	-4.533	-5.614	-5.649	-5.451	-2.744	-4.479	-4.729	-4.763	-8.719	-4.577	-6.634	-4.538	-4.357	-4.732	-4.561	-2.733	-5.641	-10.56	-4.987	-5.646	-5.516	-4.46	-5.57	-4.541	-3.803
iORL000970	Drosophila melanogaster	Diptera	-5.001	-6.422	-6.354	-6.679	-5.906	-6.688	-6.411	-7.006	-6.301	-5.005	-10.88	-5.662	-8.152	-6.162	-7.099	-8.851	-1.51	-5.908	-4.875	-6.71	-5.883	-4.859	-6.345	-7.093	-6.839	-2.657	-5.086	-5.364	-5.58	-9.592	-4.853	-5.41	-4.852	-5.662	-5.165	-5.968	-3.062	-3.08	-8.038	-6.174	-3.327	-6.265	-5.56	-7.089	-4.999	-4.411
iORL000971	Drosophila melanogaster	Diptera	-4.807	-7.505	-7.057	-6.633	-5.783	-5.795	-6.21	-6.3	-6.409	-4.735	-11.27	-5.335	-7.887	-5.853	-6.312	-12.75	-7.312	-6.045	-4.501	-6.237	-7.086	-4.924	-6.416	-7.689	-7.87	-2.684	-4.782	-4.976	-5.369	-9.899	-5.011	-7.759	-4.91	-5.798	-5.007	-5.227	-2.872	-6.31	-11.98	-5.746	-6.404	-7.433	-5.522	-6.798	-5.117	-4.584
iORL000972	Calliphora stygia	Diptera	-4.113	-5.92	-6.318	-5.551	-5.057	-5.465	-5.489	-6.375	-5.532	-4.221	-10.94	-5.017	-6.957	-5.124	-5.637	-11.12	-6.491	-4.806	-4.183	-5.477	-6.02	-4.403	-5.296	-5.76	-6.243	-2.45	-4.117	-4.49	-4.419	-9.893	-4.061	-6.982	-4.462	-5.379	-4.209	-5.007	-2.458	-5.429	-10.56	-5.333	-5.449	-5.985	-4.863	-5.932	-3.919	-3.995
iORL000973	Athetis lepigone	Lepidoptera	-2.779	-4.03	-4.076	-3.82	-3.486	-3.699	-3.875	-3.906	-3.754	-2.803	-9.892	-3.33	-4.039	-3.366	-3.597	-9.123	-4.436	-3.402	-2.849	-3.511	-3.835	-2.892	-3.586	-4.217	-4.569	-1.763	-2.687	-3.137	-3.379	-8.266	-3.11	-4.283	-2.907	-3.609	-3.107	-3.397	-1.671	-3.701	-9.851	-3.571	-3.547	-4.067	-3.301	-3.556	-2.539	-2.543
iORL000974	Cydia fagiglandana	Lepidoptera	-4.24	-5.365	-5.903	-5.674	-5.085	-4.709	-5.587	-5.852	-5.321	-4.342	-10.52	-4.946	-6.184	-5.125	-5.146	-10.19	-5.738	-4.881	-4.223	-4.895	-5.432	-4.156	-5.183	-5.458	-6.253	-2.526	-4.229	-4.627	-4.739	-9.482	-4.278	-6.649	-4.159	-5.124	-4.466	-4.473	-2.581	-5.317	-10.76	-4.987	-5.306	-5.336	-4.568	-5.365	-3.971	-3.735
iORL000975	Choristoneura rosaceana	Lepidoptera	-3.042	-3.544	-3.886	-3.031	-3.402	-2.911	-3.843	-3.166	-3.739	-3.053	-9.213	-3.248	-3.484	-3.217	-3.527	-8.636	-3.631	-3.479	-2.751	-3.017	-3.439	-2.902	-3.53	-3.462	-4.163	-1.852	-2.952	-2.822	-2.922	-8.062	-3.001	-3.6	-2.915	-2.956	-2.881	-3.005	-1.73	-3.789	-9.247	-3.137	-3.809	-3.451	-3.097	-3.277	-2.61	-2.295
iORL000976	Drosophila mauritiana	Diptera	-2.903				-2.518	-1.395	-0.822		-1.758	-1.833		-2.121		-2.327	-1.106			-2.558	-2.233	-2.142		-2.837	-2.371			-1.522	-2.701	-2.246	-2.806	-1.934	-1.826		-2.335	-2.137	-1.923	-1.987	-2.393			-0.808			-2.081	-2.258	-2.863	-3.27
iORL000977	Peridroma saucia	Lepidoptera	-3.976	-5.732	-6.326	-5.432	-4.73	-5.123	-5.766	-5.516	-5.293	-4.278	-10.63	-4.688	-6.593	-4.797	-5.288	-10.48	-5.775	-4.878	-4.23	-5.606	-5.766	-4.283	-5.242	-6.105	-6.873	-2.318	-4.008	-4.302	-4.472	-9.909	-3.985	-7.153	-4.173	-4.815	-4.22	-4.566	-2.499	-6.229	-11.37	-4.997	-6.141	-5.748	-4.679	-5.547	-3.938	-3.589
iORL000978	Helicoverpa armigera	Lepidoptera	-3.835	-4.701	-4.987	-4.651	-4.38	-3.953	-4.809	-4.7	-4.659	-3.601	-11	-3.891	-5.408	-4.422	-4.703	-10.13	-5.851	-4.165	-3.532	-4.228	-4.568	-3.498	-4.3	-4.755	-5.524	-2.316	-3.745	-3.771	-3.823	-8.92	-3.501	-5.623	-3.499	-3.979	-3.63	-3.933	-1.943	-4.433	-10.82	-4.237	-4.419	-4.61	-4.009	-4.387	-3.212	-2.901
iORL000979	Cydia pomonella	Lepidoptera	-4.881	-6.696	-8.015	-6.531	-5.711	-6.459	-6.561	-6.325	-6.493	-4.783	-6.933	-5.694	-7.236	-6.089	-6.375	-10.46	-3.154	-5.946	-4.725	-6.725	-6.68	-5.091	-6.03	-6.518	-6.641	-2.711	-4.875	-5.165	-5.513	-9.852	-4.901	-5.947	-5.059	-5.781	-5.035	-5.329	-2.914	-5.363	-10.4	-5.778	-5.117	-6.731	-5.36	-6.808	-4.936	-4.217
iORL000980	Drosophila melanogaster	Diptera	-4.921	-7.436	-6.913	-6.702	-5.688	-6.171	-6.416	-6.292	-6.396	-4.875	-10.89	-5.537	-8.075	-5.632	-6.308	-13.38	-6.842	-6.037	-4.608	-6.097	-6.955	-4.874	-6.432	-7.478	-8.082	-2.723	-4.938	-5.148	-5.47	-10.02	-5.06	-7.986	-4.87	-5.727	-5.194	-5.401	-2.859	-6.347	-11.92	-5.62	-6.473	-7.466	-5.655	-6.661	-5.155	-4.576
iORL000981	Chouioia cunea	Hymenoptera	-4.125	-5.384	-4.975	-4.481	-4.15	-4.303	-5.433	-4.293	-5.39	-4.246	-9.73	-4.107	-5.72	-4.198	-4.419	-9.6	-5.567	-4.646	-3.961	-4.537	-5.402	-4.141	-5.311	-5.256	-5.625	-2.05	-4.001	-3.983	-4.147	-8.558	-4.089	-5.651	-4.139	-4.411	-4.078	-3.977	-2.355	-3.725	-10.13	-4.379	-3.803	-5.561	-4.59	-4.617	-4.135	-3.576
iORL000982	Holotrichia parallela	Coleoptera	-5.521	-2.682	-3.568		-3.711	-0.715	-7.118		-5.62	-4.778	-3.08	-4.15		-4.172	-3.187			-5.49	-5.55	-0.856	-1.493	-5.019	-5.713	-4.406		-2.643	-5.025	-5.223	-4.062	-6.718	-4.572		-5.009	-2.871	-4.703	-3.652	-3.332			-1.04		-2.519	-4.076	-4.358	-5.089	-4.566
iORL000983	Bactrocera dorsalis	Diptera	-4.406	-6.52	-6.231	-5.917	-5.374	-5.433	-5.756	-6.39	-5.848	-4.434	-10.67	-5.058	-7.421	-5.277	-5.806	-10.22	-6.768	-5.593	-4.417	-5.946	-6.316	-4.642	-6.111	-6.387	-6.608	-2.412	-4.477	-4.721	-4.916	-9.5	-4.693	-6.947	-4.634	-4.965	-4.76	-4.999	-2.781	-5.738	-10.79	-5.796	-5.913	-6.428	-5.012	-5.922	-4.659	-4.136
iORL000984	Locusta migratoria	Orthoptera	-4.462	-5.339	-5.114	-5.294	-5.482	-5.256	-4.599	-6.184	-5.62	-4.625	-6.38	-5.235	-6.1	-5.479	-5.961	-7.975	-0.382	-5.173	-4.807	-5.61	-4.951	-5.034	-5.786	-5.266	-3.076	-2.308	-4.313	-5.058	-4.952	-7.402	-4.611	-5.55	-5.011	-5.486	-4.741	-5.005	-2.881	-3.243	-7.994	-5.211	-3.57	-5.123	-5.216	-5.708	-4.49	-4.281
iORL000985	Helicoverpa armigera	Lepidoptera	-4.227	-6.026	-6.18	-5.686	-5.769	-5.578	-6.216	-5.91	-5.419	-4.4	-8.937	-5.474	-6.118	-5.766	-5.976	-9.865	-6.08	-5.253	-4.406	-5.827	-5.877	-4.631	-5.579	-5.52	-5.265	-2.426	-4.218	-4.81	-5.456	-8.005	-4.714	-5.311	-4.59	-5.517	-5.06	-4.98	-2.525	-4.397	-9.296	-5.432	-5.037	-6.009	-5.296	-6.123	-4.132	-3.893
iORL000986	Drosophila melanogaster	Diptera	-3.668	-4.834	-4.914	-4.448	-4.282	-3.762	-5.187	-4.537	-4.71	-3.446	-9.614	-4.173	-5.193	-4.095	-4.251	-9.968	-5.026	-4.431	-3.827	-4.834	-4.69	-3.941	-4.761	-4.572	-4.868	-2.331	-3.533	-3.802	-4.121	-8.682	-4.007	-5.181	-3.946	-4.517	-3.972	-4.005	-2.092	-4.355	-9.83	-4.17	-4.598	-4.909	-4.355	-4.42	-3.514	-3.49
iORL000987	Drosophila simulans	Diptera	-3.122	-4.559	-4.669	-4.346	-3.886	-4.197	-4.125	-4.565	-4.013	-3.092	-10.57	-3.562	-4.907	-3.76	-4.092	-9.452	-5.56	-3.929	-3.187	-3.866	-4.534	-3.292	-4.065	-4.535	-5.37	-1.771	-3.064	-3.52	-3.777	-8.673	-3.332	-4.905	-3.297	-4	-3.489	-3.381	-2.04	-4.196	-10.6	-4.18	-4.323	-4.487	-3.767	-4.35	-3.266	-3.071
iORL000988	Athetis lepigone	Lepidoptera	-4.341	-0.324			-2.559	-0.674	-0.752	-0.702	-2.833	-3.917		-2.705		-2.954	-0.631			-2.908	-4.456	-0.475	-0.55	-4.521	-3.125			-2.959	-4.928	-4.809	-4.085	-1.495	-4.505		-4.229	-3.321	-5.237	-3.703	-2.602			-1.195		-0.078	-4.313	-3.127	-1.329	-4.049
iORL000989	Drosicha corpulenta	Hemiptera	-4.344	-6.035	-6.002	-5.146	-5.915	-5.982	-5.986	-5.285	-5.768	-4.459	-5.375	-5.93	-5.023	-5.562	-5.532	-7.506	-4.471	-5.574	-4.297	-5.583	-5.885	-4.475	-6.068	-6.753	-4.351	-2.505	-4.363	-5.375	-5.323	-8.717	-4.786	-4.618	-4.542	-5.771	-4.805	-5.299	-2.781	-4.633	-7.403	-5.134	-4.638	-5.818	-5.185	-6.272	-4.882	-4.096
iORL000990	Anopheles gambiae	Diptera	-3.777	-4.527	-4.373	-4.397	-4.279	-4.285	-4.403	-4.335	-4.682	-3.718	-9.35	-4.069	-5.119	-3.975	-4.644	-8.889	-4.439	-4.445	-3.621	-4.19	-4.5	-3.799	-4.645	-4.512	-4.91	-2.296	-3.876	-3.829	-3.98	-8.009	-3.592	-4.91	-3.765	-4.212	-3.775	-3.863	-2.429	-3.841	-9.57	-4.199	-3.987	-4.623	-3.85	-4.71	-4.08	-3.359
iORL000991	Drosophila sechellia	Diptera	-4.119	-6.411	-6.355	-5.668	-5.139	-5.032	-5.811	-5.766	-5.51	-4.127	-12.42	-4.953	-6.664	-5.045	-5.296	-11.34	-7.766	-5.253	-4.012	-5.323	-6.16	-4.308	-5.539	-6.332	-7.104	-2.331	-4.123	-4.642	-4.614	-9.79	-4.399	-7.405	-4.32	-4.808	-4.463	-4.749	-2.555	-6.072	-12.16	-5.245	-6.18	-6.449	-4.768	-5.939	-4.315	-3.884
iORL000992	Bactrocera dorsalis	Diptera	-4.875	-3.01	-1.561		-4.092	-1.089	-5.153	-1.826	-4.718	-4.668		-4.13		-5.157	-3.993	-3.282		-4.885	-4.769	-0.351	-3.146	-4.942	-4.529	-2.51		-2.893	-4.925	-5.602	-3.966	-6.072	-4.266		-5.073	-3.852	-4.934	-4.032	-2.549	-2.768	-0.043	-2.726	-3.111	-2.759	-4.085	-2.946	-3.863	-3.999
iORL000993	Drosophila melanogaster	Diptera	-4.829	-7.189	-6.909	-6.311	-5.537	-6.249	-6.015	-6.328	-5.97	-4.715	-11.04	-5.372	-7.991	-5.812	-6.445	-11.45	-7.027	-5.908	-4.552	-5.87	-6.889	-4.828	-6.038	-7.399	-7.917	-2.706	-4.804	-5.149	-5.318	-10.02	-4.798	-7.658	-4.862	-5.725	-5.035	-5.293	-2.791	-6.323	-12	-5.786	-6.416	-7.11	-5.557	-6.69	-4.962	-4.512
iORL000994	Chouioia cunea	Hymenoptera	-2.866	-3.624	-3.73	-2.106	-2.896	-2.625	-3.113	-3.047	-3.426	-2.899	-12.73	-2.609	-2.069	-2.895	-2.822	-12.76		-2.982	-2.819	-2.6	-3.733	-2.965	-3.186	-3.573	-1.607	-1.694	-2.88	-2.693	-2.636	-7.364	-2.675	-2.981	-3.004	-2.646	-2.819	-3.108	-1.771	-3.646	-10.68	-2.834	-3.33	-3.65	-3.055	-3.335	-2.724	-2.573
iORL000995	Campoletis chlorideae	Hymenoptera	-2.712	-3.391	-3.435	-2.975	-3.087	-3.052	-3.028	-3.382	-3.146	-2.817	-9.001	-2.911	-3.569	-3.012	-3.722	-8.377	-3.895	-2.783	-2.843	-2.844	-3.182	-2.996	-3.196	-3.51	-3.572	-1.654	-2.749	-2.801	-2.682	-7.879	-2.781	-3.916	-2.933	-3.033	-2.822	-2.7	-1.68	-3.289	-9.126	-2.598	-3.238	-3.363	-3.272	-3.56	-2.388	-2.588
iORL000996	Holotrichia parallela	Coleoptera	-4.841	-7.128	-6.577	-5.936	-5.774	-5.57	-6.871	-6.699	-6.163	-4.978	-11.43	-5.633	-7.382	-5.688	-6.271	-10.54	-6.675	-5.599	-4.61	-5.908	-6.833	-4.894	-6.012	-6.589	-6.349	-2.773	-4.821	-5.246	-5.309	-9.28	-4.739	-7.526	-5.012	-5.548	-4.949	-5.422	-2.821	-6.338	-11.25	-5.782	-6.399	-6.934	-5.429	-6.147	-4.703	-4.291
iORL000997	Drosophila mauritiana	Diptera	-4.711	-5.113	-5.33	-5.313	-5.255	-4.825	-6.481	-5.156	-5.847	-4.684	-9.091	-5.445	-5.594	-5.434	-5.138	-9.091	-3.72	-5.34	-4.644	-5.349	-4.575	-4.871	-5.756	-4.954	-4.689	-2.776	-4.459	-4.984	-4.916	-8.38	-4.657	-4.582	-4.751	-5.215	-4.766	-4.654	-2.413	-4.029	-9.904	-5.022	-4.153	-4.803	-5.124	-5.444	-3.705	-3.576
iORL000998	Protaetia brevitarsis	Coleoptera	-3.726	-4.928	-4.859	-4.236	-4.107	-3.98	-5.05	-4.201	-4.678	-3.69	-10.54	-4.108	-4.685	-3.945	-4.844	-9.983	-5.253	-4.322	-3.515	-4.184	-5.064	-3.63	-4.467	-5.142	-5.212	-2.218	-3.696	-3.86	-3.843	-8.553	-3.533	-5.416	-3.506	-4.152	-3.513	-3.899	-2.141	-4.823	-10.14	-3.712	-4.86	-4.843	-4	-4.765	-3.498	-3.166
iORL000999	Zeugodacus cucurbitae	Diptera	-3.453	-4.688	-4.835	-4.603	-4.189	-4.196	-4.336	-4.854	-4.642	-3.58	-9.42	-3.931	-5.969	-4.048	-4.21	-9.304	-4.192	-4.211	-3.404	-4.453	-4.522	-3.574	-4.094	-4.722	-4.696	-2.084	-3.552	-3.814	-3.702	-7.88	-3.49	-4.169	-3.692	-3.687	-3.767	-3.971	-2.412	-3.624	-9.318	-4.071	-4.109	-4.768	-3.735	-4.479	-3.267	-3.493
iORL001000	Drosophila melanogaster	Diptera	-4.731	-6.799	-6.97	-6.441	-5.712	-5.667	-6.16	-6.207	-5.973	-4.592	-10.59	-5.678	-6.919	-5.682	-6.438	-11	-7.995	-5.553	-4.528	-6.163	-6.671	-4.771	-5.994	-6.774	-7.763	-2.505	-4.716	-5.092	-5.123	-9.685	-4.783	-7.533	-4.76	-5.465	-4.956	-5.248	-2.954	-6.347	-11.52	-5.779	-6.458	-6.827	-4.968	-6.658	-4.638	-4.269
iORL001001	Helicoverpa armigera	Lepidoptera	-4.297	-6.044	-6.231	-5.817	-5.156	-5.919	-6.049	-6.415	-5.931	-4.567	-11.63	-5.15	-6.184	-5.282	-5.785	-9.676	-5.036	-5.818	-4.434	-5.643	-5.869	-4.665	-6.18	-6.349	-5.738	-2.445	-4.27	-4.819	-5.131	-9.555	-4.586	-5.313	-4.576	-5.284	-4.638	-5.384	-2.728	-5.277	-10.16	-5.694	-5.541	-6.089	-5.116	-5.842	-4.831	-3.959
iORL001002	Bactrocera dorsalis	Diptera	-4.966	-8.2	-7.815	-7.153	-6.173	-6.622	-7.343	-7.137	-6.897	-4.971	-11.45	-5.945	-8.67	-6.011	-6.912	-11.54	-6.299	-6.57	-4.986	-6.71	-8.204	-5.027	-7.054	-8.028	-7.313	-2.751	-4.918	-5.544	-5.767	-10.77	-5.222	-7.933	-5.09	-5.874	-5.428	-5.914	-3.122	-5.898	-10.92	-6.514	-5.832	-8.343	-5.781	-7.151	-5.551	-4.508
iORL001003	Drosophila melanogaster	Diptera	-3.911	-3.875	-4.457	-4.513	-4.689	-4.288	-4.994	-5.145	-5.008	-3.899	-7.907	-4.556	-4.972	-4.647	-4.702	-8.157	-4.082	-4.463	-3.815	-4.517	-3.46	-3.938	-4.489	-3.956	-3.443	-2.391	-3.932	-4.19	-4.058	-7.819	-3.881	-4.174	-3.922	-4.317	-4.094	-4.504	-2.441	-3.393	-7.739	-4.515	-3.14	-3.945	-4.091	-4.427	-3.758	-3.253
iORL001004	Bactrocera dorsalis	Diptera	-4.3	-5.107	-6.295	-5.596	-4.652	-5.205	-5.515	-5.608	-5.488	-4.376	-9.228	-5.008	-6.472	-5.087	-5.516	-9.858	-5.657	-4.865	-4.149	-5.194	-4.991	-4.375	-5.163	-5.538	-6.014	-2.305	-4.252	-4.445	-4.585	-9.217	-4.129	-4.922	-4.343	-4.771	-4.277	-4.888	-2.423	-4.9	-10.39	-5.003	-5.251	-4.948	-4.155	-5.641	-4.155	-3.63
iORL001005	Drosophila melanogaster	Diptera	-3.719	-5.39	-4.898	-4.812	-4.446	-3.908	-4.542	-4.766	-4.833	-3.741	-10.18	-4.148	-6.018	-4.543	-4.862	-9.822	-5.906	-4.3	-3.648	-4.14	-5.215	-3.836	-4.629	-5.101	-5.292	-2.132	-3.64	-3.93	-3.851	-8.719	-3.665	-5.748	-3.844	-4.349	-3.881	-4.079	-2.314	-4.518	-10.48	-4.072	-4.886	-5.415	-4.108	-5.173	-3.516	-3.379
iORL001006	Philotrypesis pilosa	Hymenoptera	-4.01	-5.32	-5.167	-5.43	-4.703	-5.168	-4.444	-4.754	-4.66	-4.131	-9.769	-4.608	-6.476	-4.793	-4.818	-9.913	-5.049	-4.182	-3.736	-5.133	-5.147	-3.869	-4.48	-5.442	-5.592	-2.484	-4.022	-4.244	-4.301	-8.698	-3.856	-5.895	-3.861	-4.657	-3.968	-4.435	-2.504	-4.47	-10.32	-4.973	-4.601	-5.25	-4.312	-5.128	-3.675	-3.612
iORL001007	Chouioia cunea	Hymenoptera	-2.916	-3.873	-3.613	-3.3	-3.641	-3.487	-3.884	-3.76	-3.619	-3.093	-12.03	-3.444	-4.411	-3.561	-3.861	-8.033	-4.246	-3.13	-2.937	-3.442	-3.584	-3.059	-3.334	-3.667	-4.106	-1.824	-2.925	-3.016	-3.191	-7.973	-2.91	-3.298	-2.993	-3.484	-2.914	-3.083	-1.776	-2.739	-9.974	-3.433	-2.6	-3.801	-3.63	-3.458	-2.635	-2.52
iORL001008	Drosophila melanogaster	Diptera	-4.713	-7.134	-7.261	-6.612	-6.207	-5.995	-6.322	-6.224	-6.309	-4.603	-10.61	-5.594	-7.378	-5.693	-6.522	-10.73	-5.461	-5.915	-4.698	-6.159	-7.218	-4.92	-6.203	-7.387	-8.104	-2.464	-4.698	-5.259	-5.313	-9.505	-4.888	-8.274	-4.893	-5.389	-4.965	-5.312	-2.974	-6.385	-11.21	-5.849	-6.739	-7.147	-5.019	-6.734	-5.006	-4.404
iORL001009	Streltzoviella insularis	Lepidoptera	-3.966	-5.839	-5.669	-4.998	-4.595	-5.074	-5.453	-5.21	-5.191	-4.123	-10.56	-4.495	-5.706	-4.65	-5.218	-9.956	-6.282	-4.954	-3.912	-4.738	-5.861	-4.069	-5.013	-6.041	-6.109	-2.268	-4.012	-4.297	-4.278	-9.399	-4.09	-6.675	-4.128	-4.335	-4.041	-4.311	-2.512	-5.289	-10.92	-4.703	-5.186	-5.824	-4.245	-5.398	-4.309	-3.728
iORL001010	Bactrocera dorsalis	Diptera	-4.133	-6.282	-6.389	-6.017	-5.072	-5.47	-5.845	-5.323	-5.503	-4.233	-11.51	-4.888	-5.952	-5.035	-5.505	-10.54	-5.342	-5.015	-3.952	-5.511	-6.251	-4.137	-5.499	-6.191	-6.176	-2.587	-4.097	-4.364	-4.669	-9.736	-4.14	-7.263	-4.154	-4.946	-4.386	-5.002	-2.868	-5.58	-10.9	-5.22	-5.515	-6.37	-4.784	-5.583	-4.218	-3.845
iORL001011	Calliphora stygia	Diptera	-4.014	-2.915	-4.756	-4.907	-5.028	-4.803	-4.157	-5.846	-4.517	-3.972		-4.857	-4.207	-4.949	-4.544	-2.665		-4.248	-3.817	-4.955	-3.106	-4.099	-4.282	-2.313	-0.239	-2.569	-3.956	-4.539	-4.386	-6.471	-3.968	-0.644	-4.064	-4.869	-4.241	-4.659	-2.599	-0.461	-2.72	-4.865	-0.45	-2.842	-4.681	-5.563	-3.113	-3.627
iORL001012	Conopomorpha sinensis	Lepidoptera	-2.956	-4.072	-4.116	-4.019	-4.019	-3.591	-4.38	-4.229	-3.897	-3.156	-9.27	-3.796	-4.757	-3.998	-3.609	-8.815	-4.413	-3.576	-3.279	-4.013	-4.117	-3.381	-3.762	-4.106	-4.526	-2.109	-3.069	-3.494	-3.506	-8.228	-3.201	-4.453	-3.38	-3.706	-3.352	-3.721	-1.78	-3.728	-9.41	-4.002	-3.902	-4.145	-3.657	-4.076	-2.927	-2.601
iORL001013	Sesamia inferens	Lepidoptera	-3.665	-0.345	-2.204	-3.941	-5.38	-4.8	-0.811	-4.301	-2.93	-3.549		-5.033	-2.947	-3.971	-2.167	-2.663		-2.525	-3.49	-4.288		-3.996	-2.691			-2.522	-3.763	-4.289	-4.293	-4.491	-3.306		-4.326	-4.248	-3.733	-4.24	-2.577			-4.359		-0.543	-3.413	-2.612	-2.321	-4.056
iORL001014	Apocrypta bakeri	Hymenoptera	-3.776	-5.298	-5.577	-5.215	-4.507	-4.812	-4.752	-4.812	-4.64	-3.609	-10.55	-4.071	-6.77	-4.551	-5.276	-10.12	-5.93	-4.157	-3.694	-4.82	-5.279	-3.854	-4.484	-6.02	-6.351	-1.903	-3.794	-4.145	-4.346	-8.879	-3.733	-6.708	-3.638	-4.923	-4.019	-4.438	-2.567	-5.303	-10.29	-4.608	-5.273	-5.137	-4.336	-5.826	-3.703	-3.635
iORL001015	Colaphellus bowringi	Coleoptera	-4.53	-6.326	-6.283	-6.016	-5.317	-5.654	-6.291	-6.044	-5.998	-4.394	-12.89	-5.175	-7.545	-5.424	-6.074	-10.97	-6.632	-5.645	-4.274	-5.817	-6.295	-4.364	-5.693	-6.04	-7.473	-2.614	-4.56	-4.718	-4.99	-9.615	-4.591	-8.044	-4.457	-5.122	-4.68	-5.277	-2.725	-5.921	-11.03	-5.718	-5.914	-6.348	-5.145	-6.122	-4.669	-4.013
iORL001016	Drosophila mojavensis	Diptera	-5.041	-6.618	-6.408	-6.788	-6.068	-6.87	-6.162	-7.362	-6.144	-5.003	-8.87	-5.743	-7.709	-6.111	-6.366	-9.824	-5.929	-5.709	-4.906	-6.942	-6.173	-5.065	-6.161	-7.123	-7.816	-2.768	-4.984	-5.192	-5.44	-9.445	-4.91	-5.635	-5.073	-5.999	-5.544	-5.846	-3.186	-5.011	-10.1	-6.334	-5.214	-6.524	-5.417	-7.382	-4.852	-4.436
iORL001017	Bactrocera minax	Diptera	-3.062	-4.515	-4.534	-3.487	-3.406	-3.647	-3.677	-4.125	-4.152	-2.985	-9.474	-3.719	-4.738	-3.784	-4.363	-8.938	-4.932	-3.817	-2.85	-3.622	-4.524	-3.128	-4.027	-4.574	-4.804	-1.633	-3.061	-3.391	-3.571	-8.302	-3.134	-5.157	-3.052	-3.725	-3.313	-3.28	-1.862	-4.278	-9.757	-3.472	-4.198	-4.522	-3.54	-4.483	-3.209	-2.91
iORL001018	Peridroma saucia	Lepidoptera	-4.361	-6.263	-6.154	-6.072	-5.431	-5.324	-6.104	-5.574	-5.58	-4.397	-10.62	-5.074	-7.059	-5.169	-5.71	-11.49	-6.243	-4.943	-4.226	-5.529	-6.23	-4.27	-5.536	-6.591	-7.459	-2.435	-4.4	-4.821	-4.823	-9.88	-4.392	-7.19	-4.328	-5.027	-4.481	-4.802	-2.766	-5.401	-11.6	-5.566	-5.516	-6.233	-4.637	-5.557	-4.113	-3.711
iORL001019	Streltzoviella insularis	Lepidoptera	-3.073	-3.704	-5.051	-3.473	-3.49	-3.413	-3.667	-3.731	-3.808	-3.158	-9.573	-3.573	-4.775	-3.585	-3.628	-8.775	-3.503	-3.459	-3.05	-3.978	-3.674	-3.194	-3.661	-3.614	-5	-1.66	-3.116	-3.045	-3.401	-7.842	-3.073	-3.991	-3.218	-3.8	-3.232	-3.229	-1.87	-3.444	-13.36	-3.622	-3.377	-3.652	-3.271	-3.572	-2.992	-2.764
iORL001020	Bactrocera dorsalis	Diptera	-4.823	-6.466	-6.992	-6.635	-6.034	-6.268	-6.518	-6.5	-6.016	-4.708	-9.827	-5.779	-8.098	-5.941	-6.164	-10.13	-6.23	-5.499	-4.46	-6.213	-6.383	-4.568	-5.891	-6.56	-5.757	-2.666	-4.674	-4.952	-5.071	-9.095	-4.616	-6.89	-4.586	-5.571	-4.779	-5.751	-2.745	-5.929	-11.63	-6.212	-5.905	-6.477	-5.221	-5.953	-4.685	-4.073
iORL001021	Eriocrania semipurpurella	Lepidoptera	-4.517	-6.722	-6.593	-7.07	-5.683	-6.798	-6.249	-6.872	-5.631	-4.586	-9.011	-5.584	-7.983	-5.758	-5.658	-9.609	-4.674	-5.295	-4.481	-6.643	-6.142	-4.642	-5.848	-6.702	-5.28	-2.964	-4.598	-5.238	-5.38	-9.264	-4.724	-6.73	-4.552	-5.583	-4.93	-5.577	-3.047	-4.95	-9.245	-6.238	-5.056	-6.682	-5.235	-6.713	-4.596	-4.317
iORL001022	Bradysia odoriphaga	Diptera	-4.348	-6.174	-6.795	-6.111	-5.275	-5.883	-5.792	-5.976	-5.429	-4.356	-9.387	-5.192	-7.292	-5.385	-5.699	-9.759	-5.945	-5.227	-4.471	-6.198	-6.002	-4.425	-5.626	-6.393	-5.779	-2.446	-4.317	-4.806	-5.057	-9.005	-4.55	-6.483	-4.586	-5.378	-4.871	-5.02	-2.987	-5.77	-10.09	-5.658	-5.63	-6.283	-5.277	-6.062	-4.536	-4.626
iORL001023	Sesamia inferens	Lepidoptera	-3.383	-4.797	-4.749	-4.53	-4.275	-4.02	-4.579	-4.201	-4.46	-3.484	-10.17	-3.975	-5.108	-4.213	-4.264	-9.706	-6.091	-3.999	-3.533	-4.035	-4.673	-3.594	-4.216	-4.948	-5.48	-2.116	-3.303	-3.754	-3.757	-8.78	-3.533	-5.483	-3.595	-4.067	-3.527	-3.899	-1.84	-4.526	-10.1	-3.831	-4.442	-4.765	-3.933	-4.594	-3.245	-2.859
iORL001024	Drosophila melanogaster	Diptera	-2.531	-3.411	-3.368	-3.482	-3.123	-3.167	-3.081	-3.561	-3.23	-2.663	-8.966	-2.753	-4.316	-3.034	-3.333	-8.77	-3.44	-2.787	-2.825	-3.274	-3.246	-2.817	-3.02	-3.579	-3.346	-1.548	-2.465	-2.64	-2.736	-7.713	-2.626	-3.463	-2.778	-3.228	-2.673	-2.845	-1.69	-3.446	-9.152	-2.775	-3.164	-3.38	-3.183	-3.337	-2.427	-2.427
iORL001025	Chouioia cunea	Hymenoptera	-4.151	-5.553	-5.849	-5.617	-5.033	-4.816	-5.722	-5.616	-5.254	-4.093	-10.8	-4.767	-6.483	-5.088	-5.404	-11.32	-6.232	-4.61	-4.084	-5.273	-5.529	-4.027	-5	-5.755	-6.793	-2.434	-4.029	-4.283	-4.426	-9.958	-4.122	-6.195	-4.038	-4.693	-4.319	-4.567	-2.321	-5.071	-11.41	-5.053	-5.227	-5.553	-4.725	-5.181	-3.943	-3.518
iORL001026	Peridroma saucia	Lepidoptera	-4.492	-6.587	-6.431	-5.21	-5.597	-5.353	-6.07	-5.723	-5.805	-4.552	-10.77	-5.288	-4.831	-5.493	-6.015	-10.34	-2.403	-5.461	-4.282	-5.612	-6.418	-4.464	-5.95	-6.578	-4.937	-2.405	-4.445	-4.808	-5.184	-10.32	-4.59	-4.397	-4.37	-5.084	-4.787	-5.17	-2.448	-6.196	-10.08	-5.52	-5.694	-6.564	-4.916	-6.32	-4.58	-3.957
iORL001027	Galleria mellonella	Lepidoptera	-3.772	-5.907	-5.931	-5.279	-4.572	-4.643	-5.072	-5.258	-5.44	-3.82	-11.05	-4.542	-6.259	-4.451	-5.304	-10.36	-6.29	-4.941	-3.702	-4.871	-5.845	-3.824	-5.196	-5.898	-6.631	-2.222	-3.768	-4.125	-4.294	-9.384	-3.989	-6.234	-3.867	-4.522	-4	-4.484	-2.302	-5.605	-10.94	-4.851	-5.623	-5.939	-4.429	-5.404	-4.111	-3.363
iORL001028	Bactrocera dorsalis	Diptera	-4.612	-6.572	-6.644	-6.407	-5.698	-5.985	-5.832	-6.316	-5.547	-4.594	-10.83	-5.338	-8.532	-5.6	-6.16	-11.99	-7.618	-5.339	-4.457	-5.776	-6.564	-4.407	-5.811	-6.544	-7.478	-2.866	-4.653	-4.913	-5.078	-10.11	-4.643	-8.248	-4.373	-5.311	-4.827	-5.578	-2.819	-5.616	-12.01	-5.826	-5.747	-6.463	-5.007	-6.765	-4.4	-4.183
iORL001029	Bradysia odoriphaga	Diptera	-5.121	-7.031	-6.807	-6.405	-5.943	-5.957	-6.556	-6.886	-5.848	-4.953	-8.159	-5.747	-7.546	-5.849	-6.358	-11.26	-3.658	-5.533	-4.744	-6.185	-6.789	-4.878	-5.878	-6.981	-7.664	-2.709	-5.204	-5.295	-5.315	-10	-4.864	-7.262	-4.936	-5.721	-5.179	-5.525	-3.314	-6.06	-11.86	-6.194	-6.273	-6.966	-5.338	-6.125	-4.686	-4.767
iORL001030	Campoletis chlorideae	Hymenoptera	-3.339	-3.801	-3.779	-3.862	-3.791	-3.392	-4.455	-3.983	-3.931	-3.205	-6.222	-3.498	-4.207	-3.849	-3.636	-8.142	-2.843	-3.891	-3.338	-3.779	-3.732	-3.315	-3.846	-3.565	-4.791	-2.567	-3.387	-3.394	-3.331	-8.384	-3.279	-4.329	-3.357	-3.561	-3.304	-3.968	-2.197	-3.964	-6.372	-4.037	-3.78	-3.907	-3.644	-3.84	-2.992	-3.093
iORL001031	Microplitis mediator	Hymenoptera	-3.963	-5.361	-5.651	-5.103	-4.835	-4.874	-4.877	-5.466	-4.997	-3.963	-10.84	-4.536	-6.293	-4.644	-5.057	-10.47	-5.734	-4.532	-3.875	-4.811	-5.161	-4.098	-4.883	-5.313	-5.721	-2.431	-3.974	-4.156	-4.298	-9.065	-3.944	-5.539	-4.019	-4.498	-3.996	-4.627	-2.425	-5.034	-11	-4.881	-5.042	-5.312	-4.436	-5.198	-3.611	-3.69
iORL001032	Drosophila simulans	Diptera	-2.915	-4.532	-4.466	-3.889	-3.824	-3.978	-3.891	-3.845	-3.89	-3.088	-10.11	-3.67	-4.796	-3.63	-4.138	-9.22	-5.095	-3.49	-3.11	-3.995	-4.598	-3.278	-3.729	-4.278	-4.813	-1.771	-2.984	-3.44	-3.601	-8.482	-3.124	-4.893	-3.195	-3.577	-3.166	-3.341	-1.935	-4.143	-10.21	-3.594	-4.184	-4.402	-3.743	-4.135	-3.103	-3.031
iORL001033	Culex quinquefasciatus	Diptera	-3.978	-5.758	-4.038	-4.445	-5.038	-4.788	-5.801	-4.099	-5.545	-4.204	-3.088	-5.296	-4.719	-5.234	-5.209	-5.221		-5.066	-4.165	-4.483	-5.237	-4.297	-5.771	-4.301	-1.671	-2.396	-3.792	-4.582	-4.713	-7.757	-4.367	-0.871	-4.28	-5.077	-4.428	-4.674	-2.758	-0.251	-4.707	-4.351	-0.908	-5.25	-4.094	-5.447	-4.078	-3.883
iORL001034	Lobesia botrana	Lepidoptera	-5.071	-6.119	-6.331	-5.198	-5.53	-5.894	-5.296	-5.566	-5.457	-4.896	-11.02	-5.406	-7.084	-5.456	-6.377	-10.79	-6.081	-5.114	-4.608	-5.053	-6.307	-4.769	-6	-5.836	-6.525	-2.52	-4.967	-5.131	-5.327	-9.059	-5.011	-6.068	-4.79	-5.485	-4.941	-5.156	-3.098	-5.098	-10.74	-5.523	-5.141	-6.024	-5.265	-6.5	-4.251	-4.575
iORL001035	Bactrocera dorsalis	Diptera	-3.965	-5.771	-6.572	-5.847	-5.022	-5.415	-5.747	-5.763	-5.207	-4.117	-9.787	-4.705	-6.262	-4.767	-5.553	-10.52	-4.744	-4.727	-4.091	-5.464	-5.916	-4.131	-5.081	-5.874	-8.104	-2.522	-4.041	-4.609	-4.444	-9.989	-4.075	-5.611	-4.247	-4.984	-4.285	-4.565	-2.191	-6.14	-10.28	-5.458	-5.988	-5.814	-4.725	-5.95	-3.883	-3.642
iORL001036	Anopheles gambiae	Diptera	-3.214	-4.574	-4.666	-3.848	-3.742	-3.278	-4.377	-4.483	-3.896	-3.276	-11.73	-3.713	-4.71	-3.664	-4.103	-9.388	-4.127	-3.746	-3.187	-3.898	-4.617	-3.146	-4.019	-4.311	-4.687	-2.019	-3.212	-3.37	-3.481	-8.45	-3.281	-4.62	-3.197	-3.618	-3.352	-3.533	-1.831	-4.413	-9.24	-4.026	-4.314	-4.523	-3.62	-4.366	-2.978	-2.723
iORL001037	Drosophila melanogaster	Diptera	-4.594	-4.997	-5.319	-4.792	-4.916	-4.693	-5.753	-5.371	-5.995	-4.369	-6.356	-4.893	-5.072	-4.978	-4.83	-9.122	-2.431	-5.484	-4.335	-5.133	-4.827	-4.459	-5.952	-4.815	-4.181	-2.618	-4.572	-5.033	-4.702	-7.944	-4.464	-6.326	-4.408	-4.824	-4.607	-4.86	-2.507	-4.849	-8.635	-5.29	-5.487	-5.129	-4.302	-4.895	-4.649	-3.872
iORL001038	Calliphora stygia	Diptera	-5.266	-8.14	-6.902	-6.776	-6.749	-7.12	-7.105	-7.44	-6.676	-5.36	-6.682	-6.868	-7.01	-7.156	-6.734	-8.211	-0.746	-6.447	-5.335	-7.212	-7.87	-5.642	-6.92	-7.695	-3.738	-2.656	-5.403	-6.327	-6.811	-8.765	-5.552	-7.528	-5.633	-6.384	-5.912	-6.214	-3.847	-6.112	-6.246	-7.42	-6.146	-7.91	-6.273	-7.637	-5.833	-5.241
iORL001039	Epiphyas postvittana	Lepidoptera	-2.289	-2.72	-3.065	-2.223	-2.742	-1.941	-3.225	-2.446	-2.932	-2.384	-8.494	-2.589	-2.077	-2.587	-2.663	-7.732	-2.582	-2.574	-2.288	-2.173	-2.662	-2.381	-2.77	-2.861	-2.89	-1.415	-2.378	-2.345	-2.453	-7.343	-2.343	-3.32	-2.365	-2.338	-2.281	-2.265	-1.338	-2.722	-8.53	-2.325	-2.748	-2.673	-2.508	-2.627	-1.97	-2.073
iORL001040	Chouioia cunea	Hymenoptera	-3.775	-5.461	-5.548	-5.122	-4.677	-4.42	-5.718	-5.163	-5.076	-3.926	-10.36	-4.617	-6.025	-4.422	-5.453	-9.994	-5.54	-4.618	-3.802	-4.736	-5.33	-3.926	-4.837	-5.641	-6.36	-2.106	-3.824	-4.205	-4.099	-9.04	-3.818	-6.017	-3.993	-4.559	-4.012	-4.664	-2.535	-5.225	-11.15	-4.811	-5.565	-5.51	-4.441	-5.284	-3.877	-3.787
iORL001041	Helicoverpa armigera	Lepidoptera	-4.503	-6.668	-6.626	-6.076	-5.286	-5.474	-5.981	-6.086	-6.098	-4.605	-11.39	-5.199	-7.355	-5.206	-5.805	-11.41	-7.399	-5.441	-4.255	-5.797	-6.595	-4.515	-5.793	-6.525	-7.43	-2.439	-4.498	-5.041	-5.031	-9.881	-4.646	-7.704	-4.462	-5.18	-4.798	-4.955	-2.757	-5.856	-11.74	-5.442	-5.852	-6.755	-4.984	-6.436	-4.494	-4.031
iORL001042	Peridroma saucia	Lepidoptera	-4.222	-2.416	-4.198	-2.445	-4.374	-3.105	-5.455	-3.562	-5.71	-4.611	-3.347	-4.476	-0.296	-4.097	-3.645	-4.289		-5.398	-4.426	-3.941	-2.671	-4.621	-5.283	-2.707	-0.776	-2.344	-4.298	-4.71	-4.784	-8.783	-4.403		-4.534	-4.113	-4.522	-4.28	-2.729	-4.538	-4.984	-3.57	-4.476	-2.229	-3.345	-3.037	-4.304	-4.014
iORL001043	Cephus cinctus	Hymenoptera	-4.737	-7.551	-8.134	-6.117	-5.814	-6.344	-6.461	-6.173	-6.753	-4.763	-11.32	-5.722	-6.903	-5.898	-7.231	-10.38	-5.914	-6.289	-4.647	-6.18	-7.464	-4.772	-6.733	-7.922	-6.606	-2.477	-4.728	-5.418	-5.706	-10.12	-5.095	-7.608	-4.855	-5.877	-5.215	-5.439	-2.913	-6.939	-10.84	-5.889	-6.619	-7.412	-5.603	-7.246	-5.212	-4.464
iORL001044	Sesamia inferens	Lepidoptera	-3.943	-5.5	-5.755	-5.515	-4.842	-4.936	-4.99	-5.353	-5.166	-3.946	-10.4	-4.704	-6.764	-4.702	-5.174	-10.51	-6.046	-4.706	-3.816	-5.027	-5.527	-3.81	-4.889	-5.375	-6.268	-2.376	-4.083	-4.219	-4.492	-9.116	-3.916	-6.408	-3.814	-4.617	-4.283	-4.558	-2.528	-5.102	-11.17	-4.669	-5.366	-5.507	-4.446	-5.616	-3.98	-3.563
iORL001045	Campoletis chlorideae	Hymenoptera	-3.856	-5.503	-5.562	-4.846	-4.576	-4.371	-5.227	-5.052	-4.93	-3.928	-10.75	-4.508	-5.783	-4.415	-5.285	-10.33	-5.928	-4.482	-3.879	-4.82	-5.516	-3.856	-4.62	-5.641	-6.3	-2.272	-3.795	-4.287	-4.176	-9.288	-3.758	-6.285	-3.95	-4.434	-3.96	-4.19	-2.228	-5.01	-10.58	-4.763	-4.962	-5.483	-4.288	-5.049	-3.629	-3.31
iORL001046	Galleria mellonella	Lepidoptera	-4.331	-6.327	-6.712	-6.224	-5.365	-6.049	-5.79	-5.753	-5.501	-4.322	-11.27	-5.095	-7.857	-5.147	-6.087	-10.91	-5.866	-5.019	-4.267	-6.174	-6.393	-4.347	-5.517	-6.547	-7.677	-2.407	-4.347	-4.814	-4.776	-9.988	-4.412	-7.579	-4.337	-5.054	-4.321	-5.306	-2.544	-6.652	-12.42	-5.419	-6.61	-6.386	-4.997	-5.999	-4.285	-3.891
iORL001047	Peridroma saucia	Lepidoptera	-4.816	-7.513	-7.654	-6.207	-5.741	-5.802	-6.741	-6.06	-6.918	-5.049	-10.38	-5.653	-7.238	-5.626	-5.862	-10.39	-6.027	-6.412	-4.871	-5.978	-7.313	-5.133	-6.976	-8.213	-7.206	-2.367	-4.79	-5.258	-5.571	-10.16	-5.147	-6.701	-5.154	-5.763	-5.219	-5.603	-3.166	-5.949	-10.62	-5.819	-5.838	-7.52	-5.247	-6.872	-5.58	-4.763
iORL001048	Bradysia odoriphaga	Diptera	-3.885	-5.535	-5.686	-5.049	-4.647	-4.457	-5.471	-5.186	-5.247	-3.845	-11.04	-4.337	-6.414	-4.433	-5.295	-10.7	-5.825	-4.693	-3.708	-4.99	-5.467	-3.913	-5.075	-5.764	-6.743	-2.32	-3.67	-4.039	-3.895	-9.446	-3.954	-6.508	-3.909	-4.506	-3.87	-4.252	-2.506	-5.484	-10.97	-4.672	-5.563	-5.527	-4.332	-5.094	-4.104	-3.619
iORL001049	Peridroma saucia	Lepidoptera	-4.639	-6.667	-7.215	-6.572	-5.599	-6.125	-6.354	-6.45	-6.22	-4.694	-10.48	-5.257	-7.852	-5.364	-6.164	-11.42	-6.304	-5.491	-4.639	-6.048	-6.608	-4.493	-5.675	-6.759	-6.792	-2.62	-4.589	-5.114	-5.1	-9.526	-4.617	-7.41	-4.562	-5.308	-4.679	-5.567	-2.545	-6.338	-10.67	-6.234	-6.436	-6.661	-5.147	-6.094	-4.51	-4.047
iORL001050	Bactrocera dorsalis	Diptera	-3.899	-5.793	-6.177	-5.38	-5.108	-5.248	-5.344	-5.241	-5.415	-4.033	-11.01	-4.746	-6.831	-5.116	-5.547	-10.51	-6.293	-4.889	-3.97	-5.197	-5.851	-4.024	-5.258	-5.655	-6.187	-2.298	-3.906	-4.368	-4.562	-9.158	-4.119	-6.76	-4.163	-4.763	-4.2	-4.153	-2.326	-5.754	-11.49	-4.738	-5.787	-5.787	-4.676	-5.596	-4.098	-3.571
iORL001051	Aedes aegypti	Diptera	-4.491	-6.254	-6.443	-5.383	-5.346	-5.216	-6.094	-6.105	-5.692	-4.709	-9.825	-5.291	-6.5	-5.356	-5.603	-9.028	-4.428	-5.161	-4.393	-5.225	-6.354	-4.619	-5.599	-5.554	-5.052	-2.662	-4.417	-4.864	-4.89	-8.523	-4.584	-5.543	-4.582	-5.209	-4.633	-5.267	-2.656	-3.799	-9.754	-5.654	-3.814	-6.235	-5.167	-5.816	-4.034	-4.048
iORL001052	Cydia pomonella	Lepidoptera	-4.548	-4.118	-4.839	-4.491	-5.086	-4.881	-3.697	-4.825	-4.133	-4.696	-5.716	-4.748	-4.186	-4.978	-3.883	-7.079		-3.63	-4.474	-5.049	-4.027	-4.58	-4.23	-3.62	-1.477	-2.794	-4.502	-4.723	-4.975	-7.148	-4.571	-0.827	-4.599	-4.819	-4.559	-4.722	-2.893	-0.27	-6.611	-4.677	-0.911	-4.212	-4.873	-4.358	-2.768	-4.503
iORL001053	Drosophila melanogaster	Diptera	-5.012	-7.36	-7.091	-7.422	-6.092	-6.973	-6.586	-7.114	-6.51	-5.148	-7.805	-6.001	-8	-6.193	-7.147	-7.087	-2.445	-6.107	-4.999	-6.85	-7.489	-5.278	-6.454	-8.155	-4.281	-2.647	-4.972	-5.468	-5.813	-9.648	-5.234	-6.161	-5.247	-6.211	-5.483	-5.98	-2.989	-3.712	-8.063	-6.313	-3.578	-7.363	-6.014	-7.637	-5.098	-4.636
iORL001054	Bradysia odoriphaga	Diptera	-4.45	-6.606	-7.063	-6.426	-5.667	-5.97	-6.052	-6.621	-5.753	-4.475	-10.83	-5.515	-7.951	-5.706	-6.329	-10.93	-5.434	-5.443	-4.351	-5.936	-6.699	-4.644	-5.791	-6.619	-6.846	-2.691	-4.324	-4.966	-5.121	-9.748	-4.71	-6.731	-4.672	-5.4	-4.682	-5.111	-2.726	-6.482	-10.68	-5.95	-6.372	-6.617	-5.223	-6.163	-4.652	-4.314
iORL001055	Sesamia inferens	Lepidoptera	-4.054	-5.808	-6.066	-5.832	-5.175	-5.318	-5.415	-5.709	-5.126	-4.085	-11.99	-4.929	-6.86	-4.894	-5.384	-11.53	-7.165	-4.67	-3.906	-5.339	-5.631	-4.036	-5.261	-6.21	-7.006	-2.517	-3.993	-4.496	-4.559	-9.564	-4.072	-6.89	-4.009	-4.739	-4.114	-4.796	-2.458	-5.929	-11.74	-5.015	-6.199	-5.733	-4.633	-5.727	-3.984	-3.74
iORL001056	Calliphora stygia	Diptera	-3.271	-4.316	-4.384	-4.045	-4.237	-3.393	-4.693	-4.245	-4.339	-3.416	-10.19	-3.88	-5.38	-4.229	-4.286	-9.184	-4.997	-3.887	-3.401	-4.322	-4.404	-3.479	-4.086	-4.497	-5.356	-1.934	-3.194	-3.573	-3.46	-8.687	-3.381	-4.869	-3.534	-3.926	-3.504	-3.731	-2.003	-4.454	-9.814	-4.321	-4.356	-4.381	-3.986	-4.127	-3.103	-3.03
iORL001057	Drosophila melanogaster	Diptera	-4.773	-7.929	-7.985	-6.747	-5.837	-6.9	-6.652	-6.488	-6.464	-4.773	-11.92	-5.329	-8.239	-5.683	-6.848	-11.04	-6.389	-6.389	-4.891	-6.446	-7.798	-5.013	-6.564	-7.807	-7.695	-2.598	-4.83	-5.191	-5.284	-10.59	-5.103	-8.351	-4.973	-5.855	-5.158	-5.38	-2.965	-6.876	-11.72	-5.797	-6.572	-7.876	-5.565	-7.357	-5.275	-4.664
iORL001058	Protaetia brevitarsis	Coleoptera	-4.141	-5.817	-5.579	-4.805	-4.855	-4.606	-4.957	-5.037	-5.202	-4.437	-11.39	-4.753	-6.03	-4.496	-4.888	-10.39	-6.335	-4.921	-4.072	-5.166	-5.603	-4.351	-5.126	-5.275	-6.09	-2.432	-4.152	-4.428	-4.336	-8.908	-4.227	-6.092	-4.364	-4.464	-4.137	-4.409	-2.924	-5.101	-10.99	-5.112	-5.041	-5.9	-4.869	-5.48	-4.309	-4.059
iORL001059	Spodoptera exigua	Lepidoptera	-3.989	-5.007	-5.943	-5.85	-5.131	-5.212	-5.356	-5.716	-5.052	-4.232	-5.51	-5.102	-7.082	-5.19	-5.907	-10.56	-3.118	-4.811	-4.086	-5.264	-5.133	-4.24	-5.247	-4.805	-5.385	-2.508	-4.022	-4.663	-4.732	-8.142	-4.438	-4.74	-4.427	-4.797	-4.514	-4.846	-2.626	-3.974	-8.009	-5.386	-4.311	-4.96	-4.659	-5.32	-4.082	-3.819
iORL001060	Peridroma saucia	Lepidoptera	-3.275	-3.632	-3.7	-3.367	-3.461	-2.466	-4.246	-3.468	-3.717	-2.921	-9.359	-3.115	-4.288	-3.549	-3.472	-8.589	-3.917	-3.294	-2.958	-3.232	-3.803	-3.107	-3.401	-3.637	-4.258	-2.288	-3.197	-3.163	-2.763	-8.08	-2.97	-3.781	-3.127	-3.269	-3.054	-2.924	-1.602	-3.595	-8.962	-3.415	-3.592	-3.694	-3.354	-3.532	-2.6	-2.542
iORL001061	Culex pipiens complex sp. YL-2011	Diptera	-4.401	-5.761	-5.941	-5.314	-5.083	-5.481	-5.346	-5.601	-5.161	-4.617	-10.78	-4.989	-5.945	-5.085	-5.637	-10.75	-5.823	-5.021	-4.269	-5.235	-5.618	-4.255	-5.104	-5.424	-6.151	-2.743	-4.417	-4.634	-4.575	-8.807	-4.126	-6.159	-4.345	-5.033	-4.4	-5.183	-2.564	-4.511	-10.52	-5.37	-4.866	-5.72	-4.608	-5.608	-4.444	-3.945
iORL001062	Ostrinia zaguliaevi	Lepidoptera	-4.415	-6.101	-6.224	-6.281	-5.111	-5.839	-5.521	-6.182	-5.553	-4.553	-8.106	-4.93	-7.361	-5.124	-5.65	-9.58	-4.265	-5.231	-4.328	-6.041	-5.814	-4.665	-5.351	-6.189	-4.864	-2.542	-4.58	-4.798	-5.001	-9.681	-4.569	-6.68	-4.573	-4.847	-4.7	-5.315	-2.606	-6.397	-9.525	-5.614	-6.099	-6.066	-4.984	-5.763	-4.694	-4.027
iORL001063	Peridroma saucia	Lepidoptera	-4.878	-5.793	-5.668	-3.655	-5.372	-4.642	-6.637	-4.668	-6.218	-4.861	-6.445	-4.921	-1.723	-5.438	-4.885	-8.629		-6.038	-4.787	-4.246	-5.886	-4.629	-5.778	-5.694	-3.902	-2.633	-4.878	-5.081	-5.219	-9.919	-4.921	-2.675	-4.625	-5.183	-5.203	-4.918	-2.823	-6.479	-7.257	-4.89	-6.075	-5.82	-3.959	-5.11	-5.06	-4.348
iORL001064	Galleria mellonella	Lepidoptera	-3.775	-5.666	-5.886	-5.358	-4.578	-4.974	-5.257	-5.213	-5.038	-3.967	-11.73	-4.437	-5.941	-4.478	-5.039	-10.53	-6.659	-4.471	-3.735	-4.868	-5.629	-3.916	-4.803	-5.847	-6.326	-2.324	-3.915	-4.135	-4.064	-9.71	-3.752	-6.135	-4.01	-4.471	-3.958	-4.342	-2.509	-5.471	-11.35	-4.955	-5.474	-5.673	-4.398	-5.025	-3.591	-3.461
iORL001065	Bactrocera dorsalis	Diptera	-4.427	-6.345	-6.631	-5.94	-5.486	-5.316	-6.448	-5.928	-5.986	-4.585	-11.88	-5.228	-7.291	-5.541	-5.834	-11.47	-7.375	-5.342	-4.617	-5.466	-6.034	-4.566	-5.549	-6.716	-7.009	-2.76	-4.414	-4.998	-5.068	-9.756	-4.379	-7.064	-4.643	-4.924	-4.878	-5.167	-2.8	-6.299	-11.82	-6.055	-6.243	-6.304	-4.777	-5.696	-4.537	-3.982
iORL001066	Campoletis chlorideae	Hymenoptera	-4.551	-6.37	-6.316	-5.995	-5.457	-5.412	-6.059	-5.959	-6.507	-4.718	-9.043	-5.346	-6.867	-5.316	-5.906	-10.36	-6.865	-5.913	-4.562	-5.595	-6.231	-4.644	-6.075	-6.122	-5.992	-2.787	-4.589	-5.304	-5.165	-9.678	-4.732	-5.87	-4.656	-4.981	-4.915	-5.381	-2.699	-4.057	-10.48	-5.195	-4.196	-6.394	-4.748	-5.704	-4.939	-4.173
iORL001067	Campoletis chlorideae	Hymenoptera	-5.071	-4.735	-5.663	-5.027	-5.028	-4.958	-5.569	-5.546	-5.964	-4.784	-7.412	-5.287	-1.991	-6.549	-4.792	-6.252		-5.75	-4.842	-5.151	-4.22	-4.957	-6.179	-5.803	-2.835	-3.014	-4.978	-5.148	-5.092	-8.898	-4.834	-4.449	-4.919	-5.198	-5.382	-5.271	-2.775	-5.551	-7.202	-5.289	-5.454	-4.677	-4.729	-4.917	-4.695	-3.977
iORL001068	Zeugodacus tau	Diptera	-4.323	-6.15	-5.925	-6.653	-5.311	-5.224	-5.962	-5.706	-5.617	-4.456	-11.46	-5.121	-7.082	-5.336	-5.877	-9.688	-6.311	-4.949	-4.249	-5.853	-5.99	-4.376	-5.432	-6.224	-6.221	-2.604	-4.197	-4.6	-4.824	-9.497	-4.318	-7.046	-4.403	-5.028	-4.649	-5.015	-2.666	-5.325	-11.31	-5.643	-5.236	-6.271	-4.882	-5.722	-4.108	-3.827
iORL001070	Drosophila melanogaster	Diptera	-3.784	-1.903	-2.835	-3.572	-5.335	-3.281	-1.836	-2.764	-2.465	-3.949		-4.745	-3.586	-4.613	-2.008	-1.169		-2.204	-3.987	-3.778	-1.379	-4.384	-2.788			-2.59	-3.593	-4.753	-4.334	-2.857	-4.126		-4.043	-4.308	-4.113	-4.27	-2.787			-3.803		-1.83	-4.74	-3.39	-0.539	-4.276
iORL001071	Calliphora stygia	Diptera	-4.532	-6.835	-6.642	-6.159	-5.634	-6.002	-6.252	-6.23	-5.89	-4.623	-9.792	-5.614	-6.169	-5.702	-6.17	-9.662	-4.812	-5.331	-4.629	-6.131	-6.866	-4.831	-5.715	-6.564	-6.425	-2.669	-4.734	-5.158	-5.244	-10.08	-4.531	-5.997	-4.883	-5.63	-4.768	-5.313	-2.648	-6.373	-11.02	-5.558	-6.155	-6.798	-5.145	-6.534	-4.465	-3.914
iORL001072	Bactrocera dorsalis	Diptera	-4.997	-4.82	-4.754	-4.232	-5.639	-5.219	-6.139	-4.775	-6.507	-4.963	-0.31	-5.321	-4.88	-5.174	-5.156	-9.113		-6.087	-4.527	-5.09	-4.476	-5.535	-6.112	-2.216	-0.442	-2.821	-4.755	-4.947	-5.333	-5.777	-4.707	-0.95	-5.44	-5.42	-4.902	-5.151	-3.048		-1.72	-5.081		-4.565	-5.309	-7.087	-4.839	-4.79
iORL001073	Campoletis chlorideae	Hymenoptera	-4.697	-7.101	-7.027	-6.472	-5.61	-6.322	-6.036	-6.531	-5.778	-4.744	-9.332	-5.456	-8.224	-5.745	-6.663	-10.17	-6.469	-5.361	-4.514	-6.237	-7.044	-4.834	-5.751	-7.062	-6.866	-2.564	-4.642	-5.043	-5.141	-9.572	-4.666	-8.601	-4.775	-5.368	-4.847	-5.385	-2.822	-6.696	-10.79	-5.969	-6.772	-7.021	-5.306	-6.796	-4.657	-4.225
iORL001074	Culex pipiens complex sp. YL-2011	Diptera	-4.471	-5.892	-5.644	-5.311	-5.313	-5.191	-5.429	-5.64	-5.256	-4.614	-10.72	-5.156	-6.556	-5.293	-5.625	-10.44	-5.712	-5.052	-4.382	-5.377	-5.76	-4.367	-5.276	-5.529	-6.189	-2.857	-4.449	-4.766	-4.624	-8.902	-4.24	-6.325	-4.36	-5.145	-4.56	-4.786	-2.631	-4.637	-10.72	-5.423	-4.709	-5.844	-4.634	-5.975	-4.465	-4.015
iORL001075	Peridroma saucia	Lepidoptera	-3.803	-4.885	-5.217	-5.018	-4.861	-4.301	-4.792	-4.869	-4.739	-3.855	-10.33	-4.415	-5.757	-4.383	-4.257	-10.32	-5.822	-4.392	-3.621	-4.29	-4.822	-3.712	-4.47	-5.218	-6.172	-2.171	-3.801	-3.876	-3.83	-9.027	-3.929	-5.337	-3.623	-4.17	-3.683	-4.087	-2.825	-5.79	-10.49	-4.752	-4.713	-4.831	-4.487	-4.456	-4.285	-3.845
iORL001076	Anoplophora chinensis	Coleoptera	-4.206	-6.016	-5.879	-5.547	-4.999	-5.226	-5.772	-5.595	-5.106	-4.152	-11.09	-4.917	-6.576	-5.089	-5.401	-10.88	-6.707	-4.946	-4.069	-5.055	-5.871	-4.308	-5.013	-6	-6.362	-2.621	-4.243	-4.438	-4.606	-9.126	-4.15	-7.081	-4.228	-4.595	-4.449	-4.974	-2.68	-5.22	-11.19	-5.344	-5.15	-6.034	-4.592	-5.229	-4.354	-3.824
iORL001077	Calliphora stygia	Diptera	-4.778	-5.939	-5.866	-6.337	-5.557	-5.637	-6.229	-6.391	-5.507	-4.727	-10.34	-5.259	-7.216	-5.405	-6.203	-9.767	-5.715	-5.185	-4.407	-5.974	-5.666	-4.47	-5.575	-6.19	-6.011	-2.613	-4.817	-4.761	-5.092	-9.378	-4.661	-7.656	-4.466	-5.297	-4.733	-5.339	-2.801	-5.998	-10.63	-5.539	-5.979	-5.854	-4.927	-6.145	-4.786	-4.166
iORL001078	Drosophila melanogaster	Diptera	-4.785	-6.563	-6.74	-6.357	-5.632	-5.779	-6.19	-6.292	-5.811	-4.724	-11.98	-5.45	-7.736	-5.637	-6.333	-12.13	-7.205	-5.567	-4.354	-5.686	-6.596	-4.677	-5.822	-7.009	-7.08	-2.585	-4.689	-5.275	-5.205	-9.69	-4.639	-8.157	-4.733	-5.409	-4.799	-4.939	-2.831	-6.102	-11.42	-5.621	-6.199	-6.628	-4.993	-5.935	-4.816	-4.319
iORL001079	Microplitis mediator	Hymenoptera	-3.38	-5.029	-4.902	-4.769	-4.2	-4.338	-4.513	-4.718	-4.835	-3.588	-9.644	-4.005	-6.452	-4.079	-4.643	-9.058	-5.091	-4.643	-3.605	-4.547	-5.186	-3.602	-4.812	-4.697	-4.54	-2.295	-3.575	-3.949	-4.065	-8.233	-3.77	-4.959	-3.714	-4.145	-3.792	-3.477	-2.537	-4.167	-9.432	-4.222	-4.293	-5.023	-4.215	-5.514	-4.064	-3.731
iORL001080	Streltzoviella insularis	Lepidoptera	-4.233	-6.439	-6.526	-5.889	-5.306	-5.339	-5.77	-6.038	-5.579	-4.457	-11.56	-5.183	-7.342	-5.266	-5.975	-10.68	-5.801	-5.289	-4.32	-5.679	-6.31	-4.412	-5.636	-6.714	-7.362	-2.495	-4.192	-5.072	-5.005	-10.13	-4.378	-6.995	-4.421	-5.2	-4.618	-4.997	-2.798	-5.553	-12	-5.753	-5.547	-6.311	-4.87	-5.825	-4.532	-3.902
iORL001081	Drosophila melanogaster	Diptera	-3.775	-2.128	-3.232	-4.323	-5.375	-3.618	-2.249	-3.477	-2.627	-4.015		-4.759	-4.228	-4.592	-2.468			-2.034	-4.022	-4.128	-1.566	-3.996	-2.377			-2.561	-3.549	-4.292	-4.83	-3.024	-4.09		-3.921	-4.668	-4.343	-4.698	-2.757			-5.057		-2.04	-4.882	-3.375	-2.03	-4.161
iORL001082	Peridroma saucia	Lepidoptera	-3.468	-4.211	-4.167	-3.748	-4.05	-3.487	-4.377	-4.163	-4.287	-3.466	-10.09	-3.655	-4.015	-3.872	-3.744	-9.173	-4.436	-3.742	-3.255	-3.638	-4.325	-3.517	-3.907	-4.224	-4.394	-2.111	-3.407	-3.459	-3.426	-8.395	-3.522	-4.44	-3.557	-3.622	-3.348	-3.917	-2.728	-4.431	-9.951	-3.832	-4.365	-4.19	-3.993	-4.236	-3.115	-3.381
iORL001083	Drosophila mojavensis	Diptera	-5.143	-6.208	-6.227	-6.643	-6.132	-6.741	-6.468	-7.303	-6.267	-5.037	-6.231	-6.163	-7.653	-6.153	-6.577	-8.028		-5.91	-4.798	-6.853	-5.68	-4.87	-6.345	-7.153	-5.638	-2.68	-4.973	-5.383	-5.489	-8.86	-4.869	-4.577	-4.836	-5.84	-5.14	-5.826	-3.191	-3.265	-7.968	-6.213	-3.158	-6.006	-5.523	-7.189	-5.077	-4.51
iORL001084	Scaeva pyrastri	Diptera	-2.436								-1.226	-1.945								-1.54	-3.14			-3.391	-0.84			-2.652	-2.609	-2.659		-0.802	-2.095		-3.794		-0.806		-2.636								-0.864	-3.628
iORL001085	Campoletis chlorideae	Hymenoptera	-2.77	-1.685			-2.292	-0.752	-1.965	-1.359	-3.038	-2.711		-2.369		-2.282	-1.031	-2.092		-2.597	-2.755	-1.954	-1.278	-2.886	-2.288			-2.135	-2.828	-2.793	-2.482	-2.385	-2.969		-2.901	-2.214	-2.674	-2.644	-2.404			-0.948		-1.701	-3.065	-2.096	-1.384	-2.94
iORL001086	Lobesia botrana	Lepidoptera	-3.657	-4.56	-5.355	-4.856	-4.484	-4.488	-4.293	-4.782	-4.272	-3.714	-9.673	-4.289	-5.902	-4.695	-4.352	-9.698	-4.839	-3.638	-3.767	-4.659	-4.421	-3.859	-4.181	-4.398	-5.488	-2.395	-3.52	-4.116	-4.144	-8.389	-3.963	-5.557	-3.87	-4.337	-4.091	-4.501	-2.305	-4.142	-9.943	-4.561	-4.26	-4.58	-4.033	-5.033	-2.97	-3.558
iORL001087	Colaphellus bowringi	Coleoptera	-4.018				-0.361		-2.061		-3.371	-3.474		-0.436		-1.537				-3.262	-3.687			-3.75	-2.329			-2.556	-4.411	-3.679	-2.157	-3.404	-3.374		-3.73	-1.363	-3.18	-1.545	-2.668						-0.806		-2.966	-4.093
iORL001088	Protaetia brevitarsis	Coleoptera	-4.304	-6.265	-6.699	-6.358	-5.422	-5.466	-6.249	-5.814	-5.934	-4.271	-8.708	-5.155	-7.536	-5.361	-5.752	-10.03	-5.817	-5.531	-4.173	-5.754	-6.051	-4.32	-5.638	-5.886	-6.408	-2.595	-4.238	-4.879	-4.987	-9.569	-4.549	-6.166	-4.342	-5.229	-4.389	-5.357	-2.484	-5.759	-11	-5.78	-6.015	-6.228	-4.73	-6.04	-4.378	-3.668
iORL001089	Drosophila pseudoobscura pseudoobscura	Diptera	-3.921	-5.039	-4.778	-4.626	-4.336	-3.89	-4.539	-4.522	-4.673	-3.901	-10.66	-4.192	-6.059	-3.953	-4.813	-9.351	-4.964	-4.213	-3.679	-3.993	-5.258	-3.823	-4.463	-4.888	-5.082	-1.954	-3.922	-4.083	-4.171	-8.94	-3.756	-5.324	-3.757	-3.987	-3.891	-4.112	-2.487	-5.14	-10.09	-4.287	-4.911	-4.953	-4.383	-5.075	-3.781	-3.44
iORL001090	Culex pipiens pipiens	Diptera	-3.397	-4.076	-4.454	-4.625	-4.055	-3.629	-4.546	-3.713	-4.259	-3.417	-10.65	-4.326	-3.509	-4.249	-4.102	-10.49	-4.984	-3.67	-3.315	-3.78	-3.934	-3.268	-3.71	-4.037	-4.205	-2.59	-3.216	-3.469	-3.406	-8.297	-3.402	-4.363	-3.294	-3.828	-3.361	-4.345	-2.288	-3.903	-10.05	-3.966	-3.929	-4.082	-3.786	-3.88	-2.669	-3.229
iORL001091	Ceracris kiangsu	Orthoptera	-4.516	-4.306	-3.153	-2.054	-4.424	-2.875	-4.78	-3.482	-4.226	-4.324	-0.779	-4.949	-1.451	-5.112	-3.875	-5.116		-4.56	-4.794	-2.403	-4.101	-5.409	-4.87	-2.918		-2.514	-4.89	-4.661	-4.701	-6.282	-4.745		-5.105	-4.309	-5.19	-4.399	-2.935	-1.021		-3.715	-1.477	-4.198	-4.571	-3.741	-4.029	-4.355
iORL001092	Drosophila melanogaster	Diptera	-4.148	-5.965	-6.783	-6.073	-5.23	-6.115	-5.853	-6.288	-5.359	-4.241	-10.33	-5.134	-6.267	-5.698	-5.992	-10.4	-4.443	-4.831	-4.237	-6.015	-6.021	-4.364	-5.324	-6.169	-6.125	-2.408	-4.183	-4.819	-4.938	-9.073	-4.325	-6.783	-4.369	-5.37	-4.587	-4.893	-2.564	-5.83	-9.89	-6.05	-5.662	-6.022	-4.845	-5.991	-4.213	-3.735
iORL001093	Scaeva pyrastri	Diptera	-3.221	-0.995			-0.636		-1.52		-2.854	-3.326		-1.287		-1.198		-3.157		-3.117	-3.706		-0.606	-4.283	-2.221	-1.197		-2.053	-3.128	-2.568	-2.369	-4.897	-2.931		-3.954	-2.148	-2.879	-1.571	-2.502			-0.289		-0.804	-2.46	-0.69	-2.772	-3.471
iORL001094	Culex pipiens complex sp. YL-2011	Diptera	-4.409	-6.027	-5.921	-5.32	-5.35	-4.89	-5.304	-5.632	-5.267	-4.561	-10.78	-5.114	-6.583	-5.25	-5.6	-10.67	-5.571	-5.003	-4.542	-5.237	-5.832	-4.44	-5.309	-5.639	-6.399	-2.841	-4.531	-4.709	-4.991	-8.977	-4.318	-6.47	-4.404	-5.19	-4.558	-5.082	-2.676	-4.836	-11.27	-5.41	-4.823	-6.004	-4.659	-5.863	-4.355	-3.962
iORL001095	Drosophila simulans	Diptera	-3.592	-5.575	-5.247	-4.408	-4.33	-4.627	-4.883	-4.68	-4.715	-3.501	-10.2	-3.927	-5.048	-3.962	-4.675	-9.901	-6.328	-4.479	-3.514	-4.369	-5.375	-3.684	-4.742	-5.607	-5.905	-2.178	-3.632	-3.839	-3.732	-8.664	-3.611	-6.113	-3.622	-4.13	-3.882	-3.879	-2.499	-4.952	-10.93	-4.005	-5.092	-5.71	-4.188	-4.82	-3.742	-3.364
iORL001096	Calliphora stygia	Diptera	-4.599	-6.687	-6.985	-6.182	-5.497	-6.019	-6.162	-6.155	-5.942	-4.476	-11.1	-5.311	-7.208	-5.518	-5.969	-11.36	-6.905	-5.554	-4.364	-6.177	-6.81	-4.584	-5.743	-6.71	-8.229	-2.665	-4.627	-4.904	-4.827	-10.23	-4.536	-8.019	-4.59	-5.478	-4.774	-5.384	-2.862	-6.641	-11.81	-5.671	-6.547	-6.657	-5.162	-6.094	-4.538	-3.919
iORL001097	Chouioia cunea	Hymenoptera	-4.367	-6.458	-6.256	-5.836	-5.44	-5.101	-6.096	-5.39	-5.522	-4.426	-9.974	-5.039	-6.608	-5.298	-5.629	-10.22	-5.065	-5.18	-4.528	-5.351	-6.385	-4.573	-5.75	-6.352	-6.457	-2.462	-4.274	-4.965	-4.958	-9.669	-4.756	-6.853	-4.558	-5.003	-4.84	-4.697	-2.768	-5.076	-10.5	-5.045	-5.39	-6.361	-5.081	-5.918	-4.493	-4.142
iORL001098	Galleria mellonella	Lepidoptera	-3.985	-5.738	-6.043	-5.19	-4.854	-5.21	-5.458	-5.539	-5.098	-3.958	-12.06	-4.527	-6.184	-4.999	-4.984	-11.15	-6.903	-4.686	-3.781	-4.705	-5.777	-3.929	-4.936	-5.641	-6.749	-2.349	-3.954	-4.325	-4.526	-9.415	-3.911	-6.848	-3.946	-4.403	-4.039	-4.53	-2.529	-5.85	-11.6	-4.912	-5.863	-5.665	-4.251	-5.222	-4.026	-3.548
iORL001099	Bactrocera dorsalis	Diptera	-4.257	-5.818	-5.905	-5.59	-4.762	-4.905	-5.539	-5.799	-4.998	-4.323	-11.23	-4.7	-6.791	-4.807	-5.747	-10.32	-7.517	-4.545	-4.096	-5.321	-5.76	-4.173	-5.257	-5.921	-7.407	-2.394	-4.164	-4.527	-4.295	-9.384	-4.203	-7.225	-4.17	-4.659	-4.374	-4.938	-2.368	-5.84	-11.49	-5.333	-5.901	-5.759	-4.604	-5.57	-3.867	-3.5
iORL001100	Eogystia hippophaecolus	Lepidoptera	-3.487	-4.947	-5.318	-4.926	-4.362	-4.408	-4.741	-4.909	-4.716	-3.67	-10.8	-4.064	-5.607	-4.402	-4.994	-10.03	-5.616	-4.171	-3.649	-4.287	-4.916	-3.655	-4.546	-5.171	-5.607	-2.12	-3.562	-3.817	-4.085	-9.017	-3.636	-5.676	-3.694	-4.25	-3.832	-4.091	-2.332	-4.792	-10.49	-4.393	-4.776	-4.966	-3.933	-4.927	-3.652	-3.338
iORL001101	Culex pipiens complex sp. YL-2011	Diptera	-4.453	-5.82	-5.83	-5.42	-5.19	-5.303	-5.377	-5.863	-5.237	-4.644	-10.81	-5.021	-6.306	-5.229	-5.662	-10.5	-5.701	-5.039	-4.351	-5.233	-5.711	-4.342	-5.162	-5.499	-6.3	-2.801	-4.42	-4.67	-4.525	-8.912	-4.221	-6.351	-4.327	-5.13	-4.317	-5.163	-2.611	-4.582	-10.88	-5.182	-4.653	-5.764	-4.574	-5.87	-4.396	-3.998
iORL001102	Sclerodermus sp. MQW-2015	Hymenoptera	-3.688	-5.682	-5.175	-4.578	-4.314	-4.174	-5.1	-4.39	-5.104	-3.951	-10.51	-4.012	-4.672	-4.332	-4.874	-10.05	-5.41	-4.707	-3.927	-4.177	-5.782	-3.962	-5.247	-5.514	-5.396	-2.071	-3.644	-4.183	-4.147	-9.045	-4.017	-5.475	-3.907	-4.079	-4.08	-3.994	-2.351	-5.201	-10.58	-4.323	-5.65	-5.697	-4.266	-4.972	-4.033	-3.654
iORL001103	Galleria mellonella	Lepidoptera	-3.508	-4.478	-4.571	-4.087	-4.22	-4.022	-5.377	-4.488	-4.763	-3.544	-10.12	-4.252	-4.706	-4.423	-4.105	-9.151	-5.161	-4.487	-3.618	-3.827	-4.395	-3.762	-4.662	-4.739	-4.967	-2.246	-3.545	-3.962	-3.857	-8.821	-3.636	-5.344	-3.742	-3.812	-3.738	-4.248	-2.229	-4.558	-10.47	-4.167	-4.54	-4.466	-3.819	-4.306	-3.637	-3.246
iORL001104	Bactrocera dorsalis	Diptera	-4.669	-7.517	-7.653	-6.923	-5.892	-6.757	-6.38	-7.064	-6.051	-4.845	-10.69	-5.622	-8.584	-5.81	-6.83	-11.75	-8.479	-5.803	-4.65	-6.682	-7.387	-4.805	-6.366	-7.807	-8.178	-2.439	-4.638	-5.315	-5.493	-10.25	-4.929	-9.103	-4.813	-5.986	-5.114	-5.714	-3.025	-7.403	-13.35	-6.304	-7.402	-7.332	-5.431	-7.283	-4.969	-4.344
iORL001105	Calliphora stygia	Diptera	-4.931	-6.617	-5.638	-5.568	-6.366	-5.972	-5.632	-7.179	-6.144	-4.721	-6.709	-5.862	-5.163	-6.095	-6.599	-9.135	-3.268	-5.589	-4.711	-5.928	-6.491	-4.948	-5.889	-5.969	-2.507	-2.69	-4.901	-5.102	-5.413	-9.221	-4.888	-5.412	-4.938	-5.855	-5.309	-5.717	-2.958	-4.405	-8.14	-6.007	-4.64	-6.519	-5.502	-6.827	-4.413	-4.301
iORL001106	Drosophila simulans	Diptera	-3.98	-3.266	-3.138	-3.046	-3.743	-3.432	-4.521	-2.989	-4.336	-3.578	-8.395	-3.41	-3.399	-3.748	-3.497	-7.913	-2.82	-4.127	-3.755	-3.075	-3.237	-3.501	-4.42	-3.421	-3.542	-2.431	-3.942	-3.4	-3.155	-7.851	-3.529	-3.874	-3.55	-3.317	-3.328	-2.972	-2.751	-3.485	-8.755	-3.394	-3.416	-3.285	-3.672	-3.343	-3.715	-3.689
iORL001107	Drosophila melanogaster	Diptera	-3.82	-5.252	-5.231	-4.516	-4.018	-4.586	-4.768	-4.417	-5.361	-3.877	-10.54	-4.188	-5.917	-4.224	-4.677	-10.04	-5.312	-4.977	-3.737	-4.056	-5.093	-3.963	-4.846	-5.208	-5.39	-2.272	-3.901	-4.274	-4.108	-9.134	-3.972	-5.714	-3.853	-4.045	-4	-4.008	-2.392	-5.48	-10.97	-4.089	-5.308	-5.308	-4.308	-4.59	-4.095	-3.531
iORL001108	Bactrocera minax	Diptera	-3.399	-4.393	-4.316	-3.8	-3.849	-3.84	-4.035	-3.967	-4.117	-3.255	-9.459	-3.661	-4.413	-3.552	-3.982	-9.358	-3.974	-3.846	-3.218	-3.864	-4.441	-3.36	-3.839	-4.402	-4.321	-1.865	-3.259	-3.336	-3.381	-8.23	-3.297	-4.029	-3.237	-3.395	-3.251	-3.625	-2.017	-3.444	-9.339	-3.559	-3.4	-4.497	-3.861	-4.066	-2.965	-2.813
iORL001109	Ostrinia zealis	Lepidoptera	-4.469	-5.755	-6.248	-6.413	-5.3	-5.725	-5.451	-6.311	-5.496	-4.405	-7.957	-5.014	-7.595	-5.258	-5.415	-9.966	-4.392	-5.151	-4.209	-6.032	-5.688	-4.579	-5.518	-6.168	-5.177	-2.466	-4.484	-4.636	-4.794	-9.474	-4.357	-6.902	-4.471	-5	-4.557	-5.263	-2.65	-5.963	-10.06	-5.818	-5.756	-5.741	-4.738	-6.116	-4.488	-3.959
iORL001110	Aedes aegypti	Diptera	-4.455	-6.307	-5.835	-5.381	-5.417	-5.313	-5.849	-5.887	-5.768	-4.684	-10.09	-5.305	-6.437	-5.352	-5.503	-9.181	-4.333	-5.204	-4.475	-5.148	-6.407	-4.664	-5.455	-5.775	-5.118	-2.645	-4.414	-4.799	-4.94	-8.808	-4.523	-5.181	-4.73	-5.199	-4.629	-5.314	-2.634	-3.848	-10.14	-5.465	-3.849	-6.286	-5.157	-6.226	-4.112	-4.029
iORL001111	Eogystia hippophaecolus	Lepidoptera	-4.695	-7.251	-7.1	-6.904	-5.758	-6.62	-6.364	-6.457	-6.153	-4.702	-10.85	-5.53	-8.514	-5.746	-6.568	-11.16	-6.164	-5.754	-4.504	-6.506	-7.142	-4.667	-6.341	-7.334	-7.175	-2.515	-4.64	-5.095	-5.389	-9.779	-4.613	-7.154	-4.65	-5.669	-4.921	-5.515	-2.838	-5.026	-12.26	-6.344	-5.653	-7.135	-5.237	-6.513	-5.037	-4.292
iORL001112	Heliothis subflexa	Lepidoptera	-4.011	-5.591	-5.741	-5.136	-4.641	-5.111	-5.426	-5.352	-5.022	-4.059	-11.82	-4.678	-6.485	-4.941	-5.243	-10.93	-6.602	-4.794	-3.853	-4.799	-5.655	-3.989	-5.156	-5.616	-6.145	-2.489	-4.08	-4.418	-4.338	-9.476	-3.951	-7.138	-3.893	-4.536	-4.218	-4.592	-2.242	-5.736	-11.21	-5.236	-5.862	-5.564	-4.098	-5.073	-4.067	-3.561
iORL001113	Drosicha corpulenta	Hemiptera	-4.621	-2.113	-2.391	-0.859	-3.767	-3.693	-3.177	-4.755	-4.007	-4.894		-4.389	-1.602	-3.125	-2.459			-4.085	-3.86	-2.567	-0.581	-3.768	-3.864	-0.228		-2.145	-4.424	-4.438	-3.52	-0.993	-3.642		-3.762	-3.523	-3.785	-4.176	-2.671	-0.342		-2.714		-1.482	-3.116	-2.914	-3.982	-3.979
iORL001114	Zeugodacus cucurbitae	Diptera	-3.518	-4.81	-4.839	-4.251	-4.063	-3.769	-4.929	-4.483	-4.733	-3.613	-10.36	-4.008	-4.99	-4.235	-4.26	-9.3	-5.41	-4.002	-3.477	-4.174	-4.881	-3.512	-4.467	-4.84	-5.09	-2.148	-3.497	-3.796	-3.759	-8.717	-3.558	-5.181	-3.56	-3.899	-3.66	-3.807	-2.877	-4.565	-9.775	-4.023	-4.68	-4.818	-4.128	-4.551	-3.312	-3.145
iORL001115	Drosophila mojavensis	Diptera	-4.379	-6.733	-6.834	-6.23	-5.595	-5.369	-6.534	-6.315	-6.379	-4.491	-11.59	-5.338	-7.545	-5.578	-6.141	-11.25	-6.993	-5.64	-4.361	-5.542	-6.758	-4.509	-6.008	-6.574	-7.583	-2.673	-4.428	-4.895	-5.011	-9.666	-4.663	-8.238	-4.479	-5.109	-4.722	-5.286	-2.478	-6.388	-11.56	-5.921	-6.421	-6.618	-5.027	-6.044	-4.56	-3.813
iORL001116	Cydia fagiglandana	Lepidoptera	-4.81	-6.507	-6.178	-5.411	-5.331	-5.805	-5.938	-5.735	-6	-4.704	-9.855	-5.271	-6.319	-5.47	-5.937	-9.715	-5.199	-5.45	-4.481	-5.94	-6.605	-4.637	-5.826	-6.091	-5.517	-2.606	-4.673	-4.846	-5.055	-9.808	-4.413	-7.166	-4.593	-5.412	-4.596	-5.218	-2.454	-6.665	-10.11	-5.556	-6.732	-6.447	-5.015	-5.665	-4.541	-3.966
iORL001117	Campoletis chlorideae	Hymenoptera	-2.966	-4.166	-3.935	-3.934	-3.656	-3.694	-3.959	-3.768	-3.814	-3.011	-9.359	-3.699	-4.148	-3.62	-3.695	-8.926	-4.378	-3.437	-3.001	-3.968	-4.065	-3.099	-3.734	-4.191	-4.3	-1.846	-2.985	-3.124	-3.683	-8.05	-3.11	-4.554	-3.163	-3.594	-3.485	-3.391	-1.824	-3.699	-9.46	-3.633	-3.633	-4.065	-3.367	-3.771	-2.831	-2.674
iORL001118	Drosophila melanogaster	Diptera	-2.673	-3.807	-3.356	-2.915	-3.335	-2.959	-3.617	-3.128	-3.664	-2.889	-9.041	-3.163	-3.661	-3.204	-3.31	-8.437	-3.207	-3.355	-2.827	-3.378	-3.871	-2.948	-3.277	-3.57	-3.545	-1.849	-2.687	-2.848	-2.847	-7.746	-2.884	-4.042	-2.984	-3.329	-2.806	-2.721	-1.532	-3.408	-9.103	-2.869	-3.459	-3.765	-3.276	-3.445	-2.676	-2.467
iORL001119	Galleria mellonella	Lepidoptera	-4.476	-6.724	-7.264	-6.522	-5.424	-5.775	-6.166	-6.423	-5.967	-4.487	-13.32	-5.089	-7.319	-5.575	-6.22	-10.4	-6.265	-5.373	-4.429	-6.047	-6.62	-4.529	-5.754	-6.711	-7.085	-2.57	-4.514	-4.945	-4.869	-10.28	-4.462	-7.744	-4.495	-5.341	-4.572	-5.31	-2.528	-6.726	-10.54	-5.723	-6.905	-6.712	-4.901	-6.135	-4.424	-3.856
iORL001120	Aedes aegypti	Diptera	-4.843	-5.485	-6.079	-4.949	-4.918	-5.499	-6.221	-5.643	-5.833	-4.767	-2.345	-5.155	-4.685	-5.268	-4.471	-7.63		-5.711	-4.642	-5.206	-5.372	-4.536	-5.76	-5.198	-4.051	-2.564	-4.72	-4.776	-4.676	-8.561	-4.345	-3.94	-4.531	-4.973	-4.787	-4.615	-3.175	-3.91	-7.694	-5.448	-3.71	-5.256	-4.703	-5.219	-5.498	-4.664
iORL001121	Calliphora stygia	Diptera	-3.841	-5.802	-6.068	-5.517	-4.802	-4.955	-5.574	-5.839	-5.095	-3.846	-11.08	-4.578	-6.027	-4.985	-5.568	-10.82	-7.267	-4.874	-3.854	-5.47	-5.776	-3.93	-5.231	-5.838	-6.719	-2.184	-3.873	-4.312	-4.35	-9.495	-4.113	-7.357	-4.042	-4.494	-4.033	-4.658	-2.367	-6.085	-10.86	-5.313	-6.126	-5.75	-4.563	-5.367	-4.012	-3.425
iORL001122	Drosophila melanogaster	Diptera	-4.718	-6.574	-6.425	-6.668	-5.966	-6.397	-6.039	-6.181	-5.803	-4.881	-5.263	-5.754	-7.469	-5.72	-5.553	-6.967	-0.93	-5.482	-4.816	-6.292	-6.736	-4.815	-5.819	-6.854	-3.417	-2.907	-4.75	-5.317	-5.797	-8.621	-5.013	-3.606	-4.84	-5.957	-5.394	-5.503	-3.088	-2.596	-7.24	-5.882	-3.479	-6.507	-5.776	-6.799	-4.514	-4.525
iORL001123	Eogystia hippophaecolus	Lepidoptera	-4.004	-5.611	-5.432	-5.153	-4.74	-4.967	-5.683	-4.905	-5.578	-4.055	-11.44	-4.589	-5.839	-4.638	-5.234	-10.54	-6.403	-4.996	-4.114	-4.74	-5.098	-4.25	-5.344	-5.787	-5.632	-2.434	-4.093	-4.4	-4.836	-9.289	-4.354	-6.305	-4.285	-4.727	-4.451	-4.468	-2.445	-5.619	-10.94	-4.851	-5.851	-5.591	-4.64	-5.186	-4.056	-3.725
[truncated: 3,301 more rows]

## Sheet: Trichoptera
			1-Hexen-3-OL	alpha-terpinene	jasmone	methyl_dodecanoate	2-hexenyl_acetate	dodecane	methyl_salicylate	cis-3-Hexenyl_isovalerate	Benzoic_acid	2-hexanol	beta-Caryophyllene	hexyl_acetate	alpha-farnesene	cis-3-Hexenyl_acetate	Linalool	Germacrene_D	Butylated_hydroxytoluene	Benzaldehyde	1-Hexanol	1-Dodecanol	Limonene	3-hexenol	Phenylacetaldehyde	terpinolene	beta-Ionone	Methyl_isothiocyanate	3-hexanol	2-Heptanone	octanal	Cyclodecanol	2-Hexenal	alpha-Bergamotene	cis-3-Hexen-1-ol	nonanol	heptanal	butyl_butanoate	Cyclopropene	beta-pinene	1,5,9,9-Tetramethyl-1,4,7-cycloundecatriene	butyl_hexanoate	alpha-Pinene	gamma-terpinene	Hepta-2,4-dien-1-ol	beta-ocimene	Cyclohexene	1,2-Pentadiene
[truncated: 12 more rows]

[truncated: 6 more sheets: Orthoptera, Lepidoptera, Hymenoptera, Hemiptera, Diptera, Coleoptera]
