# Supplementary material for: iORandLigandDB: A Website for Three-Dimensional Structure Prediction of Insect Odorant Receptors and Docking with Odorants
Source: Insects. 2023 Jun 15;14(6):560. doi: 10.3390/insects14060560 (PMC10299237; doi:10.3390/insects14060560)
Supplement: Supplementary file 1 [file insects-14-00560-s001.zip › insects-2353674-supplementary-conversion/insects-2353674-supplementary/Table S6-TM static.xlsx]

## Sheet: Sheet1
Id	Proid	Name	Organism	Maximum number of contacts(amino acids)	Contact area	TM start	TM finish
iORL000001	AXM05195.1	CchlOR69	Campoletis chlorideae	9	TM	295	315
iORL000002	AXF48811.1	NULL	Lobesia botrana	10	inside
iORL000003	QBB72967.1	NULL	Protaetia brevitarsis	5	inside
iORL000004	AVN97831.1	odorant receptor 19	Anoplophora chinensis	5	TM	250	268
iORL000005	ACO59977.1	odorant receptor 1	Ostrinia nubilalis	8	inside
iORL000006	ADV57954.1	NULL	Culex pipiens complex sp. YL-2011	7	inside
iORL000007	AFK30401.1	odorant receptor 5	Ostrinia nubilalis	5	TM	82	102
iORL000008	QJX74300.1	odorant receptor 20	Ceracris kiangsu	6	TM	66	88
iORL000009	AGK43828.1	odorant receptor 6	Plutella xylostella	7	TM	199	224
iORL000010	ADV57952.1	NULL	Culex pipiens complex sp. YL-2011	7	inside
iORL000011	CBA13858.1	NULL	Drosophila melanogaster	12	inside
iORL000012	AXM05197.1	CchlOR72	Campoletis chlorideae	8	TM	289	311
iORL000013	AVF19676.1	NULL	Peridroma saucia	3	TM	44	69
iORL000014	QGW45386.1	odorant receptor 13	Bradysia odoriphaga	12	inside
iORL000015	ACO59975.1	NULL	Epiphyas postvittana	5	inside
iORL000016	AGK43826.1	odorant receptor 4	Plutella xylostella	8	TM	133	153
iORL000017	QJX74360.1	odorant receptor 83	Ceracris kiangsu	4	inside
iORL000018	ACO59984.1	NULL	Cydia pomonella	6	inside
iORL000019	QBB72990.1	NULL	Protaetia brevitarsis	6	TM	175	202
iORL000020	QJX74302.1	odorant receptor 22	Ceracris kiangsu	7	outside
iORL000021	AKC58572.1	odorant receptor 37	Anomala corpulenta	4	TM	172	189
iORL000022	QGW45380.1	odorant receptor 7	Bradysia odoriphaga	9	TM	67	87
iORL000023	AHB17948.1	odorant receptor 6	Locusta migratoria	4	TM	74	95
iORL000024	ADV57950.1	NULL	Culex pipiens complex sp. YL-2011	12	inside
iORL000025	ALM26219.1	odorant receptor 30	Athetis dissimilis	6	TM	134	153
iORL000026	AXM05189.1	CchlOR61	Campoletis chlorideae	8	TM	127	147
iORL000027	AVF19674.1	NULL	Peridroma saucia	12	outside
iORL000028	QJX74304.1	odorant receptor 24	Ceracris kiangsu	6	inside
iORL000029	AXM05173.1	CchlOR45	Campoletis chlorideae	7	TM	306	326
iORL000030	AGK43824.1	odorant receptor 1	Plutella xylostella	12	inside
iORL000031	CBA13639.1	NULL	Drosophila simulans	12	outside
iORL000032	CBA13959.1	NULL	Drosophila melanogaster	5	outside
iORL000033	QGW45382.1	odorant receptor 9	Bradysia odoriphaga	7	inside
iORL000034	AXU25099.1	odorant receptor 8	Cyrtorhinus lividipennis	7	TM	335	355
iORL000035	AXY83421.1	odorant receptor 26	Conopomorpha sinensis	8	inside
iORL000036	AID61245.1	NULL	Calliphora stygia	8	TM	180	200
iORL000037	CBW30763.1	NULL	Drosophila pseudoobscura pseudoobscura	8	TM	299	316
iORL000038	AXM05171.1	CchlOR44	Campoletis chlorideae	4	TM	80	96
iORL000039	QDD67766.1	NULL	Galeruca daurica	3	inside
iORL000040	QEI46838.1	odorant receptor 22	Galleria mellonella	6	inside
iORL000041	ACO59965.1	NULL	Helicoverpa zea	5	inside
iORL000042	ALM26217.1	odorant receptor 28	Athetis dissimilis	12	inside
iORL000043	QGW50360.1	odorant receptor 32	Chouioia cunea	7	outside
iORL000044	AYD60270.1	NULL	Drosophila mojavensis	5	TM	79	101
iORL000045	ALT31668.1	odorant receptor 14	Cnaphalocrocis medinalis	5	inside
iORL000046	AGY31917.1	NULL	Scaptomyza nigrita	10	outside
iORL000047	AXJ21642.1	odorant receptor 16	Mamestra brassicae	7	TM	208	237
iORL000048	CAR79350.1	NULL	Drosophila melanogaster	14	outside
iORL000049	AXM05183.1	CchlOR55	Campoletis chlorideae	4	TM	125	145
iORL000050	AYD60426.1	NULL	Drosophila mojavensis	10	TM	180	205
iORL000051	ACO59967.1	odorant receptor 15	Helicoverpa zea	5	inside
iORL000052	AGY14577.1	SinfOR19	Sesamia inferens	5	outside
iORL000053	CBW30618.1	NULL	Drosophila melanogaster	6	TM	98	116
iORL000054	ALM26209.1	odorant receptor 20	Athetis dissimilis	11	outside
iORL000055	ALG36148.1	odorant receptor 5	Sclerodermus sp. MQW-2015	8	inside
iORL000056	QGW45388.1	odorant receptor 15	Bradysia odoriphaga	9	TM	248	273
iORL000057	QKN21124.1	NULL	Zeugodacus cucurbitae	7	inside
iORL000058	ALV87635.1	odorant receptor 20	Drosicha corpulenta	10	outside
iORL000059	ALM26211.1	odorant receptor 22	Athetis dissimilis	7	TM	204	228
iORL000060	AXM05181.1	CchlOR52	Campoletis chlorideae	8	TM	63	85
iORL000061	QEE82737.1	odorant receptor 19	Conogethes pinicolalis	9	inside
iORL000062	AVF19648.1	NULL	Peridroma saucia	3	TM	80	102
iORL000063	AXF48815.1	NULL	Lobesia botrana	5	TM	78	97
iORL000064	AAF56077.1	NULL	Drosophila melanogaster	4	TM	73	92
iORL000065	QEE82739.1	odorant receptor 21	Conogethes pinicolalis	6	outside
iORL000066	AYD60454.1	NULL	Drosophila mojavensis	12	TM	180	205
iORL000067	QKN21126.1	NULL	Zeugodacus cucurbitae	4	TM	78	98
iORL000068	AVN97844.1	odorant receptor 32	Anoplophora chinensis	5	TM	290	310
iORL000069	AAF51364.1	NULL	Drosophila melanogaster	8	TM	294	314
iORL000070	AXF48813.1	NULL	Lobesia botrana	4	TM	115	143
iORL000071	ALR72572.1	odorant receptor 29	Colaphellus bowringi	7	outside
iORL000072	AYD60389.1	NULL	Drosophila mojavensis	9	TM	68	87
iORL000073	AXM05161.1	CchlOR36	Campoletis chlorideae	7	TM	63	83
iORL000074	AFK30403.1	odorant receptor 6	Ostrinia furnacalis	9	TM	196	218
iORL000075	CBA14151.1	NULL	Drosophila simulans	4	TM	53	72
iORL000076	AKC58539.1	odorant receptor 4	Anomala corpulenta	10	TM	67	87
iORL000077	CBA13696.1	NULL	Drosophila melanogaster	6	inside
iORL000078	AXF48773.1	NULL	Lobesia botrana	3	TM	149	169
iORL000079	AVH87273.1	odorant receptor 32	Holotrichia parallela	7	outside
iORL000080	CBA13882.1	NULL	Drosophila melanogaster	8	inside
iORL000081	QHB15257.1	PsauOR23	Peridroma saucia	11	inside
iORL000082	AWV67917.1	odorant receptor 1	Lampronia capitella	5	TM	301	321
iORL000083	AEB91955.1	NULL	Drosophila melanogaster	5	TM	83	105
iORL000084	AXX83065.1	NULL	Yemma signatus	5	TM	329	349
iORL000085	ABW39748.1	NULL	Anopheles gambiae	5	inside
iORL000086	ALR72580.1	NULL	Colaphellus bowringi	6	inside
iORL000087	AXX83060.1	NULL	Yemma signatus	7	TM	203	228
iORL000088	AEB91868.1	odorant receptor 22	Drosophila melanogaster	5	inside
iORL000089	ABK27847.1	odorant receptor 30	Bombyx mori	8	inside
iORL000090	AYD60339.1	NULL	Drosophila arizonae	6	TM	65	87
iORL000091	AVH87271.1	odorant receptor 30	Holotrichia parallela	13	outside
iORL000092	AVF19664.1	NULL	Peridroma saucia	12	inside
iORL000093	AXF48792.1	NULL	Lobesia botrana	6	TM	136	156
iORL000094	QKN21134.1	NULL	Zeugodacus cucurbitae	6	TM	73	95
iORL000095	ALM26207.1	odorant receptor 18	Athetis dissimilis	6	TM	80	98
iORL000096	CBW30630.1	NULL	Drosophila melanogaster	6	TM	88	108
iORL000097	AAF54244.2	NULL	Drosophila melanogaster	3	TM	67	87
iORL000098	ALR72582.1	NULL	Colaphellus bowringi	4	inside
iORL000099	QKN21132.1	NULL	Zeugodacus cucurbitae	4	TM	136	154
iORL000100	ABK27845.1	odorant receptor 14	Bombyx mori	6	inside
iORL000101	ABW39746.1	NULL	Anopheles gambiae	6	TM	6	26
iORL000102	AVH87251.1	odorant receptor 10	Holotrichia parallela	8	TM	125	149
iORL000103	AYD60399.1	NULL	Drosophila mojavensis	10	TM	180	205
iORL000104	AVH87277.1	odorant receptor 36	Holotrichia parallela	7	outside
iORL000105	AAN11784.1	NULL	Drosophila melanogaster	7	inside
iORL000106	ALT31675.1	odorant receptor 21	Cnaphalocrocis medinalis	8	inside
iORL000107	QKN21130.1	NULL	Zeugodacus cucurbitae	4	TM	136	157
iORL000108	CBA14141.1	NULL	Drosophila simulans	4	TM	53	72
iORL000109	CBA13659.1	NULL	Drosophila simulans	8	inside
iORL000110	ACO59963.1	odorant receptor 13	Helicoverpa zea	9	inside
iORL000111	AXY83414.1	odorant receptor 48	Conopomorpha sinensis	5	TM	80	97
iORL000112	AXM05248.1	CchlOR130	Campoletis chlorideae	10	TM	131	152
iORL000113	AGY14579.2	SinfOR21	Sesamia inferens	7	TM	208	237
iORL000114	AVH87253.1	odorant receptor 12	Holotrichia parallela	8	TM	282	302
iORL000115	AXF48801.1	NULL	Lobesia botrana	6	TM	140	161
iORL000116	ABK27843.1	odorant receptor 10	Bombyx mori	9	inside
iORL000117	AZL96419.1	odorant receptor 23	Helicoverpa assulta	5	TM	62	85
iORL000118	CBA13655.1	NULL	Drosophila melanogaster	8	inside
iORL000119	CBA13941.1	NULL	Drosophila simulans	9	inside
iORL000120	AAF55018.2	NULL	Drosophila melanogaster	9	inside
iORL000121	AXX83014.1	NULL	Yemma signatus	3	inside
iORL000122	AOG12905.1	EhipOR2	Eogystia hippophaecolus	5	TM	175	196
iORL000123	AVH87261.1	odorant receptor 20	Holotrichia parallela	10	inside
iORL000124	CBA13657.1	NULL	Drosophila simulans	10	TM	156	185
iORL000125	ALM26233.1	odorant receptor 43	Athetis dissimilis	4	TM	9	26
iORL000126	CBA13943.1	NULL	Drosophila simulans	5	TM	71	91
iORL000127	QDD67768.1	NULL	Galeruca daurica	7	inside
iORL000128	AXY83402.1	odorant receptor 16	Conopomorpha sinensis	12	outside
iORL000129	QGW50338.1	odorant receptor 9	Chouioia cunea	12	outside
iORL000130	AYD60362.1	NULL	Drosophila mojavensis	9	TM	65	87
iORL000131	AVH87263.1	odorant receptor 22	Holotrichia parallela	9	inside
iORL000132	ALM26192.1	odorant receptor 1	Athetis dissimilis	6	TM	209	238
iORL000133	AXX83064.1	NULL	Yemma signatus	7	inside
iORL000134	AXF48758.1	NULL	Lobesia botrana	5	TM	60	75
iORL000135	AXM05220.1	CchlOR102	Campoletis chlorideae	6	TM	32	52
iORL000136	CBA13649.1	NULL	Drosophila melanogaster	10	inside
iORL000137	ALM26231.1	odorant receptor 41	Athetis dissimilis	6	inside
iORL000138	AVH87265.1	odorant receptor 24	Holotrichia parallela	5	inside
iORL000139	AID61221.1	NULL	Calliphora stygia	10	TM	189	218
iORL000140	QHB15259.1	PsauOR25	Peridroma saucia	5	TM	327	347
iORL000141	ALT31658.1	odorant receptor 4	Cnaphalocrocis medinalis	6	TM	87	114
iORL000142	AEB91951.1	NULL	Drosophila melanogaster	8	TM	294	314
iORL000143	CBA13651.1	NULL	Drosophila melanogaster	5	inside
iORL000144	BAI66606.1	OscaOR4z	Ostrinia scapulalis	9	TM	197	217
iORL000145	CBA13880.1	NULL	Drosophila simulans	10	inside
iORL000146	AXX83066.1	NULL	Yemma signatus	7	TM	300	320
iORL000147	AKI29039.1	NULL	Bactrocera dorsalis	7	TM	56	78
iORL000148	ABK27851.1	odorant receptor 38	Bombyx mori	7	inside
iORL000149	ACV41189.1	odorant receptor 2	Apocrypta bakeri	17	outside
iORL000150	QKN21463.1	NULL	Zeugodacus tau	6	inside
iORL000151	ALM26203.1	odorant receptor 14	Athetis dissimilis	10	inside
iORL000152	AXM05156.1	CchlOR56	Campoletis chlorideae	5	TM	298	316
iORL000153	AEB91953.1	NULL	Drosophila melanogaster	6	inside
iORL000154	AGS43071.1	NULL	Cephus cinctus	5	inside
iORL000155	CBA13957.1	NULL	Drosophila melanogaster	6	TM	355	374
iORL000156	AOG12915.1	EhipOR12	Eogystia hippophaecolus	5	TM	72	90
iORL000157	CAR79360.1	NULL	Drosophila melanogaster	6	inside
iORL000158	ALM26227.1	odorant receptor 37	Athetis dissimilis	4	TM	84	106
iORL000159	QLI62082.1	odorant receptor 39	Streltzoviella insularis	6	TM	73	95
iORL000160	AYD60272.1	NULL	Drosophila mojavensis	4	TM	46	66
iORL000161	AET86616.1	NULL	Culex theileri	6	TM	38	56
iORL000162	CBA14137.1	NULL	Drosophila melanogaster	4	TM	53	72
iORL000163	CBA13643.1	NULL	Drosophila simulans	8	outside
iORL000164	AGS43053.1	NULL	Cephus cinctus	4	TM	27	47
iORL000165	AXM05231.1	CchlOR113	Campoletis chlorideae	5	TM	132	152
iORL000166	AUF73026.1	AchiOR19	Anoplophora chinensis	7	TM	42	58
iORL000167	ALM26221.1	NULL	Athetis dissimilis	6	outside
iORL000168	CBA13955.1	NULL	Drosophila melanogaster	10	inside
iORL000169	QBB72956.1	NULL	Protaetia brevitarsis	6	TM	184	202
iORL000170	AKI29033.1	NULL	Bactrocera dorsalis	5	TM	200	220
iORL000171	ASM47073.1	odorant receptor 3	Schistocerca gregaria	5	TM	41	60
iORL000172	QKN21471.1	NULL	Zeugodacus tau	5	TM	186	214
iORL000173	AYD60349.1	NULL	Drosophila mojavensis	8	TM	65	87
iORL000174	CBA13641.1	NULL	Drosophila simulans	14	outside
iORL000175	AYD60413.1	NULL	Drosophila mojavensis	10	TM	180	205
iORL000176	AXM05226.1	CchlOR107	Campoletis chlorideae	4	inside
iORL000177	ALM26223.1	odorant receptor 33	Athetis dissimilis	7	TM	116	134
iORL000178	QGW45400.1	odorant receptor 27	Bradysia odoriphaga	4	inside
iORL000179	AET86618.1	NULL	Culex theileri	12	inside
iORL000180	CBA13647.1	NULL	Drosophila simulans	5	TM	79	100
iORL000181	AXM05312.1	CchlOR194	Campoletis chlorideae	10	outside
iORL000182	ASM47071.1	odorant receptor 1	Schistocerca gregaria	4	TM	341	367
iORL000183	AXX83010.1	NULL	Yemma signatus	6	TM	206	232
iORL000184	AOG12909.1	EhipOR6	Eogystia hippophaecolus	13	inside
iORL000185	AXU25100.1	odorant receptor 9	Cyrtorhinus lividipennis	6	TM	158	176
iORL000186	AZT78923.2	DabiOR11	Dioryctria abietella	6	outside
iORL000187	CBA14074.1	NULL	Drosophila simulans	4	TM	74	94
iORL000188	AUF73008.1	AchiOR1	Anoplophora chinensis	11	inside
iORL000189	AOG12907.1	EhipOR4	Eogystia hippophaecolus	5	TM	67	86
iORL000190	CBW30600.1	NULL	Drosophila melanogaster	8	inside
iORL000191	AXM05328.1	CchlOR210	Campoletis chlorideae	10	outside
iORL000192	CAR79108.1	NULL	Drosophila melanogaster	6	inside
iORL000193	AXX83012.1	NULL	Yemma signatus	6	TM	325	345
iORL000194	AGY31926.1	NULL	Scaptomyza nigrita	10	outside
iORL000195	CBA14078.1	NULL	Drosophila simulans	13	inside
iORL000196	CBA14123.1	NULL	Drosophila simulans	12	outside
iORL000197	AYD60400.1	NULL	Drosophila arizonae	10	TM	180	205
iORL000198	QKN21016.1	NULL	Bactrocera correcta	3	TM	183	211
iORL000199	AXF48762.1	NULL	Lobesia botrana	5	TM	192	217
iORL000200	ADX59663.1	NULL	Culex theileri	9	inside
iORL000201	AAX14774.1	NULL	Anopheles gambiae	10	outside
iORL000202	AYD60387.1	NULL	Drosophila mojavensis	9	TM	68	87
iORL000203	AUF73038.1	AchiOR32	Anoplophora chinensis	4	TM	2	17
iORL000204	AYD60402.1	NULL	Drosophila arizonae	10	TM	180	205
iORL000205	CBA13707.1	NULL	Drosophila simulans	11	inside
iORL000206	ALD51333.1	odorant receptor 125	Locusta migratoria	6	TM	46	68
iORL000207	AGS43057.1	NULL	Cephus cinctus	5	TM	76	96
iORL000208	AYD60385.1	NULL	Drosophila mojavensis	8	TM	65	87
iORL000209	AYD60429.1	NULL	Drosophila mojavensis	10	TM	180	205
iORL000210	CBA14056.1	NULL	Drosophila simulans	4	TM	48	68
iORL000211	AST36331.1	NULL	Cydia fagiglandana	4	TM	130	152
iORL000212	CBA13621.1	NULL	Drosophila simulans	4	outside
iORL000213	AHF71330.1	odorant receptor 99	Culex quinquefasciatus	5	TM	188	213
iORL000214	CBA14088.1	NULL	Drosophila melanogaster	3	inside
iORL000215	AGS43055.1	NULL	Cephus cinctus	6	TM	67	84
iORL000216	QLI62080.1	odorant receptor 37	Streltzoviella insularis	12	inside
iORL000217	CBA13951.1	NULL	Drosophila simulans	7	TM	71	91
iORL000218	CBW30687.1	NULL	Drosophila miranda	6	inside
iORL000219	CBA14135.1	NULL	Drosophila melanogaster	5	TM	116	131
iORL000220	AEB91834.1	NULL	Drosophila melanogaster	4	TM	139	157
iORL000221	CBA14054.1	NULL	Drosophila simulans	3	TM	79	101
iORL000222	AYD60439.1	NULL	Drosophila mojavensis	10	TM	180	205
iORL000223	AXM05240.1	CchlOR122	Campoletis chlorideae	10	inside
iORL000224	ALD51492.1	odorant receptor 118	Locusta migratoria	9	inside
iORL000225	AYD60297.1	NULL	Drosophila mojavensis	5	TM	79	101
iORL000226	AYD60393.1	NULL	Drosophila mojavensis	10	TM	180	205
iORL000227	AOE48103.1	NULL	Scaeva pyrastri	6	inside
iORL000228	AXY87594.1	odorant receptor 32	Culex quinquefasciatus	5	TM	134	153
iORL000229	AZO93097.1	NULL	Cydia pomonella	4	TM	123	141
iORL000230	AAL47188.1	NULL	Anopheles gambiae	6	TM	184	204
iORL000231	CBA14084.1	NULL	Drosophila simulans	6	inside
iORL000232	AXM05249.1	CchlOR131	Campoletis chlorideae	6	TM	160	176
iORL000233	AUF73030.1	AchiOR24	Anoplophora chinensis	6	TM	128	145
iORL000234	AYD60395.1	NULL	Drosophila mojavensis	10	TM	180	205
iORL000235	AXM05242.1	CchlOR124	Campoletis chlorideae	6	inside
iORL000236	ALD51490.1	odorant receptor 29	Locusta migratoria	5	TM	152	179
iORL000237	ABK27849.1	odorant receptor 35	Bombyx mori	3	TM	43	69
iORL000238	AUF73036.1	AchiOR30	Anoplophora chinensis	8	outside
iORL000239	AYD60316.1	NULL	Drosophila mojavensis	4	TM	46	66
iORL000240	AEF32141.1	NULL	Spodoptera exigua	5	TM	65	85
iORL000241	CBA14086.1	NULL	Drosophila melanogaster	7	TM	273	293
iORL000242	AYD60325.1	NULL	Drosophila mojavensis	6	TM	79	101
iORL000243	AYD60397.1	NULL	Drosophila mojavensis	11	TM	180	205
iORL000244	CBA13715.1	NULL	Drosophila melanogaster	6	inside
iORL000245	CBA14080.1	NULL	Drosophila simulans	12	outside
iORL000246	ALD51470.1	odorant receptor 68	Locusta migratoria	6	TM	297	320
iORL000247	AXU25094.1	odorant receptor 3	Cyrtorhinus lividipennis	4	inside
iORL000248	AZT78930.2	DabiOR19	Dioryctria abietella	7	TM	122	142
iORL000249	QLI62088.1	odorant receptor 45	Streltzoviella insularis	5	inside
iORL000250	ACV41202.1	odorant receptor 2	Ceratosolen solmsi	4	inside
iORL000251	CBW30628.1	NULL	Drosophila melanogaster	7	TM	88	108
iORL000253	ALT31661.1	odorant receptor 7	Cnaphalocrocis medinalis	6	inside
iORL000254	CBA14062.1	NULL	Drosophila melanogaster	12	inside
iORL000255	QKN21014.1	NULL	Bactrocera correcta	4	inside
iORL000256	ALD51472.1	odorant receptor 82	Locusta migratoria	5	TM	37	61
iORL000257	AGS43047.1	NULL	Cephus cinctus	8	TM	284	304
iORL000258	AOE48084.1	NULL	Scaeva pyrastri	6	TM	91	108
iORL000259	QKN21018.1	NULL	Bactrocera correcta	6	inside
iORL000260	AXX83022.1	NULL	Yemma signatus	5	outside
iORL000261	QLI62074.1	odorant receptor 31	Streltzoviella insularis	9	TM	186	211
iORL000262	AKK25151.1	odorant receptor 1	Dendroctonus ponderosae	4	TM	75	97
iORL000263	AYN70692.1	BminOR1-1	Bactrocera minax	6	inside
iORL000264	AXY83416.1	odorant receptor 5	Conopomorpha sinensis	6	TM	70	90
iORL000265	QGW50392.1	odorant receptor 65	Chouioia cunea	5	inside
iORL000266	AYD60318.1	NULL	Drosophila mojavensis	5	TM	79	101
iORL000267	AUF73029.1	AchiOR23	Anoplophora chinensis	5	inside
iORL000268	QLI62098.1	odorant receptor 55	Streltzoviella insularis	4	TM	169	194
iORL000269	AYD60423.1	NULL	Drosophila mojavensis	10	TM	180	205
iORL000270	QCS38490.1	NULL	Meteorus pulchricornis	4	inside
iORL000271	AOE48101.1	NULL	Scaeva pyrastri	6	inside
iORL000272	QKN21038.1	NULL	Bactrocera correcta	5	TM	317	337
iORL000273	CBW30685.1	NULL	Drosophila pseudoobscura pseudoobscura	3	inside
iORL000274	AEB91882.1	NULL	Drosophila melanogaster	5	TM	185	214
iORL000275	AST36412.1	NULL	Cydia nigricana	7	TM	170	190
iORL000276	ALD51503.1	odorant receptor 50	Locusta migratoria	5	TM	147	167
iORL000277	CBW30596.1	NULL	Drosophila melanogaster	5	TM	151	172
iORL000278	QCS38492.1	NULL	Meteorus pulchricornis	10	outside
iORL000279	CBA13728.1	NULL	Drosophila melanogaster	4	TM	206	226
iORL000280	QLI62096.1	odorant receptor 53	Streltzoviella insularis	5	TM	140	158
iORL000281	AXF48761.1	NULL	Lobesia botrana	5	TM	202	230
iORL000282	AXM05246.1	CchlOR128	Campoletis chlorideae	5	inside
iORL000283	AEB91880.1	NULL	Drosophila melanogaster	3	inside
iORL000284	QCS38494.1	NULL	Meteorus pulchricornis	8	TM	67	94
iORL000285	AST36410.1	NULL	Cydia nigricana	7	TM	67	87
iORL000286	AUF73032.1	AchiOR26	Anoplophora chinensis	7	TM	69	91
iORL000287	CBW30594.1	NULL	Drosophila melanogaster	5	TM	151	172
iORL000288	AOG12923.1	EhipOR19	Eogystia hippophaecolus	10	inside
iORL000289	CBA13781.1	NULL	Drosophila simulans	7	TM	2	15
iORL000290	BAI66649.1	OzeaOR8	Ostrinia zealis	12	TM	320	340
iORL000291	AAF49358.1	NULL	Drosophila melanogaster	4	TM	82	101
iORL000292	AII01110.1	NULL	Dendrolimus kikuchii	5	TM	132	149
iORL000293	AXX83042.1	NULL	Yemma signatus	8	inside
iORL000294	AEB91852.1	NULL	Drosophila melanogaster	4	TM	139	157
iORL000295	CBW30722.1	NULL	Drosophila melanogaster	6	inside
iORL000296	CBA13724.1	NULL	Drosophila simulans	5	inside
iORL000297	AVF19625.1	NULL	Peridroma saucia	14	inside
iORL000298	CBA13831.1	NULL	Drosophila simulans	6	TM	345	365
iORL000299	CBA13664.1	NULL	Drosophila simulans	6	outside
iORL000300	AST36420.1	NULL	Cydia nigricana	9	TM	138	158
iORL000301	AXX83040.1	NULL	Yemma signatus	6	outside
iORL000302	AXM05292.1	CchlOR174	Campoletis chlorideae	9	inside
iORL000303	CBA13726.1	NULL	Drosophila melanogaster	6	inside
iORL000304	AZT78928.2	DabiOR17	Dioryctria abietella	5	inside
iORL000305	ADV57939.1	NULL	Culex pipiens complex sp. YL-2011	11	inside
iORL000306	CBA13833.1	NULL	Drosophila simulans	6	inside
iORL000307	ADM32897.1	NULL	Manduca sexta	7	TM	333	353
iORL000308	AGS43061.1	NULL	Cephus cinctus	6	TM	288	310
iORL000309	AXM05174.1	CchlOR90	Campoletis chlorideae	3	TM	287	311
iORL000310	CBA13720.1	NULL	Drosophila simulans	8	inside
iORL000311	BAJ22890.1	OscaOR7b	Ostrinia scapulalis	5	TM	119	137
iORL000312	QKN21386.1	NULL	Bactrocera dorsalis	4	inside
iORL000313	QLI62070.1	odorant receptor 27	Streltzoviella insularis	8	TM	202	230
iORL000314	AXF48768.1	NULL	Lobesia botrana	7	TM	77	97
iORL000315	CBW30772.1	NULL	Drosophila melanogaster	5	TM	516	536
iORL000316	QGW50388.1	odorant receptor 61	Chouioia cunea	4	inside
iORL000317	AAF48042.1	NULL	Drosophila melanogaster	4	TM	282	305
iORL000318	AII01099.1	NULL	Dendrolimus kikuchii	5	TM	303	323
iORL000319	AOG12935.1	EhipOR30	Eogystia hippophaecolus	10	inside
iORL000320	CBA13582.1	NULL	Drosophila melanogaster	3	inside
iORL000321	QLI62072.1	odorant receptor 29	Streltzoviella insularis	6	TM	170	194
iORL000322	QGV10847.1	odorant receptor 13	Mythimna separata	5	TM	74	96
iORL000323	AII01095.1	NULL	Dendrolimus kikuchii	6	inside
iORL000324	AUY55141.1	odorant receptor 5	Peridroma saucia	7	TM	208	237
iORL000325	CBA13877.1	NULL	Drosophila simulans	7	inside
iORL000326	CBA14004.1	NULL	Drosophila simulans	4	TM	72	93
iORL000327	CBA13815.1	NULL	Drosophila melanogaster	6	TM	143	160
iORL000328	ALD51410.1	odorant receptor 106	Locusta migratoria	7	TM	93	115
iORL000329	AXY87529.1	CquiOR4	Culex quinquefasciatus	4	TM	65	84
iORL000330	QGW50384.1	odorant receptor 57	Chouioia cunea	6	outside
iORL000331	AEA30005.2	odorant receptor 1	Lucilia sericata	2	TM	137	157
iORL000332	AEB91893.1	NULL	Drosophila melanogaster	4	inside
iORL000333	QBB72937.1	NULL	Protaetia brevitarsis	5	TM	55	75
iORL000334	QGW50382.1	odorant receptor 55	Chouioia cunea	12	outside
iORL000335	ASM47154.1	odorant receptor 84	Schistocerca gregaria	5	inside
iORL000336	AXY87888.1	odorant receptor 1	Subpsaltria yangi	8	TM	79	97
iORL000337	AGY31927.1	NULL	Scaptomyza nigrita	11	inside
iORL000338	CBA14076.1	NULL	Drosophila simulans	8	inside
iORL000339	CBA13765.1	NULL	Drosophila simulans	8	inside
iORL000340	AST36321.1	NULL	Cydia fagiglandana	5	inside
iORL000341	ACO59980.1	odorant receptor 5	Ostrinia nubilalis	3	inside
iORL000342	CBA13574.1	NULL	Drosophila simulans	3	outside
iORL000343	AII01089.1	NULL	Dendrolimus kikuchii	6	TM	186	213
iORL000344	AAF59173.2	NULL	Drosophila melanogaster	5	TM	83	103
iORL000345	AII01073.1	NULL	Dendrolimus houi	6	TM	179	205
iORL000346	ASM47156.1	odorant receptor 86	Schistocerca gregaria	5	TM	69	91
iORL000347	ADV57927.1	NULL	Culex pipiens complex sp. YL-2011	11	inside
iORL000348	AII01091.1	NULL	Dendrolimus kikuchii	5	TM	83	100
iORL000349	AVN97852.1	odorant receptor 40	Anoplophora chinensis	10	outside
iORL000350	AXM05187.1	CchlOR60	Campoletis chlorideae	8	TM	63	84
iORL000351	AVF19623.1	NULL	Peridroma saucia	9	TM	216	236
iORL000352	CBA13576.1	NULL	Drosophila simulans	5	inside
iORL000353	CBW30720.1	NULL	Drosophila melanogaster	5	TM	210	230
iORL000354	ALR81939.1	odorant receptor 167	Apis cerana cerana	7	TM	177	201
iORL000355	AII01071.1	NULL	Dendrolimus houi	4	TM	145	163
iORL000356	ACO59986.1	odorant receptor 1	Cydia pomonella	4	inside
iORL000357	CBA13609.1	NULL	Drosophila melanogaster	3	outside
iORL000358	CBA13807.1	NULL	Drosophila melanogaster	5	inside
iORL000359	CBA13666.1	NULL	Drosophila simulans	7	TM	156	185
iORL000360	AXY87600.1	odorant receptor 71	Aedes aegypti	7	inside
iORL000361	CBA13839.1	NULL	Drosophila melanogaster	5	inside
iORL000362	AST36337.1	NULL	Cydia fagiglandana	6	TM	188	213
iORL000363	AII01083.1	NULL	Dendrolimus kikuchii	5	TM	187	207
iORL000364	QKN21032.1	NULL	Bactrocera correcta	5	TM	187	206
iORL000365	ALV87616.1	odorant receptor 1	Drosicha corpulenta	3	inside
iORL000366	QKN21236.1	NULL	Bactrocera dorsalis	6	TM	181	201
iORL000367	AGS43049.1	NULL	Cephus cinctus	8	inside
iORL000368	AYD60310.1	NULL	Drosophila mojavensis	4	TM	46	66
iORL000369	ASM47144.1	odorant receptor 74	Schistocerca gregaria	5	TM	145	165
iORL000370	QKN21238.1	NULL	Bactrocera dorsalis	4	TM	183	211
iORL000371	AST36335.1	NULL	Cydia fagiglandana	7	TM	206	230
iORL000372	AII01081.1	NULL	Dendrolimus kikuchii	6	TM	311	331
iORL000373	ASM47142.1	odorant receptor 72	Schistocerca gregaria	6	inside
iORL000374	ACH69151.1	odorant receptor 10	Anopheles stephensi	5	TM	122	140
iORL000375	AYD60312.1	NULL	Drosophila mojavensis	5	TM	79	101
iORL000376	ASM47120.1	odorant receptor 50	Schistocerca gregaria	3	inside
iORL000377	QJX74334.1	odorant receptor 56	Ceracris kiangsu	6	TM	76	94
iORL000378	AUY55145.1	odorant receptor 9	Peridroma saucia	8	TM	211	240
iORL000379	AII01087.1	NULL	Dendrolimus kikuchii	4	inside
iORL000380	AVN97826.1	odorant receptor 14	Anoplophora chinensis	9	inside
iORL000381	AUY55143.1	odorant receptor 7	Peridroma saucia	8	TM	211	240
iORL000382	ASM47140.1	odorant receptor 70	Schistocerca gregaria	5	TM	70	90
iORL000383	AYD60420.1	NULL	Drosophila mojavensis	10	TM	180	205
iORL000384	AII01061.1	NULL	Dendrolimus houi	5	TM	73	93
iORL000385	ASM47169.1	odorant receptor 99	Schistocerca gregaria	8	inside
iORL000386	QJX74336.1	odorant receptor 58	Ceracris kiangsu	7	inside
iORL000387	ALD51412.1	odorant receptor 139	Locusta migratoria	9	inside
iORL000388	QBB72939.1	NULL	Protaetia brevitarsis	11	inside
iORL000389	AIX97079.1	odorant receptor 1	Dastarcus helophoroides	15	inside
iORL000390	QGW50386.1	odorant receptor 59	Chouioia cunea	8	outside
iORL000391	CBA13708.1	NULL	Drosophila simulans	4	TM	12	32
iORL000392	QGW45422.1	odorant receptor 49	Bradysia odoriphaga	15	inside
iORL000393	ASM47165.1	odorant receptor 95	Schistocerca gregaria	8	inside
iORL000394	AXF48775.1	NULL	Lobesia botrana	6	TM	278	299
iORL000395	AGY14586.1	SinfOR28	Sesamia inferens	3	inside
iORL000396	CBW30661.1	NULL	Drosophila pseudoobscura pseudoobscura	6	TM	102	121
iORL000397	AFP66948.1	odorant receptor 4	Amyelois transitella	7	TM	203	231
iORL000398	CBA13767.1	NULL	Drosophila simulans	9	outside
iORL000399	AST36323.1	NULL	Cydia fagiglandana	6	TM	182	203
iORL000400	CBA13586.1	NULL	Drosophila melanogaster	7	TM	160	180
iORL000401	ASM47167.1	odorant receptor 97	Schistocerca gregaria	4	inside
iORL000402	AGS43063.1	NULL	Cephus cinctus	7	outside
iORL000403	AUY55139.1	odorant receptor 3	Peridroma saucia	8	TM	89	108
iORL000404	CBA13580.1	NULL	Drosophila melanogaster	3	TM	188	208
iORL000405	AFC91750.2	NULL	Cydia pomonella	6	TM	179	203
iORL000406	AVN97846.1	odorant receptor 34	Anoplophora chinensis	9	inside
iORL000407	AYD60366.1	NULL	Drosophila mojavensis	9	TM	65	87
iORL000408	QKN21270.1	NULL	Bactrocera dorsalis	4	TM	130	148
iORL000409	CBW30598.1	NULL	Drosophila melanogaster	5	TM	151	172
iORL000410	ASM47179.1	odorant receptor 109	Schistocerca gregaria	7	inside
iORL000411	AVN97821.1	odorant receptor 9	Anoplophora chinensis	9	outside
iORL000412	ASM47183.1	odorant receptor 113	Schistocerca gregaria	6	inside
iORL000413	ALD51420.1	odorant receptor 78	Locusta migratoria	6	TM	136	160
iORL000414	AOE48078.1	NULL	Scaeva pyrastri	5	TM	72	92
iORL000415	AOE48068.1	NULL	Scaeva pyrastri	5	TM	191	218
iORL000416	ASM47161.1	odorant receptor 91	Schistocerca gregaria	6	inside
iORL000417	CBW30738.1	NULL	Drosophila melanogaster	4	TM	49	66
iORL000418	AYD60408.1	NULL	Drosophila arizonae	6	TM	180	205
iORL000419	CBA13805.1	NULL	Drosophila simulans	8	outside
iORL000420	CBA13578.1	NULL	Drosophila simulans	5	TM	52	70
iORL000421	ABY83062.1	NULL	Drosophila persimilis	4	TM	218	240
iORL000422	AVN97842.1	odorant receptor 30	Anoplophora chinensis	5	TM	181	203
iORL000423	ASM47181.1	odorant receptor 111	Schistocerca gregaria	9	inside
iORL000424	AXM05274.1	CchlOR156	Campoletis chlorideae	9	inside
iORL000425	AST36339.1	NULL	Cydia fagiglandana	4	TM	74	94
iORL000426	AXM05314.1	CchlOR196	Campoletis chlorideae	7	inside
iORL000427	ANW10212.1	NULL	Culex quinquefasciatus	4	TM	141	161
iORL000428	AVF19637.1	NULL	Peridroma saucia	8	TM	120	141
iORL000429	AEX65779.1	odorant receptor 2	Aedes albopictus	7	inside
iORL000430	AXY83412.1	odorant receptor 46	Conopomorpha sinensis	6	TM	137	155
iORL000431	BAI66636.1	OpalOR7	Ostrinia palustralis	10	TM	119	137
iORL000432	ALT31671.1	odorant receptor 17	Cnaphalocrocis medinalis	7	inside
iORL000433	CBW30641.1	NULL	Drosophila melanogaster	7	TM	201	228
iORL000434	ASM47173.1	odorant receptor 103	Schistocerca gregaria	11	outside
iORL000435	QJX74342.1	odorant receptor 65	Ceracris kiangsu	7	inside
iORL000436	ALR72554.1	NULL	Colaphellus bowringi	5	TM	78	96
iORL000437	AZT78926.2	DabiOR14	Dioryctria abietella	3	inside
iORL000438	ADV57935.1	NULL	Culex pipiens complex sp. YL-2011	9	inside
iORL000439	ACV41247.1	odorant receptor 2	Philotrypesis sp. BL-2007	8	outside
iORL000440	CBA13829.1	NULL	Drosophila simulans	4	outside
iORL000441	AOE48036.1	NULL	Athetis lepigone	5	TM	141	161
iORL000442	ASM47171.1	odorant receptor 101	Schistocerca gregaria	9	inside
iORL000443	QJX74307.1	odorant receptor 27	Ceracris kiangsu	7	TM	14	35
iORL000444	ALM26246.1	odorant receptor 63	Athetis dissimilis	6	TM	176	194
iORL000445	CBA13976.1	NULL	Drosophila simulans	9	inside
iORL000446	ADV57937.1	NULL	Culex pipiens complex sp. YL-2011	12	inside
iORL000447	ASM47177.1	odorant receptor 107	Schistocerca gregaria	10	inside
iORL000448	QJX74309.1	odorant receptor 29	Ceracris kiangsu	6	TM	80	100
iORL000449	AGY14588.1	SinfOR30	Sesamia inferens	6	TM	45	65
iORL000450	ALR72558.1	NULL	Colaphellus bowringi	4	TM	135	154
iORL000451	AYN71380.1	odorant receptor 10	Oedaleus infernalis	6	outside
iORL000452	QJX74338.1	odorant receptor 60	Ceracris kiangsu	11	inside
iORL000453	ALM26244.1	odorant receptor 61	Athetis dissimilis	5	outside
iORL000454	CBA13827.1	NULL	Drosophila simulans	4	inside
iORL000455	AXM05322.1	CchlOR204	Campoletis chlorideae	8	outside
iORL000456	AFC91711.2	NULL	Cydia pomonella	9	TM	145	163
iORL000457	CBW30632.1	NULL	Drosophila melanogaster	7	TM	88	108
iORL000458	ALD51408.1	odorant receptor 41	Locusta migratoria	4	TM	77	88
iORL000459	CBW30695.1	NULL	Drosophila melanogaster	5	TM	197	221
iORL000460	AUF73044.1	AchiOR38	Anoplophora chinensis	5	TM	290	310
iORL000461	CBA13584.1	NULL	Drosophila melanogaster	6	inside
iORL000462	AAN08991.1	NULL	Drosophila melanogaster	5	inside
iORL000463	ACJ12928.2	odorant receptor 2	Epiphyas postvittana	6	inside
iORL000464	AID61208.1	NULL	Calliphora stygia	13	inside
iORL000465	AKI29044.1	NULL	Bactrocera dorsalis	5	TM	200	224
iORL000466	ADV57957.1	NULL	Culex pipiens complex sp. YL-2011	12	inside
iORL000467	QGW50349.1	odorant receptor 21	Chouioia cunea	7	inside
iORL000468	AYD60376.1	NULL	Drosophila mojavensis	9	TM	68	87
iORL000469	CAR79341.1	NULL	Drosophila melanogaster	5	TM	83	105
iORL000470	AVN97823.1	odorant receptor 11	Anoplophora chinensis	11	inside
iORL000471	AOE48056.1	NULL	Athetis lepigone	3	TM	191	219
iORL000472	ALM26201.1	NULL	Athetis dissimilis	9	TM	76	96
iORL000473	AIG51852.1	NULL	Helicoverpa armigera	6	TM	28	48
iORL000474	ADV57955.1	NULL	Culex pipiens complex sp. YL-2011	10	inside
iORL000475	CBA13900.1	NULL	Drosophila simulans	8	inside
iORL000476	AXF48760.1	NULL	Lobesia botrana	10	TM	304	324
iORL000477	AXM05184.1	CchlOR81	Campoletis chlorideae	12	inside
iORL000478	ALR72548.1	NULL	Colaphellus bowringi	14	inside
iORL000479	ADV57929.1	NULL	Culex pipiens complex sp. YL-2011	12	inside
iORL000480	ACV41255.1	odorant receptor 2	Philotrypesis sp. BL-2007	12	outside
iORL000481	ALD51499.1	odorant receptor 34	Locusta migratoria	7	inside
iORL000482	AWV67921.1	odorant receptor 6	Lampronia capitella	4	outside
iORL000483	AYD60268.1	NULL	Drosophila mojavensis	4	TM	46	66
iORL000484	AVF19639.1	NULL	Peridroma saucia	5	TM	88	104
iORL000485	AIG51850.1	NULL	Helicoverpa armigera	4	TM	2	13
iORL000486	BAI66632.1	OovaOR7	Ostrinia ovalipennis	11	inside
iORL000487	CBA13902.1	NULL	Drosophila simulans	8	inside
iORL000488	AXM05207.1	CchlOR87	Campoletis chlorideae	5	TM	53	69
iORL000489	AXM05316.1	CchlOR198	Campoletis chlorideae	6	inside
iORL000490	AOE48032.1	NULL	Athetis lepigone	6	TM	134	152
iORL000491	AYN70676.1	NULL	Bactrocera minax	10	TM	181	209
iORL000492	ALT31673.1	odorant receptor 19	Cnaphalocrocis medinalis	5	inside
iORL000493	AXY83458.1	odorant receptor 35	Conopomorpha sinensis	4	inside
iORL000494	CBA13904.1	NULL	Drosophila simulans	3	TM	3	18
iORL000495	CBW30643.1	NULL	Drosophila melanogaster	8	TM	201	228
iORL000496	AFC91740.2	NULL	Cydia pomonella	8	inside
iORL000497	BAI66630.1	OovaOR4	Ostrinia ovalipennis	7	TM	189	212
iORL000498	AOE48057.1	NULL	Athetis lepigone	7	inside
iORL000499	AKO89990.1	odorant receptor 26	Microplitis mediator	5	TM	62	83
iORL000500	CBA13924.1	NULL	Drosophila melanogaster	8	TM	95	110
iORL000501	AXY83454.1	odorant receptor 19	Conopomorpha sinensis	3	inside
iORL000502	QGW50359.1	odorant receptor 31	Chouioia cunea	7	outside
iORL000503	CBA13674.1	NULL	Drosophila melanogaster	6	inside
iORL000504	AST36384.1	NULL	Cydia nigricana	4	TM	208	235
iORL000505	CBW30758.1	NULL	Drosophila pseudoobscura pseudoobscura	18	outside
iORL000506	AST36291.1	NULL	Hedya nubiferana	5	TM	185	213
iORL000507	AIG51860.1	NULL	Helicoverpa armigera	6	TM	191	211
iORL000508	QHB15272.1	PsauOR38	Peridroma saucia	7	TM	195	223
iORL000509	ACJ07124.1	NULL	Sesamia inferens	18	outside
iORL000510	ALR72546.1	NULL	Colaphellus bowringi	6	inside
iORL000511	CBA13635.1	NULL	Drosophila simulans	10	outside
iORL000512	AYD60453.1	NULL	Drosophila mojavensis	10	TM	180	205
iORL000513	AKO89992.1	odorant receptor 28	Microplitis mediator	4	TM	274	294
iORL000514	ADV57945.1	NULL	Culex pipiens complex sp. YL-2011	11	inside
iORL000515	AOE48010.1	NULL	Athetis lepigone	8	TM	217	246
iORL000516	CBW30700.1	NULL	Drosophila simulans	8	inside
iORL000517	ALT31669.1	odorant receptor 15	Cnaphalocrocis medinalis	9	inside
iORL000518	AXM05318.1	CchlOR200	Campoletis chlorideae	6	outside
iORL000519	AYD60372.1	NULL	Drosophila mojavensis	8	TM	68	87
iORL000520	AYD60451.1	NULL	Drosophila mojavensis	10	TM	180	205
iORL000521	AYN70701.1	BminOR8-1-1	Bactrocera minax	5	TM	103	123
iORL000522	ABW39743.1	NULL	Anopheles gambiae	9	inside
iORL000523	AII01108.1	NULL	Dendrolimus kikuchii	15	inside
iORL000524	QBB72954.1	NULL	Protaetia brevitarsis	5	TM	135	155
iORL000525	AID61206.1	NULL	Calliphora stygia	10	inside
iORL000526	AAF57517.2	NULL	Drosophila melanogaster	5	inside
iORL000527	AAF54225.1	NULL	Drosophila melanogaster	8	inside
iORL000528	QGW50345.1	odorant receptor 17	Chouioia cunea	6	TM	35	55
iORL000529	AYD60370.1	NULL	Drosophila mojavensis	10	TM	65	87
iORL000530	AKI29046.1	NULL	Bactrocera dorsalis	5	TM	156	176
iORL000531	ABW39741.1	NULL	Anopheles gambiae	11	inside
iORL000532	AAF58928.1	NULL	Drosophila melanogaster	7	TM	191	211
iORL000533	QKN21387.1	NULL	Bactrocera dorsalis	5	TM	147	167
iORL000534	ADV57959.1	NULL	Culex pipiens complex sp. YL-2011	11	inside
iORL000535	CBW30736.1	NULL	Drosophila melanogaster	5	TM	79	100
iORL000536	AKO90010.1	odorant receptor 46	Microplitis mediator	6	TM	156	171
iORL000537	AOE48062.1	NULL	Athetis lepigone	8	TM	81	102
iORL000538	AIO10895.1	odorant receptor 93	Culex quinquefasciatus	7	TM	81	101
iORL000539	CBW30669.1	NULL	Drosophila pseudoobscura pseudoobscura	6	inside
iORL000540	ABW39731.1	NULL	Anopheles gambiae	4	inside
iORL000541	AII01102.1	NULL	Dendrolimus kikuchii	9	inside
iORL000542	AXY83460.1	odorant receptor 45	Conopomorpha sinensis	6	TM	39	61
iORL000543	QBB72966.1	NULL	Protaetia brevitarsis	6	TM	88	108
iORL000544	QGW50369.1	odorant receptor 41	Chouioia cunea	9	inside
iORL000545	CBW30734.1	NULL	Drosophila melanogaster	4	TM	49	66
iORL000546	AKI29048.1	NULL	Bactrocera dorsalis	10	inside
iORL000547	ALT31679.1	NULL	Cnaphalocrocis medinalis	10	inside
iORL000548	CBA13568.1	NULL	Drosophila melanogaster	13	outside
iORL000549	ABW39757.1	NULL	Anopheles gambiae	5	inside
iORL000550	ALD51449.1	odorant receptor 56	Locusta migratoria	7	inside
iORL000551	QKN21150.1	NULL	Zeugodacus cucurbitae	7	TM	133	153
iORL000552	AKO89984.1	odorant receptor 20	Microplitis mediator	3	TM	133	153
iORL000553	AYD60441.1	NULL	Drosophila mojavensis	10	TM	180	205
iORL000554	AII01100.1	NULL	Dendrolimus kikuchii	4	TM	144	164
iORL000555	AVH87266.1	odorant receptor 25	Holotrichia parallela	7	TM	323	343
iORL000556	ABW39751.1	NULL	Anopheles gambiae	6	TM	2	21
iORL000557	AOE48066.1	NULL	Athetis lepigone	6	TM	136	157
iORL000558	AUF73048.1	AchiOR42	Anoplophora chinensis	5	inside
iORL000559	CBA13629.1	NULL	Drosophila melanogaster	6	outside
iORL000560	AII01106.1	NULL	Dendrolimus kikuchii	5	inside
iORL000561	AVH87268.1	odorant receptor 27	Holotrichia parallela	6	inside
iORL000562	QGW50357.1	odorant receptor 29	Chouioia cunea	5	TM	136	164
iORL000563	ALM26193.1	odorant receptor 4	Athetis dissimilis	9	inside
iORL000564	AXY87908.1	odorant receptor 21	Subpsaltria yangi	11	inside
iORL000565	AYD60443.1	NULL	Drosophila mojavensis	10	TM	180	205
iORL000566	CBA13926.1	NULL	Drosophila melanogaster	4	TM	29	49
iORL000567	AXY83456.1	odorant receptor 6	Conopomorpha sinensis	5	TM	192	212
iORL000568	ABW39753.1	NULL	Anopheles gambiae	3	TM	27	48
iORL000569	AST36386.1	NULL	Cydia nigricana	3	TM	11	33
iORL000570	AET85154.3	odorant receptor 2	Apis cerana	9	TM	134	154
iORL000571	AYD60445.1	NULL	Drosophila mojavensis	10	TM	180	205
iORL000572	QHB15270.1	PsauOR36	Peridroma saucia	7	outside
iORL000573	AGI05173.1	odorant receptor 23	Dendroctonus ponderosae	5	TM	140	157
iORL000574	AXM05304.1	CchlOR186	Campoletis chlorideae	6	outside
iORL000575	AVF19641.1	NULL	Peridroma saucia	5	inside
iORL000576	ALD51400.1	odorant receptor 112	Locusta migratoria	7	inside
iORL000577	ABW39772.1	NULL	Anopheles gambiae	6	TM	2	21
iORL000578	AXM05211.1	CchlOR93	Campoletis chlorideae	10	inside
iORL000579	CBA13978.1	NULL	Drosophila simulans	6	inside
iORL000580	ALR72564.1	NULL	Colaphellus bowringi	7	TM	123	141
iORL000581	BAI66605.1	OscaOR4	Ostrinia scapulalis	6	TM	197	217
iORL000582	AVE17573.1	odorant receptor 11	Apis cerana cerana	5	TM	106	122
iORL000583	QKN21145.1	NULL	Zeugodacus cucurbitae	8	TM	134	154
iORL000584	QEI46841.1	odorant receptor 25	Galleria mellonella	14	outside
iORL000585	ALR72562.1	NULL	Colaphellus bowringi	9	outside
iORL000586	ALD51402.1	odorant receptor 70	Locusta migratoria	4	TM	185	208
iORL000587	ABW39770.1	NULL	Anopheles gambiae	6	TM	2	21
iORL000588	AOE48006.1	NULL	Athetis lepigone	7	inside
iORL000589	AXM05310.1	CchlOR192	Campoletis chlorideae	10	inside
iORL000590	AGS41440.1	NULL	Agrotis segetum	4	inside
iORL000591	ABW39759.1	NULL	Anopheles gambiae	4	inside
iORL000592	AYN71379.1	odorant receptor 9	Oedaleus infernalis	5	inside
iORL000593	AXM05301.1	CchlOR184	Campoletis chlorideae	7	inside
iORL000594	QGW50377.1	odorant receptor 50	Chouioia cunea	6	outside
iORL000595	AII01104.1	NULL	Dendrolimus kikuchii	6	TM	73	93
iORL000596	CBA13928.1	NULL	Drosophila melanogaster	3	TM	3	18
iORL000597	CBA13644.1	NULL	Drosophila simulans	9	outside
iORL000598	ALR72560.1	NULL	Colaphellus bowringi	10	outside
iORL000599	AOE48016.1	NULL	Athetis lepigone	5	TM	191	220
iORL000600	AKO90014.1	odorant receptor 50	Microplitis mediator	4	inside
iORL000601	AAD26359.2	DOR67	Drosophila melanogaster	5	inside
iORL000602	QHB15282.1	PsauOR48	Peridroma saucia	8	TM	124	144
iORL000603	AYD60286.1	NULL	Drosophila arizonae	5	TM	79	101
iORL000604	ABW39776.1	NULL	Anopheles melas	15	inside
iORL000605	QGW50375.1	odorant receptor 48	Chouioia cunea	6	inside
iORL000606	AKO90012.1	odorant receptor 48	Microplitis mediator	6	TM	72	88
iORL000607	QKN21159.1	NULL	Zeugodacus cucurbitae	10	inside
iORL000608	AIO10897.1	odorant receptor 132	Culex quinquefasciatus	6	TM	82	102
iORL000609	AXY87916.1	odorant receptor 29	Subpsaltria yangi	8	TM	23	43
iORL000610	CBW30730.1	NULL	Drosophila melanogaster	10	inside
iORL000611	QGW50373.1	odorant receptor 46	Chouioia cunea	4	inside
iORL000612	AVF19653.1	NULL	Peridroma saucia	6	TM	69	90
iORL000613	CBA13648.1	NULL	Drosophila melanogaster	6	inside
iORL000614	AXY83462.1	odorant receptor 50	Conopomorpha sinensis	10	TM	204	229
iORL000615	AXU25101.1	odorant receptor 10	Cyrtorhinus lividipennis	15	outside
iORL000616	CBW30667.1	NULL	Drosophila pseudoobscura pseudoobscura	5	TM	323	341
iORL000617	AET86613.1	NULL	Culex theileri	12	inside
iORL000618	AYD60346.1	NULL	Drosophila arizonae	9	TM	65	87
iORL000619	BAI66638.1	OzagOR3a	Ostrinia zaguliaevi	10	TM	200	225
iORL000620	AYN70669.1	BminOR46a	Bactrocera minax	5	TM	130	145
iORL000621	ALM26224.1	odorant receptor 34	Athetis dissimilis	9	TM	188	216
iORL000622	QEI46853.1	odorant receptor 37	Galleria mellonella	7	inside
iORL000623	QGW50401.1	odorant receptor 76	Chouioia cunea	5	TM	63	83
iORL000624	AYD60431.1	NULL	Drosophila mojavensis	10	TM	180	205
iORL000625	ASM47084.1	odorant receptor 14	Schistocerca gregaria	8	inside
iORL000626	ACV41260.1	odorant receptor 2	Philotrypesis sp. BL-2007	12	outside
iORL000627	AXX83020.1	NULL	Yemma signatus	5	TM	64	82
iORL000628	ABW39762.1	NULL	Anopheles gambiae	3	TM	11	31
iORL000629	ALM26226.1	odorant receptor 36	Athetis dissimilis	8	TM	43	69
iORL000630	AET86615.1	NULL	Culex theileri	12	inside
iORL000631	QGW50403.1	odorant receptor 79	Chouioia cunea	6	inside
iORL000632	AIO10898.1	odorant receptor 55	Culex quinquefasciatus	10	outside
iORL000633	AXY83407.1	odorant receptor 32	Conopomorpha sinensis	6	outside
iORL000634	QGW50405.1	odorant receptor 81	Chouioia cunea	6	TM	71	86
iORL000635	ASM47088.1	odorant receptor 18	Schistocerca gregaria	7	inside
iORL000636	AYD60267.1	NULL	Drosophila mojavensis	5	TM	79	101
iORL000637	QHB15268.1	PsauOR34	Peridroma saucia	3	TM	147	167
iORL000638	AXM05122.1	CchlOR4	Campoletis chlorideae	6	TM	127	146
iORL000639	AXM05213.1	CchlOR95	Campoletis chlorideae	4	TM	269	291
iORL000640	AST36394.1	NULL	Cydia nigricana	5	TM	191	211
iORL000641	ALD51406.1	odorant receptor 105	Locusta migratoria	5	TM	78	100
iORL000642	AXY87904.1	odorant receptor 17	Subpsaltria yangi	4	TM	28	47
iORL000643	AOE48008.1	NULL	Athetis lepigone	7	TM	149	169
iORL000644	QKN21147.1	NULL	Zeugodacus cucurbitae	6	TM	147	169
iORL000645	AAF51040.3	NULL	Drosophila melanogaster	5	TM	190	210
iORL000646	AST36263.1	NULL	Hedya nubiferana	5	TM	189	213
iORL000647	QJX74296.1	odorant receptor 16	Ceracris kiangsu	5	TM	181	205
iORL000648	AXX83031.1	NULL	Yemma signatus	5	TM	249	269
iORL000649	AOE48088.1	NULL	Scaeva pyrastri	6	TM	183	208
iORL000650	ALM26250.1	odorant receptor 85	Athetis dissimilis	9	inside
iORL000651	ALM26195.1	odorant receptor 7	Athetis dissimilis	9	TM	195	215
iORL000652	AXM05269.1	CchlOR151	Campoletis chlorideae	10	inside
iORL000653	QBB72996.1	NULL	Protaetia brevitarsis	5	TM	273	293
iORL000654	ACH69147.1	odorant receptor 10	Anopheles quadriannulatus	5	TM	57	79
iORL000655	CBA14083.1	NULL	Drosophila simulans	8	inside
iORL000656	ASM47098.1	odorant receptor 28	Schistocerca gregaria	6	outside
iORL000657	AYD60435.1	NULL	Drosophila mojavensis	11	TM	180	205
iORL000658	CBA13710.1	NULL	Drosophila simulans	4	TM	12	32
iORL000659	ALT31659.1	odorant receptor 5	Cnaphalocrocis medinalis	4	outside
iORL000660	AOG12944.1	EhipOR39	Eogystia hippophaecolus	9	outside
iORL000661	QEE82759.1	odorant receptor 41	Conogethes pinicolalis	6	outside
iORL000662	CBA14102.1	NULL	Drosophila simulans	15	outside
iORL000663	AET86611.1	NULL	Culex theileri	12	inside
iORL000664	AYD60437.1	NULL	Drosophila mojavensis	10	TM	180	205
iORL000665	ALR87041.1	odorant receptor 141	Apis cerana cerana	5	TM	68	90
iORL000666	CBW30638.1	NULL	Drosophila melanogaster	8	TM	201	228
iORL000667	CBA13712.1	NULL	Drosophila melanogaster	6	inside
iORL000668	ACH69140.1	odorant receptor 9	Aedes aegypti	7	TM	125	143
iORL000669	ACU31808.1	odorant receptor 2	Ceratosolen cornutus	10	TM	377	400
iORL000670	AOG12918.1	EhipOR15	Eogystia hippophaecolus	4	TM	42	62
iORL000671	QKN21384.1	NULL	Bactrocera dorsalis	4	TM	130	148
iORL000672	CBW30673.1	NULL	Drosophila pseudoobscura pseudoobscura	6	TM	95	117
iORL000673	AOT85630.1	odorant receptor 113	Mayetiola destructor	7	TM	194	221
iORL000674	AST36275.1	NULL	Hedya nubiferana	6	TM	190	211
iORL000675	ADX59670.1	NULL	Culex theileri	12	inside
iORL000676	ALD51394.1	odorant receptor 95	Locusta migratoria	7	inside
iORL000677	QGW50365.1	odorant receptor 37	Chouioia cunea	13	outside
iORL000678	CBW30756.1	NULL	Drosophila pseudoobscura pseudoobscura	4	inside
iORL000679	AKC58543.1	odorant receptor 8	Anomala corpulenta	5	TM	127	143
iORL000680	AEB91869.1	odorant receptor 22	Drosophila melanogaster	6	TM	83	105
iORL000681	AYD60390.1	NULL	Drosophila mojavensis	9	TM	65	87
iORL000682	CBA13744.1	NULL	Drosophila simulans	4	TM	110	130
iORL000683	AIG51883.1	NULL	Helicoverpa armigera	5	inside
iORL000684	AGY31909.1	NULL	Scaptomyza flava	11	inside
iORL000685	ASM47096.1	odorant receptor 26	Schistocerca gregaria	8	TM	106	123
iORL000686	CBW30750.1	NULL	Drosophila pseudoobscura pseudoobscura	4	TM	51	68
iORL000687	CBW30671.1	NULL	Drosophila pseudoobscura pseudoobscura	6	TM	98	117
iORL000688	AOT85632.1	odorant receptor 116	Mayetiola destructor	7	TM	208	230
iORL000689	CBA13762.1	NULL	Drosophila simulans	7	TM	51	73
iORL000690	QGW50367.1	odorant receptor 39	Chouioia cunea	4	inside
iORL000691	ASM47090.1	odorant receptor 20	Schistocerca gregaria	6	inside
iORL000692	AYD60392.1	NULL	Drosophila mojavensis	10	TM	180	205
iORL000693	AXM05136.1	CchlOR14	Campoletis chlorideae	6	inside
iORL000694	QGW45430.1	odorant receptor 57	Bradysia odoriphaga	7	TM	86	107
iORL000695	CAR79088.1	NULL	Drosophila melanogaster	12	inside
iORL000696	CBA13764.1	NULL	Drosophila simulans	6	inside
iORL000697	AGY31919.1	NULL	Scaptomyza nigrita	10	outside
iORL000698	CBW30752.1	NULL	Drosophila pseudoobscura pseudoobscura	4	TM	51	68
iORL000699	CBA14128.1	NULL	Drosophila melanogaster	4	TM	53	72
iORL000700	AYD60422.1	NULL	Drosophila mojavensis	10	TM	180	205
iORL000701	CAR79086.1	NULL	Drosophila melanogaster	5	TM	83	105
iORL000702	AYD60285.1	NULL	Drosophila arizonae	4	TM	46	66
iORL000703	QJX74292.1	odorant receptor 12	Ceracris kiangsu	5	inside
iORL000704	AOT85634.1	NULL	Mayetiola destructor	6	inside
iORL000705	AXM05134.1	CchlOR12	Campoletis chlorideae	7	TM	179	205
iORL000706	QGW45376.1	odorant receptor 3	Bradysia odoriphaga	7	TM	304	324
iORL000707	AYN70679.1	BminOR71a	Bactrocera minax	3	inside
iORL000708	ALD51497.1	odorant receptor 64	Locusta migratoria	6	TM	140	160
iORL000709	AGH58121.1	odorant receptor 13	Spodoptera exigua	8	TM	345	369
iORL000710	AXU25098.1	odorant receptor 7	Cyrtorhinus lividipennis	5	TM	67	87
iORL000711	AST36261.1	NULL	Hedya nubiferana	7	TM	166	191
iORL000712	AZT78931.2	DabiOR20	Dioryctria abietella	7	outside
iORL000713	AXM05132.1	CchlOR11	Campoletis chlorideae	4	TM	105	126
iORL000714	QGW45378.1	odorant receptor 5	Bradysia odoriphaga	5	TM	106	131
iORL000715	CAR79084.1	NULL	Drosophila melanogaster	7	inside
iORL000716	QJX74290.1	odorant receptor 10	Ceracris kiangsu	6	inside
iORL000717	AKC58555.1	odorant receptor 20	Anomala corpulenta	5	TM	54	75
iORL000718	AKK25154.1	odorant receptor 7	Dendroctonus ponderosae	12	outside
iORL000719	CBA13698.1	NULL	Drosophila melanogaster	5	TM	41	63
iORL000720	QHB15252.1	PsauOR18	Peridroma saucia	6	TM	327	347
iORL000721	QEE82764.1	odorant receptor 46	Conogethes pinicolalis	6	TM	83	103
iORL000722	AYN70675.1	BminOR67c	Bactrocera minax	4	TM	43	63
iORL000723	AXF48814.1	NULL	Lobesia botrana	5	TM	289	311
iORL000724	AXY87598.1	odorant receptor 32	Culex quinquefasciatus	5	TM	134	153
iORL000725	ALD51504.1	NULL	Locusta migratoria	3	TM	187	214
iORL000726	QGW50379.1	odorant receptor 52	Chouioia cunea	5	inside
iORL000727	AAF50236.2	NULL	Drosophila melanogaster	3	TM	77	95
iORL000728	QHB15250.1	PsauOR16	Peridroma saucia	7	inside
iORL000729	QKN21041.1	NULL	Bactrocera correcta	10	TM	181	209
iORL000730	CBA14116.1	NULL	Drosophila melanogaster	5	TM	74	94
iORL000731	AKK25152.1	odorant receptor 2	Dendroctonus ponderosae	5	TM	72	91
iORL000732	AYN70677.1	NULL	Bactrocera minax	10	TM	181	209
iORL000733	CBA13723.1	NULL	Drosophila simulans	3	TM	186	204
iORL000734	BAJ22892.1	OzagOR3b	Ostrinia zaguliaevi	8	TM	196	225
iORL000735	ACF21677.1	NULL	Stomoxys calcitrans	4	inside
iORL000736	AEB91859.1	odorant receptor 22	Drosophila melanogaster	4	TM	296	316
iORL000737	AST36271.1	NULL	Hedya nubiferana	14	inside
iORL000738	AYN70671.1	BminOR49a	Bactrocera minax	5	TM	130	150
iORL000739	AYD60294.1	NULL	Drosophila mojavensis	4	TM	46	66
iORL000740	AXF48810.1	NULL	Lobesia botrana	6	TM	295	315
iORL000741	AGY31907.1	NULL	Scaptomyza flava	7	inside
iORL000742	AST36269.1	NULL	Hedya nubiferana	6	inside
iORL000743	CBA14114.1	NULL	Drosophila melanogaster	6	inside
iORL000744	AST36277.1	NULL	Hedya nubiferana	6	TM	69	88
iORL000745	ANQ46503.1	odorant receptor 2	Phyllotreta striolata	6	TM	44	62
iORL000746	AKC58541.1	odorant receptor 6	Anomala corpulenta	5	TM	130	148
iORL000747	CBW30675.1	NULL	Drosophila pseudoobscura pseudoobscura	6	TM	98	117
iORL000748	CBA14112.1	NULL	Drosophila melanogaster	5	TM	74	94
iORL000749	AIG51881.1	NULL	Helicoverpa armigera	10	outside
iORL000750	ASM47094.1	odorant receptor 24	Schistocerca gregaria	9	inside
iORL000751	ALD51500.1	odorant receptor 94	Locusta migratoria	7	TM	64	84
iORL000752	AGY31905.1	NULL	Scaptomyza flava	11	inside
iORL000753	QHB15266.1	PsauOR32	Peridroma saucia	7	TM	71	91
iORL000754	AYD60314.1	NULL	Drosophila mojavensis	4	TM	46	66
iORL000755	QEE82758.1	odorant receptor 40	Conogethes pinicolalis	7	TM	135	155
iORL000756	AEB91857.1	NULL	Drosophila melanogaster	4	TM	139	157
iORL000757	ACH95385.1	odorant receptor 10	Anopheles gambiae	13	inside
iORL000758	AXX83019.1	NULL	Yemma signatus	6	TM	173	198
iORL000759	QEE82729.1	odorant receptor 11	Conogethes pinicolalis	5	inside
iORL000760	AST36287.1	NULL	Hedya nubiferana	7	inside
iORL000761	AXM05251.1	CchlOR133	Campoletis chlorideae	8	inside
iORL000762	QHB15264.1	PsauOR30	Peridroma saucia	6	TM	133	151
iORL000763	ACH69138.1	odorant receptor 2	Aedes aegypti	5	TM	31	52
iORL000764	CBA13623.1	NULL	Drosophila simulans	4	outside
iORL000765	AEB91849.1	NULL	Drosophila melanogaster	5	TM	182	202
iORL000766	CBA13735.1	NULL	Drosophila simulans	9	outside
iORL000767	QDD67767.1	NULL	Galeruca daurica	10	inside
iORL000768	AXF48790.1	NULL	Lobesia botrana	4	TM	200	227
iORL000769	AEB91851.1	NULL	Drosophila melanogaster	5	TM	272	293
iORL000770	AST36279.1	NULL	Hedya nubiferana	3	TM	76	100
iORL000771	QKN21153.1	NULL	Zeugodacus cucurbitae	9	TM	181	207
iORL000772	CBA13802.1	NULL	Drosophila simulans	7	inside
iORL000773	QEE82727.1	odorant receptor 8	Conogethes pinicolalis	6	inside
iORL000774	AKC58551.1	odorant receptor 16	Anomala corpulenta	8	inside
iORL000775	AIG51891.1	NULL	Helicoverpa armigera	6	TM	52	68
iORL000776	AKC58549.1	odorant receptor 14	Anomala corpulenta	6	inside
iORL000777	ALV83717.1	NULL	Culex quinquefasciatus	3	TM	73	93
iORL000778	AKC58557.1	odorant receptor 22	Anomala corpulenta	3	TM	187	210
iORL000779	AKK25156.1	odorant receptor 15	Dendroctonus ponderosae	3	TM	277	298
iORL000780	QEE82766.1	odorant receptor 48	Conogethes pinicolalis	4	outside
iORL000781	AXF48794.1	NULL	Lobesia botrana	3	TM	80	102
iORL000782	AET06155.1	odorant receptor 2	Ctenopseustis herana	17	inside
iORL000783	CAR79110.1	NULL	Drosophila melanogaster	3	outside
iORL000784	ALV83719.1	NULL	Culex quinquefasciatus	5	TM	205	234
iORL000785	AOG12910.1	EhipOR7	Eogystia hippophaecolus	8	outside
iORL000786	AST36295.1	NULL	Cydia fagiglandana	7	TM	211	239
iORL000787	AXY83392.1	odorant receptor 36	Conopomorpha sinensis	7	TM	160	181
iORL000788	QLI62051.1	odorant receptor 8	Streltzoviella insularis	6	TM	69	89
iORL000789	AOE48047.1	NULL	Athetis lepigone	7	TM	13	37
iORL000790	AEB91841.1	NULL	Drosophila melanogaster	5	TM	272	293
iORL000791	ASM47105.1	odorant receptor 35	Schistocerca gregaria	6	TM	94	116
iORL000792	CBA13625.1	NULL	Drosophila melanogaster	7	outside
iORL000793	AXY87606.1	odorant receptor 71	Aedes aegypti	6	TM	135	153
iORL000794	QEE82768.1	odorant receptor 50	Conogethes pinicolalis	3	TM	81	103
iORL000795	AAT01220.1	odorant receptor 7	Aedes aegypti	8	inside
iORL000796	AYD60296.1	NULL	Drosophila mojavensis	5	TM	79	101
iORL000797	AOG12912.1	EhipOR9	Eogystia hippophaecolus	6	TM	219	244
iORL000798	AEB91847.1	NULL	Drosophila melanogaster	11	inside
iORL000799	QKN21033.1	NULL	Bactrocera correcta	6	TM	60	78
iORL000800	AKC58559.1	odorant receptor 24	Anomala corpulenta	7	TM	278	298
iORL000801	AII01084.1	NULL	Dendrolimus kikuchii	5	TM	73	93
iORL000802	AST36283.1	NULL	Hedya nubiferana	9	TM	187	207
iORL000803	CAR79106.1	NULL	Drosophila melanogaster	5	inside
iORL000804	ASM47125.1	odorant receptor 55	Schistocerca gregaria	7	inside
iORL000805	AOE48058.1	NULL	Athetis lepigone	4	inside
iORL000806	ALV83718.1	NULL	Culex quinquefasciatus	5	TM	205	234
iORL000807	ASM47109.1	odorant receptor 39	Schistocerca gregaria	5	TM	186	213
iORL000808	AYD60459.1	NULL	Drosophila mojavensis	10	TM	180	205
iORL000809	QBB73001.1	NULL	Protaetia brevitarsis	4	TM	34	54
iORL000810	CBA14021.1	NULL	Drosophila simulans	18	inside
iORL000811	AEB91855.1	NULL	Drosophila melanogaster	5	TM	182	202
iORL000812	AST36281.1	NULL	Hedya nubiferana	5	outside
iORL000813	AXF48782.1	NULL	Lobesia botrana	3	inside
iORL000814	QHB15260.1	PsauOR26	Peridroma saucia	5	TM	137	156
iORL000815	ASM47127.1	odorant receptor 57	Schistocerca gregaria	5	TM	97	117
iORL000816	BAJ23263.1	OnubOR2	Ostrinia nubilalis	6	inside
iORL000817	AII01088.1	NULL	Dendrolimus kikuchii	15	inside
iORL000818	AGY31945.1	NULL	Scaptomyza nigrita	10	outside
iORL000819	AXX83017.1	NULL	Yemma signatus	11	outside
iORL000820	CBW30731.1	NULL	Drosophila simulans	10	inside
iORL000821	AYD60277.1	NULL	Drosophila arizonae	5	TM	79	101
iORL000822	QJX74298.1	odorant receptor 18	Ceracris kiangsu	7	TM	180	208
iORL000823	AOE48055.1	NULL	Athetis lepigone	5	inside
iORL000824	ASM47117.1	odorant receptor 47	Schistocerca gregaria	5	TM	75	95
iORL000825	QEE82756.1	odorant receptor 38	Conogethes pinicolalis	6	TM	137	157
iORL000826	ALT31674.1	odorant receptor 20	Cnaphalocrocis medinalis	6	inside
iORL000827	CBA14101.1	NULL	Drosophila simulans	7	TM	273	293
iORL000828	AXM05138.1	CchlOR19	Campoletis chlorideae	8	inside
iORL000829	AEB91873.1	NULL	Drosophila melanogaster	5	TM	29	51
iORL000830	CBA13699.1	NULL	Drosophila melanogaster	6	outside
iORL000831	ACV41230.1	odorant receptor 2	Philotrypesis pilosa	3	inside
iORL000832	QEE82754.1	odorant receptor 36	Conogethes pinicolalis	5	TM	72	87
iORL000833	AOE48043.1	NULL	Athetis lepigone	8	inside
iORL000834	AYN70697.1	BminOR5-1	Bactrocera minax	6	TM	69	89
iORL000835	ASM47119.1	odorant receptor 49	Schistocerca gregaria	8	inside
iORL000836	AEB91871.1	odorant receptor 22	Drosophila melanogaster	7	inside
iORL000837	QEE82752.1	odorant receptor 34	Conogethes pinicolalis	5	inside
iORL000838	AUY55146.1	odorant receptor 10	Peridroma saucia	7	inside
iORL000839	CBA14033.1	NULL	Drosophila simulans	17	inside
iORL000840	AAF47008.1	NULL	Drosophila melanogaster	13	outside
iORL000841	ALD51447.1	odorant receptor 59	Locusta migratoria	6	TM	75	95
iORL000842	ASM47139.1	odorant receptor 69	Schistocerca gregaria	5	outside
iORL000843	AOE48041.1	NULL	Athetis lepigone	8	TM	296	316
iORL000844	QEE82774.1	odorant receptor 56	Conogethes pinicolalis	6	TM	130	145
iORL000845	QLI62053.1	odorant receptor 10	Streltzoviella insularis	3	inside
iORL000846	AUY55144.1	odorant receptor 8	Peridroma saucia	8	TM	146	165
iORL000847	AVN97825.1	odorant receptor 13	Anoplophora chinensis	8	outside
iORL000848	AST36293.1	NULL	Cydia fagiglandana	7	TM	328	353
iORL000849	AEB91867.1	odorant receptor 22	Drosophila melanogaster	7	inside
iORL000850	ACV41196.1	odorant receptor 2	Apocrypta bakeri	12	outside
iORL000851	QGW45419.1	odorant receptor 46	Bradysia odoriphaga	10	TM	293	313
iORL000852	ASM47135.1	odorant receptor 65	Schistocerca gregaria	6	TM	76	98
iORL000853	AEB91861.1	odorant receptor 22	Drosophila melanogaster	3	inside
iORL000854	ALD51427.1	odorant receptor 117	Locusta migratoria	7	outside
iORL000855	CBA14118.1	NULL	Drosophila simulans	3	inside
iORL000856	ASM47133.1	odorant receptor 63	Schistocerca gregaria	7	TM	144	170
iORL000857	QCS38507.1	NULL	Meteorus pulchricornis	3	inside
iORL000858	ASM47174.1	odorant receptor 104	Schistocerca gregaria	5	TM	44	64
iORL000859	AEB91863.1	odorant receptor 22	Drosophila melanogaster	6	TM	83	105
iORL000860	ALD51425.1	odorant receptor 26	Locusta migratoria	4	outside
iORL000861	CBA13800.1	NULL	Drosophila simulans	4	TM	155	175
iORL000862	AEB91938.1	NULL	Drosophila melanogaster	6	TM	83	105
iORL000863	AOE48051.1	NULL	Athetis lepigone	6	inside
iORL000864	CBA14019.1	NULL	Drosophila simulans	17	inside
iORL000865	AID59305.1	odorant receptor 7	Macrocentrus cingulum	5	TM	45	65
iORL000866	ASM47129.1	odorant receptor 59	Schistocerca gregaria	7	inside
iORL000867	AVH87288.1	odorant receptor 47	Holotrichia parallela	3	inside
iORL000868	ASM47178.1	odorant receptor 108	Schistocerca gregaria	6	outside
iORL000869	ALD51423.1	odorant receptor 140	Locusta migratoria	4	TM	91	111
iORL000870	AOE48053.1	NULL	Athetis lepigone	8	TM	65	85
iORL000871	AST36340.1	NULL	Cydia fagiglandana	5	TM	136	158
iORL000872	AXX83003.1	NULL	Yemma signatus	7	TM	147	166
iORL000873	AAF51921.2	NULL	Drosophila melanogaster	9	TM	179	206
iORL000874	QKN21482.1	NULL	Zeugodacus tau	5	TM	187	207
iORL000875	QLI62079.1	odorant receptor 36	Streltzoviella insularis	11	inside
iORL000876	ALR81940.1	odorant receptor 139	Apis cerana cerana	5	outside
iORL000877	CAR79058.1	NULL	Drosophila melanogaster	3	TM	50	72
iORL000878	AYD60317.1	NULL	Drosophila mojavensis	5	TM	79	101
iORL000879	QBB72972.1	NULL	Protaetia brevitarsis	5	TM	70	89
iORL000880	AXX83033.1	NULL	Yemma signatus	6	TM	198	223
iORL000881	ALD51435.1	odorant receptor 69	Locusta migratoria	5	TM	15	30
iORL000882	ACV41250.1	odorant receptor 2	Philotrypesis sp. BL-2007	6	TM	121	141
iORL000883	AEB91928.1	NULL	Drosophila melanogaster	8	TM	60	82
iORL000884	ALV87625.1	odorant receptor 10	Drosicha corpulenta	6	outside
iORL000885	AXY83401.1	odorant receptor 21	Conopomorpha sinensis	4	TM	141	155
iORL000886	CBA13793.1	NULL	Drosophila simulans	6	inside
iORL000887	QBB72970.1	NULL	Protaetia brevitarsis	5	TM	63	83
iORL000888	ACV41192.1	odorant receptor 2	Apocrypta bakeri	12	outside
iORL000889	ALD51437.1	odorant receptor 113	Locusta migratoria	7	inside
iORL000890	AYD60434.1	NULL	Drosophila mojavensis	11	TM	180	205
iORL000891	AQY16483.1	NULL	Peridroma saucia	4	inside
iORL000892	ACV41252.1	odorant receptor 2	Philotrypesis sp. BL-2007	6	TM	121	141
iORL000893	ALD51431.1	odorant receptor 18	Locusta migratoria	9	outside
iORL000894	AST36374.1	NULL	Cydia nigricana	8	TM	153	170
iORL000895	ASM47137.1	odorant receptor 67	Schistocerca gregaria	10	inside
iORL000896	ACV41190.1	odorant receptor 2	Apocrypta bakeri	9	outside
iORL000897	AOE48100.1	NULL	Scaeva pyrastri	5	inside
iORL000898	ALD51451.1	odorant receptor 86	Locusta migratoria	4	inside
iORL000899	AII01058.1	NULL	Dendrolimus houi	6	TM	126	146
iORL000900	AAF59280.1	NULL	Drosophila melanogaster	8	TM	123	143
iORL000901	QBB72940.1	NULL	Protaetia brevitarsis	7	TM	145	165
iORL000902	BAJ61932.1	OnubOR5a	Ostrinia nubilalis	12	TM	329	349
iORL000903	AXF48772.1	NULL	Lobesia botrana	9	inside
iORL000904	CBW30773.1	NULL	Drosophila melanogaster	6	TM	624	641
iORL000905	AXY87893.1	odorant receptor 6	Subpsaltria yangi	7	outside
iORL000906	ABP57125.1	NULL	Drosophila erecta	5	TM	75	97
iORL000907	AUF73028.1	AchiOR22	Anoplophora chinensis	6	inside
iORL000908	AEB91920.1	NULL	Drosophila melanogaster	5	TM	125	146
iORL000909	AYD60449.1	NULL	Drosophila mojavensis	11	TM	180	205
iORL000910	CBA13660.1	NULL	Drosophila simulans	6	inside
iORL000911	ACV41258.1	odorant receptor 2	Philotrypesis sp. BL-2007	6	TM	121	141
iORL000912	ABP57123.1	NULL	Drosophila mauritiana	15	outside
iORL000913	AXM05155.1	CchlOR38	Campoletis chlorideae	4	TM	69	89
iORL000914	AYN71383.1	odorant receptor 13	Oedaleus infernalis	5	inside
iORL000915	QKN21030.1	NULL	Bactrocera correcta	8	inside
iORL000916	AWV67922.1	odorant receptor 7	Lampronia capitella	7	TM	84	103
iORL000917	QKN21486.1	NULL	Zeugodacus tau	3	TM	147	167
iORL000918	AXM05299.1	CchlOR181	Campoletis chlorideae	5	inside
iORL000919	ACV41221.1	odorant receptor 2	Philotrypesis pilosa	6	TM	121	141
iORL000920	AVN97815.1	odorant receptor 3	Anoplophora chinensis	6	inside
iORL000921	QBB72962.1	NULL	Protaetia brevitarsis	5	TM	127	145
iORL000922	AYN70664.1	NULL	Bactrocera minax	5	TM	211	227
iORL000923	AXU25092.1	odorant receptor 1	Cyrtorhinus lividipennis	8	outside
iORL000924	AXX83005.1	NULL	Yemma signatus	4	inside
iORL000925	AIG51869.1	NULL	Helicoverpa armigera	6	inside
iORL000926	QKN21037.1	NULL	Bactrocera correcta	6	TM	288	308
iORL000927	AWV67920.1	odorant receptor 5	Lampronia capitella	8	TM	201	226
iORL000928	QKN21484.1	NULL	Zeugodacus tau	3	TM	259	284
iORL000929	QLI62077.1	odorant receptor 34	Streltzoviella insularis	7	TM	139	157
iORL000930	AIG51865.1	NULL	Helicoverpa armigera	6	TM	9	27
iORL000931	CBA14001.1	NULL	Drosophila simulans	8	inside
iORL000932	CBW30761.1	NULL	Drosophila pseudoobscura pseudoobscura	6	TM	299	316
iORL000933	ALD51374.1	odorant receptor 45	Locusta migratoria	15	inside
iORL000934	CBA13860.1	NULL	Drosophila melanogaster	6	inside
iORL000935	AVN97819.1	odorant receptor 7	Anoplophora chinensis	13	inside
iORL000936	AXM05154.1	CchlOR32	Campoletis chlorideae	6	TM	129	149
iORL000937	CBW30629.1	NULL	Drosophila melanogaster	6	TM	88	108
iORL000938	AAF47004.1	NULL	Drosophila melanogaster	10	inside
iORL000939	AID61201.1	NULL	Calliphora stygia	9	outside
iORL000940	ACA52081.1	NULL	Helicoverpa assulta	6	inside
iORL000941	ACH69148.1	odorant receptor 2	Anopheles stephensi	5	inside
iORL000942	AKI29030.1	NULL	Bactrocera dorsalis	4	TM	78	102
iORL000943	CBA14003.1	NULL	Drosophila simulans	5	TM	295	315
iORL000944	QBB72968.1	NULL	Protaetia brevitarsis	6	TM	138	156
iORL000945	AVN97839.1	odorant receptor 27	Anoplophora chinensis	7	inside
iORL000946	AIG51863.1	NULL	Helicoverpa armigera	8	TM	215	243
iORL000947	ABQ57251.1	NULL	Drosophila simulans	5	TM	196	221
iORL000948	AIG51879.1	NULL	Helicoverpa armigera	6	TM	299	321
iORL000949	AYN70684.1	NULL	Bactrocera minax	4	outside
iORL000950	ALD51439.1	odorant receptor 111	Locusta migratoria	5	TM	39	63
iORL000951	AID61203.1	NULL	Calliphora stygia	11	outside
iORL000952	CBA13980.1	NULL	Drosophila simulans	9	inside
iORL000953	ALD51455.1	odorant receptor 93	Locusta migratoria	5	TM	34	56
iORL000954	QKN21142.1	NULL	Zeugodacus cucurbitae	6	TM	122	142
iORL000955	AII01056.1	NULL	Dendrolimus houi	3	TM	135	164
iORL000956	AXY87894.1	odorant receptor 7	Subpsaltria yangi	8	outside
iORL000957	AXM05265.1	CchlOR147	Campoletis chlorideae	5	inside
iORL000958	ALD51453.1	odorant receptor 114	Locusta migratoria	9	outside
iORL000959	AKI29034.1	NULL	Bactrocera dorsalis	5	TM	186	214
iORL000960	CBW30775.1	NULL	Drosophila melanogaster	6	TM	80	99
iORL000961	AVN97837.1	odorant receptor 25	Anoplophora chinensis	4	TM	2	20
iORL000962	QBB72975.1	NULL	Protaetia brevitarsis	6	TM	158	181
iORL000963	ABW39738.1	NULL	Anopheles gambiae	3	TM	28	49
iORL000964	AXM05123.1	CchlOR5	Campoletis chlorideae	3	outside
iORL000965	BAJ61930.1	OnubOR5b	Ostrinia nubilalis x Ostrinia scapulalis	8	inside
iORL000966	AII01109.1	NULL	Dendrolimus kikuchii	4	TM	114	132
iORL000967	AEB91924.1	NULL	Drosophila melanogaster	7	TM	60	82
iORL000968	AID61205.1	NULL	Calliphora stygia	5	TM	152	171
iORL000969	CBA14017.1	NULL	Drosophila melanogaster	16	inside
iORL000970	AAF50163.2	NULL	Drosophila melanogaster	4	TM	49	66
iORL000971	AEB91904.1	NULL	Drosophila melanogaster	7	TM	60	82
iORL000972	AID61225.1	NULL	Calliphora stygia	6	TM	346	366
iORL000973	AOE48061.1	NULL	Athetis lepigone	7	outside
iORL000974	AST36312.1	NULL	Cydia fagiglandana	6	outside
iORL000975	ACO59971.1	odorant receptor 1	Choristoneura rosaceana	7	inside
iORL000976	ABP57130.1	NULL	Drosophila mauritiana	4	TM	155	175
iORL000977	QHB15300.1	PsauOR66	Peridroma saucia	10	TM	346	364
iORL000978	AIG51877.1	NULL	Helicoverpa armigera	6	inside
iORL000979	AFC91721.1	NULL	Cydia pomonella	5	TM	140	157
iORL000980	AEB91902.1	NULL	Drosophila melanogaster	7	TM	60	82
iORL000981	QGW50350.1	odorant receptor 22	Chouioia cunea	12	outside
iORL000982	AVH87286.1	odorant receptor 45	Holotrichia parallela	3	TM	212	232
iORL000983	QKN21354.1	NULL	Bactrocera dorsalis	5	TM	136	157
iORL000984	ALD51429.1	odorant receptor 19	Locusta migratoria	13	inside
iORL000985	AIG51871.1	NULL	Helicoverpa armigera	17	inside
iORL000986	CBW30721.1	NULL	Drosophila melanogaster	6	inside
iORL000987	ABQ57243.1	NULL	Drosophila simulans	3	inside
iORL000988	AOE48063.1	NULL	Athetis lepigone	4	TM	70	90
iORL000989	ALV87626.1	odorant receptor 11	Drosicha corpulenta	5	TM	186	211
iORL000990	ABW39732.1	NULL	Anopheles gambiae	5	TM	6	26
iORL000991	ABP57132.1	NULL	Drosophila sechellia	6	TM	54	76
iORL000992	QKN21352.1	NULL	Bactrocera dorsalis	3	TM	183	211
iORL000993	AEB91900.1	NULL	Drosophila melanogaster	7	TM	60	82
iORL000994	QGW50352.1	odorant receptor 24	Chouioia cunea	4	outside
iORL000995	AXM05317.1	CchlOR199	Campoletis chlorideae	6	inside
iORL000996	AVH87284.1	odorant receptor 43	Holotrichia parallela	7	TM	190	214
iORL000997	ABP57134.1	NULL	Drosophila mauritiana	10	inside
iORL000998	QBB72982.1	NULL	Protaetia brevitarsis	5	inside
iORL000999	QKN21162.1	NULL	Zeugodacus cucurbitae	5	outside
iORL001000	CBW30765.1	NULL	Drosophila melanogaster	5	TM	516	536
iORL001001	AIG51867.1	NULL	Helicoverpa armigera	6	TM	56	76
iORL001002	QKN21350.1	NULL	Bactrocera dorsalis	6	TM	181	201
iORL001003	CAR79348.1	NULL	Drosophila melanogaster	6	inside
iORL001004	QKN21379.1	NULL	Bactrocera dorsalis	12	inside
iORL001005	CBA13862.1	NULL	Drosophila melanogaster	11	inside
iORL001006	ACV41228.1	odorant receptor 2	Philotrypesis pilosa	6	TM	121	141
iORL001007	QGW50354.1	odorant receptor 26	Chouioia cunea	6	inside
iORL001008	CBW30767.1	NULL	Drosophila melanogaster	5	TM	516	536
iORL001009	QLI62063.1	odorant receptor 20	Streltzoviella insularis	9	inside
iORL001010	QKN21375.1	NULL	Bactrocera dorsalis	10	TM	180	208
iORL001011	AID61237.1	NULL	Calliphora stygia	3	TM	76	96
iORL001012	AXY83410.1	odorant receptor 41	Conopomorpha sinensis	10	inside
iORL001013	AGY14583.1	SinfOR25	Sesamia inferens	3	TM	2	14
iORL001014	ACV41198.1	odorant receptor 2	Apocrypta bakeri	4	inside
iORL001015	ALR72567.1	NULL	Colaphellus bowringi	9	TM	189	214
iORL001016	AYD60323.1	NULL	Drosophila mojavensis	5	TM	79	101
iORL001017	AYN70686.1	NULL	Bactrocera minax	6	inside
iORL001018	QHB15285.1	PsauOR51	Peridroma saucia	4	TM	73	93
iORL001019	QLI62061.1	odorant receptor 18	Streltzoviella insularis	6	inside
iORL001020	QKN21377.1	NULL	Bactrocera dorsalis	10	TM	182	209
iORL001021	ATV96623.1	odorant receptor 3	Eriocrania semipurpurella	6	TM	73	93
iORL001022	QGW45411.1	odorant receptor 38	Bradysia odoriphaga	7	TM	186	211
iORL001023	AGY14581.1	SinfOR23	Sesamia inferens	5	TM	139	159
iORL001024	CBA13583.1	NULL	Drosophila melanogaster	6	inside
iORL001025	QGW50406.1	odorant receptor 82	Chouioia cunea	21	inside
iORL001026	QHB15287.1	PsauOR53	Peridroma saucia	5	TM	172	199
iORL001027	QEI46858.1	odorant receptor 42	Galleria mellonella	7	inside
iORL001028	QKN21369.1	NULL	Bactrocera dorsalis	7	TM	56	78
iORL001029	QGW45413.1	odorant receptor 40	Bradysia odoriphaga	8	TM	173	200
iORL001030	AXM05262.1	CchlOR144	Campoletis chlorideae	6	outside
iORL001031	AKO90017.1	odorant receptor 53	Microplitis mediator	14	inside
iORL001032	CBA13850.1	NULL	Drosophila simulans	6	TM	339	353
iORL001033	AXY87528.1	CquiOR2	Culex quinquefasciatus	5	TM	188	213
iORL001034	AXF48755.1	NULL	Lobesia botrana	10	TM	377	400
iORL001035	QKN21371.1	NULL	Bactrocera dorsalis	4	TM	147	167
iORL001036	ABW39736.1	NULL	Anopheles gambiae	6	TM	2	21
iORL001037	CBA13931.1	NULL	Drosophila melanogaster	10	inside
iORL001038	AID61227.1	NULL	Calliphora stygia	4	TM	163	183
iORL001039	ACO59973.1	odorant receptor 3	Epiphyas postvittana	4	inside
iORL001040	QGW50334.1	odorant receptor 4	Chouioia cunea	19	inside
iORL001041	AIG51875.1	NULL	Helicoverpa armigera	6	TM	133	154
iORL001042	QHB15281.1	PsauOR47	Peridroma saucia	3	TM	81	101
iORL001043	AGS43066.1	NULL	Cephus cinctus	4	TM	154	169
iORL001044	AGY14591.1	SinfOR33	Sesamia inferens	6	TM	103	124
iORL001045	AXM05238.1	CchlOR120	Campoletis chlorideae	5	TM	134	154
iORL001046	QEI46856.1	odorant receptor 40	Galleria mellonella	5	TM	123	143
iORL001047	AVF19632.1	NULL	Peridroma saucia	8	TM	324	344
iORL001048	QGW45401.1	odorant receptor 28	Bradysia odoriphaga	14	outside
iORL001049	AVF19668.1	NULL	Peridroma saucia	5	TM	132	149
iORL001050	QKN21363.1	NULL	Bactrocera dorsalis	13	inside
iORL001051	AHF20362.1	NULL	Aedes aegypti	7	TM	305	325
iORL001052	AFC91719.1	NULL	Cydia pomonella	4	outside
iORL001053	AAF50248.2	NULL	Drosophila melanogaster	5	TM	197	221
iORL001054	QGW45407.1	odorant receptor 34	Bradysia odoriphaga	5	TM	59	79
iORL001055	AGY14593.1	SinfOR36	Sesamia inferens	6	TM	190	212
iORL001056	AID61229.1	NULL	Calliphora stygia	16	outside
iORL001057	AAN12091.1	NULL	Drosophila melanogaster	5	TM	98	116
iORL001058	QBB72980.1	NULL	Protaetia brevitarsis	5	TM	125	140
iORL001059	AFC36918.1	NULL	Spodoptera exigua	5	TM	138	158
iORL001060	AVF19630.1	NULL	Peridroma saucia	5	inside
iORL001061	ADV57980.1	NULL	Culex pipiens complex sp. YL-2011	9	inside
iORL001062	BAI66639.1	OzagOR4	Ostrinia zaguliaevi	7	TM	190	210
iORL001063	QHB15293.1	PsauOR59	Peridroma saucia	3	TM	31	56
iORL001064	QEI46850.1	odorant receptor 34	Galleria mellonella	8	TM	157	177
iORL001065	QKN21361.1	NULL	Bactrocera dorsalis	7	TM	60	81
iORL001066	AXM05218.1	CchlOR100	Campoletis chlorideae	7	TM	158	186
iORL001067	AXM05235.1	CchlOR117	Campoletis chlorideae	6	inside
iORL001068	QKN21488.1	NULL	Zeugodacus tau	8	TM	180	208
iORL001070	CAR79060.1	NULL	Drosophila melanogaster	5	inside
iORL001071	AID61233.1	NULL	Calliphora stygia	5	TM	169	190
iORL001072	QKN21367.1	NULL	Bactrocera dorsalis	3	TM	350	371
iORL001073	AXM05216.1	CchlOR98	Campoletis chlorideae	5	TM	300	321
iORL001074	ADV57982.1	NULL	Culex pipiens complex sp. YL-2011	12	inside
iORL001075	QHB15291.1	PsauOR57	Peridroma saucia	19	inside
iORL001076	AVN97813.1	odorant receptor 1	Anoplophora chinensis	12	outside
iORL001077	AID61235.1	NULL	Calliphora stygia	11	TM	180	208
iORL001078	AAF56753.2	NULL	Drosophila melanogaster	7	TM	291	313
iORL001079	AKO90005.1	odorant receptor 41	Microplitis mediator	15	inside
iORL001080	QLI62065.1	odorant receptor 22	Streltzoviella insularis	7	outside
iORL001081	CAR79062.1	NULL	Drosophila melanogaster	5	inside
iORL001082	QHB15297.1	PsauOR63	Peridroma saucia	7	outside
iORL001083	AYD60321.1	NULL	Drosophila mojavensis	4	TM	46	66
iORL001084	AOE48071.1	NULL	Scaeva pyrastri	4	TM	30	52
iORL001085	AXM05214.1	CchlOR96	Campoletis chlorideae	3	inside
iORL001086	AXF48778.1	NULL	Lobesia botrana	14	inside
iORL001087	ALR72569.1	NULL	Colaphellus bowringi	6	inside
iORL001088	QBB72960.1	NULL	Protaetia brevitarsis	5	TM	67	87
iORL001089	CBW30654.1	NULL	Drosophila pseudoobscura pseudoobscura	5	inside
iORL001090	ACH69141.1	odorant receptor 2	Culex pipiens pipiens	5	TM	61	84
iORL001091	QJX74354.1	odorant receptor 77	Ceracris kiangsu	4	inside
iORL001092	CBW30602.1	NULL	Drosophila melanogaster	5	TM	151	172
iORL001093	AOE48086.1	NULL	Scaeva pyrastri	3	TM	34	54
iORL001094	ADV57972.1	NULL	Culex pipiens complex sp. YL-2011	8	inside
iORL001095	CBA13947.1	NULL	Drosophila simulans	7	TM	71	91
iORL001096	AID61239.1	NULL	Calliphora stygia	7	TM	48	68
iORL001097	QGW50336.1	odorant receptor 7	Chouioia cunea	9	outside
iORL001098	QEI46822.1	odorant receptor 6	Galleria mellonella	5	TM	89	109
iORL001099	QKN21269.1	NULL	Bactrocera dorsalis	8	TM	205	229
iORL001100	AOG12943.1	EhipOR38	Eogystia hippophaecolus	8	inside
iORL001101	ADV57990.1	NULL	Culex pipiens complex sp. YL-2011	8	inside
iORL001102	ALG36151.1	odorant receptor 8	Sclerodermus sp. MQW-2015	7	inside
iORL001103	QEI46824.1	odorant receptor 8	Galleria mellonella	13	inside
iORL001104	QKN21267.1	NULL	Bactrocera dorsalis	7	TM	199	224
iORL001105	AID61219.1	NULL	Calliphora stygia	5	TM	169	188
iORL001106	CBA13709.1	NULL	Drosophila simulans	10	inside
iORL001107	CAR79068.1	NULL	Drosophila melanogaster	7	TM	83	105
iORL001108	AYN70704.1	BminOR8-2-1	Bactrocera minax	8	inside
iORL001109	BAI66646.1	OzeaOR4	Ostrinia zealis	7	TM	190	210
iORL001110	AHF20366.1	NULL	Aedes aegypti	7	TM	305	325
iORL001111	AOG12941.1	EhipOR36	Eogystia hippophaecolus	5	outside
iORL001112	ADT80767.1	odorant receptor 14	Heliothis subflexa	5	TM	96	115
iORL001113	ALV87619.1	odorant receptor 4	Drosicha corpulenta	4	outside
iORL001114	QKN21161.1	NULL	Zeugodacus cucurbitae	6	inside
iORL001115	AYD60331.1	NULL	Drosophila mojavensis	9	TM	65	87
iORL001116	AST36322.1	NULL	Cydia fagiglandana	13	outside
iORL001117	AXM05275.1	CchlOR157	Campoletis chlorideae	5	TM	70	98
iORL001118	CAR79052.1	NULL	Drosophila melanogaster	3	outside
iORL001119	QEI46854.1	odorant receptor 38	Galleria mellonella	6	TM	169	196
iORL001120	AHF20364.1	NULL	Aedes aegypti	3	TM	48	66
iORL001121	AID61217.1	NULL	Calliphora stygia	5	TM	80	100
iORL001122	CBW30694.1	NULL	Drosophila melanogaster	5	TM	197	221
iORL001123	AOG12947.1	EhipOR42	Eogystia hippophaecolus	5	outside
iORL001124	BAI66635.1	OpalOR4	Ostrinia palustralis	6	outside
iORL001125	AAD26361.1	DOR87	Drosophila melanogaster	4	inside
iORL001126	CBA13953.1	NULL	Drosophila melanogaster	7	TM	355	379
iORL001127	AXM05175.1	CchlOR46	Campoletis chlorideae	15	inside
iORL001128	AEB91836.1	NULL	Drosophila melanogaster	4	TM	182	202
iORL001129	CBW30755.1	NULL	Drosophila miranda	5	TM	465	485
iORL001130	QJX74319.1	odorant receptor 40	Ceracris kiangsu	4	TM	290	312
iORL001131	CBW30769.1	NULL	Drosophila melanogaster	6	TM	624	641
iORL001132	AYD60282.1	NULL	Drosophila arizonae	4	TM	46	66
iORL001133	BAI66640.1	OzagOR5	Ostrinia zaguliaevi	6	TM	184	212
iORL001134	QEI46832.1	odorant receptor 16	Galleria mellonella	5	TM	173	192
iORL001135	AID61212.1	NULL	Calliphora stygia	5	inside
iORL001136	CBW30757.1	NULL	Drosophila pseudoobscura pseudoobscura	8	TM	299	316
iORL001137	AOG12951.1	EhipOR46	Eogystia hippophaecolus	11	inside
iORL001138	CBA13747.1	NULL	Drosophila melanogaster	9	inside
iORL001139	AYD60457.1	NULL	Drosophila mojavensis	10	TM	180	205
iORL001140	CBW30647.1	NULL	Drosophila melanogaster	9	TM	201	228
iORL001141	AGY31920.1	NULL	Scaptomyza nigrita	10	outside
iORL001142	AYD60280.1	NULL	Drosophila arizonae	4	TM	46	66
iORL001143	QJX74317.1	odorant receptor 38	Ceracris kiangsu	13	inside
iORL001144	QEI46830.1	odorant receptor 14	Galleria mellonella	4	TM	83	103
iORL001145	QJX74343.1	odorant receptor 66	Ceracris kiangsu	5	TM	9	33
iORL001146	CBW30606.1	NULL	Drosophila melanogaster	6	TM	98	116
iORL001147	ACV41226.1	odorant receptor 2	Philotrypesis pilosa	11	outside
iORL001148	AOG12953.1	EhipOR48	Eogystia hippophaecolus	8	TM	192	216
iORL001149	AYD60360.1	NULL	Drosophila mojavensis	9	TM	65	87
iORL001150	AST36258.1	NULL	Hedya nubiferana	8	inside
iORL001151	ALV87624.1	odorant receptor 9	Drosicha corpulenta	5	TM	166	193
iORL001152	AOG12955.1	EhipOR49	Eogystia hippophaecolus	8	inside
iORL001153	CBA13945.1	NULL	Drosophila simulans	7	TM	71	91
iORL001154	BAI66627.1	OnubOR7	Ostrinia nubilalis	9	TM	119	137
iORL001155	CBA14058.1	NULL	Drosophila melanogaster	11	outside
iORL001156	QEI46820.1	odorant receptor 4	Galleria mellonella	5	TM	68	90
iORL001157	AYN64399.1	NULL	Rhyacophila nubila	5	TM	130	150
iORL001158	CBW30604.1	NULL	Drosophila melanogaster	5	TM	151	171
iORL001159	AST36254.1	NULL	Hedya nubiferana	7	inside
iORL001160	AXM05167.1	CchlOR43	Campoletis chlorideae	8	TM	179	201
iORL001161	QHB15289.1	PsauOR55	Peridroma saucia	7	inside
iORL001162	AAF47009.1	NULL	Drosophila melanogaster	7	inside
iORL001163	AYN71381.1	odorant receptor 11	Oedaleus infernalis	11	outside
iORL001164	ADK97803.1	NULL	Zeugodacus cucurbitae	6	TM	133	153
iORL001165	CBA13753.1	NULL	Drosophila melanogaster	6	TM	24	42
iORL001166	AXX83028.1	NULL	Yemma signatus	12	outside
iORL001167	AST36256.1	NULL	Hedya nubiferana	3	inside
iORL001168	CBW30743.1	NULL	Drosophila melanogaster	4	TM	49	66
iORL001169	AXM05277.1	CchlOR158	Campoletis chlorideae	4	inside
iORL001170	CBA13755.1	NULL	Drosophila melanogaster	9	inside
iORL001171	ABW39749.1	NULL	Anopheles gambiae	6	TM	2	21
iORL001172	AXF48796.1	NULL	Lobesia botrana	8	TM	287	307
iORL001173	AAF58452.1	NULL	Drosophila melanogaster	6	TM	122	137
iORL001174	AXM05311.1	CchlOR193	Campoletis chlorideae	9	outside
iORL001175	QEE82722.1	odorant receptor 3	Conogethes pinicolalis	11	inside
iORL001176	AST36272.1	NULL	Hedya nubiferana	7	inside
iORL001177	AEB91832.1	NULL	Drosophila melanogaster	5	TM	182	202
iORL001178	AST36250.1	NULL	Hedya nubiferana	5	TM	76	95
iORL001179	QKN21248.1	NULL	Bactrocera dorsalis	7	TM	277	297
iORL001180	CBA13743.1	NULL	Drosophila simulans	8	outside
iORL001181	ALR72583.1	NULL	Colaphellus bowringi	7	TM	266	287
iORL001182	QGW45409.1	odorant receptor 36	Bradysia odoriphaga	15	inside
iORL001183	QEE82720.1	odorant receptor 1	Conogethes pinicolalis	8	TM	167	184
iORL001184	AST36270.1	NULL	Hedya nubiferana	7	TM	294	314
iORL001185	ALD51399.1	odorant receptor 8	Locusta migratoria	56	inside
iORL001186	AFC91715.2	NULL	Cydia pomonella	12	inside
iORL001187	CBA13870.1	NULL	Drosophila simulans	5	inside
iORL001188	AKC58574.1	odorant receptor 39	Anomala corpulenta	6	inside
iORL001189	CBA14147.1	NULL	Drosophila simulans	4	TM	53	72
iORL001190	CBA13705.1	NULL	Drosophila simulans	5	outside
iORL001191	AXM05244.1	CchlOR126	Campoletis chlorideae	4	TM	2	16
iORL001192	AGY14575.1	SinfOR15	Sesamia inferens	9	inside
iORL001193	AVH87257.1	odorant receptor 16	Holotrichia parallela	12	outside
iORL001194	QJX74366.1	odorant receptor 89	Ceracris kiangsu	5	TM	177	205
iORL001195	AOG12921.1	EhipOR17	Eogystia hippophaecolus	9	inside
iORL001196	AXM05303.1	CchlOR185	Campoletis chlorideae	7	inside
iORL001197	ALM26213.1	odorant receptor 24	Athetis dissimilis	8	inside
iORL001198	AGY14573.1	SinfOR13	Sesamia inferens	16	outside
iORL001199	AIG51896.1	NULL	Helicoverpa armigera	14	inside
iORL001200	CBA13872.1	NULL	Drosophila simulans	3	TM	5	23
iORL001201	AKC58576.1	odorant receptor 41	Anomala corpulenta	7	inside
iORL001202	ALV87633.1	odorant receptor 18	Drosicha corpulenta	8	TM	327	347
iORL001203	AGS08024.1	odorant receptor 161	Culex quinquefasciatus	7	inside
iORL001204	QKN21151.1	NULL	Zeugodacus cucurbitae	7	inside
iORL001205	ALT31670.1	odorant receptor 16	Cnaphalocrocis medinalis	9	inside
iORL001206	QJX74364.1	odorant receptor 87	Ceracris kiangsu	6	inside
iORL001207	AGS08022.1	odorant receptor 73	Culex quinquefasciatus	4	TM	37	46
iORL001208	AFK30392.1	NULL	Ostrinia nubilalis	10	TM	329	349
iORL001209	AGY14571.1	SinfOR11	Sesamia inferens	8	outside
iORL001210	AIG51894.1	NULL	Helicoverpa armigera	5	TM	72	90
iORL001211	QGW45384.1	odorant receptor 11	Bradysia odoriphaga	4	TM	276	296
iORL001212	AXY83399.1	odorant receptor 54	Conopomorpha sinensis	6	outside
iORL001213	AXM05163.1	CchlOR50	Campoletis chlorideae	9	TM	63	84
iORL001214	ALV87631.1	odorant receptor 16	Drosicha corpulenta	4	inside
iORL001215	QJX74362.1	odorant receptor 85	Ceracris kiangsu	6	inside
iORL001216	AKC58552.1	odorant receptor 17	Anomala corpulenta	5	TM	136	153
iORL001217	AXF48766.1	NULL	Lobesia botrana	6	TM	201	229
iORL001218	AKC58570.1	odorant receptor 35	Anomala corpulenta	8	TM	8	33
iORL001219	ALD51389.1	odorant receptor 4	Locusta migratoria	3	TM	224	250
iORL001220	ALM26206.1	odorant receptor 17	Athetis dissimilis	12	TM	297	317
iORL001221	AXM05165.1	CchlOR40	Campoletis chlorideae	4	TM	67	87
iORL001222	QJX74344.1	odorant receptor 67	Ceracris kiangsu	7	TM	211	235
iORL001223	CBA13988.1	NULL	Drosophila melanogaster	8	outside
iORL001224	AYD60404.1	NULL	Drosophila arizonae	10	TM	180	205
iORL001225	AKC58550.1	odorant receptor 15	Anomala corpulenta	5	TM	72	90
iORL001226	CBA13751.1	NULL	Drosophila melanogaster	8	inside
iORL001227	AIG51892.1	NULL	Helicoverpa armigera	5	inside
iORL001228	QHB15237.1	PsauOR1	Peridroma saucia	8	TM	96	118
iORL001229	QEE82731.1	odorant receptor 13	Conogethes pinicolalis	6	TM	134	152
iORL001230	AVH87249.1	odorant receptor 8	Holotrichia parallela	5	inside
iORL001231	AXY83397.1	odorant receptor 15	Conopomorpha sinensis	5	TM	146	162
iORL001232	AYD60343.1	NULL	Drosophila arizonae	8	TM	65	87
iORL001233	AVF19666.1	NULL	Peridroma saucia	7	TM	189	217
iORL001234	QKN21467.1	NULL	Zeugodacus tau	8	inside
iORL001235	AOG12937.1	EhipOR32	Eogystia hippophaecolus	4	inside
iORL001236	AII01094.1	NULL	Dendrolimus kikuchii	6	TM	180	206
iORL001237	ALM26205.1	odorant receptor 16	Athetis dissimilis	5	TM	125	145
iORL001238	AXM05169.1	CchlOR42	Campoletis chlorideae	4	TM	67	87
iORL001239	QKN21265.1	NULL	Bactrocera dorsalis	5	TM	156	176
iORL001240	AVF19660.1	NULL	Peridroma saucia	4	TM	190	217
iORL001241	QEE82733.1	odorant receptor 15	Conogethes pinicolalis	7	inside
iORL001242	CBW30636.1	NULL	Drosophila melanogaster	8	TM	201	228
iORL001243	AXY83389.1	odorant receptor 10	Conopomorpha sinensis	5	TM	44	68
iORL001244	AYD60341.1	NULL	Drosophila arizonae	9	TM	65	87
iORL001245	AGY14568.1	SinfOR6	Sesamia inferens	4	outside
iORL001246	AKC58560.1	odorant receptor 25	Anomala corpulenta	9	TM	305	325
iORL001247	AXY83391.1	odorant receptor 23	Conopomorpha sinensis	11	inside
iORL001248	QEE82751.1	odorant receptor 33	Conogethes pinicolalis	5	TM	185	212
iORL001249	CAR79358.1	NULL	Drosophila melanogaster	7	inside
iORL001250	AOG12925.1	EhipOR21	Eogystia hippophaecolus	5	TM	172	201
iORL001251	AVF19662.1	NULL	Peridroma saucia	4	TM	96	118
iORL001252	CBA14143.1	NULL	Drosophila simulans	8	inside
iORL001253	CBW30634.1	NULL	Drosophila simulans	9	inside
iORL001254	ALD51489.1	odorant receptor 121	Locusta migratoria	6	TM	42	64
iORL001255	QEE82735.1	odorant receptor 17	Conogethes pinicolalis	13	inside
iORL001256	CBA14145.1	NULL	Drosophila simulans	4	TM	53	72
iORL001257	AXF48770.1	NULL	Lobesia botrana	9	outside
iORL001258	AOG12927.1	EhipOR23	Eogystia hippophaecolus	6	TM	294	314
iORL001259	AXU25105.1	odorant receptor 14	Cyrtorhinus lividipennis	7	TM	183	207
iORL001260	AVH87255.1	odorant receptor 14	Holotrichia parallela	5	outside
iORL001261	QHB15299.1	PsauOR65	Peridroma saucia	7	outside
iORL001262	AYD60447.1	NULL	Drosophila navojoa	5	inside
iORL001263	AYD60351.1	NULL	Drosophila mojavensis	9	TM	65	87
iORL001264	AVH87259.1	odorant receptor 18	Holotrichia parallela	6	TM	306	326
iORL001265	QKN21479.1	NULL	Zeugodacus tau	5	TM	129	148
iORL001266	ASM47112.1	odorant receptor 42	Schistocerca gregaria	5	TM	81	101
iORL001267	CAR79050.1	NULL	Drosophila melanogaster	3	outside
iORL001268	QKN21138.1	NULL	Zeugodacus cucurbitae	6	inside
iORL001269	CBA14149.1	NULL	Drosophila simulans	7	TM	167	195
iORL001270	CBA14034.1	NULL	Drosophila melanogaster	3	TM	142	160
iORL001271	AYD60353.1	NULL	Drosophila mojavensis	8	TM	65	87
iORL001272	AXF48757.1	NULL	Lobesia botrana	5	TM	95	118
iORL001273	ALM30348.1	NULL	Galleria mellonella	12	TM	377	400
iORL001274	CBA13898.1	NULL	Drosophila simulans	8	inside
iORL001275	AXY83387.1	odorant receptor 27	Conopomorpha sinensis	5	inside
iORL001276	QEE82743.1	odorant receptor 25	Conogethes pinicolalis	16	inside
iORL001277	QJX74299.1	odorant receptor 19	Ceracris kiangsu	4	inside
iORL001278	ASM47114.1	odorant receptor 44	Schistocerca gregaria	3	TM	209	229
iORL001279	AYN64397.1	NULL	Rhyacophila nubila	9	inside
iORL001280	CBW30608.1	NULL	Drosophila melanogaster	5	TM	98	116
iORL001281	CBA14036.1	NULL	Drosophila melanogaster	8	outside
iORL001282	QKN21136.1	NULL	Zeugodacus cucurbitae	7	inside
iORL001283	BAJ23261.1	OfurOR2	Ostrinia furnacalis	5	inside
iORL001284	ABK27853.1	odorant receptor 45	Bombyx mori	7	inside
iORL001285	AOG12933.1	EhipOR28	Eogystia hippophaecolus	6	TM	206	230
iORL001286	AXY83408.1	odorant receptor 33	Conopomorpha sinensis	10	inside
iORL001287	AXY83395.1	odorant receptor 18	Conopomorpha sinensis	5	TM	158	179
iORL001288	AFK30396.1	odorant receptor 3	Ostrinia nubilalis	5	TM	197	217
iORL001289	AEB91892.1	NULL	Drosophila melanogaster	3	inside
iORL001290	AXM05217.1	CchlOR99	Campoletis chlorideae	7	TM	293	313
iORL001291	AXY87593.1	odorant receptor 32	Culex quinquefasciatus	5	TM	134	153
iORL001292	AII01105.1	NULL	Dendrolimus kikuchii	5	TM	58	79
iORL001293	CBA14030.1	NULL	Drosophila simulans	17	inside
iORL001294	AOG12931.1	EhipOR26	Eogystia hippophaecolus	6	TM	62	84
iORL001295	QKN21469.1	NULL	Zeugodacus tau	4	TM	136	157
iORL001296	AXM05118.1	NULL	Campoletis chlorideae	9	TM	133	153
iORL001297	ALD51391.1	odorant receptor 36	Locusta migratoria	5	TM	186	210
iORL001299	CBA14050.1	NULL	Drosophila simulans	9	inside
iORL001300	AEB91864.1	odorant receptor 22	Drosophila melanogaster	7	inside
iORL001301	CBA13671.1	NULL	Drosophila melanogaster	7	TM	269	278
iORL001302	AVH87247.1	odorant receptor 6	Holotrichia parallela	5	TM	62	82
iORL001303	QGW45420.1	odorant receptor 47	Bradysia odoriphaga	9	outside
iORL001304	CBA13890.1	NULL	Drosophila melanogaster	8	inside
iORL001305	QLI62048.1	odorant receptor 5	Streltzoviella insularis	8	inside
iORL001306	QJX74289.1	odorant receptor 9	Ceracris kiangsu	7	TM	82	102
iORL001307	ALD51393.1	odorant receptor 83	Locusta migratoria	5	outside
iORL001308	CBA13896.1	NULL	Drosophila simulans	8	inside
iORL001309	AEB91866.1	odorant receptor 22	Drosophila melanogaster	6	inside
iORL001310	CBA14040.1	NULL	Drosophila melanogaster	7	outside
iORL001311	AVH87245.1	odorant receptor 4	Holotrichia parallela	6	TM	165	193
iORL001312	AXM05178.1	CchlOR80	Campoletis chlorideae	4	inside
iORL001313	AYN64393.1	NULL	Rhyacophila nubila	5	TM	135	153
iORL001314	AXM05313.1	CchlOR195	Campoletis chlorideae	9	inside
iORL001315	AVH87243.1	odorant receptor 2	Holotrichia parallela	7	inside
iORL001316	ACV41220.1	odorant receptor 2	Ceratosolen solmsi	4	TM	63	81
iORL001317	CBA14042.1	NULL	Drosophila melanogaster	9	outside
iORL001318	AYD60363.1	NULL	Drosophila mojavensis	9	TM	65	87
iORL001319	ASM47110.1	odorant receptor 40	Schistocerca gregaria	6	TM	69	89
iORL001320	AXX83048.1	NULL	Yemma signatus	7	TM	292	312
iORL001321	AYD60357.1	NULL	Drosophila mojavensis	8	TM	65	87
iORL001322	CBA14044.1	NULL	Drosophila melanogaster	8	outside
iORL001323	CBA13615.1	NULL	Drosophila simulans	6	outside
iORL001324	AXY83383.1	odorant receptor 2	Conopomorpha sinensis	6	TM	110	131
iORL001325	QJX74295.1	odorant receptor 15	Ceracris kiangsu	6	TM	166	187
iORL001326	ALD51387.1	odorant receptor 49	Locusta migratoria	4	TM	88	108
iORL001327	CBA14064.1	NULL	Drosophila melanogaster	10	inside
iORL001328	AXM05179.1	CchlOR49	Campoletis chlorideae	14	outside
iORL001329	ALD51476.1	odorant receptor 57	Locusta migratoria	5	TM	75	95
iORL001330	QKN21477.1	NULL	Zeugodacus tau	10	inside
iORL001331	QIZ85985.1	NULL	Bactrocera minax	3	TM	72	92
iORL001332	CBA13785.1	NULL	Drosophila simulans	6	inside
iORL001333	QHB15239.1	PsauOR4	Peridroma saucia	7	TM	141	159
iORL001334	CBA13794.1	NULL	Drosophila simulans	6	TM	115	136
iORL001335	ALD51385.1	odorant receptor 46	Locusta migratoria	6	TM	81	101
iORL001336	CBA13774.1	NULL	Drosophila simulans	4	inside
iORL001337	AIG51898.1	NULL	Helicoverpa armigera	5	inside
iORL001338	CBA13689.1	NULL	Drosophila simulans	7	TM	269	278
iORL001339	QKN21475.1	NULL	Zeugodacus tau	5	TM	60	81
iORL001340	QGW45424.1	odorant receptor 51	Bradysia odoriphaga	6	TM	170	190
iORL001341	CBA13796.1	NULL	Drosophila simulans	7	inside
iORL001342	QKN21473.1	NULL	Zeugodacus tau	6	TM	72	93
iORL001343	AOE48089.1	NULL	Scaeva pyrastri	10	TM	176	196
iORL001344	AGY31925.1	NULL	Scaptomyza nigrita	10	outside
iORL001345	QGW45426.1	odorant receptor 53	Bradysia odoriphaga	9	outside
iORL001346	CBA13687.1	NULL	Drosophila simulans	6	inside
iORL001347	CBA14052.1	NULL	Drosophila simulans	10	outside
iORL001348	ATI09812.1	odorant receptor 1	Lysiphlebia japonica	11	inside
iORL001349	QJI54824.1	odorant receptor 47	Plutella xylostella	9	TM	292	312
iORL001350	QJX74287.1	odorant receptor 7	Ceracris kiangsu	9	TM	72	97
iORL001351	CBA13892.1	NULL	Drosophila simulans	8	inside
iORL001352	QKN21050.1	NULL	Bactrocera correcta	4	TM	187	216
iORL001353	AIO10893.1	odorant receptor 125	Culex quinquefasciatus	11	inside
iORL001354	AAF56788.4	NULL	Drosophila melanogaster	6	inside
iORL001355	AXM05261.1	CchlOR143	Campoletis chlorideae	5	inside
iORL001356	QLI62090.1	odorant receptor 47	Streltzoviella insularis	4	TM	205	225
iORL001357	QBB72945.1	NULL	Protaetia brevitarsis	3	inside
iORL001358	QCS38498.1	NULL	Meteorus pulchricornis	7	TM	150	170
iORL001359	AST36414.1	NULL	Cydia nigricana	8	TM	206	229
iORL001360	AST36329.1	NULL	Cydia fagiglandana	5	TM	71	93
iORL001361	AUF73034.1	AchiOR28	Anoplophora chinensis	5	inside
iORL001362	ACV41222.1	odorant receptor 2	Philotrypesis pilosa	6	TM	121	141
iORL001363	CBA14018.1	NULL	Drosophila simulans	17	inside
iORL001364	AOG12929.1	EhipOR25	Eogystia hippophaecolus	4	TM	145	163
iORL001365	AUF73012.1	AchiOR5	Anoplophora chinensis	5	inside
iORL001366	QKN21020.1	NULL	Bactrocera correcta	7	outside
iORL001367	QBB72943.1	NULL	Protaetia brevitarsis	7	TM	189	214
iORL001368	AAF48549.2	NULL	Drosophila melanogaster	5	TM	188	216
iORL001369	AUF73014.1	AchiOR7	Anoplophora chinensis	4	inside
iORL001370	CBA13985.1	NULL	Drosophila melanogaster	7	outside
iORL001371	CBA14060.1	NULL	Drosophila melanogaster	6	TM	178	198
iORL001372	AYD60295.1	NULL	Drosophila mojavensis	4	TM	46	66
iORL001373	AEB91862.1	odorant receptor 22	Drosophila melanogaster	5	TM	83	105
iORL001374	ABB29301.1	NULL	Culex quinquefasciatus	5	inside
iORL001375	QKN21022.1	NULL	Bactrocera correcta	4	TM	75	96
iORL001376	AYD60307.1	NULL	Drosophila mojavensis	5	TM	79	101
iORL001377	CBA14066.1	NULL	Drosophila melanogaster	9	inside
iORL001378	AUF73016.1	AchiOR9	Anoplophora chinensis	7	inside
iORL001379	ALD51474.1	odorant receptor 109	Locusta migratoria	5	TM	302	322
iORL001380	ALD51381.1	odorant receptor 48	Locusta migratoria	7	TM	65	85
iORL001381	CBA13987.1	NULL	Drosophila melanogaster	8	outside
iORL001382	QKN21024.1	NULL	Bactrocera correcta	5	TM	221	245
iORL001383	AXY87530.1	CquiOR5	Culex quinquefasciatus	5	TM	65	84
iORL001384	AGY31934.1	NULL	Scaptomyza nigrita	10	outside
iORL001385	QGW45431.1	odorant receptor 58	Bradysia odoriphaga	6	TM	305	325
iORL001386	AYD60412.1	NULL	Drosophila mojavensis	10	TM	180	205
iORL001387	ALD51478.1	odorant receptor 12	Locusta migratoria	6	TM	65	85
iORL001388	ALD51371.1	odorant receptor 96	Locusta migratoria	14	inside
iORL001389	AZT78920.1	DabiOR2	Dioryctria abietella	5	TM	302	323
iORL001390	CBA13667.1	NULL	Drosophila simulans	9	inside
iORL001391	AOG12939.1	EhipOR34	Eogystia hippophaecolus	5	TM	103	128
iORL001392	AST36298.1	NULL	Cydia fagiglandana	6	TM	212	240
iORL001393	QBB72957.1	NULL	Protaetia brevitarsis	6	TM	183	208
iORL001394	ALD51496.1	odorant receptor 75	Locusta migratoria	6	TM	185	214
iORL001395	AII01051.1	NULL	Dendrolimus houi	5	TM	211	231
iORL001396	AYD60410.1	NULL	Drosophila arizonae	10	TM	180	205
iORL001397	ABW39734.1	NULL	Anopheles gambiae	7	inside
iORL001398	AIG51901.1	NULL	Helicoverpa armigera	7	outside
iORL001399	QBB72951.1	NULL	Protaetia brevitarsis	6	inside
iORL001400	AXU25102.1	odorant receptor 11	Cyrtorhinus lividipennis	6	TM	181	206
iORL001401	ALD51377.1	odorant receptor 133	Locusta migratoria	7	inside
iORL001402	CBA14068.1	NULL	Drosophila melanogaster	8	inside
iORL001403	ABP57137.1	NULL	Drosophila erecta	5	TM	120	140
iORL001404	AII01053.1	NULL	Dendrolimus houi	5	TM	4	23
iORL001405	ABY51615.1	odorant receptor 2	Apocrypta bakeri	7	TM	377	400
iORL001406	QLI62094.1	odorant receptor 51	Streltzoviella insularis	7	inside
iORL001407	AXM05270.1	CchlOR152	Campoletis chlorideae	6	inside
iORL001408	ALD51456.1	odorant receptor 38	Locusta migratoria	3	TM	141	162
iORL001409	QCS38496.1	NULL	Meteorus pulchricornis	6	inside
iORL001410	AXM05130.1	CchlOR10	Campoletis chlorideae	9	inside
iORL001411	AXY87605.1	odorant receptor 71	Aedes aegypti	6	TM	135	153
iORL001412	QLI62092.1	odorant receptor 49	Streltzoviella insularis	6	outside
iORL001413	QBB72947.1	NULL	Protaetia brevitarsis	7	outside
iORL001414	CBA13999.1	NULL	Drosophila simulans	5	TM	295	315
iORL001415	AAL35507.1	NULL	Anopheles gambiae	7	TM	58	80
iORL001416	ABY51617.1	odorant receptor 2	Philotrypesis sp. BL-2007	4	TM	377	400
iORL001417	ALD51454.1	odorant receptor 99	Locusta migratoria	7	TM	3	21
iORL001418	AII01055.1	NULL	Dendrolimus houi	7	outside
iORL001419	AGS43069.1	NULL	Cephus cinctus	7	inside
iORL001420	ALT31660.1	odorant receptor 6	Cnaphalocrocis medinalis	9	TM	46	66
iORL001421	AST36317.1	NULL	Cydia fagiglandana	4	inside
iORL001422	QLI62044.1	odorant receptor 1	Streltzoviella insularis	8	outside
iORL001423	AII01075.1	NULL	Dendrolimus houi	4	TM	78	98
iORL001424	AEB91907.1	NULL	Drosophila melanogaster	8	TM	60	82
iORL001425	ALD51484.1	odorant receptor 13	Locusta migratoria	7	TM	69	91
iORL001426	CBA13995.1	NULL	Drosophila simulans	10	inside
iORL001427	AEB91888.1	NULL	Drosophila melanogaster	5	TM	185	214
iORL001428	ACV41234.1	odorant receptor 2	Philotrypesis pilosa	13	outside
iORL001429	AST36418.1	NULL	Cydia nigricana	14	inside
iORL001430	AKI29038.1	NULL	Bactrocera dorsalis	5	TM	266	286
iORL001431	AST36309.1	NULL	Cydia fagiglandana	5	inside
iORL001432	QLI62046.1	odorant receptor 3	Streltzoviella insularis	6	TM	48	67
iORL001433	CBA13993.1	NULL	Drosophila simulans	5	TM	185	212
iORL001434	AEB91886.1	NULL	Drosophila melanogaster	5	inside
iORL001435	AUF73045.1	AchiOR39	Anoplophora chinensis	5	TM	30	48
iORL001436	AEB91905.1	NULL	Drosophila melanogaster	7	TM	60	82
iORL001437	AST36311.1	NULL	Cydia fagiglandana	6	TM	46	63
iORL001438	ALD51486.1	odorant receptor 51	Locusta migratoria	5	inside
iORL001439	AIY24336.1	NULL	Chouioia cunea	3	TM	74	93
iORL001440	AYN71375.1	odorant receptor 4	Oedaleus infernalis	5	TM	44	64
iORL001441	AFC91738.2	NULL	Cydia pomonella	8	TM	191	219
iORL001442	AXX83044.1	NULL	Yemma signatus	5	outside
iORL001443	ALD51480.1	odorant receptor 55	Locusta migratoria	3	TM	43	63
iORL001444	AEB91884.1	NULL	Drosophila melanogaster	7	TM	37	59
iORL001445	CBA13837.1	NULL	Drosophila melanogaster	5	inside
iORL001446	ALD51373.1	odorant receptor 39	Locusta migratoria	5	TM	182	209
iORL001447	ALD51462.1	odorant receptor 42	Locusta migratoria	4	TM	40	60
iORL001448	AYD60414.1	NULL	Drosophila mojavensis	10	TM	180	205
iORL001449	AST36336.1	NULL	Cydia fagiglandana	8	TM	209	233
iORL001450	AUF73018.1	AchiOR11	Anoplophora chinensis	4	TM	132	150
iORL001451	AST36296.1	NULL	Cydia fagiglandana	15	outside
iORL001452	AYD60298.1	NULL	Drosophila mojavensis	4	TM	46	66
iORL001453	AII01067.1	NULL	Dendrolimus houi	5	TM	186	215
iORL001454	AFC91736.1	NULL	Cydia pomonella	6	TM	140	158
iORL001455	AXY87608.1	odorant receptor 71	Aedes aegypti	7	inside
iORL001456	CBA13798.1	NULL	Drosophila simulans	4	inside
iORL001457	QBB72935.1	NULL	Protaetia brevitarsis	6	TM	162	182
iORL001458	ADV57949.1	NULL	Culex pipiens complex sp. YL-2011	12	inside
iORL001459	AYD60364.1	NULL	Drosophila mojavensis	9	TM	65	87
iORL001460	QGW50380.1	odorant receptor 53	Chouioia cunea	4	TM	132	152
iORL001461	CBW30704.1	NULL	Drosophila pseudoobscura pseudoobscura	6	TM	97	116
iORL001462	AVF19643.1	NULL	Peridroma saucia	5	TM	190	219
iORL001463	AST36301.1	NULL	Cydia fagiglandana	8	TM	141	161
iORL001464	QBB72933.1	NULL	Protaetia brevitarsis	4	TM	69	91
iORL001465	CBA13857.1	NULL	Drosophila melanogaster	8	inside
iORL001466	CBA13970.1	NULL	Drosophila simulans	9	inside
iORL001467	AEB91915.1	NULL	Drosophila melanogaster	7	TM	60	82
iORL001468	QGW45428.1	odorant receptor 55	Bradysia odoriphaga	9	TM	300	320
iORL001469	CAR79054.1	NULL	Drosophila melanogaster	6	inside
iORL001470	AST36307.1	NULL	Cydia fagiglandana	7	inside
iORL001471	ACV41199.1	odorant receptor 2	Apocrypta bakeri	3	inside
iORL001472	AFC91730.1	NULL	Cydia pomonella	7	TM	220	244
iORL001473	QKN21364.1	NULL	Bactrocera dorsalis	15	outside
iORL001474	AXM05284.1	CchlOR166	Campoletis chlorideae	11	outside
iORL001475	AYN71373.1	odorant receptor 2	Oedaleus infernalis	8	inside
iORL001476	AYD60458.1	NULL	Drosophila mojavensis	10	TM	180	205
iORL001477	BAI66642.1	OzagOR7	Ostrinia zaguliaevi	4	TM	278	295
iORL001478	AXM05294.1	CchlOR176	Campoletis chlorideae	9	inside
iORL001479	CBA13663.1	NULL	Drosophila simulans	6	inside
iORL001480	CBA13624.1	NULL	Drosophila melanogaster	8	outside
iORL001481	AST36315.1	NULL	Cydia fagiglandana	5	TM	109	130
iORL001482	AXM05286.1	CchlOR168	Campoletis chlorideae	6	inside
iORL001483	AST36404.1	NULL	Cydia nigricana	5	TM	167	187
iORL001484	AII01077.1	NULL	Dendrolimus houi	5	TM	83	101
iORL001485	BAI66608.1	OscaOR5b	Ostrinia scapulalis	6	TM	196	221
iORL001486	QKN21368.1	NULL	Bactrocera dorsalis	5	TM	187	206
iORL001487	CBA13997.1	NULL	Drosophila simulans	7	outside
iORL001488	CBA13853.1	NULL	Drosophila simulans	6	TM	339	353
iORL001489	AEB91909.1	NULL	Drosophila melanogaster	6	TM	60	82
iORL001490	CBW30732.1	NULL	Drosophila simulans	5	TM	79	100
iORL001491	ASM47185.1	odorant receptor 115	Schistocerca gregaria	7	TM	67	89
iORL001492	AVF19651.1	NULL	Peridroma saucia	7	TM	79	99
iORL001493	QGW45402.1	odorant receptor 29	Bradysia odoriphaga	6	TM	67	88
iORL001494	CBW30665.1	NULL	Drosophila pseudoobscura pseudoobscura	6	TM	102	121
iORL001495	AFC91742.1	NULL	Cydia pomonella	13	inside
iORL001496	ACO59968.1	odorant receptor 3	Manduca sexta	7	inside
iORL001497	AII01079.1	NULL	Dendrolimus kikuchii	6	inside
iORL001498	AXX83054.1	NULL	Yemma signatus	4	TM	149	169
iORL001499	AST36333.1	NULL	Cydia fagiglandana	11	inside
iORL001500	QHB15256.1	PsauOR22	Peridroma saucia	7	inside
iORL001501	AFC91744.1	NULL	Cydia pomonella	6	TM	190	215
iORL001502	CBA13570.1	NULL	Drosophila melanogaster	11	outside
iORL001503	BAI66647.1	OzeaOR6	Ostrinia zealis	11	TM	320	340
iORL001504	AGY31944.1	NULL	Scaptomyza nigrita	10	outside
iORL001505	CBA13845.1	NULL	Drosophila melanogaster	9	inside
iORL001506	CBW30689.1	NULL	Drosophila melanogaster	5	TM	197	221
iORL001507	AVF19647.1	NULL	Peridroma saucia	11	outside
iORL001508	ADV57979.1	NULL	Culex pipiens complex sp. YL-2011	12	inside
iORL001509	AII01063.1	NULL	Dendrolimus houi	5	TM	130	150
iORL001510	AGS43073.1	NULL	Cephus cinctus	7	inside
iORL001511	AYN70672.1	NULL	Bactrocera minax	6	outside
iORL001512	AID61230.1	NULL	Calliphora stygia	4	TM	116	137
iORL001513	AYN70688.1	BminOR85e	Bactrocera minax	4	TM	144	164
iORL001514	ACM18060.1	NULL	Manduca sexta	8	TM	116	136
iORL001515	CBA13847.1	NULL	Drosophila simulans	7	TM	339	353
iORL001516	CBW30708.1	NULL	Drosophila pseudoobscura pseudoobscura	7	inside
iORL001517	AII01065.1	NULL	Dendrolimus houi	6	TM	68	90
iORL001518	AUF73050.1	AchiOR44	Anoplophora chinensis	7	inside
iORL001519	AFC91734.2	NULL	Cydia pomonella	5	TM	145	166
iORL001520	AVF19645.1	NULL	Peridroma saucia	4	TM	269	287
iORL001521	CBW30639.1	NULL	Drosophila melanogaster	7	TM	201	221
iORL001522	CBA13841.1	NULL	Drosophila melanogaster	5	TM	311	331
iORL001523	CBW30706.1	NULL	Drosophila pseudoobscura pseudoobscura	4	TM	218	240
iORL001524	AID61232.1	NULL	Calliphora stygia	6	TM	290	310
iORL001525	AST36303.1	NULL	Cydia fagiglandana	8	TM	138	158
iORL001526	AYD60355.1	NULL	Drosophila mojavensis	8	TM	65	87
iORL001527	ACV41195.1	odorant receptor 2	Apocrypta bakeri	12	outside
iORL001528	AXM05306.1	CchlOR189	Campoletis chlorideae	5	outside
iORL001529	CBA13821.1	NULL	Drosophila simulans	11	inside
iORL001530	ADV57977.1	NULL	Culex pipiens complex sp. YL-2011	12	inside
iORL001531	ALD51404.1	odorant receptor 108	Locusta migratoria	4	TM	184	212
iORL001532	AST36327.1	NULL	Cydia fagiglandana	6	TM	187	211
iORL001533	ASM47148.1	odorant receptor 78	Schistocerca gregaria	6	inside
iORL001534	AII01069.1	NULL	Dendrolimus houi	5	TM	171	199
iORL001535	ARQ32245.1	NULL	Conopomorpha sinensis	15	outside
iORL001536	AGS43067.1	NULL	Cephus cinctus	5	inside
iORL001537	QCS38487.1	NULL	Meteorus pulchricornis	4	inside
iORL001538	AXU25103.1	odorant receptor 12	Cyrtorhinus lividipennis	8	TM	290	309
iORL001539	AAN10901.1	NULL	Drosophila melanogaster	5	TM	272	293
iORL001540	ADV57969.1	NULL	Culex pipiens complex sp. YL-2011	11	inside
iORL001541	QJX74330.1	odorant receptor 52	Ceracris kiangsu	7	inside
iORL001542	AII01049.1	NULL	Dendrolimus houi	5	TM	158	175
iORL001543	ADV57971.1	NULL	Culex pipiens complex sp. YL-2011	8	inside
iORL001544	AAF51230.3	NULL	Drosophila melanogaster	6	TM	67	87
iORL001545	CBA13566.1	NULL	Drosophila simulans	5	outside
iORL001546	CBA13816.1	NULL	Drosophila melanogaster	5	inside
iORL001547	AGS43065.1	NULL	Cephus cinctus	3	TM	89	108
iORL001548	AYD60334.1	NULL	Drosophila mojavensis	8	TM	65	87
iORL001549	ASM47146.1	odorant receptor 76	Schistocerca gregaria	6	TM	78	99
iORL001550	QJX74312.1	odorant receptor 32	Ceracris kiangsu	12	inside
iORL001551	ANA75037.1	odorant receptor 4	Ectropis obliqua	8	outside
iORL001552	AVN97840.1	odorant receptor 28	Anoplophora chinensis	4	TM	2	11
iORL001553	QJX74332.1	odorant receptor 54	Ceracris kiangsu	9	TM	143	160
iORL001554	AVF19655.1	NULL	Peridroma saucia	3	inside
iORL001555	AXM05133.1	CchlOR28	Campoletis chlorideae	7	TM	316	336
iORL001556	CBA13564.1	NULL	Drosophila simulans	4	TM	156	176
iORL001557	CBW30663.1	NULL	Drosophila pseudoobscura pseudoobscura	6	TM	102	121
iORL001558	AII01047.1	NULL	Dendrolimus houi	6	TM	181	207
iORL001559	ASM47187.1	odorant receptor 117	Schistocerca gregaria	12	inside
iORL001560	QJX74310.1	odorant receptor 30	Ceracris kiangsu	5	TM	94	114
iORL001561	ACV41187.1	odorant receptor 2	Apocrypta bakeri	4	inside
iORL001562	AXM05288.1	CchlOR171	Campoletis chlorideae	4	TM	22	43
iORL001563	AYD60332.1	NULL	Drosophila mojavensis	9	TM	65	87
iORL001564	AVF19657.1	NULL	Peridroma saucia	5	TM	65	85
iORL001565	QKN21481.1	NULL	Zeugodacus tau	6	TM	122	142
iORL001566	AGK25860.1	odorant receptor 4	Locusta migratoria	5	TM	142	159
iORL001567	ALM26228.1	odorant receptor 38	Athetis dissimilis	8	inside
iORL001568	ADV57961.1	NULL	Culex pipiens complex sp. YL-2011	4	TM	81	104
iORL001569	AOE48034.1	NULL	Athetis lepigone	12	inside
iORL001570	ASM47189.1	odorant receptor 119	Schistocerca gregaria	7	TM	221	249
iORL001571	CBA13740.1	NULL	Drosophila simulans	4	TM	206	226
iORL001572	QJX74320.1	odorant receptor 41	Ceracris kiangsu	3	inside
iORL001573	ADV57967.1	NULL	Culex pipiens complex sp. YL-2011	9	inside
iORL001574	AYD60302.1	NULL	Drosophila mojavensis	5	TM	79	101
iORL001575	AEQ62577.1	odorant receptor 1	Apis cerana	5	TM	139	155
iORL001576	AXY87597.1	odorant receptor 32	Culex quinquefasciatus	8	inside
iORL001577	QJX74326.1	odorant receptor 48	Ceracris kiangsu	6	inside
iORL001578	QDD67773.1	NULL	Galeruca daurica	5	inside
iORL001579	CBA13825.1	NULL	Drosophila simulans	8	inside
iORL001580	AOE48038.1	NULL	Athetis lepigone	6	TM	192	212
iORL001581	AYD60300.1	NULL	Drosophila mojavensis	4	TM	46	66
iORL001582	CBA13972.1	NULL	Drosophila simulans	6	TM	355	374
iORL001583	CBA13823.1	NULL	Drosophila simulans	4	outside
iORL001584	ADV57975.1	NULL	Culex pipiens complex sp. YL-2011	12	inside
iORL001585	QJX74324.1	odorant receptor 46	Ceracris kiangsu	5	TM	76	98
iORL001586	AVN97858.1	odorant receptor 46	Anoplophora chinensis	4	TM	20	35
iORL001587	QKN21036.1	NULL	Bactrocera correcta	4	TM	76	96
iORL001588	AYD60306.1	NULL	Drosophila mojavensis	4	TM	46	66
iORL001589	QBB72998.1	NULL	Protaetia brevitarsis	8	outside
iORL001590	QKN21493.1	NULL	Zeugodacus tau	13	outside
iORL001591	ACV41210.1	odorant receptor 2	Ceratosolen solmsi	5	TM	63	81
iORL001592	QJX74301.1	odorant receptor 21	Ceracris kiangsu	3	inside
iORL001593	AAF54249.1	NULL	Drosophila melanogaster	5	TM	203	228
iORL001594	AID61250.1	NULL	Calliphora stygia	8	inside
iORL001595	CBW30680.1	NULL	Drosophila pseudoobscura pseudoobscura	7	TM	304	324
iORL001596	QJX74328.1	odorant receptor 50	Ceracris kiangsu	5	inside
iORL001597	QGW45408.1	odorant receptor 35	Bradysia odoriphaga	6	inside
iORL001598	QJX74303.1	odorant receptor 23	Ceracris kiangsu	11	inside
iORL001599	CBW30718.1	NULL	Drosophila melanogaster	5	TM	210	230
iORL001600	ADV57953.1	NULL	Culex pipiens complex sp. YL-2011	7	inside
iORL001601	CBA13859.1	NULL	Drosophila melanogaster	19	inside
iORL001602	AXF48800.1	NULL	Lobesia botrana	9	outside
iORL001603	AXY83415.1	odorant receptor 53	Conopomorpha sinensis	6	TM	176	200
iORL001604	QJX74361.1	odorant receptor 84	Ceracris kiangsu	5	inside
iORL001605	AOE48028.1	NULL	Athetis lepigone	5	TM	79	99
iORL001606	CBA13613.1	NULL	Drosophila melanogaster	3	outside
iORL001607	CBA13958.1	NULL	Drosophila melanogaster	8	inside
iORL001608	QGW45381.1	odorant receptor 8	Bradysia odoriphaga	5	inside
iORL001609	ADV57951.1	NULL	Culex pipiens complex sp. YL-2011	12	inside
iORL001610	CBA13906.1	NULL	Drosophila simulans	4	TM	29	49
iORL001611	QJX74305.1	odorant receptor 25	Ceracris kiangsu	4	TM	67	88
iORL001612	AXF48802.1	NULL	Lobesia botrana	9	TM	187	207
iORL001613	BAI66603.1	OscaOR3z	Ostrinia scapulalis	8	TM	202	231
iORL001614	ACV41191.1	odorant receptor 2	Apocrypta bakeri	4	inside
iORL001615	QGW45383.1	odorant receptor 10	Bradysia odoriphaga	4	TM	66	86
iORL001616	AXF48804.1	NULL	Lobesia botrana	10	inside
iORL001617	AAF51309.2	NULL	Drosophila melanogaster	6	TM	70	94
iORL001618	ADV57963.1	NULL	Culex pipiens complex sp. YL-2011	12	inside
iORL001619	CBW30762.1	NULL	Drosophila pseudoobscura pseudoobscura	13	outside
iORL001620	CBA13849.1	NULL	Drosophila simulans	19	outside
iORL001621	AXM05182.1	CchlOR53	Campoletis chlorideae	4	TM	180	204
iORL001622	CBW30677.1	NULL	Drosophila pseudoobscura pseudoobscura	6	TM	95	117
iORL001623	ACO59964.1	odorant receptor 11	Helicoverpa zea	5	inside
iORL001624	ADV57947.1	NULL	Culex pipiens complex sp. YL-2011	9	inside
iORL001625	QFQ50749.1	odorant receptor 9	Grapholita molesta	5	TM	123	141
iORL001626	AGY14576.1	SinfOR16	Sesamia inferens	7	inside
iORL001627	QGW50363.1	odorant receptor 35	Chouioia cunea	7	inside
iORL001628	QDD67771.1	NULL	Galeruca daurica	6	inside
iORL001629	AOE48026.1	NULL	Athetis lepigone	7	outside
iORL001630	ADV57941.1	NULL	Culex pipiens complex sp. YL-2011	10	inside
iORL001631	AXF48799.1	NULL	Lobesia botrana	6	TM	195	220
iORL001632	AIO10777.1	NULL	Anopheles funestus	10	outside
iORL001633	AXM05180.1	CchlOR48	Campoletis chlorideae	6	inside
iORL001634	AYD60398.1	NULL	Drosophila mojavensis	10	TM	180	205
iORL001635	QGW45391.1	odorant receptor 18	Bradysia odoriphaga	9	TM	217	242
iORL001636	ACO59966.1	NULL	Helicoverpa zea	4	inside
iORL001637	AOE48020.1	NULL	Athetis lepigone	9	outside
iORL001638	QKN21255.1	NULL	Bactrocera dorsalis	8	inside
iORL001639	AGY14574.1	SinfOR14	Sesamia inferens	4	TM	41	61
iORL001640	CBA13966.1	NULL	Drosophila simulans	6	inside
iORL001641	QGW45389.1	odorant receptor 16	Bradysia odoriphaga	6	inside
iORL001642	QGW45397.1	odorant receptor 24	Bradysia odoriphaga	8	inside
iORL001643	ADV57943.1	NULL	Culex pipiens complex sp. YL-2011	8	inside
iORL001644	QKN21034.1	NULL	Bactrocera correcta	6	TM	78	97
iORL001645	QJX74351.1	odorant receptor 74	Ceracris kiangsu	9	TM	133	151
iORL001646	AVF19649.1	NULL	Peridroma saucia	3	TM	147	167
iORL001647	AXM05160.1	CchlOR33	Campoletis chlorideae	6	inside
iORL001648	ALM26222.1	NULL	Athetis dissimilis	5	inside
iORL001649	BAI66618.1	OlatOR4	Ostrinia latipennis	7	TM	189	214
iORL001650	AAF56076.1	NULL	Drosophila melanogaster	11	inside
iORL001651	CBA13964.1	NULL	Drosophila simulans	5	TM	154	174
iORL001652	AYD60455.1	NULL	Drosophila mojavensis	10	TM	180	205
iORL001653	AXM05257.1	CchlOR139	Campoletis chlorideae	9	outside
iORL001654	AKC58538.1	odorant receptor 3	Anomala corpulenta	6	TM	136	154
iORL001655	QGW45395.1	odorant receptor 22	Bradysia odoriphaga	6	TM	119	138
iORL001656	BAO48211.1	NULL	Camponotus japonicus	5	inside
iORL001657	AXF48812.1	NULL	Lobesia botrana	5	outside
iORL001658	QDQ17563.1	odorant receptor 20	Grapholita molesta	11	TM	86	108
iORL001659	CBA13962.1	NULL	Drosophila melanogaster	4	TM	154	174
iORL001660	CBW30716.1	NULL	Drosophila pseudoobscura pseudoobscura	7	inside
iORL001661	ANA75036.1	odorant receptor 3	Ectropis obliqua	13	inside
iORL001662	AAF51363.1	NULL	Drosophila melanogaster	5	inside
iORL001663	AYN70685.1	NULL	Bactrocera minax	13	outside
iORL001664	ALR72581.1	NULL	Colaphellus bowringi	9	inside
iORL001665	AXY87910.1	odorant receptor 23	Subpsaltria yangi	6	TM	320	340
iORL001666	ALM26200.1	NULL	Athetis dissimilis	4	TM	213	240
iORL001667	CBW30759.1	NULL	Drosophila pseudoobscura pseudoobscura	5	TM	516	536
iORL001668	AET06157.1	odorant receptor 2	Ctenopseustis obliquana	10	TM	377	400
iORL001669	AVF19665.1	NULL	Peridroma saucia	5	TM	196	214
iORL001670	QHB15254.1	PsauOR20	Peridroma saucia	6	inside
iORL001671	AEB91954.1	NULL	Drosophila melanogaster	11	inside
iORL001672	QGW45399.1	odorant receptor 26	Bradysia odoriphaga	14	outside
iORL001673	AAF52033.2	NULL	Drosophila melanogaster	6	TM	325	342
iORL001674	AAF54245.2	NULL	Drosophila melanogaster	4	TM	182	211
iORL001675	AAF46589.1	NULL	Drosophila melanogaster	7	TM	139	159
iORL001676	AGK43825.1	odorant receptor 3	Plutella xylostella	7	TM	191	219
iORL001677	AYD60338.1	NULL	Drosophila arizonae	9	TM	65	87
iORL001678	ABW39747.1	NULL	Anopheles gambiae	5	TM	35	56
iORL001679	AXM05192.1	CchlOR67	Campoletis chlorideae	14	inside
iORL001680	AVF19667.1	NULL	Peridroma saucia	9	outside
iORL001681	AAF52031.2	NULL	Drosophila melanogaster	4	TM	137	157
iORL001682	AST36390.1	NULL	Cydia nigricana	7	TM	165	190
iORL001683	CAR79354.1	NULL	Drosophila melanogaster	3	inside
iORL001684	ALR72565.1	NULL	Colaphellus bowringi	7	outside
iORL001685	QKN21133.1	NULL	Zeugodacus cucurbitae	6	TM	71	91
iORL001686	AKO89988.1	odorant receptor 24	Microplitis mediator	9	inside
iORL001687	AAD26356.1	DOR62	Drosophila melanogaster	5	inside
iORL001688	CBA14140.1	NULL	Drosophila simulans	6	inside
iORL001689	CBW30679.1	NULL	Drosophila pseudoobscura pseudoobscura	5	inside
iORL001690	ABW39745.1	NULL	Anopheles gambiae	5	inside
iORL001691	QGW45432.1	odorant receptor 59	Bradysia odoriphaga	7	TM	86	108
iORL001692	CBA13818.1	NULL	Drosophila simulans	10	inside
iORL001693	QKN21131.1	NULL	Zeugodacus cucurbitae	5	TM	196	216
iORL001694	QGW50361.1	odorant receptor 33	Chouioia cunea	4	inside
iORL001695	CBA13669.1	NULL	Drosophila melanogaster	6	inside
iORL001696	CBA14142.1	NULL	Drosophila simulans	7	inside
iORL001697	AOE48024.1	NULL	Athetis lepigone	5	TM	75	95
iORL001698	ADM32899.1	NULL	Manduca sexta	7	outside
iORL001699	AGY14578.1	SinfOR20	Sesamia inferens	4	outside
iORL001700	AVN97860.1	odorant receptor 48	Anoplophora chinensis	6	TM	130	148
iORL001701	AVH87260.1	odorant receptor 19	Holotrichia parallela	6	TM	56	79
iORL001702	AST36392.1	NULL	Cydia nigricana	6	inside
iORL001703	CBA13610.1	NULL	Drosophila melanogaster	7	outside
iORL001704	QHB15262.1	PsauOR28	Peridroma saucia	5	inside
iORL001705	QKN21141.1	NULL	Zeugodacus cucurbitae	10	inside
iORL001706	AKO89982.1	odorant receptor 18	Microplitis mediator	6	TM	65	87
iORL001707	AXX83015.1	NULL	Yemma signatus	8	outside
iORL001708	ABK27854.1	odorant receptor 47	Bombyx mori	6	TM	130	146
iORL001709	AVN97862.1	odorant receptor 50	Anoplophora chinensis	6	TM	164	184
iORL001710	AVH87262.1	odorant receptor 21	Holotrichia parallela	6	inside
iORL001711	AVF19673.1	NULL	Peridroma saucia	6	TM	138	157
iORL001712	QKN21127.1	NULL	Zeugodacus cucurbitae	6	TM	83	103
iORL001713	ACV41205.1	odorant receptor 2	Ceratosolen solmsi	4	inside
iORL001714	ABW80750.1	NULL	Rhagoletis suavis	8	inside
iORL001715	AKO89980.1	odorant receptor 16	Microplitis mediator	4	inside
iORL001716	AXY83403.1	odorant receptor 25	Conopomorpha sinensis	6	TM	125	145
iORL001717	CBA13661.1	NULL	Drosophila simulans	9	TM	156	185
iORL001718	AEB91950.1	NULL	Drosophila melanogaster	7	TM	83	105
iORL001719	ABW39755.1	NULL	Anopheles gambiae	4	inside
iORL001720	AXY87914.1	odorant receptor 27	Subpsaltria yangi	4	TM	63	82
iORL001721	AKO89986.1	odorant receptor 22	Microplitis mediator	6	inside
iORL001722	BAJ23262.1	OpalOR2	Ostrinia palustralis	6	inside
iORL001723	QGW50371.1	odorant receptor 43	Chouioia cunea	14	inside
iORL001724	AYN70687.1	NULL	Bactrocera minax	4	TM	320	340
iORL001725	AET06153.1	odorant receptor 1	Planotortrix notophaea	9	TM	194	221
iORL001726	AVH87264.1	odorant receptor 23	Holotrichia parallela	7	inside
iORL001727	AXM05259.1	CchlOR142	Campoletis chlorideae	9	TM	19	36
iORL001728	QHB15258.1	PsauOR24	Peridroma saucia	6	TM	65	85
iORL001729	AXY87912.1	odorant receptor 25	Subpsaltria yangi	7	inside
iORL001730	ALM26202.1	odorant receptor 13	Athetis dissimilis	6	outside
iORL001731	QKN21123.1	NULL	Zeugodacus cucurbitae	10	inside
iORL001732	AEB91952.1	NULL	Drosophila melanogaster	8	TM	294	314
iORL001733	AGY31923.1	NULL	Scaptomyza nigrita	10	outside
iORL001734	ACZ94603.1	NULL	Drosophila melanogaster	10	inside
iORL001735	AID61248.1	NULL	Calliphora stygia	11	inside
iORL001736	AGY31910.1	NULL	Scaptomyza flava	11	inside
iORL001737	BAJ23260.1	OzeaOR2	Ostrinia zealis	11	outside
iORL001738	ABK27850.1	odorant receptor 37	Bombyx mori	8	inside
iORL001739	AET06151.1	odorant receptor 1	Ctenopseustis obliquana	9	TM	194	221
iORL001740	CBA13642.1	NULL	Drosophila simulans	10	outside
iORL001741	CBA13956.1	NULL	Drosophila melanogaster	10	inside
iORL001742	CBA13614.1	NULL	Drosophila melanogaster	7	TM	2	15
iORL001743	AOG12916.1	EhipOR13	Eogystia hippophaecolus	4	inside
iORL001744	AAF57305.2	NULL	Drosophila melanogaster	4	TM	141	161
iORL001745	AET86617.1	NULL	Culex theileri	12	inside
iORL001746	CBA13640.1	NULL	Drosophila simulans	9	outside
iORL001747	ALM26220.1	odorant receptor 31	Athetis dissimilis	5	TM	73	95
iORL001748	CBA13954.1	NULL	Drosophila melanogaster	7	TM	355	374
iORL001749	QKN21129.1	NULL	Zeugodacus cucurbitae	5	TM	181	201
iORL001750	AVH87274.1	odorant receptor 33	Holotrichia parallela	13	inside
iORL001751	AEB91839.1	NULL	Drosophila melanogaster	5	TM	182	202
iORL001752	QKN21470.1	NULL	Zeugodacus tau	5	TM	196	220
iORL001753	AXX83011.1	NULL	Yemma signatus	8	TM	292	312
iORL001754	AST36396.1	NULL	Cydia nigricana	4	TM	51	69
iORL001755	QKN21160.1	NULL	Zeugodacus cucurbitae	5	TM	287	310
iORL001756	CAR79080.1	NULL	Drosophila melanogaster	5	TM	185	214
iORL001757	CBA13646.1	NULL	Drosophila simulans	11	outside
iORL001758	AXX83013.1	NULL	Yemma signatus	6	TM	203	223
iORL001759	AYD60308.1	NULL	Drosophila mojavensis	5	TM	79	101
iORL001760	AAX14775.1	NULL	Ceratitis capitata	3	TM	72	92
iORL001761	CBW30601.1	NULL	Drosophila melanogaster	5	TM	151	172
iORL001762	AYD60275.1	NULL	Drosophila arizonae	5	TM	79	101
iORL001763	AYD60271.1	NULL	Drosophila mojavensis	5	TM	79	101
iORL001764	AOG12960.1	EhipOR57	Eogystia hippophaecolus	5	inside
iORL001765	BAI66612.1	OfurOR4	Ostrinia furnacalis	6	TM	65	83
iORL001766	AYN70696.1	BminOR4-1	Bactrocera minax	4	TM	16	38
iORL001767	AAF54368.1	NULL	Drosophila melanogaster	5	TM	134	154
iORL001768	CBA14120.1	NULL	Drosophila simulans	4	inside
iORL001769	ABW39764.1	NULL	Anopheles gambiae	9	inside
iORL001770	BAI66614.1	OfurOR5b	Ostrinia furnacalis	6	TM	187	212
iORL001771	AEB91829.1	NULL	Drosophila melanogaster	4	TM	272	293
iORL001772	CBA13652.1	NULL	Drosophila melanogaster	8	inside
iORL001773	AXF48779.1	NULL	Lobesia botrana	8	outside
iORL001774	CAR79090.1	NULL	Drosophila melanogaster	7	inside
iORL001775	ABW39766.1	NULL	Anopheles gambiae	6	TM	2	21
iORL001776	QBB72961.1	NULL	Protaetia brevitarsis	7	inside
iORL001777	BAI66616.1	OfurOR8	Ostrinia furnacalis	8	TM	188	214
iORL001778	AKO90015.1	odorant receptor 51	Microplitis mediator	4	TM	83	103
iORL001779	AST36398.1	NULL	Cydia nigricana	6	TM	190	215
iORL001780	CAR79092.1	NULL	Drosophila melanogaster	3	outside
iORL001781	QBB72987.1	NULL	Protaetia brevitarsis	5	TM	123	143
iORL001782	AOE48085.1	NULL	Scaeva pyrastri	5	TM	298	320
iORL001783	CBA14089.1	NULL	Drosophila melanogaster	6	inside
iORL001784	CAR79094.1	NULL	Drosophila melanogaster	7	inside
iORL001785	AOG12914.1	EhipOR11	Eogystia hippophaecolus	9	TM	175	200
iORL001786	CBW30613.1	NULL	Drosophila melanogaster	5	TM	98	116
iORL001787	AEB91835.1	NULL	Drosophila melanogaster	5	TM	182	202
iORL001788	CBA14085.1	NULL	Drosophila simulans	14	inside
iORL001789	AUF73031.1	AchiOR25	Anoplophora chinensis	10	inside
iORL001790	AXM05241.1	CchlOR123	Campoletis chlorideae	5	inside
iORL001791	AXM05298.1	CchlOR180	Campoletis chlorideae	9	inside
iORL001792	AST36376.1	NULL	Cydia nigricana	4	outside
iORL001793	ASM47092.1	odorant receptor 22	Schistocerca gregaria	7	TM	133	153
iORL001794	AXM05221.1	CchlOR103	Campoletis chlorideae	4	TM	27	46
iORL001795	CBW30593.1	NULL	Drosophila melanogaster	5	TM	151	172
iORL001796	CBA14087.1	NULL	Drosophila melanogaster	11	inside
iORL001797	QHB15248.1	PsauOR14	Peridroma saucia	8	TM	324	344
iORL001798	ALD51442.1	odorant receptor 28	Locusta migratoria	10	inside
iORL001799	AXF48777.1	NULL	Lobesia botrana	6	TM	192	212
iORL001800	CBA13714.1	NULL	Drosophila melanogaster	8	inside
iORL001801	AUF73037.1	AchiOR31	Anoplophora chinensis	7	inside
iORL001802	ASM47076.1	odorant receptor 6	Schistocerca gregaria	2	inside
iORL001803	ALM26197.1	odorant receptor 9	Athetis dissimilis	4	outside
iORL001804	APG38171.1	odorant receptor 9	Anopheles gambiae	5	inside
iORL001805	CBA14099.1	NULL	Drosophila simulans	15	inside
iORL001806	AYD60396.1	NULL	Drosophila mojavensis	10	TM	180	205
iORL001807	CBA14063.1	NULL	Drosophila melanogaster	12	inside
iORL001808	AGY31915.1	NULL	Scaptomyza nigrita	10	outside
iORL001809	CBA13716.1	NULL	Drosophila melanogaster	8	inside
iORL001810	CBA14081.1	NULL	Drosophila simulans	9	inside
iORL001811	ALV87629.1	odorant receptor 14	Drosicha corpulenta	5	TM	211	231
iORL001812	ASM47074.1	odorant receptor 4	Schistocerca gregaria	5	inside
iORL001813	AGS43046.1	NULL	Cephus cinctus	4	TM	126	144
iORL001814	CBA13569.1	NULL	Drosophila melanogaster	5	outside
iORL001815	QJX74359.1	odorant receptor 82	Ceracris kiangsu	7	inside
iORL001816	QBB72988.1	NULL	Protaetia brevitarsis	9	TM	11	32
iORL001817	CBA14122.1	NULL	Drosophila simulans	3	inside
iORL001818	AEB91827.1	NULL	Drosophila melanogaster	5	TM	272	293
iORL001819	CBA14061.1	NULL	Drosophila melanogaster	12	inside
iORL001820	ALR72555.1	NULL	Colaphellus bowringi	6	TM	264	284
iORL001821	AID61240.1	NULL	Calliphora stygia	5	TM	306	326
iORL001822	AXX83007.1	NULL	Yemma signatus	7	TM	63	81
iORL001823	AET06159.1	odorant receptor 2	Planotortrix notophaea	3	inside
iORL001824	AZT78919.2	DabiOR1	Dioryctria abietella	4	TM	114	134
iORL001825	QBB72963.1	NULL	Protaetia brevitarsis	3	TM	74	94
iORL001826	CBA14093.1	NULL	Drosophila melanogaster	4	TM	119	140
iORL001827	QLI62075.1	odorant receptor 32	Streltzoviella insularis	5	inside
iORL001828	ASM47078.1	odorant receptor 8	Schistocerca gregaria	15	inside
iORL001829	AYD60361.1	NULL	Drosophila mojavensis	9	TM	65	87
iORL001830	AYD60368.1	NULL	Drosophila mojavensis	9	TM	65	87
iORL001831	QCS38491.1	NULL	Meteorus pulchricornis	5	inside
iORL001832	AID61242.1	NULL	Calliphora stygia	4	TM	94	114
iORL001833	CBA13704.1	NULL	Drosophila simulans	7	TM	115	136
iORL001834	AUF73025.1	AchiOR18	Anoplophora chinensis	9	outside
iORL001835	AOG12938.1	EhipOR33	Eogystia hippophaecolus	5	TM	132	150
iORL001836	CBA14091.1	NULL	Drosophila melanogaster	4	TM	58	80
iORL001837	QLI62099.1	NULL	Streltzoviella insularis	5	TM	195	221
iORL001838	ADX59668.1	NULL	Culex theileri	7	TM	80	100
iORL001839	CBW30597.1	NULL	Drosophila melanogaster	5	TM	151	172
iORL001840	QCS38493.1	NULL	Meteorus pulchricornis	8	outside
iORL001841	ACV41204.1	odorant receptor 2	Ceratosolen solmsi	8	outside
iORL001842	CBA14097.1	NULL	Drosophila simulans	4	TM	119	140
iORL001843	QLI62097.1	odorant receptor 54	Streltzoviella insularis	5	TM	204	224
iORL001844	CBA13622.1	NULL	Drosophila simulans	4	outside
iORL001845	ALD51502.1	odorant receptor 62	Locusta migratoria	5	TM	76	96
iORL001846	AYN70657.1	NULL	Bactrocera minax	5	TM	181	201
iORL001847	ABW39760.1	NULL	Anopheles gambiae	6	TM	11	31
iORL001848	CBA13700.1	NULL	Drosophila simulans	9	inside
iORL001849	CBW30595.1	NULL	Drosophila melanogaster	5	TM	151	172
iORL001850	CBA14071.1	NULL	Drosophila simulans	21	inside
iORL001851	CBA13729.1	NULL	Drosophila melanogaster	5	inside
iORL001852	AOE48030.1	NULL	Athetis lepigone	5	TM	187	207
iORL001853	QKN21383.1	NULL	Bactrocera dorsalis	9	inside
iORL001854	QHB15246.1	PsauOR12	Peridroma saucia	6	TM	190	215
iORL001855	QLI62095.1	odorant receptor 52	Streltzoviella insularis	13	inside
iORL001856	QCS38495.1	NULL	Meteorus pulchricornis	7	TM	31	51
iORL001857	CBA13725.1	NULL	Drosophila melanogaster	9	outside
iORL001858	AXY83388.1	odorant receptor 29	Conopomorpha sinensis	5	TM	191	220
iORL001859	AEB91891.1	NULL	Drosophila melanogaster	7	inside
iORL001860	CBA13603.1	NULL	Drosophila simulans	6	TM	141	166
iORL001861	ADX59666.1	NULL	Culex theileri	10	inside
iORL001862	AEB91853.1	NULL	Drosophila melanogaster	5	TM	182	202
iORL001863	AZT78929.2	DabiOR18	Dioryctria abietella	10	inside
iORL001864	CBA13727.1	NULL	Drosophila melanogaster	5	inside
iORL001865	AYD60382.1	NULL	Drosophila mojavensis	8	TM	68	87
iORL001866	AGY14569.1	SinfOR8	Sesamia inferens	6	TM	2	21
iORL001867	AVN97828.1	odorant receptor 16	Anoplophora chinensis	5	TM	56	71
iORL001868	ALD51495.1	odorant receptor 72	Locusta migratoria	6	TM	312	334
iORL001869	ALP75639.1	odorant receptor 113	Apis cerana cerana	5	inside
iORL001870	AYN70659.1	BminOR10a	Bactrocera minax	17	inside
iORL001871	QLI62071.1	odorant receptor 28	Streltzoviella insularis	5	TM	138	157
iORL001872	AFK30393.1	NULL	Ostrinia furnacalis	8	TM	193	221
iORL001873	CBA13739.1	NULL	Drosophila simulans	4	outside
iORL001874	QBB72991.1	NULL	Protaetia brevitarsis	6	inside
iORL001875	AXX83009.1	NULL	Yemma signatus	6	TM	206	226
iORL001876	CBA13721.1	NULL	Drosophila simulans	10	inside
iORL001877	AJF94638.2	NULL	Ambrostoma quadriimpressum	6	inside
iORL001878	QLI62085.1	odorant receptor 42	Streltzoviella insularis	4	inside
iORL001879	AID61246.1	NULL	Calliphora stygia	9	outside
iORL001880	QGW50389.1	odorant receptor 62	Chouioia cunea	8	TM	3	23
iORL001881	CBA14138.1	NULL	Drosophila simulans	7	inside
iORL001882	AXU25093.1	odorant receptor 2	Cyrtorhinus lividipennis	8	outside
iORL001883	AXM05193.1	CchlOR66	Campoletis chlorideae	4	inside
iORL001884	AUF73021.1	AchiOR14	Anoplophora chinensis	5	outside
iORL001885	ACV41217.1	odorant receptor 2	Ceratosolen solmsi	8	inside
iORL001886	AOG12934.1	EhipOR29	Eogystia hippophaecolus	5	TM	183	210
iORL001887	QEE82772.1	odorant receptor 54	Conogethes pinicolalis	6	TM	142	160
iORL001888	QGW50385.1	odorant receptor 58	Chouioia cunea	6	inside
iORL001889	QJX59396.1	DabiOR30	Dioryctria abietella	5	inside
iORL001890	AUY55140.1	odorant receptor 4	Peridroma saucia	8	TM	141	159
iORL001891	QBB72936.1	NULL	Protaetia brevitarsis	7	inside
iORL001892	AEB91845.1	NULL	Drosophila melanogaster	4	TM	182	202
iORL001893	CBA14007.1	NULL	Drosophila simulans	7	outside
iORL001894	CBA13733.1	NULL	Drosophila melanogaster	9	outside
iORL001895	QGW45405.1	odorant receptor 32	Bradysia odoriphaga	6	TM	122	142
iORL001896	AOE48018.1	NULL	Athetis lepigone	11	inside
iORL001897	QKN21272.1	NULL	Bactrocera dorsalis	10	inside
iORL001898	AEA30004.2	NULL	Chrysomya megacephala	4	TM	46	66
iORL001899	CAR79357.1	NULL	Drosophila melanogaster	7	inside
iORL001900	CBA13588.1	NULL	Drosophila melanogaster	12	outside
iORL001901	QGW50383.1	odorant receptor 56	Chouioia cunea	9	inside
iORL001902	CBA13731.1	NULL	Drosophila melanogaster	2	TM	48	70
iORL001903	AZT78937.2	NULL	Dioryctria abietella	4	TM	225	245
iORL001904	QGW50399.1	odorant receptor 73	Chouioia cunea	5	TM	79	99
iORL001905	CBW30684.1	NULL	Drosophila pseudoobscura pseudoobscura	5	inside
iORL001906	ACO59982.1	odorant receptor 11	Trichoplusia ni	7	inside
iORL001907	CBA13737.1	NULL	Drosophila simulans	8	outside
iORL001908	BAD69586.1	NULL	Bombyx mori	13	inside
iORL001909	AZT78935.2	DabiOR27	Dioryctria abietella	6	outside
iORL001910	AYN64396.1	NULL	Rhyacophila nubila	6	inside
iORL001911	AII01097.1	NULL	Dendrolimus kikuchii	5	TM	184	213
iORL001912	AFK30400.1	odorant receptor 5	Ostrinia nubilalis	5	TM	202	231
iORL001913	AXM05282.1	CchlOR164	Campoletis chlorideae	10	TM	9	31
iORL001914	AZT78933.2	DabiOR22	Dioryctria abietella	8	inside
iORL001915	ADX59664.1	NULL	Culex theileri	6	TM	80	100
iORL001916	AXY87899.1	odorant receptor 12	Subpsaltria yangi	3	outside
iORL001917	AII01082.1	NULL	Dendrolimus kikuchii	6	outside
iORL001918	AYN64394.1	NULL	Rhyacophila nubila	7	outside
iORL001919	CBA13806.1	NULL	Drosophila simulans	6	inside
iORL001920	BAI66607.1	OscaOR5a	Ostrinia scapulalis	8	TM	205	230
iORL001921	AGY31941.1	NULL	Scaptomyza nigrita	9	inside
iORL001922	CAR79355.1	NULL	Drosophila melanogaster	6	inside
iORL001923	AII01080.1	NULL	Dendrolimus kikuchii	5	TM	113	134
iORL001924	AGS43048.1	NULL	Cephus cinctus	5	TM	192	212
iORL001925	QGW50391.1	odorant receptor 64	Chouioia cunea	9	inside
iORL001926	ASM47121.1	odorant receptor 51	Schistocerca gregaria	12	inside
iORL001927	AYD60446.1	NULL	Drosophila mojavensis	10	TM	180	205
iORL001928	AVF19680.1	NULL	Peridroma saucia	6	TM	208	229
iORL001929	AXM05128.1	CchlOR27	Campoletis chlorideae	4	TM	316	338
iORL001930	CBW30682.1	NULL	Drosophila pseudoobscura pseudoobscura	5	TM	134	154
iORL001931	ASM47143.1	odorant receptor 73	Schistocerca gregaria	7	TM	117	137
iORL001932	AII01060.1	NULL	Dendrolimus houi	10	outside
iORL001933	ASM47123.1	odorant receptor 53	Schistocerca gregaria	7	outside
iORL001934	AII01086.1	NULL	Dendrolimus kikuchii	4	inside
iORL001935	AYD60336.1	NULL	Drosophila arizonae	8	TM	65	87
iORL001936	QEE82770.1	odorant receptor 52	Conogethes pinicolalis	8	inside
iORL001937	QGW50387.1	odorant receptor 60	Chouioia cunea	8	inside
iORL001938	AUY55142.1	odorant receptor 6	Peridroma saucia	7	TM	210	234
iORL001939	AXM05159.1	CchlOR34	Campoletis chlorideae	4	TM	131	151
iORL001940	ASM47141.1	odorant receptor 71	Schistocerca gregaria	9	outside
iORL001941	QKN21381.1	NULL	Bactrocera dorsalis	4	TM	199	224
iORL001942	AEB91944.1	NULL	Drosophila melanogaster	8	TM	294	314
iORL001943	AII01062.1	NULL	Dendrolimus houi	6	inside
iORL001944	ALM26199.1	odorant receptor 11	Athetis dissimilis	7	TM	213	241
iORL001945	QBB72938.1	NULL	Protaetia brevitarsis	7	TM	145	165
iORL001946	CBA13587.1	NULL	Drosophila melanogaster	5	inside
iORL001947	QLI62067.1	odorant receptor 24	Streltzoviella insularis	4	inside
iORL001948	AST36378.1	NULL	Cydia nigricana	8	TM	139	159
iORL001949	AGY14585.2	SinfOR27	Sesamia inferens	6	TM	198	226
iORL001950	AGS43062.1	NULL	Cephus cinctus	7	inside
iORL001951	ASM47131.1	odorant receptor 61	Schistocerca gregaria	12	inside
iORL001952	AXY87906.1	odorant receptor 19	Subpsaltria yangi	11	outside
iORL001953	APW85808.1	odorant receptor 170	Apis cerana cerana	4	TM	127	145
iORL001954	AOE48033.1	NULL	Athetis lepigone	3	TM	81	101
iORL001955	AOE48102.1	NULL	Scaeva pyrastri	8	inside
iORL001956	CBA13878.1	NULL	Drosophila simulans	7	inside
iORL001957	AAG22450.2	NULL	Drosophila melanogaster	5	inside
iORL001958	ASM47157.1	odorant receptor 87	Schistocerca gregaria	5	outside
iORL001959	AYD60448.1	NULL	Drosophila mojavensis	11	TM	180	205
iORL001960	ACV41219.1	odorant receptor 2	Ceratosolen solmsi	5	TM	122	140
iORL001961	AEB91896.1	NULL	Drosophila melanogaster	3	inside
iORL001962	AGS43060.1	NULL	Cephus cinctus	5	TM	176	194
iORL001963	CBA13581.1	NULL	Drosophila melanogaster	2	outside
iORL001964	AKI29037.1	NULL	Bactrocera dorsalis	6	outside
iORL001965	ASM47151.1	odorant receptor 81	Schistocerca gregaria	5	TM	130	150
iORL001966	AOE48069.1	NULL	Scaeva pyrastri	4	TM	135	153
iORL001967	CBW30739.1	NULL	Drosophila melanogaster	4	TM	49	66
iORL001968	ABY83061.1	NULL	Drosophila miranda	7	TM	97	116
iORL001969	CBW30599.1	NULL	Drosophila melanogaster	5	TM	151	172
iORL001970	AGS43059.1	NULL	Cephus cinctus	3	outside
iORL001971	AEA76288.1	odorant receptor 2	Argyresthia conjugella	7	TM	195	221
iORL001972	ASM47153.1	odorant receptor 83	Schistocerca gregaria	6	inside
iORL001973	AEB91898.1	NULL	Drosophila melanogaster	7	TM	60	82
iORL001974	CBA13804.1	NULL	Drosophila simulans	6	inside
iORL001975	QJI54825.1	odorant receptor 50	Plutella xylostella	9	inside
iORL001976	ALM26236.1	odorant receptor 46	Athetis dissimilis	5	TM	55	77
iORL001977	AXX83063.1	NULL	Yemma signatus	4	TM	54	73
iORL001978	QGW50395.1	odorant receptor 68	Chouioia cunea	4	TM	3	23
iORL001979	AVN97843.1	odorant receptor 31	Anoplophora chinensis	5	TM	94	115
iORL001980	QJX59291.1	DabiOR16	Dioryctria abietella	5	TM	2	20
iORL001981	AYD60394.1	NULL	Drosophila mojavensis	10	TM	180	205
iORL001982	CBA14130.1	NULL	Drosophila melanogaster	6	inside
iORL001983	ASM47172.1	odorant receptor 102	Schistocerca gregaria	5	TM	97	117
iORL001984	AVN97859.1	odorant receptor 47	Anoplophora chinensis	13	outside
iORL001985	CBA13983.1	NULL	Drosophila melanogaster	9	inside
iORL001986	AGY14595.1	SinfOR39	Sesamia inferens	7	inside
iORL001987	AZT78925.2	DabiOR13	Dioryctria abietella	10	outside
iORL001988	AKO89983.1	odorant receptor 19	Microplitis mediator	7	TM	62	83
iORL001989	ALR72579.1	NULL	Colaphellus bowringi	8	inside
iORL001990	QGW45436.1	odorant receptor 63	Bradysia odoriphaga	5	TM	312	332
iORL001991	AVF19634.1	NULL	Peridroma saucia	6	inside
iORL001992	AXM05233.1	CchlOR115	Campoletis chlorideae	6	inside
iORL001993	CBA13911.1	NULL	Drosophila simulans	3	TM	3	18
iORL001994	CBA13591.1	NULL	Drosophila melanogaster	6	TM	51	71
iORL001995	AEB91895.1	NULL	Drosophila melanogaster	5	TM	8	32
iORL001996	CBA14132.1	NULL	Drosophila melanogaster	5	inside
iORL001997	ASM47170.1	odorant receptor 100	Schistocerca gregaria	4	inside
iORL001998	CBA13784.1	NULL	Drosophila simulans	8	inside
iORL001999	AZT78927.1	DabiOR15	Dioryctria abietella	10	outside
iORL002000	ASM47159.1	odorant receptor 89	Schistocerca gregaria	8	inside
iORL002001	CBW30729.1	NULL	Drosophila melanogaster	5	TM	210	230
iORL002002	AXM05278.1	CchlOR160	Campoletis chlorideae	5	TM	63	80
[truncated: 2,422 more rows]
