# Supplementary material for: iORandLigandDB: A Website for Three-Dimensional Structure Prediction of Insect Odorant Receptors and Docking with Odorants
Source: Insects. 2023 Jun 15;14(6):560. doi: 10.3390/insects14060560 (PMC10299237; doi:10.3390/insects14060560)
Supplement: Supplementary file 1 [file insects-14-00560-s001.zip › insects-2353674-supplementary-conversion/insects-2353674-supplementary/Table S7-PDB sequences source table.xlsx]

## Sheet: Sheet1
Entry ID	PDB ID	Ligand ID	Ligand Name
3K1E	3K1E	MG	MAGNESIUM ION
		PEU	2,5,8,11,14,17,20,23,26,29,32,35,38,41,44,47,50,53,56,59,62,65,68,71,74,77,80-HEPTACOSAOXADOOCTACONTAN-82-OL
		CL	CHLORIDE ION
5V13	5V13	JH3	methyl (2E,6E)-9-[(2R)-3,3-dimethyloxiran-2-yl]-3,7-dimethylnona-2,6-dienoate
3RZS	3RZS	TBR	HEXATANTALUM DODECABROMIDE
3S0G	3S0G
3S0F	3S0F
3S0A	3S0A
3N7H	3N7H	MG	MAGNESIUM ION
		MOH	METHANOL
		DE3	N,N-diethyl-3-methylbenzamide
		PEU	2,5,8,11,14,17,20,23,26,29,32,35,38,41,44,47,50,53,56,59,62,65,68,71,74,77,80-HEPTACOSAOXADOOCTACONTAN-82-OL
		CL	CHLORIDE ION
3S0D	3S0D	CTV	(2Z)-3,7-dimethylocta-2,6-dienenitrile
3S0B	3S0B	FNA	N-phenylnaphthalen-1-amine
3S0E	3S0E	EOL	2-methoxy-4-(prop-2-en-1-yl)phenol
3V2L	3V2L	PG4	TETRAETHYLENE GLYCOL
4F7F	4F7F	2PE	NONAETHYLENE GLYCOL
		PG6	1-(2-METHOXY-ETHOXY)-2-{2-[2-(2-METHOXY-ETHOXY]-ETHOXY}-ETHANE
3R1V	3R1V	AZB	4-{(E)-[4-(propan-2-yl)phenyl]diazenyl}phenol
5EL2	5EL2	MG	MAGNESIUM ION
		KBR	Icaridin
3R1P	3R1P	PLM	PALMITIC ACID
3R1O	3R1O	PLM	PALMITIC ACID
2ERB	2ERB	MG	MAGNESIUM ION
		PEU	2,5,8,11,14,17,20,23,26,29,32,35,38,41,44,47,50,53,56,59,62,65,68,71,74,77,80-HEPTACOSAOXADOOCTACONTAN-82-OL
3VB1	3VB1	ACY	ACETIC ACID
3PM2	3PM2
2WC5	2WC5	MG	MAGNESIUM ION
		BOM	HEXADECA-10,12-DIEN-1-OL
2WCK	2WCK	MG	MAGNESIUM ION
2WCM	2WCM	MG	MAGNESIUM ION
		B9M	(10E)-hexadec-10-en-12-yn-1-ol
2WCL	2WCL	MG	MAGNESIUM ION
		B8M	(8E,10Z)-HEXADECA-8,10-DIEN-1-OL
2WCJ	2WCJ	MG	MAGNESIUM ION
		M21	(10E,12Z)-tetradeca-10,12-dien-1-ol
2WCH	2WCH	MG	MAGNESIUM ION
		B7M	(10E,12Z)-hexadeca-10,12-dienal
2WC6	2WC6	MG	MAGNESIUM ION
		BOM	HEXADECA-10,12-DIEN-1-OL
6OG0	6OG0	CD	CADMIUM ION
		CL	CHLORIDE ION
6NBN	6NBN	ACD	ARACHIDONIC ACID
6OPB	6OPB	DCR	icosanoic acid
		DMS	DIMETHYL SULFOXIDE
6OMW	6OMW	MLA	MALONIC ACID
		PAM	PALMITOLEIC ACID
6OII	6OII	EDO	1,2-ETHANEDIOL
		ACD	ARACHIDONIC ACID
		CD	CADMIUM ION
		CO	COBALT (II) ION
3R72	3R72	NBB	N-BUTYL-BENZENESULFONAMIDE
6OTL	6OTL	TBR	HEXATANTALUM DODECABROMIDE
		BEZ	BENZOIC ACID
		PO4	PHOSPHATE ION
6OGH	6OGH	CD	CADMIUM ION
		CO	COBALT (II) ION
		EIC	LINOLEIC ACID
		EPE	4-(2-HYDROXYETHYL)-1-PIPERAZINE ETHANESULFONIC ACID
3Q8I	3Q8I	PO4	PHOSPHATE ION
		IND	INDOLE
3FE9	3FE9	CMJ	(20S)-20-methyldotetracontane
		CL	CHLORIDE ION
2P71	2P71	IHD	1-IODOHEXADECANE
2P70	2P70	PRZ	2-ISOBUTYL-3-METHOXYPYRAZINE
3CZ2	3CZ2	CL	CHLORIDE ION
3D75	3D75	NBB	N-BUTYL-BENZENESULFONAMIDE
3D73	3D73	NBB	N-BUTYL-BENZENESULFONAMIDE
4KYN	4KYN
3D76	3D76	NA	SODIUM ION
		NBB	N-BUTYL-BENZENESULFONAMIDE
		EDO	1,2-ETHANEDIOL
3D74	3D74	NBB	N-BUTYL-BENZENESULFONAMIDE
3D78	3D78	NBB	N-BUTYL-BENZENESULFONAMIDE
		EDO	1,2-ETHANEDIOL
3D77	3D77	NA	SODIUM ION
		NBB	N-BUTYL-BENZENESULFONAMIDE
		EDO	1,2-ETHANEDIOL
1TUJ	1TUJ	TSD	3-TRIMETHYLSILYL-PROPIONATE-2,2,3,3,-D4
2FJY	2FJY
4IJ7	4IJ7	PEU	2,5,8,11,14,17,20,23,26,29,32,35,38,41,44,47,50,53,56,59,62,65,68,71,74,77,80-HEPTACOSAOXADOOCTACONTAN-82-OL
		NA	SODIUM ION
3BFH	3BFH	CL	CHLORIDE ION
		PLM	PALMITIC ACID
1GM0	1GM0
3BJH	3BJH	NBB	N-BUTYL-BENZENESULFONAMIDE
		GOL	GLYCEROL
2QEV	2QEV
2PQL	2PQL	TSS	2-(1H-INDOL-3-YL)ETHANAMINE
7TVC	7TVC
2QEH	2QEH	SRO	SEROTONIN
2QEO	2QEO	LNR	L-NOREPINEPHRINE
3BFA	3BFA	9OD	(2Z)-9-oxodec-2-enoic acid
		GOL	GLYCEROL
3CDN	3CDN	CL	CHLORIDE ION
		GOL	GLYCEROL
3CAB	3CAB	GOL	GLYCEROL
1DQE	1DQE	BOM	HEXADECA-10,12-DIEN-1-OL
2H8V	2H8V	SO4	SULFATE ION
		CL	CHLORIDE ION
		GOL	GLYCEROL
6P2E	6P2E	BEZ	BENZOIC ACID
		GOL	GLYCEROL
		SO4	SULFATE ION
1XFR	1XFR
1LS8	1LS8
3BFB	3BFB	CL	CHLORIDE ION
		9OD	(2Z)-9-oxodec-2-enoic acid
		GOL	GLYCEROL
3CZ1	3CZ1	NBB	N-BUTYL-BENZENESULFONAMIDE
		GOL	GLYCEROL
		MG	MAGNESIUM ION
		CL	CHLORIDE ION
3CZ0	3CZ0	9OD	(2Z)-9-oxodec-2-enoic acid
		CL	CHLORIDE ION
		MG	MAGNESIUM ION
		GOL	GLYCEROL
3CYZ	3CYZ	9OD	(2Z)-9-oxodec-2-enoic acid
		CL	CHLORIDE ION
		MG	MAGNESIUM ION
		GOL	GLYCEROL
3FE8	3FE8	CMJ	(20S)-20-methyldotetracontane
		GOL	GLYCEROL
		CL	CHLORIDE ION
3FE6	3FE6	CMJ	(20S)-20-methyldotetracontane
		GOL	GLYCEROL
		CL	CHLORIDE ION
2JNT	2JNT
3DZT	3DZT	CL	CHLORIDE ION
		EAH	(5S,7E,9E,11Z,14Z)-5-hydroxyicosa-7,9,11,14-tetraenoic acid
		TRS	2-AMINO-2-HYDROXYMETHYL-PROPANE-1,3-DIOL
		GOL	GLYCEROL
3DXL	3DXL	CL	CHLORIDE ION
		TRS	2-AMINO-2-HYDROXYMETHYL-PROPANE-1,3-DIOL
		GOL	GLYCEROL
3DY9	3DY9	BR	BROMIDE ION
		TRS	2-AMINO-2-HYDROXYMETHYL-PROPANE-1,3-DIOL
		GOL	GLYCEROL
3DYE	3DYE	BR	BROMIDE ION
		LNR	L-NOREPINEPHRINE
		GOL	GLYCEROL
2QEB	2QEB	HSM	HISTAMINE
		GOL	GLYCEROL
3UQI	3UQI	MPO	3[N-MORPHOLINO]PROPANE SULFONIC ACID
		SO4	SULFATE ION
5GPR	5GPR	NAG	2-acetamido-2-deoxy-beta-D-glucopyranose
5GQB	5GQB	NAG	2-acetamido-2-deoxy-beta-D-glucopyranose
3W4R	3W4R	NAG	2-acetamido-2-deoxy-beta-D-glucopyranose
6JM7	6JM7
6JM8	6JM8
6JAX	6JAX
3VTR	3VTR	NAG	2-acetamido-2-deoxy-beta-D-glucopyranose
6JMB	6JMB	AMI	ALLOSAMIZOLINE
5Y2C	5Y2C
5Y2A	5Y2A
3WL0	3WL0	NAG	2-acetamido-2-deoxy-beta-D-glucopyranose
3WL1	3WL1	NAG	2-acetamido-2-deoxy-beta-D-glucopyranose
3WKZ	3WKZ	NAG	2-acetamido-2-deoxy-beta-D-glucopyranose
6JAW	6JAW	BBO	2-[3-(morpholin-4-yl)propyl]-1H-benzo[de]isoquinoline-1,3(2H)-dione
		NAG	2-acetamido-2-deoxy-beta-D-glucopyranose
5Y29	5Y29	NAG	2-acetamido-2-deoxy-beta-D-glucopyranose
6JAY	6JAY	NAG	2-acetamido-2-deoxy-beta-D-glucopyranose
		JUK	2-amino-1-[(furan-2-yl)methyl]-5-oxo-3-({[(2S)-oxolan-2-yl]methyl}carbamoyl)-5H-dipyrido[1,2-a:2',3'-d]pyrimidin-1-ium
6JAV	6JAV	BC0	2-{[(4-chlorophenyl)methyl]sulfanyl}-7-methyl-N-(prop-2-en-1-yl)-7,8-dihydropyrido[4',3':4,5]thieno[2,3-d]pyrimidin-4-amine
		NAG	2-acetamido-2-deoxy-beta-D-glucopyranose
5Y2B	5Y2B	NAG	2-acetamido-2-deoxy-beta-D-glucopyranose
3NSN	3NSN
3NSM	3NSM
3OZO	3OZO	NGT	3AR,5R,6S,7R,7AR-5-HYDROXYMETHYL-2-METHYL-5,6,7,7A-TETRAHYDRO-3AH-PYRANO[3,2-D]THIAZOLE-6,7-DIOL
3WMC	3WMC	NF6	6-(dimethylamino)-2-(2-{[(5-methyl-1,3,4-thiadiazol-2-yl)methyl]amino}ethyl)-1H-benzo[de]isoquinoline-1,3(2H)-dione
		NAG	2-acetamido-2-deoxy-beta-D-glucopyranose
3WMB	3WMB	NF1	2-(2-{[(5-methyl-1,3,4-thiadiazol-2-yl)methyl]amino}ethyl)-1H-benzo[de]isoquinoline-1,3(2H)-dione
		NAG	2-acetamido-2-deoxy-beta-D-glucopyranose
6JMN	6JMN	BV0	6-azanyl-11-methyl-2-oxidanylidene-7-[[(2R)-oxolan-2-yl]methyl]-N-(pyridin-3-ylmethyl)-1,9-diaza-7-azoniatricyclo[8.4.0.0^{3,8}]tetradeca-3(8),4,6,9,11,13-hexaene-5-carboxamide
		NAG	2-acetamido-2-deoxy-beta-D-glucopyranose
6LQK	6LQK	MG	MAGNESIUM ION
5Y1B	5Y1B	NAG	2-acetamido-2-deoxy-beta-D-glucopyranose
		8KL	9-O-3'-quinolinium propylberberine
5Y0V	5Y0V	BER	BERBERINE
		NAG	2-acetamido-2-deoxy-beta-D-glucopyranose
3WQW	3WQW	NAG	2-acetamido-2-deoxy-beta-D-glucopyranose
		EPE	4-(2-HYDROXYETHYL)-1-PIPERAZINE ETHANESULFONIC ACID
3WQV	3WQV	NAG	2-acetamido-2-deoxy-beta-D-glucopyranose
		EPE	4-(2-HYDROXYETHYL)-1-PIPERAZINE ETHANESULFONIC ACID
2LPV	2LPV
5WUS	5WUS
5WV9	5WV9
5WV8	5WV8
5WUP	5WUP
5WVB	5WVB
5WVH	5WVH	NAG	2-acetamido-2-deoxy-beta-D-glucopyranose
5WVF	5WVF	NAG	2-acetamido-2-deoxy-beta-D-glucopyranose
5WVG	5WVG	NAG	2-acetamido-2-deoxy-beta-D-glucopyranose
3S6T	3S6T	OAN	O-(2-ACETAMIDO-2-DEOXY D-GLUCOPYRANOSYLIDENE) AMINO-N-PHENYLCARBAMATE
3OZP	3OZP	OAN	O-(2-ACETAMIDO-2-DEOXY D-GLUCOPYRANOSYLIDENE) AMINO-N-PHENYLCARBAMATE
7VRG	7VRG	7U8	methyl 4-[5,6-bis(chloranyl)-1H-indol-3-yl]-3-(5-chloranyl-1H-indol-3-yl)-1H-pyrrole-2-carboxylate
		NAG	2-acetamido-2-deoxy-beta-D-glucopyranose
4FD7	4FD7	IOD	IODIDE ION
		EDO	1,2-ETHANEDIOL
		SO4	SULFATE ION
4FD6	4FD6
4FD5	4FD5	IOD	IODIDE ION
1POC	1POC	CA	CALCIUM ION
		GEL	1-O-OCTYL-2-HEPTYLPHOSPHONYL-SN-GLYCERO-3-PHOSPHOETHANOLAMINE
7EQZ	7EQZ	ZN	ZINC ION
		GLY	GLYCINE
5DAE	5DAE
1PN9	1PN9	GTX	S-HEXYLGLUTATHIONE
6DU6	6DU6	FBP	1,6-di-O-phosphono-beta-D-fructofuranose
1PZ4	1PZ4	PLM	PALMITIC ACID
2IL3	2IL3
2E3E	2E3E
2NY8	2NY8
2IMK	2IMK	GTX	S-HEXYLGLUTATHIONE
5X61	5X61	SO4	SULFATE ION
		NH4	AMMONIUM ION
		EPE	4-(2-HYDROXYETHYL)-1-PIPERAZINE ETHANESULFONIC ACID
2IMI	2IMI	GSH	GLUTATHIONE
2E3F	2E3F
2E3G	2E3G
2NY9	2NY9
2NZ3	2NZ3
2MLT	2MLT	SO4	SULFATE ION
2LIC	2LIC
5AOQ	5AOQ
5XZ3	5XZ3	SO4	SULFATE ION
2MMM	2MMM
1BH1	1BH1
6ARX	6ARX	NAG	2-acetamido-2-deoxy-beta-D-glucopyranose
		FLC	CITRATE ANION
		CL	CHLORIDE ION
6ARY	6ARY	BT7	(1S)-2,2-difluoro-1-[1-(pentan-3-yl)-1H-pyrazol-4-yl]ethan-1-ol
		NAG	2-acetamido-2-deoxy-beta-D-glucopyranose
		FLC	CITRATE ANION
		CL	CHLORIDE ION
6S1Z	6S1Z	KS8	fosinoprilat
		ZN	ZINC ION
6S1Y	6S1Y	PEG	DI(HYDROXYETHYL)ETHER
		EDO	1,2-ETHANEDIOL
		ZN	ZINC ION
		KSN	(2~{S})-2-[[(4~{S})-4-azanyl-5-oxidanyl-5-oxidanylidene-pentanoyl]amino]pentanedioic acid
6XRX	6XRX	NA	SODIUM ION
		EDO	1,2-ETHANEDIOL
		CL	CHLORIDE ION
7ASD	7ASD	94R	(3beta,14beta,17alpha)-ergosta-5,24(28)-dien-3-ol
		NAG	2-acetamido-2-deoxy-beta-D-glucopyranose
		SO4	SULFATE ION
5C98	5C98
4FD4	4FD4	GOL	GLYCEROL
2NBM	2NBM
2NBN	2NBN	PLM	PALMITIC ACID
7JW2	7JW2
7JW3	7JW3
2N8V	2N8V
3BDQ	3BDQ	PLM	PALMITIC ACID
2QZT	2QZT	PLM	PALMITIC ACID
7EBT	7EBT	GSH	GLUTATHIONE
		CA	CALCIUM ION
3BKS	3BKS	PLM	PALMITIC ACID
3BKR	3BKR	PLM	PALMITIC ACID
1FCQ	1FCQ
1FCU	1FCU
1CCV	1CCV
1FCV	1FCV
7EBV	7EBV	GSH	GLUTATHIONE
		LU2	2-(3,4-dihydroxyphenyl)-5,7-dihydroxy-4H-chromen-4-one
		CA	CALCIUM ION
7EBU	7EBU	GSH	GLUTATHIONE
		ZF1	7-hydroxy-3-(4-hydroxyphenyl)-4H-chromen-4-one
		CA	CALCIUM ION
7EBW	7EBW	GSH	GLUTATHIONE
		674	6,7-dihydroxy-3-(4-hydroxyphenyl)-4H-chromen-4-one
		CA	CALCIUM ION
2HUI	2HUI	GLV	GLYOXYLIC ACID
2HUF	2HUF	1BO	1-BUTANOL
3LOO	3LOO	B4P	BIS(ADENOSINE)-5'-TETRAPHOSPHATE
		MG	MAGNESIUM ION
		CL	CHLORIDE ION
5YYL	5YYL	94R	(3beta,14beta,17alpha)-ergosta-5,24(28)-dien-3-ol
		NAG	2-acetamido-2-deoxy-beta-D-glucopyranose
2HUU	2HUU	ALA	ALANINE
		1BO	1-BUTANOL
3O6N	3O6N	NAG	2-acetamido-2-deoxy-beta-D-glucopyranose
5OHX	5OHX	HEM	PROTOPORPHYRIN IX CONTAINING FE
		PLP	PYRIDOXAL-5'-PHOSPHATE
3O53	3O53	CO	COBALT (II) ION
		NAG	2-acetamido-2-deoxy-beta-D-glucopyranose
3OJA	3OJA	NAG	2-acetamido-2-deoxy-beta-D-glucopyranose
2PN5	2PN5	NAG	2-acetamido-2-deoxy-beta-D-glucopyranose
		NA	SODIUM ION
4ROB	4ROB
4GSN	4GSN	GSH	GLUTATHIONE
		1PE	PENTAETHYLENE GLYCOL
		GOL	GLYCEROL
3PZF	3PZF
4LNV	4LNV	NAG	2-acetamido-2-deoxy-beta-D-glucopyranose
4D94	4D94	NAG	2-acetamido-2-deoxy-beta-D-glucopyranose
		CL	CHLORIDE ION
		NA	SODIUM ION
4RSQ	4RSQ
4ROA	4ROA
1BVO	1BVO
5ZNT	5ZNT	ZN	ZINC ION
		NAG	2-acetamido-2-deoxy-beta-D-glucopyranose
5ZNS	5ZNS	NAG	2-acetamido-2-deoxy-beta-D-glucopyranose
		ZN	ZINC ION
3AQX	3AQX	GOL	GLYCEROL
5Z34	5Z34	ZN	ZINC ION
7EBS	7EBS
7EBX	7EBX	SAH	S-ADENOSYL-L-HOMOCYSTEINE
7EC0	7EC0	SAH	S-ADENOSYL-L-HOMOCYSTEINE
		J10	Methyl farnesoate
3A1Z	3A1Z	ZN	ZINC ION
		MPD	(4S)-2-METHYL-2,4-PENTANEDIOL
2RQF	2RQF	JH3	methyl (2E,6E)-9-[(2R)-3,3-dimethyloxiran-2-yl]-3,7-dimethylnona-2,6-dienoate
4IY8	4IY8	P6G	HEXAETHYLENE GLYCOL
		PEG	DI(HYDROXYETHYL)ETHER
3AOT	3AOT	PG4	TETRAETHYLENE GLYCOL
		PGE	TRIETHYLENE GLYCOL
		PEG	DI(HYDROXYETHYL)ETHER
3AOS	3AOS	JH2	methyl (2E,6E)-9-[(2R,3S)-3-ethyl-3-methyloxiran-2-yl]-3,7-dimethylnona-2,6-dienoate
7BWB	7BWB
1GD6	1GD6
2GTE	2GTE	PO4	PHOSPHATE ION
		VA	(Z)-OCTADEC-11-ENYL ACETATE
2QDI	2QDI	PGE	TRIETHYLENE GLYCOL
7BWC	7BWC
1OOH	1OOH	ACT	ACETATE ION
		1BO	1-BUTANOL
4JA0	4JA0	SO4	SULFATE ION
1YIZ	1YIZ	BR	BROMIDE ION
2R5C	2R5C	C6P	N-({3-HYDROXY-2-METHYL-5-[(PHOSPHONOOXY)METHYL]PYRIDIN-4-YL}METHYL)-L-CYSTEINE
2R5E	2R5E	QLP	N~2~-({3-HYDROXY-2-METHYL-5-[(PHOSPHONOOXY)METHYL]PYRIDIN-4-YL}METHYL)-L-GLUTAMINE
1YIY	1YIY	BR	BROMIDE ION
		PMP	4'-DEOXY-4'-AMINOPYRIDOXAL-5'-PHOSPHATE
1OOI	1OOI
5YAG	5YAG	GOL	GLYCEROL
3B88	3B88	ACT	ACETATE ION
		ETE	2-{2-[2-2-(METHOXY-ETHOXY)-ETHOXY]-ETHOXY}-ETHANOL
3B87	3B87	ACT	ACETATE ION
		PE8	3,6,9,12,15,18,21-HEPTAOXATRICOSANE-1,23-DIOL
3B6X	3B6X	ACT	ACETATE ION
		1BO	1-BUTANOL
4IY9	4IY9	IOD	IODIDE ION
1OOG	1OOG	ACT	ACETATE ION
		POL	N-PROPANOL
4EFR	4EFR	SCN	THIOCYANATE ION
4EFQ	4EFQ	SCN	THIOCYANATE ION
		K	POTASSIUM ION
		PT	PLATINUM (II) ION
1KV4	1KV4
1T14	1T14	ACT	ACETATE ION
7PJD	7PJD	CA	CALCIUM ION
6LGF	6LGF	MG	MAGNESIUM ION
		CA	CALCIUM ION
6LGG	6LGG	MG	MAGNESIUM ION
		CA	CALCIUM ION
4EFP	4EFP	SCN	THIOCYANATE ION
		CD	CADMIUM ION
		K	POTASSIUM ION
		EDO	1,2-ETHANEDIOL
		PGE	TRIETHYLENE GLYCOL
		PEG	DI(HYDROXYETHYL)ETHER
6LGE	6LGE	MG	MAGNESIUM ION
		CA	CALCIUM ION
6QQ4	6QQ4	1PE	PENTAETHYLENE GLYCOL
		MLA	MALONIC ACID
6LGH	6LGH	MG	MAGNESIUM ION
		CA	CALCIUM ION
		BGC	beta-D-glucopyranose
3WJM	3WJM
6LGI	6LGI	MG	MAGNESIUM ION
		CA	CALCIUM ION
		BGC	beta-D-glucopyranose
		FRU	beta-D-fructofuranose
		BDF	beta-D-fructopyranose
		ACT	ACETATE ION
4D26	4D26	ADP	ADENOSINE-5'-DIPHOSPHATE
		PO4	PHOSPHATE ION
		MG	MAGNESIUM ION
2OH7	2OH7	CL	CHLORIDE ION
		MG	MAGNESIUM ION
		GTP	GUANOSINE-5'-TRIPHOSPHATE
		ATP	ADENOSINE-5'-TRIPHOSPHATE
		CTP	CYTIDINE-5'-TRIPHOSPHATE
4PC4	4PC4	MES	2-(N-MORPHOLINO)-ETHANESULFONIC ACID
		EDO	1,2-ETHANEDIOL
		PEG	DI(HYDROXYETHYL)ETHER
		IPA	ISOPROPYL ALCOHOL
4XGO	4XGO	PO4	PHOSPHATE ION
		ACT	ACETATE ION
		GOL	GLYCEROL
		CL	CHLORIDE ION
		NA	SODIUM ION
7R0S	7R0S	V55	4-hydroxy-3-methoxybenzaldehyde
		CL	CHLORIDE ION
		GOL	GLYCEROL
7R0U	7R0U	V55	4-hydroxy-3-methoxybenzaldehyde
		A3P	ADENOSINE-3'-5'-DIPHOSPHATE
		GOL	GLYCEROL
7R0O	7R0O	GOL	GLYCEROL
		CL	CHLORIDE ION
3WCZ	3WCZ	NAP	NADP NICOTINAMIDE-ADENINE-DINUCLEOTIDE PHOSPHATE
		EDO	1,2-ETHANEDIOL
		CIT	CITRIC ACID
4RO9	4RO9	GOL	GLYCEROL
3M95	3M95
5D2S	5D2S
5D2Q	5D2Q
5D23	5D23
3UA0	3UA0
3PUB	3PUB
5ZF1	5ZF1	SO4	SULFATE ION
		EDO	1,2-ETHANEDIOL
5AZ0	5AZ0	CA	CALCIUM ION
		EDO	1,2-ETHANEDIOL
		ACT	ACETATE ION
4R9I	4R9I	NA	SODIUM ION
		FLC	CITRATE ANION
		BME	BETA-MERCAPTOETHANOL
3VPT	3VPT	PGO	S-1,2-PROPANEDIOL
		PEG	DI(HYDROXYETHYL)ETHER
		PG4	TETRAETHYLENE GLYCOL
4L37	4L37	SO4	SULFATE ION
		NA	SODIUM ION
		SCN	THIOCYANATE ION
5AZ1	5AZ1	CA	CALCIUM ION
		EDO	1,2-ETHANEDIOL
		ACT	ACETATE ION
		NDP	NADPH DIHYDRO-NICOTINAMIDE-ADENINE-DINUCLEOTIDE PHOSPHATE
5ZFG	5ZFG	EDO	1,2-ETHANEDIOL
		ACT	ACETATE ION
3C7T	3C7T	WO4	TUNGSTATE(VI)ION
		CL	CHLORIDE ION
		IOD	IODIDE ION
		NA	SODIUM ION
		MG	MAGNESIUM ION
5FIS	5FIS	GD	GADOLINIUM ATOM
5FIQ	5FIQ
5AF0	5AF0	ZN	ZINC ION
3VPQ	3VPQ	GSH	GLUTATHIONE
		PGO	S-1,2-PROPANEDIOL
		PEG	DI(HYDROXYETHYL)ETHER
		1PE	PENTAETHYLENE GLYCOL
5O2R	5O2R
2RQE	2RQE
5GUH	5GUH	MG	MAGNESIUM ION
6KTH	6KTH	CA	CALCIUM ION
		GOL	GLYCEROL
6LGA	6LGA	MG	MAGNESIUM ION
		CA	CALCIUM ION
		GOL	GLYCEROL
		PGE	TRIETHYLENE GLYCOL
6LGD	6LGD	MG	MAGNESIUM ION
		CA	CALCIUM ION
		1AB	1,4-DIDEOXY-1,4-IMINO-D-ARABINITOL
		GOL	GLYCEROL
		PGE	TRIETHYLENE GLYCOL
6LGB	6LGB	MG	MAGNESIUM ION
		CA	CALCIUM ION
		GLC	alpha-D-glucopyranose
		GOL	GLYCEROL
6LGC	6LGC	MG	MAGNESIUM ION
		CA	CALCIUM ION
		NOJ	1-DEOXYNOJIRIMYCIN
		GOL	GLYCEROL
4D25	4D25	ANP	PHOSPHOAMINOPHOSPHONIC ACID-ADENYLATE ESTER
		MG	MAGNESIUM ION
		GOL	GLYCEROL
5THM	5THM	7BZ	N,N-dimethylboranamine
1BOM	1BOM
1BON	1BON
5F0G	5F0G	NA	SODIUM ION
		K	POTASSIUM ION
1OOF	1OOF	ACT	ACETATE ION
		EOH	ETHANOL
4XNU	4XNU	NA	SODIUM ION
		CL	CHLORIDE ION
		CLR	CHOLESTEROL
		41U	nisoxetine
3B86	3B86	ACT	ACETATE ION
		PG4	TETRAETHYLENE GLYCOL
		EOH	ETHANOL
3B7A	3B7A	EOH	ETHANOL
		ACT	ACETATE ION
4XNX	4XNX	CLR	CHOLESTEROL
		NA	SODIUM ION
		CL	CHLORIDE ION
		41X	(2R)-2-[(R)-(2-ethoxyphenoxy)(phenyl)methyl]morpholine
6M0F	6M0F	CL	CHLORIDE ION
		CLR	CHOLESTEROL
		P4G	1-ETHOXY-2-(2-ETHOXYETHOXY)ETHANE
		NA	SODIUM ION
6M47	6M47	CLR	CHOLESTEROL
		Y01	CHOLESTEROL HEMISUCCINATE
		NA	SODIUM ION
		CL	CHLORIDE ION
		F1U	(1S,2S)-2-[(dimethylamino)methyl]-1-(3-methoxyphenyl)cyclohexan-1-ol
		D10	DECANE
6M2R	6M2R	DMU	DECYL-BETA-D-MALTOPYRANOSIDE
		Y01	CHOLESTEROL HEMISUCCINATE
		CLR	CHOLESTEROL
		LNR	L-NOREPINEPHRINE
		CL	CHLORIDE ION
		NA	SODIUM ION
		D10	DECANE
6M38	6M38	29E	(3S)-N-methyl-3-(naphthalen-1-yloxy)-3-(thiophen-2-yl)propan-1-amine
		Y01	CHOLESTEROL HEMISUCCINATE
		NA	SODIUM ION
		CL	CHLORIDE ION
		DMU	DECYL-BETA-D-MALTOPYRANOSIDE
		CLR	CHOLESTEROL
6M0Z	6M0Z	CLR	CHOLESTEROL
		Y01	CHOLESTEROL HEMISUCCINATE
		DMU	DECYL-BETA-D-MALTOPYRANOSIDE
		NA	SODIUM ION
		CL	CHLORIDE ION
		LNR	L-NOREPINEPHRINE
5EHS	5EHS	2JJ	5-phosphono-D-norvaline
		5OY	5-phosphono-L-norvaline
1PDU	1PDU
5EHM	5EHM	OEM	N-methyl-D-aspartic acid
4M48	4M48	NA	SODIUM ION
		CL	CHLORIDE ION
		21B	Nortriptyline
		CLR	CHOLESTEROL
6ZSZ	6ZSZ
6ZSY	6ZSY
4XAI	4XAI
6SP2	6SP2	LMN	Lauryl Maltose Neopentyl Glycol
		P5S	O-[(R)-{[(2R)-2,3-bis(octadecanoyloxy)propyl]oxy}(hydroxy)phosphoryl]-L-serine
		CDL	CARDIOLIPIN
6NS1	6NS1
1FJR	1FJR	NAG	2-acetamido-2-deoxy-beta-D-glucopyranose
		SO4	SULFATE ION
		PB	LEAD (II) ION
1SXR	1SXR	SO4	SULFATE ION
		EDO	1,2-ETHANEDIOL
4WXJ	4WXJ	GLU	GLUTAMIC ACID
1YGT	1YGT	SO4	SULFATE ION
2PZX	2PZX
4CA9	4CA9
2A90	2A90
6NRW	6NRW	SO4	SULFATE ION
		NAG	2-acetamido-2-deoxy-beta-D-glucopyranose
2LJH	2LJH
7ME4	7ME4	PAM	PALMITOLEIC ACID
4IT6	4IT6	FMT	FORMIC ACID
		PEG	DI(HYDROXYETHYL)ETHER
3CGU	3CGU
6ZT0	6ZT0	EDO	1,2-ETHANEDIOL
1S2J	1S2J	PO4	PHOSPHATE ION
7ME5	7ME5	NAG	2-acetamido-2-deoxy-beta-D-glucopyranose
3CA7	3CA7
2MAH	2MAH
6HON	6HON	NA	SODIUM ION
		CL	CHLORIDE ION
5ICT	5ICT	GLU	GLUTAMIC ACID
		GOL	GLYCEROL
5DT6	5DT6	GLU	GLUTAMIC ACID
		GOL	GLYCEROL
6FKK	6FKK	NAG	2-acetamido-2-deoxy-beta-D-glucopyranose
3FYQ	3FYQ
4IGU	4IGU	CL	CHLORIDE ION
		NA	SODIUM ION
		EDO	1,2-ETHANEDIOL
2WFV	2WFV
2WFU	2WFU
1W8A	1W8A
2XXL	2XXL	NAG	2-acetamido-2-deoxy-beta-D-glucopyranose
		CA	CALCIUM ION
5DTB	5DTB	GLU	GLUTAMIC ACID
		GOL	GLYCEROL
		NA	SODIUM ION
2YUE	2YUE
1TK7	1TK7
2VR9	2VR9
2VRA	2VRA	SO4	SULFATE ION
1HG4	1HG4	LPP	2-(HEXADECANOYLOXY)-1-[(PHOSPHONOOXY)METHYL]ETHYL HEXADECANOATE
7WGD	7WGD	NA	SODIUM ION
		CL	CHLORIDE ION
		Y01	CHOLESTEROL HEMISUCCINATE
		CLR	CHOLESTEROL
7WLW	7WLW	CL	CHLORIDE ION
		NA	SODIUM ION
		1WR	(3S)-1-(4,4-diphenylbut-3-enyl)piperidine-3-carboxylic acid
		Y01	CHOLESTEROL HEMISUCCINATE
		DMU	DECYL-BETA-D-MALTOPYRANOSIDE
		CLR	CHOLESTEROL
7WGT	7WGT	9BC	1-(2-{[(diphenylmethylidene)amino]oxy}ethyl)-1,2,5,6-tetrahydropyridine-3-carboxylic acid
		CLR	CHOLESTEROL
		NA	SODIUM ION
		CL	CHLORIDE ION
		Y01	CHOLESTEROL HEMISUCCINATE
3ZPV	3ZPV	ZN	ZINC ION
2RKQ	2RKQ
4XAJ	4XAJ
6KEQ	6KEQ
6KEM	6KEM
1MYN	1MYN
6KEL	6KEL	TRS	2-AMINO-2-HYDROXYMETHYL-PROPANE-1,3-DIOL
2IC2	2IC2	SO4	SULFATE ION
2IBB	2IBB	SO4	SULFATE ION
6KER	6KER	GSH	GLUTATHIONE
6KEN	6KEN	GSH	GLUTATHIONE
2V5S	2V5S
6QP9	6QP9	NAG	2-acetamido-2-deoxy-beta-D-glucopyranose
6QP7	6QP7	NAG	2-acetamido-2-deoxy-beta-D-glucopyranose
		EDO	1,2-ETHANEDIOL
		CL	CHLORIDE ION
7ALT	7ALT	CA	CALCIUM ION
		NAG	2-acetamido-2-deoxy-beta-D-glucopyranose
2XHS	2XHS
6XG7	6XG7	SO4	SULFATE ION
		PG4	TETRAETHYLENE GLYCOL
1OIG	1OIG
1O70	1O70	SO4	SULFATE ION
4ARN	4ARN	NAG	2-acetamido-2-deoxy-beta-D-glucopyranose
		MLI	MALONATE ION
4XPA	4XPA	CLR	CHOLESTEROL
		42J	2-(3,4-dichlorophenyl)ethanamine
		CL	CHLORIDE ION
		NA	SODIUM ION
4XPH	4XPH	P4G	1-ETHOXY-2-(2-ETHOXYETHOXY)ETHANE
		42J	2-(3,4-dichlorophenyl)ethanamine
		NA	SODIUM ION
		CL	CHLORIDE ION
		CLR	CHOLESTEROL
4XPG	4XPG	42L	methyl (1R,2S,3S,5S)-3-(4-fluorophenyl)-8-methyl-8-azabicyclo[3.2.1]octane-2-carboxylate
		CLR	CHOLESTEROL
		CL	CHLORIDE ION
		NA	SODIUM ION
4XPF	4XPF	DMU	DECYL-BETA-D-MALTOPYRANOSIDE
		P4G	1-ETHOXY-2-(2-ETHOXYETHOXY)ETHANE
		42F	methyl (1R,2S,3S,5S)-3-(4-iodophenyl)-8-methyl-8-azabicyclo[3.2.1]octane-2-carboxylate
		CLR	CHOLESTEROL
		NA	SODIUM ION
		CL	CHLORIDE ION
3C9A	3C9A	BR	BROMIDE ION
6KEO	6KEO	EST	ESTRADIOL
		TRS	2-AMINO-2-HYDROXYMETHYL-PROPANE-1,3-DIOL
1QON	1QON	SO4	SULFATE ION
		I40	9-(3-IODOBENZYLAMINO)-1,2,3,4-TETRAHYDROACRIDINE
6IRB	6IRB
6IRC	6IRC
6KEP	6KEP	GSH	GLUTATHIONE
		EST	ESTRADIOL
6FEY	6FEY
7MKK	7MKK
1DX4	1DX4	SO4	SULFATE ION
		NAG	2-acetamido-2-deoxy-beta-D-glucopyranose
		760	9-(3-PHENYLMETHYLAMINO)-1,2,3,4-TETRAHYDROACRIDINE
1QO9	1QO9	NAG	2-acetamido-2-deoxy-beta-D-glucopyranose
4XP4	4XP4	Y01	CHOLESTEROL HEMISUCCINATE
		P4G	1-ETHOXY-2-(2-ETHOXYETHOXY)ETHANE
		CLR	CHOLESTEROL
		COC	COCAINE
		NA	SODIUM ION
		CL	CHLORIDE ION
4XP5	4XP5	42F	methyl (1R,2S,3S,5S)-3-(4-iodophenyl)-8-methyl-8-azabicyclo[3.2.1]octane-2-carboxylate
		CLR	CHOLESTEROL
		P4G	1-ETHOXY-2-(2-ETHOXYETHOXY)ETHANE
		NA	SODIUM ION
		CL	CHLORIDE ION
4XPB	4XPB	NA	SODIUM ION
		COC	COCAINE
		CLR	CHOLESTEROL
		CL	CHLORIDE ION
2BK9	2BK9	HEM	PROTOPORPHYRIN IX CONTAINING FE
		CXS	3-CYCLOHEXYL-1-PROPYLSULFONIC ACID
		MG	MAGNESIUM ION
		CL	CHLORIDE ION
4FBE	4FBE	PBD	1-(3,4-dimethoxyphenyl)-3-[3-(1H-imidazol-1-yl)propyl]thiourea
		CL	CHLORIDE ION
		ZN	ZINC ION
4FAI	4FAI	ZN	ZINC ION
		PBD	1-(3,4-dimethoxyphenyl)-3-[3-(1H-imidazol-1-yl)propyl]thiourea
		CL	CHLORIDE ION
4F9V	4F9V	ZN	ZINC ION
		PBD	1-(3,4-dimethoxyphenyl)-3-[3-(1H-imidazol-1-yl)propyl]thiourea
		PEG	DI(HYDROXYETHYL)ETHER
6T2T	6T2T	GSH	GLUTATHIONE
		MPD	(4S)-2-METHYL-2,4-PENTANEDIOL
4XPT	4XPT	Y01	CHOLESTEROL HEMISUCCINATE
		42J	2-(3,4-dichlorophenyl)ethanamine
		NAG	2-acetamido-2-deoxy-beta-D-glucopyranose
		CLR	CHOLESTEROL
		CL	CHLORIDE ION
		NA	SODIUM ION
4XP6	4XP6	B40	(2S)-N-methyl-1-phenylpropan-2-amine
		NA	SODIUM ION
		CL	CHLORIDE ION
		NAG	2-acetamido-2-deoxy-beta-D-glucopyranose
		CLR	CHOLESTEROL
		Y01	CHOLESTEROL HEMISUCCINATE
6IRE	6IRE
7PXF	7PXF	MG	MAGNESIUM ION
		K	POTASSIUM ION
6XYU	6XYU	I40	9-(3-IODOBENZYLAMINO)-1,2,3,4-TETRAHYDROACRIDINE
		IOD	IODIDE ION
6XYS	6XYS	CL	CHLORIDE ION
		ACT	ACETATE ION
7PXE	7PXE	CA	CALCIUM ION
		MG	MAGNESIUM ION
		6PL	(4S,7R)-4-HYDROXY-N,N,N-TRIMETHYL-9-OXO-7-[(PALMITOYLOXY)METHYL]-3,5,8-TRIOXA-4-PHOSPHAHEXACOSAN-1-AMINIUM 4-OXIDE
		CLR	CHOLESTEROL
		K	POTASSIUM ION
7PXG	7PXG	8H5	Verruculogen
		CA	CALCIUM ION
		MG	MAGNESIUM ION
		6PL	(4S,7R)-4-HYDROXY-N,N,N-TRIMETHYL-9-OXO-7-[(PALMITOYLOXY)METHYL]-3,5,8-TRIOXA-4-PHOSPHAHEXACOSAN-1-AMINIUM 4-OXIDE
		CLR	CHOLESTEROL
		K	POTASSIUM ION
6FN6	6FN6	BR	BROMIDE ION
		EDO	1,2-ETHANEDIOL
400000000	400000000	SO4	SULFATE ION
5ILG	5ILG	MG	MAGNESIUM ION
		NAD	NICOTINAMIDE-ADENINE-DINUCLEOTIDE
		IPH	PHENOL
		EDO	1,2-ETHANEDIOL
1JGG	1JGG
6X38	6X38	ZN	ZINC ION
4XP1	4XP1	NA	SODIUM ION
		CL	CHLORIDE ION
		NAG	2-acetamido-2-deoxy-beta-D-glucopyranose
		P4G	1-ETHOXY-2-(2-ETHOXYETHOXY)ETHANE
		LDP	L-DOPAMINE
		EDO	1,2-ETHANEDIOL
		Y01	CHOLESTEROL HEMISUCCINATE
		CLR	CHOLESTEROL
7PXH	7PXH	CA	CALCIUM ION
		MG	MAGNESIUM ION
		6PL	(4S,7R)-4-HYDROXY-N,N,N-TRIMETHYL-9-OXO-7-[(PALMITOYLOXY)METHYL]-3,5,8-TRIOXA-4-PHOSPHAHEXACOSAN-1-AMINIUM 4-OXIDE
		CLR	CHOLESTEROL
		K	POTASSIUM ION
		8I2	(3~{S},6~{R},9~{S},12~{R},15~{S},18~{R},21~{S},24~{R})-4,6,10,16,18,22-hexamethyl-3,9,15,21-tetrakis(2-methylpropyl)-12,24-bis[(4-morpholin-4-ylphenyl)methyl]-1,7,13,19-tetraoxa-4,10,16,22-tetrazacyclotetracosane-2,5,8,11,14,17,20,23-octone
6XYY	6XYY	PPI	PROPANOIC ACID
		760	9-(3-PHENYLMETHYLAMINO)-1,2,3,4-TETRAHYDROACRIDINE
		NAG	2-acetamido-2-deoxy-beta-D-glucopyranose
		SO4	SULFATE ION
		CL	CHLORIDE ION
1XW9	1XW9
1XWA	1XWA	CD	CADMIUM ION
		CL	CHLORIDE ION
1XWB	1XWB	CD	CADMIUM ION
1XWC	1XWC
3EIN	3EIN	GSH	GLUTATHIONE
7ALK	7ALK	NAG	2-acetamido-2-deoxy-beta-D-glucopyranose
6S9F	6S9F	NAG	2-acetamido-2-deoxy-beta-D-glucopyranose
		SO4	SULFATE ION
4YH2	4YH2	GSH	GLUTATHIONE
2LAQ	2LAQ
4XP9	4XP9	Y01	CHOLESTEROL HEMISUCCINATE
		NAG	2-acetamido-2-deoxy-beta-D-glucopyranose
		MPO	3[N-MORPHOLINO]PROPANE SULFONIC ACID
		CLR	CHOLESTEROL
		1WE	(2S)-1-phenylpropan-2-amine
		P4G	1-ETHOXY-2-(2-ETHOXYETHOXY)ETHANE
		NA	SODIUM ION
		CL	CHLORIDE ION
6S7Y	6S7Y
6S7X	6S7X	NA	SODIUM ION
		CL	CHLORIDE ION
6M3Z	6M3Z	F0F	(1R,2S)-2-(aminomethyl)-N,N-diethyl-1-phenyl-cyclopropane-1-carboxamide
		GOL	GLYCEROL
		D10	DECANE
		CL	CHLORIDE ION
		NA	SODIUM ION
		Y01	CHOLESTEROL HEMISUCCINATE
		CLR	CHOLESTEROL
3I2T	3I2T
1R0O	1R0O	ZN	ZINC ION
1M0U	1M0U	SO4	SULFATE ION
		GSH	GLUTATHIONE
4XIB	4XIB	ZN	ZINC ION
		SO4	SULFATE ION
4BV4	4BV4	NAG	2-acetamido-2-deoxy-beta-D-glucopyranose
4LXS	4LXS	NAG	2-acetamido-2-deoxy-beta-D-glucopyranose
		EPE	4-(2-HYDROXYETHYL)-1-PIPERAZINE ETHANESULFONIC ACID
4LXR	4LXR	NAG	2-acetamido-2-deoxy-beta-D-glucopyranose
		EPE	4-(2-HYDROXYETHYL)-1-PIPERAZINE ETHANESULFONIC ACID
6FKN	6FKN	NAG	2-acetamido-2-deoxy-beta-D-glucopyranose
6FKM	6FKM	NAG	2-acetamido-2-deoxy-beta-D-glucopyranose
6K80	6K80	ZCW	2-(1H-indol-3-yl)ethanol
		ACO	ACETYL COENZYME *A
3TE4	3TE4	ACO	ACETYL COENZYME *A
6HOM	6HOM	SO4	SULFATE ION
		TRS	2-AMINO-2-HYDROXYMETHYL-PROPANE-1,3-DIOL
		GOL	GLYCEROL
3S3E	3S3E	IPA	ISOPROPYL ALCOHOL
		1BO	1-BUTANOL
		BU1	1,4-BUTANEDIOL
6MRK	6MRK
6OPF	6OPF
1PZW	1PZW	ZN	ZINC ION
5GI9	5GI9	COA	COENZYME A
		7AN	~{N}-[2-(1~{H}-indol-3-yl)ethyl]ethanamide
		D1D	(4S,5S)-1,2-DITHIANE-4,5-DIOL
5GI7	5GI7	COA	COENZYME A
		54W	N-(2-phenylethyl)acetamide
		D1D	(4S,5S)-1,2-DITHIANE-4,5-DIOL
5GI5	5GI5	IMD	IMIDAZOLE
		COA	COENZYME A
5A18	5A18
2HAN	2HAN	ZN	ZINC ION
5A17	5A17
3S3F	3S3F	1BO	1-BUTANOL
		IPA	ISOPROPYL ALCOHOL
		VO4	VANADATE ION
		BU1	1,4-BUTANEDIOL
2KUU	2KUU
2KUV	2KUV
2KUW	2KUW
2KUR	2KUR
7EXY	7EXY
2KE6	2KE6
3LTG	3LTG
3LTF	3LTF	NAG	2-acetamido-2-deoxy-beta-D-glucopyranose
		MLI	MALONATE ION
1R0N	1R0N	ZN	ZINC ION
1FTZ	1FTZ
1NDL	1NDL
6TAQ	6TAQ
6TAT	6TAT
6TAU	6TAU
6Y96	6Y96
4KRR	4KRR	GOL	GLYCEROL
		NA	SODIUM ION
6NRQ	6NRQ	GOL	GLYCEROL
		NAG	2-acetamido-2-deoxy-beta-D-glucopyranose
6NRR	6NRR	SO4	SULFATE ION
		GOL	GLYCEROL
6NRX	6NRX	NAG	2-acetamido-2-deoxy-beta-D-glucopyranose
		GOL	GLYCEROL
4ZN8	4ZN8	K	POTASSIUM ION
6DYR	6DYR	HJD	N-[2-(1H-imidazol-5-yl)ethyl]-beta-alaninamide
6DYS	6DYS	CA	CALCIUM ION
		HJ1	N-[2-(3,4-dihydroxyphenyl)ethyl]-beta-alaninamide
6DYM	6DYM	CA	CALCIUM ION
2MG4	2MG4
7V6E	7V6E
7BJG	7BJG
7BJN	7BJN
6Y6E	6Y6E	EMC	ETHYL MERCURY ION
6Y6M	6Y6M
4NDL	4NDL
6Y4H	6Y4H
1DDM	1DDM
2NMB	2NMB
4QTR	4QTR
3ZZO	3ZZO	SCN	THIOCYANATE ION
		EDO	1,2-ETHANEDIOL
1OT8	1OT8	MG	MAGNESIUM ION
3ZZR	3ZZR	CA	CALCIUM ION
		MRD	(4R)-2-METHYLPENTANE-2,4-DIOL
		MPD	(4S)-2-METHYL-2,4-PENTANEDIOL
5YI8	5YI8	FMT	FORMIC ACID
2WBR	2WBR
6DYO	6DYO	LDP	L-DOPAMINE
		CA	CALCIUM ION
3F6F	3F6F
4D2K	4D2K
5K9N	5K9N
6TAR	6TAR
6TAS	6TAS	ZN	ZINC ION
6TAP	6TAP	ZN	ZINC ION
7B6H	7B6H
2L95	2L95
6DYN	6DYN	HSM	HISTAMINE
		CA	CALCIUM ION
2A4H	2A4H
4000000000000000	4000000000000000	EDO	1,2-ETHANEDIOL
400000000000000	400000000000000	EDO	1,2-ETHANEDIOL
		NA	SODIUM ION
5GKB	5GKB
2HOA	2HOA
7BTG	7BTG	PO4	PHOSPHATE ION
		CL	CHLORIDE ION
4PNG	4PNG	GSF	L-GAMMA-GLUTAMYL-3-SULFINO-L-ALANYLGLYCINE
7ALJ	7ALJ	CA	CALCIUM ION
		FUC	alpha-L-fucopyranose
		BGC	beta-D-glucopyranose
		NAG	2-acetamido-2-deoxy-beta-D-glucopyranose
5XYV	5XYV
1ENH	1ENH
7B6E	7B6E
7CUY	7CUY	EPE	4-(2-HYDROXYETHYL)-1-PIPERAZINE ETHANESULFONIC ACID
1JND	1JND
1JNE	1JNE
1FBA	1FBA
4E0Q	4E0Q
400000000000	400000000000	BME	BETA-MERCAPTOETHANOL
		EDO	1,2-ETHANEDIOL
		NA	SODIUM ION
3GS3	3GS3
6Q9M	6Q9M	PO4	PHOSPHATE ION
2LMT	2LMT	CA	CALCIUM ION
2LMU	2LMU	CA	CALCIUM ION
2LMV	2LMV	CA	CALCIUM ION
3UV0	3UV0
1SV4	1SV4
1B7F	1B7F
3SXL	3SXL
1SXL	1SXL
1STU	1STU
1SNY	1SNY	NAP	NADP NICOTINAMIDE-ADENINE-DINUCLEOTIDE PHOSPHATE
2VHI	2VHI
2VHH	2VHH
7PJ1	7PJ1
3NOW	3NOW
3NM9	3NM9
2QVA	2QVA
2QRX	2QRX
5N9D	5N9D
5N9A	5N9A
2G3H	2G3H	CL	CHLORIDE ION
		MG	MAGNESIUM ION
		CYN	CYANIDE ION
		HEM	PROTOPORPHYRIN IX CONTAINING FE
5N94	5N94
2YV7	2YV7	CA	CALCIUM ION
		IOD	IODIDE ION
5ILO	5ILO	NAD	NICOTINAMIDE-ADENINE-DINUCLEOTIDE
3RB7	3RB7	CA	CALCIUM ION
		SO4	SULFATE ION
3RB5	3RB5	CA	CALCIUM ION
		MPD	(4S)-2-METHYL-2,4-PENTANEDIOL
		SO4	SULFATE ION
3GH6	3GH6	GSH	GLUTATHIONE
4PNF	4PNF	GSH	GLUTATHIONE
1E7J	1E7J
2RM4	2RM4
6FF3	6FF3
1URU	1URU
5FGO	5FGO	CL	CHLORIDE ION
6P5A	6P5A	GTP	GUANOSINE-5'-TRIPHOSPHATE
		MG	MAGNESIUM ION
4BY5	4BY5	CA	CALCIUM ION
		NA	SODIUM ION
4BY4	4BY4	CA	CALCIUM ION
		NA	SODIUM ION
4P0F	4P0F
4P0O	4P0O
3TXM	3TXM	GD3	GADOLINIUM ION
		SO4	SULFATE ION
5AL7	5AL7	NO3	NITRATE ION
5AL6	5AL6	NA	SODIUM ION
2C1Y	2C1Y
2C0E	2C0E
2C0F	2C0F
4X0G	4X0G	ACT	ACETATE ION
5N90	5N90	PO4	PHOSPHATE ION
5N98	5N98	PO4	PHOSPHATE ION
5N96	5N96	MG	MAGNESIUM ION
2WAC	2WAC
4TUX	4TUX	CA	CALCIUM ION
4TUW	4TUW	CA	CALCIUM ION
4TV0	4TV0	CA	CALCIUM ION
3OML	3OML
6PE2	6PE2	GTP	GUANOSINE-5'-TRIPHOSPHATE
		MG	MAGNESIUM ION
7JW6	7JW6
7NYQ	7NYQ
3MAK	3MAK	GSH	GLUTATHIONE
1R18	1R18	SAH	S-ADENOSYL-L-HOMOCYSTEINE
4IX7	4IX7
4DBP	4DBP	TBU	TERTIARY-BUTYL ALCOHOL
		EDO	1,2-ETHANEDIOL
		IPA	ISOPROPYL ALCOHOL
		CA	CALCIUM ION
2SXL	2SXL
5FGP	5FGP	CL	CHLORIDE ION
		SO4	SULFATE ION
3K44	3K44	CL	CHLORIDE ION
		EDO	1,2-ETHANEDIOL
2C0G	2C0G	NA	SODIUM ION
		CL	CHLORIDE ION
6BBF	6BBF
6BBI	6BBI
6BBG	6BBG
6BBH	6BBH
5N8R	5N8R
5N8S	5N8S	PO4	PHOSPHATE ION
2DB3	2DB3	MG	MAGNESIUM ION
		ANP	PHOSPHOAMINOPHOSPHONIC ACID-ADENYLATE ESTER
1OVN	1OVN	CS	CESIUM ION
6XWU	6XWU
6XOR	6XOR
2XZ8	2XZ8	PG4	TETRAETHYLENE GLYCOL
		PEG	DI(HYDROXYETHYL)ETHER
		NA	SODIUM ION
6EFZ	6EFZ	NAG	2-acetamido-2-deoxy-beta-D-glucopyranose
		ACT	ACETATE ION
		PEG	DI(HYDROXYETHYL)ETHER
2LA8	2LA8
6TBU	6TBU	Y01	CHOLESTEROL HEMISUCCINATE
		NAG	2-acetamido-2-deoxy-beta-D-glucopyranose
3UJM	3UJM	EPE	4-(2-HYDROXYETHYL)-1-PIPERAZINE ETHANESULFONIC ACID
7POK	7POK	ZN	ZINC ION
5YGB	5YGB
5YGC	5YGC
5EO9	5EO9	NAG	2-acetamido-2-deoxy-beta-D-glucopyranose
		SO4	SULFATE ION
2QKV	2QKV
2QKT	2QKT
3RIU	3RIU
5AAN	5AAN	CA	CALCIUM ION
		XOC	N-phenothiazin-10-yl-2-piperidin-1-yl-ethanamide
		PG0	2-(2-METHOXYETHOXY)ETHANOL
6O2K	6O2K
4HKS	4HKS	CA	CALCIUM ION
		ZN	ZINC ION
4HKR	4HKR	BA	BARIUM ION
		ZN	ZINC ION
		FE	FE (III) ION
5A01	5A01	12V	(2S,3R,4R,5S,6R)-3-(acetylamino)-4,5-dihydroxy-6-(hydroxymethyl)tetrahydro-2H-thiopyran-2-yl [(2R,3S,4R,5R)-5-(2,4-dioxo-3,4-dihydropyrimidin-1(2H)-yl)-3,4-dihydroxytetrahydrofuran-2-yl]methyl dihydrogen diphosphate
5FYX	5FYX	CA	CALCIUM ION
		MPD	(4S)-2-METHYL-2,4-PENTANEDIOL
		FD6	N-[2-(2-chloranylphenothiazin-10-yl)ethyl]-4-methyl-piperazin-1-amine
1IHJ	1IHJ
3BS7	3BS7
3R0H	3R0H	DTT	2,3-DIHYDROXY-1,4-DITHIOBUTANE
		DTV	(2S,3S)-1,4-DIMERCAPTOBUTANE-2,3-DIOL
		SO4	SULFATE ION
2VXE	2VXE
2XZ4	2XZ4	CU	COPPER (II) ION
		EDO	1,2-ETHANEDIOL
		1PG	2-(2-{2-[2-(2-METHOXY-ETHOXY)-ETHOXY]-ETHOXY}-ETHOXY)-ETHANOL
5G08	5G08	CA	CALCIUM ION
		Z80	3-(2-chloro-10H-phenothiazin-10-yl)-N,N-dimethylpropan-1-amine
		GOL	GLYCEROL
		EDO	1,2-ETHANEDIOL
4F9U	4F9U	ZN	ZINC ION
		PBD	1-(3,4-dimethoxyphenyl)-3-[3-(1H-imidazol-1-yl)propyl]thiourea
		GOL	GLYCEROL
7NF9	7NF9	ZN	ZINC ION
5CQQ	5CQQ
6I0T	6I0T
6I0U	6I0U	MG	MAGNESIUM ION
6I0S	6I0S	2KH	5'-O-[(S)-hydroxy{[(S)-hydroxy(phosphonooxy)phosphoryl]amino}phosphoryl]uridine
		MG	MAGNESIUM ION
6I0V	6I0V	MG	MAGNESIUM ION
3H6Z	3H6Z
5J45	5J45
3THF	3THF
2LUA	2LUA	ZN	ZINC ION
6LFG	6LFG
6L6Z	6L6Z
4J7B	4J7B
5Z4C	5Z4C
2IBG	2IBG	PO4	PHOSPHATE ION
4IT4	4IT4	FMT	FORMIC ACID
		GOL	GLYCEROL
		ACY	ACETIC ACID
6QP8	6QP8	NAG	2-acetamido-2-deoxy-beta-D-glucopyranose
		GOL	GLYCEROL
		FLC	CITRATE ANION
6EG1	6EG1	FLC	CITRATE ANION
		PEG	DI(HYDROXYETHYL)ETHER
		BU3	(R,R)-2,3-BUTANEDIOL
		NAG	2-acetamido-2-deoxy-beta-D-glucopyranose
1WXL	1WXL
2VQS	2VQS	SO4	SULFATE ION
		BVD	5-BROMOVINYLDEOXYURIDINE
2VP4	2VP4	DCP	2'-DEOXYCYTIDINE-5'-TRIPHOSPHATE
2VP2	2VP2	DGT	2'-DEOXYGUANOSINE-5'-TRIPHOSPHATE
2VP0	2VP0	MG	MAGNESIUM ION
		TTP	THYMIDINE-5'-TRIPHOSPHATE
2VP9	2VP9	SO4	SULFATE ION
		DOC	2',3'-DIDEOXYCYTIDINE-5'-MONOPHOSPHATE
2VP6	2VP6	SO4	SULFATE ION
		5FU	5-FLUORO-URIDINE-5'-MONOPHOSPHATE
2VP5	2VP5	SO4	SULFATE ION
		DCZ	2'-DEOXYCYTIDINE
5HJN	5HJN	SO4	SULFATE ION
5HJQ	5HJQ	I3P	D-MYO-INOSITOL-1,4,5-TRIPHOSPHATE
4CA7	4CA7	ZN	ZINC ION
		NAG	2-acetamido-2-deoxy-beta-D-glucopyranose
		3EF	N-{(2S)-3-[(S)-[(1R)-1-{[(benzyloxy)carbonyl]amino}-2-phenylethyl](hydroxy)phosphoryl]-2-[(3-phenyl-1,2-oxazol-5-yl)methyl]propanoyl}-L-tyrosine
3DC4	3DC4	MG	MAGNESIUM ION
		ADP	ADENOSINE-5'-DIPHOSPHATE
3DCB	3DCB	MG	MAGNESIUM ION
		ANP	PHOSPHOAMINOPHOSPHONIC ACID-ADENYLATE ESTER
7POH	7POH	ZN	ZINC ION
4KMA	4KMA
4GEN	4GEN	CL	CHLORIDE ION
4GEM	4GEM	ZN	ZINC ION
		EDO	1,2-ETHANEDIOL
4GEL	4GEL	ZN	ZINC ION
		PO4	PHOSPHATE ION
		EDO	1,2-ETHANEDIOL
2XK0	2XK0
2XHM	2XHM	K26	N-ACETYL-L-ILE-L-TYR-(R)-1-AMINO-2-(4-HYDROXYPHENYL)ETHYLPHOSPHONIC ACID
		ZN	ZINC ION
		EPE	4-(2-HYDROXYETHYL)-1-PIPERAZINE ETHANESULFONIC ACID
		NAG	2-acetamido-2-deoxy-beta-D-glucopyranose
3CVU	3CVU	FAD	FLAVIN-ADENINE DINUCLEOTIDE
3CVY	3CVY	FAD	FLAVIN-ADENINE DINUCLEOTIDE
2A2F	2A2F
7CFB	7CFB	SO4	SULFATE ION
5VNY	5VNY
2X8Y	2X8Y	FLC	CITRATE ANION
		ZN	ZINC ION
		NAG	2-acetamido-2-deoxy-beta-D-glucopyranose
2X97	2X97	RX4	N~2~-acetyl-N-{(1R)-1-[(S)-[(2S)-3-{[(2S)-1-amino-1-oxopropan-2-yl]amino}-2-methyl-3-oxopropyl](hydroxy)phosphoryl]-2-phenylethyl}-L-alpha-asparagine
		ZN	ZINC ION
		NAG	2-acetamido-2-deoxy-beta-D-glucopyranose
2X96	2X96	RX3	N-({(1S,2R)-2-[(S)-[(1R)-1-{[(BENZYLOXY)CARBONYL]AMINO}-2-PHENYLETHYL](HYDROXY)PHOSPHORYL]CYCLOPENTYL}CARBONYL)-L-TRYPT OPHAN
		EPE	4-(2-HYDROXYETHYL)-1-PIPERAZINE ETHANESULFONIC ACID
		ZN	ZINC ION
		NAG	2-acetamido-2-deoxy-beta-D-glucopyranose
2X95	2X95	EPE	4-(2-HYDROXYETHYL)-1-PIPERAZINE ETHANESULFONIC ACID
		ZN	ZINC ION
		NAG	2-acetamido-2-deoxy-beta-D-glucopyranose
		X95	(S)-1-N2-(1-CARBOXY-3-PHENYLPROPYL)-L-LYSYL-L-TRYPTOPHAN
2X94	2X94	EPE	4-(2-HYDROXYETHYL)-1-PIPERAZINE ETHANESULFONIC ACID
		ZN	ZINC ION
		NAG	2-acetamido-2-deoxy-beta-D-glucopyranose
		X94	PERINDOPRILAT
2X93	2X93	EPE	4-(2-HYDROXYETHYL)-1-PIPERAZINE ETHANESULFONIC ACID
		ZN	ZINC ION
		NAG	2-acetamido-2-deoxy-beta-D-glucopyranose
		X93	TRANDOLAPRILAT
2X92	2X92	EPE	4-(2-HYDROXYETHYL)-1-PIPERAZINE ETHANESULFONIC ACID
		ZN	ZINC ION
		NAG	2-acetamido-2-deoxy-beta-D-glucopyranose
		X92	RAMIPRILAT
2X90	2X90	EPE	4-(2-HYDROXYETHYL)-1-PIPERAZINE ETHANESULFONIC ACID
		EAL	1-((2S)-2-{[(1S)-1-CARBOXY-3-PHENYLPROPYL]AMINO}PROPANOYL)-L-PROLINE
		ZN	ZINC ION
		NAG	2-acetamido-2-deoxy-beta-D-glucopyranose
2BN6	2BN6
3PC4	3PC4	HEM	PROTOPORPHYRIN IX CONTAINING FE
		KOU	(E)-N-({3-hydroxy-2-methyl-5-[(phosphonooxy)methyl]pyridin-4-yl}methylidene)-L-serine
		NA	SODIUM ION
3PC3	3PC3	HEM	PROTOPORPHYRIN IX CONTAINING FE
		P1T	2-[({3-HYDROXY-2-METHYL-5-[(PHOSPHONOOXY)METHYL]PYRIDIN-4-YL}METHYL)AMINO]ACRYLIC ACID
1PDN	1PDN
3ZQZ	3ZQZ	ZN	ZINC ION
		NAG	2-acetamido-2-deoxy-beta-D-glucopyranose
		SLC	SELENO-CAPTOPRIL
4UEB	4UEB
4UEA	4UEA
3P9Y	3P9Y	IMD	IMIDAZOLE
		PG4	TETRAETHYLENE GLYCOL
4Q5Y	4Q5Y
4Q5W	4Q5W	EPE	4-(2-HYDROXYETHYL)-1-PIPERAZINE ETHANESULFONIC ACID
5UZM	5UZM
6XWV	6XWV
3OMX	3OMX	VO4	VANADATE ION
3OMW	3OMW
3A02	3A02	CD	CADMIUM ION
		CL	CHLORIDE ION
4RKE	4RKE	GNP	PHOSPHOAMINOPHOSPHONIC ACID-GUANYLATE ESTER
		MG	MAGNESIUM ION
		1PE	PENTAETHYLENE GLYCOL
4RKH	4RKH	ZN	ZINC ION
4RKG	4RKG	ZN	ZINC ION
4H4A	4H4A
5Z4D	5Z4D
5Z4A	5Z4A
5Z4M	5Z4M	UTP	URIDINE 5'-TRIPHOSPHATE
		MG	MAGNESIUM ION
5Z4J	5Z4J
5AWM	5AWM	ANP	PHOSPHOAMINOPHOSPHONIC ACID-ADENYLATE ESTER
		MG	MAGNESIUM ION
1SV0	1SV0
6EG0	6EG0	NAG	2-acetamido-2-deoxy-beta-D-glucopyranose
		PEG	DI(HYDROXYETHYL)ETHER
		EDO	1,2-ETHANEDIOL
		ACT	ACETATE ION
3SIR	3SIR
5WLE	5WLE	ZN	ZINC ION
7NSZ	7NSZ	ZN	ZINC ION
		EPE	4-(2-HYDROXYETHYL)-1-PIPERAZINE ETHANESULFONIC ACID
		NA	SODIUM ION
7NSY	7NSY
7NSX	7NSX	ZN	ZINC ION
4AA2	4AA2	ZN	ZINC ION
		NAG	2-acetamido-2-deoxy-beta-D-glucopyranose
3M9Q	3M9Q
4CA8	4CA8	3ES	[(2S)-2-({3-[HYDROXYL(2-PHENYL-(1R)-1-{[(BENZYLOXY)[(2S)-2-({3-[HYDROXYL(2-PHENYL-(1R)-1-CARBONYL]-AMINO}ETHYL)PHOSPHINYL]-2-[(3-PHENYLISOXAZOL-5-YL)METHYL]-1-OXO-PROPYL}AMINO)-3-(4-HYDROXY-PHENYL)
		SO4	SULFATE ION
		ZN	ZINC ION
		NAG	2-acetamido-2-deoxy-beta-D-glucopyranose
6R82	6R82
7PO9	7PO9	ZN	ZINC ION
5NPG	5NPG
5NPA	5NPA
1HO2	1HO2
3NTK	3NTK
1HO7	1HO7
3LNQ	3LNQ	ACT	ACETATE ION
4UZK	4UZK	NAG	2-acetamido-2-deoxy-beta-D-glucopyranose
4UZJ	4UZJ	NAG	2-acetamido-2-deoxy-beta-D-glucopyranose
2BYK	2BYK	SO4	SULFATE ION
2BYM	2BYM	CD	CADMIUM ION
4C0K	4C0K	HSE	L-HOMOSERINE
		UNX	UNKNOWN ATOM OR ION
		SO4	SULFATE ION
		NA	SODIUM ION
		CA	CALCIUM ION
4C0J	4C0J	UNX	UNKNOWN ATOM OR ION
		SO4	SULFATE ION
		NA	SODIUM ION
		HSE	L-HOMOSERINE
4Z88	4Z88	PO4	PHOSPHATE ION
4WSF	4WSF	SO4	SULFATE ION
2X8Z	2X8Z	X8Z	L-CAPTOPRIL
		ZN	ZINC ION
		NAG	2-acetamido-2-deoxy-beta-D-glucopyranose
7KR5	7KR5	CA	CALCIUM ION
5VKQ	5VKQ	PCF	1,2-DIACYL-SN-GLYCERO-3-PHOSHOCHOLINE
5L80	5L80
5L7Z	5L7Z
5MWE	5MWE	ZN	ZINC ION
		EDO	1,2-ETHANEDIOL
		TCE	3,3',3''-phosphanetriyltripropanoic acid
3PC2	3PC2	HEM	PROTOPORPHYRIN IX CONTAINING FE
		PLP	PYRIDOXAL-5'-PHOSPHATE
5MW0	5MW0	ZN	ZINC ION
5MVW	5MVW	ZN	ZINC ION
		CL	CHLORIDE ION
		EDO	1,2-ETHANEDIOL
5MW9	5MW9	ZN	ZINC ION
1RHW	1RHW
5GGE	5GGE	CIT	CITRIC ACID
1VND	1VND
7MFW	7MFW
1TAF	1TAF	ZN	ZINC ION
2JJ8	2JJ8	SO4	SULFATE ION
		AZZ	3'-azido-3'-deoxythymidine
6F4I	6F4I
6F4H	6F4H	FLC	CITRATE ANION
5I7C	5I7C	ZN	ZINC ION
2V5M	2V5M	GOL	GLYCEROL
5W1A	5W1A	FLC	CITRATE ANION
		GOL	GLYCEROL
		EDO	1,2-ETHANEDIOL
7NT0	7NT0	ZN	ZINC ION
		MLD	GLCNAC(BETA1-4)-MURNAC(1,6-ANHYDRO)-L-ALA-GAMMA-D-GLU-MESO-A2PM-D-ALA
4IMJ	4IMJ	PO4	PHOSPHATE ION
4IMI	4IMI	PO4	PHOSPHATE ION
6MLU	6MLU
6P07	6P07	ATP	ADENOSINE-5'-TRIPHOSPHATE
		MG	MAGNESIUM ION
		ADP	ADENOSINE-5'-DIPHOSPHATE
3NQW	3NQW	MN	MANGANESE (II) ION
		SO4	SULFATE ION
2OW6	2OW6	NAG	2-acetamido-2-deoxy-beta-D-glucopyranose
		PO4	PHOSPHATE ION
		ZN	ZINC ION
		NK1	(1R,5S,6S,7R,8S)-1-THIONIABICYCLO[4.3.0]NONAN-5,7,8-TRIOL
		MRD	(4R)-2-METHYLPENTANE-2,4-DIOL
2OW7	2OW7	NAG	2-acetamido-2-deoxy-beta-D-glucopyranose
		SO4	SULFATE ION
		ZN	ZINC ION
		MRD	(4R)-2-METHYLPENTANE-2,4-DIOL
		NK2	(1R,6S,7R,8S)-1-THIONIABICYCLO[4.3.0]NONAN-7,8-DIOL
1HKS	1HKS
1HKT	1HKT
3CZN	3CZN	NAG	2-acetamido-2-deoxy-beta-D-glucopyranose
		ZN	ZINC ION
3CZS	3CZS	NAG	2-acetamido-2-deoxy-beta-D-glucopyranose
		MAN	alpha-D-mannopyranose
		ZN	ZINC ION
		MPD	(4S)-2-METHYL-2,4-PENTANEDIOL
4A1S	4A1S
5EUP	5EUP
3CV5	3CV5	NAG	2-acetamido-2-deoxy-beta-D-glucopyranose
		ZN	ZINC ION
		MPD	(4S)-2-METHYL-2,4-PENTANEDIOL
2R57	2R57
2R5M	2R5M
4C0L	4C0L	UNX	UNKNOWN ATOM OR ION
		SO4	SULFATE ION
		NA	SODIUM ION
		GDP	GUANOSINE-5'-DIPHOSPHATE
		MG	MAGNESIUM ION
		HSE	L-HOMOSERINE
3S3K	3S3K	CSN	N,4-DIHYDROXY-N-OXO-3-(SULFOOXY)BENZENAMINIUM
3S3H	3S3H	1BO	1-BUTANOL
		BU1	1,4-BUTANEDIOL
4WVR	4WVR
1NK2	1NK2
1NK3	1NK3
4X5L	4X5L	NA	SODIUM ION
2X91	2X91	LPR	[N2-[(S)-1-CARBOXY-3-PHENYLPROPYL]-L-LYSYL-L-PROLINE
		EPE	4-(2-HYDROXYETHYL)-1-PIPERAZINE ETHANESULFONIC ACID
		ZN	ZINC ION
		NAG	2-acetamido-2-deoxy-beta-D-glucopyranose
3ISM	3ISM	MG	MAGNESIUM ION
		TRS	2-AMINO-2-HYDROXYMETHYL-PROPANE-1,3-DIOL
4LW3	4LW3	MN	MANGANESE (II) ION
		GDU	GALACTOSE-URIDINE-5'-DIPHOSPHATE
4UEC	4UEC	MGT	7N-METHYL-8-HYDROGUANOSINE-5'-TRIPHOSPHATE
3GLW	3GLW
3MVD	3MVD
1KW4	1KW4
6ES4	6ES4	SO4	SULFATE ION
		EDO	1,2-ETHANEDIOL
3BRI	3BRI	ACT	ACETATE ION
		SO4	SULFATE ION
3DVH	3DVH
3DVT	3DVT
3BS5	3BS5
1QRY	1QRY
6TIU	6TIU	GTP	GUANOSINE-5'-TRIPHOSPHATE
		MG	MAGNESIUM ION
		SO4	SULFATE ION
		GDP	GUANOSINE-5'-DIPHOSPHATE
4RKF	4RKF	GNP	PHOSPHOAMINOPHOSPHONIC ACID-GUANYLATE ESTER
		MG	MAGNESIUM ION
		1PE	PENTAETHYLENE GLYCOL
2VXG	2VXG
1SQK	1SQK	MG	MAGNESIUM ION
		ADP	ADENOSINE-5'-DIPHOSPHATE
		LAR	LATRUNCULIN A
6IHJ	6IHJ
1HOM	1HOM
1SAN	1SAN
4XB7	4XB7
1YGO	1YGO
2R5A	2R5A	MLZ	N-METHYL-LYSINE
2R58	2R58	MLY	N-DIMETHYL-LYSINE
4X9G	4X9G
5CHL	5CHL
2WX4	2WX4	SO4	SULFATE ION
1PK3	1PK3	BME	BETA-MERCAPTOETHANOL
4LW6	4LW6	MN	MANGANESE (II) ION
		UDP	URIDINE-5'-DIPHOSPHATE
		SEL	2-AMINO-1,3-PROPANEDIOL
4M4K	4M4K	MN	MANGANESE (II) ION
		GDU	GALACTOSE-URIDINE-5'-DIPHOSPHATE
		CL	CHLORIDE ION
4UE9	4UE9
1KQQ	1KQQ
6F4J	6F4J	15P	POLYETHYLENE GLYCOL (N=34)
		SO4	SULFATE ION
6F4G	6F4G	CL	CHLORIDE ION
		SO4	SULFATE ION
3A01	3A01
3ODN	3ODN
1C20	1C20
1T2R	1T2R
1T2S	1T2S
2V5R	2V5R	NAG	2-acetamido-2-deoxy-beta-D-glucopyranose
		GOL	GLYCEROL
2NCD	2NCD	SO4	SULFATE ION
		ADP	ADENOSINE-5'-DIPHOSPHATE
3X1D	3X1D	GDP	GUANOSINE-5'-DIPHOSPHATE
		MG	MAGNESIUM ION
7B6D	7B6D
4XHV	4XHV	EDO	1,2-ETHANEDIOL
		CL	CHLORIDE ION
		ZN	ZINC ION
4XID	4XID	NI	NICKEL (II) ION
		MPD	(4S)-2-METHYL-2,4-PENTANEDIOL
4XIC	4XIC	NI	NICKEL (II) ION
		MPD	(4S)-2-METHYL-2,4-PENTANEDIOL
2GLO	2GLO
7CQV	7CQV	CA	CALCIUM ION
4QUF	4QUF
4QUC	4QUC
5CVE	5CVE	SAH	S-ADENOSYL-L-HOMOCYSTEINE
2IHS	2IHS
2KHC	2KHC
4QMH	4QMH	SO4	SULFATE ION
1CZ7	1CZ7	MG	MAGNESIUM ION
		ADP	ADENOSINE-5'-DIPHOSPHATE
7CFC	7CFC
5W3D	5W3D	MG	MAGNESIUM ION
		ADP	ADENOSINE-5'-DIPHOSPHATE
5CM8	5CM8
5CM9	5CM9
5J8Y	5J8Y
1VYN	1VYN
2QK2	2QK2
5ABV	5ABV
2BN5	2BN5
2X6H	2X6H
2X6F	2X6F	3MA	6-AMINO-3-METHYLPURINE
2X6K	2X6K	SO4	SULFATE ION
		X6K	3-(4-MORPHOLIN-4-YLPYRIDO[3',2':4,5]FURO[3,2-D]PYRIMIDIN-2-YL)PHENOL
2X6J	2X6J	93	N-(5-(4-CHLORO-3-(2-HYDROXY-ETHYLSULFAMOYL)- PHENYLTHIAZOLE-2-YL)-ACETAMIDE
5VJC	5VJC
2X6I	2X6I	90	N-(2,3-DIHYDRO-7,8-DIMETHOXYIMIDAZO[1,2-C] QUINAZOLIN-5-YL)NICOTINAMIDE
6TZW	6TZW	CA	CALCIUM ION
3L1C	3L1C	MG	MAGNESIUM ION
		ADP	ADENOSINE-5'-DIPHOSPHATE
1ZQ3	1ZQ3
2JMF	2JMF
4CY5	4CY5
1N6M	1N6M	MG	MAGNESIUM ION
		ADP	ADENOSINE-5'-DIPHOSPHATE
4EZR	4EZR
6XWT	6XWT
6XWS	6XWS
2LC6	2LC6
2LC7	2LC7
4Y5J	4Y5J
1LDP	1LDP	NAG	2-acetamido-2-deoxy-beta-D-glucopyranose
1X8S	1X8S
4EFH	4EFH	CA	CALCIUM ION
		ADP	ADENOSINE-5'-DIPHOSPHATE
3PXN	3PXN	MN	MANGANESE (II) ION
		ADP	ADENOSINE-5'-DIPHOSPHATE
4XB8	4XB8	ZN	ZINC ION
		NAG	2-acetamido-2-deoxy-beta-D-glucopyranose
5F84	5F84	UDP	URIDINE-5'-DIPHOSPHATE
		SO4	SULFATE ION
		BGC	beta-D-glucopyranose
3RTY	3RTY	DTT	2,3-DIHYDROXY-1,4-DITHIOBUTANE
1Q7F	1Q7F
5F67	5F67
2A36	2A36
2A37	2A37
4X9B	4X9B	NAG	2-acetamido-2-deoxy-beta-D-glucopyranose
		NA	SODIUM ION
4X9H	4X9H	NAG	2-acetamido-2-deoxy-beta-D-glucopyranose
1WA9	1WA9
4X83	4X83	NAG	2-acetamido-2-deoxy-beta-D-glucopyranose
		CL	CHLORIDE ION
5VO5	5VO5
4QH8	4QH8
4QH7	4QH7
3J9L	3J9L	DTP	2'-DEOXYADENOSINE 5'-TRIPHOSPHATE
5ABU	5ABU	GTG	7-METHYL-GUANOSINE-5'-TRIPHOSPHATE-5'-GUANOSINE
		CL	CHLORIDE ION
1PK1	1PK1
1D2Z	1D2Z	EPE	4-(2-HYDROXYETHYL)-1-PIPERAZINE ETHANESULFONIC ACID
3GEC	3GEC
2AZV	2AZV
2AZS	2AZS
1OXJ	1OXJ
1IK7	1IK7	TRS	2-AMINO-2-HYDROXYMETHYL-PROPANE-1,3-DIOL
		MPD	(4S)-2-METHYL-2,4-PENTANEDIOL
2022-07-05	2022-07-05	DTP	2'-DEOXYADENOSINE 5'-TRIPHOSPHATE
1FV5	1FV5	ZN	ZINC ION
1FU9	1FU9	ZN	ZINC ION
7B70	7B70
2Y35	2Y35	MG	MAGNESIUM ION
4ZLR	4ZLR	PE4	2-{2-[2-(2-{2-[2-(2-ETHOXY-ETHOXY)-ETHOXY]-ETHOXY}-ETHOXY)-ETHOXY]-ETHOXY}-ETHANOL
		SO4	SULFATE ION
		PG4	TETRAETHYLENE GLYCOL
		1PE	PENTAETHYLENE GLYCOL
3UBH	3UBH	CA	CALCIUM ION
4C5H	4C5H
4C5G	4C5G
4C5E	4C5E
2R5Y	2R5Y
2R5Z	2R5Z
2P2T	2P2T	ACT	ACETATE ION
		NA	SODIUM ION
6WTB	6WTB	MG	MAGNESIUM ION
		FAD	FLAVIN-ADENINE DINUCLEOTIDE
4V4L	4V4L	MG	MAGNESIUM ION
		DTP	2'-DEOXYADENOSINE 5'-TRIPHOSPHATE
4BL6	4BL6	ARG	ARGININE
4JZY	4JZY	FAD	FLAVIN-ADENINE DINUCLEOTIDE
		NH4	AMMONIUM ION
		NA	SODIUM ION
4K03	4K03	FAD	FLAVIN-ADENINE DINUCLEOTIDE
3EDL	3EDL	ZN	ZINC ION
		MG	MAGNESIUM ION
		GTP	GUANOSINE-5'-TRIPHOSPHATE
		GDP	GUANOSINE-5'-DIPHOSPHATE
		TA1	TAXOL
		ANP	PHOSPHOAMINOPHOSPHONIC ACID-ADENYLATE ESTER
		CN2	2-MERCAPTO-N-[1,2,3,10-TETRAMETHOXY-9-OXO-5,6,7,9-TETRAHYDRO-BENZO[A]HEPTALEN-7-YL]ACETAMIDE
2K1F	2K1F
5A48	5A48
5A49	5A49
5A4A	5A4A	SO4	SULFATE ION
4ASR	4ASR	ZN	ZINC ION
		NAG	2-acetamido-2-deoxy-beta-D-glucopyranose
		FLC	CITRATE ANION
4ASQ	4ASQ	ZN	ZINC ION
		NAG	2-acetamido-2-deoxy-beta-D-glucopyranose
		FLC	CITRATE ANION
4YBG	4YBG	ZN	ZINC ION
		ACT	ACETATE ION
		EDO	1,2-ETHANEDIOL
4U68	4U68
7K3L	7K3L	EDO	1,2-ETHANEDIOL
7K3K	7K3K
7K3J	7K3J	SO4	SULFATE ION
3FM7	3FM7
7B6R	7B6R
1Z6I	1Z6I	NAG	2-acetamido-2-deoxy-beta-D-glucopyranose
		SO4	SULFATE ION
3DCO	3DCO	MG	MAGNESIUM ION
		ADP	ADENOSINE-5'-DIPHOSPHATE
		ZN	ZINC ION
		GTP	GUANOSINE-5'-TRIPHOSPHATE
		GDP	GUANOSINE-5'-DIPHOSPHATE
		TA1	TAXOL
3UBG	3UBG	ZN	ZINC ION
		CA	CALCIUM ION
3UBF	3UBF	ZN	ZINC ION
		CA	CALCIUM ION
6BU9	6BU9
6BUA	6BUA
6I3R	6I3R
4Z89	4Z89	CA	CALCIUM ION
4Z8A	4Z8A
5ZTM	5ZTM
5CD9	5CD9	SO4	SULFATE ION
2JZ0	2JZ0
2JZ1	2JZ1
6HGC	6HGC
2FP3	2FP3
6NPW	6NPW	PO4	PHOSPHATE ION
1ZV1	1ZV1
2PYO	2PYO	MN	MANGANESE (II) ION
		CL	CHLORIDE ION
5I7Z	5I7Z	PEG	DI(HYDROXYETHYL)ETHER
3E2B	3E2B	ACT	ACETATE ION
3K40	3K40	GOL	GLYCEROL
4U77	4U77	GOL	GLYCEROL
		DMS	DIMETHYL SULFOXIDE
1YUI	1YUI	ZN	ZINC ION
1YUJ	1YUJ	ZN	ZINC ION
5NT7	5NT7
4A8X	4A8X
3PXJ	3PXJ
3HDD	3HDD
4UUT	4UUT	SO4	SULFATE ION
		CL	CHLORIDE ION
4QLC	4QLC	CIT	CITRIC ACID
3J2U	3J2U
1EKZ	1EKZ
1ZTR	1ZTR
6B0L	6B0L	GTP	GUANOSINE-5'-TRIPHOSPHATE
		MG	MAGNESIUM ION
		GDP	GUANOSINE-5'-DIPHOSPHATE
		TA1	TAXOL
		ANP	PHOSPHOAMINOPHOSPHONIC ACID-ADENYLATE ESTER
6B0I	6B0I	GTP	GUANOSINE-5'-TRIPHOSPHATE
		MG	MAGNESIUM ION
		GDP	GUANOSINE-5'-DIPHOSPHATE
		TA1	TAXOL
6B0C	6B0C	GTP	GUANOSINE-5'-TRIPHOSPHATE
		MG	MAGNESIUM ION
		GDP	GUANOSINE-5'-DIPHOSPHATE
		TA1	TAXOL
		ANP	PHOSPHOAMINOPHOSPHONIC ACID-ADENYLATE ESTER
3MN9	3MN9	ATP	ADENOSINE-5'-TRIPHOSPHATE
		CA	CALCIUM ION
3MN7	3MN7	ATP	ADENOSINE-5'-TRIPHOSPHATE
		CA	CALCIUM ION
3MMV	3MMV	CA	CALCIUM ION
		ATP	ADENOSINE-5'-TRIPHOSPHATE
3MN6	3MN6	CA	CALCIUM ION
		ATP	ADENOSINE-5'-TRIPHOSPHATE
3C99	3C99	CD	CADMIUM ION
4F7U	4F7U	P6G	HEXAETHYLENE GLYCOL
1R6Z	1R6Z	NI	NICKEL (II) ION
5HU3	5HU3	ADP	ADENOSINE-5'-DIPHOSPHATE
		MG	MAGNESIUM ION
5YI7	5YI7	GOL	GLYCEROL
6XTZ	6XTZ	NAG	2-acetamido-2-deoxy-beta-D-glucopyranose
		TRS	2-AMINO-2-HYDROXYMETHYL-PROPANE-1,3-DIOL
		O18	[(2~{S})-2-azanyl-3-oxidanylidene-propyl] (~{Z})-hexadec-9-enoate
		GOL	GLYCEROL
5HNZ	5HNZ	MG	MAGNESIUM ION
		GTP	GUANOSINE-5'-TRIPHOSPHATE
		GDP	GUANOSINE-5'-DIPHOSPHATE
		TA1	TAXOL
5HNX	5HNX	MG	MAGNESIUM ION
		GTP	GUANOSINE-5'-TRIPHOSPHATE
		GDP	GUANOSINE-5'-DIPHOSPHATE
		TA1	TAXOL
5HNY	5HNY	GTP	GUANOSINE-5'-TRIPHOSPHATE
		MG	MAGNESIUM ION
		GDP	GUANOSINE-5'-DIPHOSPHATE
		TA1	TAXOL
		ANP	PHOSPHOAMINOPHOSPHONIC ACID-ADENYLATE ESTER
5HNW	5HNW	MG	MAGNESIUM ION
		GTP	GUANOSINE-5'-TRIPHOSPHATE
		GDP	GUANOSINE-5'-DIPHOSPHATE
		TA1	TAXOL
		ANP	PHOSPHOAMINOPHOSPHONIC ACID-ADENYLATE ESTER
6KR6	6KR6	ZN	ZINC ION
		HG	MERCURY (II) ION
2Y65	2Y65	ADP	ADENOSINE-5'-DIPHOSPHATE
		MG	MAGNESIUM ION
2Y5W	2Y5W	ADP	ADENOSINE-5'-DIPHOSPHATE
		MG	MAGNESIUM ION
7JK6	7JK6	ATP	ADENOSINE-5'-TRIPHOSPHATE
		MG	MAGNESIUM ION
7JK5	7JK5	ATP	ADENOSINE-5'-TRIPHOSPHATE
		MG	MAGNESIUM ION
5LSW	5LSW	SO4	SULFATE ION
		TRS	2-AMINO-2-HYDROXYMETHYL-PROPANE-1,3-DIOL
3UE5	3UE5	CA	CALCIUM ION
		ATP	ADENOSINE-5'-TRIPHOSPHATE
		CL	CHLORIDE ION
3B9P	3B9P	CL	CHLORIDE ION
1HL6	1HL6
4QQB	4QQB
2DRP	2DRP	ZN	ZINC ION
5CFF	5CFF
2FNJ	2FNJ
4UE8	4UE8	NA	SODIUM ION
		P4G	1-ETHOXY-2-(2-ETHOXYETHOXY)ETHANE
4AXG	4AXG
7V6C	7V6C
7V6B	7V6B
3MN5	3MN5	CA	CALCIUM ION
		ATP	ADENOSINE-5'-TRIPHOSPHATE
		LAB	LATRUNCULIN B
3C9C	3C9C	CD	CADMIUM ION
2WBE	2WBE	MG	MAGNESIUM ION
		GTP	GUANOSINE-5'-TRIPHOSPHATE
		GDP	GUANOSINE-5'-DIPHOSPHATE
		TA1	TAXOL
		ANP	PHOSPHOAMINOPHOSPHONIC ACID-ADENYLATE ESTER
7BJS	7BJS
4RP5	4RP5	CL	CHLORIDE ION
2YBA	2YBA
2XYI	2XYI	PG4	TETRAETHYLENE GLYCOL
		PEG	DI(HYDROXYETHYL)ETHER
3IE4	3IE4	ZN	ZINC ION
		EDO	1,2-ETHANEDIOL
3SIQ	3SIQ	ZN	ZINC ION
7JK2	7JK2	ATP	ADENOSINE-5'-TRIPHOSPHATE
		MG	MAGNESIUM ION
7JK4	7JK4	ATP	ADENOSINE-5'-TRIPHOSPHATE
		MG	MAGNESIUM ION
7JK3	7JK3	ATP	ADENOSINE-5'-TRIPHOSPHATE
		MG	MAGNESIUM ION
3DIT	3DIT
7JGR	7JGR	ATP	ADENOSINE-5'-TRIPHOSPHATE
		MG	MAGNESIUM ION
7JGS	7JGS	ATP	ADENOSINE-5'-TRIPHOSPHATE
		MG	MAGNESIUM ION
5YGF	5YGF
5YGD	5YGD
1SDZ	1SDZ	ZN	ZINC ION
7W0F	7W0F
7W0E	7W0E	MG	MAGNESIUM ION
		ADP	ADENOSINE-5'-DIPHOSPHATE
7W0B	7W0B
7W0A	7W0A
7W0D	7W0D	MG	MAGNESIUM ION
		ADP	ADENOSINE-5'-DIPHOSPHATE
7W0C	7W0C	MG	MAGNESIUM ION
		ADP	ADENOSINE-5'-DIPHOSPHATE
1AT0	1AT0
1JD4	1JD4	ZN	ZINC ION
3J9K	3J9K	ADP	ADENOSINE-5'-DIPHOSPHATE
1PFB	1PFB	CL	CHLORIDE ION
		BME	BETA-MERCAPTOETHANOL
		ACY	ACETIC ACID
3GMJ	3GMJ
4RP4	4RP4	FMT	FORMIC ACID
4RP3	4RP3	K	POTASSIUM ION
		FMT	FORMIC ACID
		CL	CHLORIDE ION
2YB8	2YB8	SO4	SULFATE ION
2EZ5	2EZ5
5WOU	5WOU	EDO	1,2-ETHANEDIOL
		PGE	TRIETHYLENE GLYCOL
1FJL	1FJL
7CQH	7CQH	CA	CALCIUM ION
6BN1	6BN1	MPD	(4S)-2-METHYL-2,4-PENTANEDIOL
		NI	NICKEL (II) ION
1B8I	1B8I
4UUS	4UUS
1RK8	1RK8	CA	CALCIUM ION
2X1G	2X1G
4CYC	4CYC
1KNA	1KNA
1KNE	1KNE
5e+24	5e+24	EDO	1,2-ETHANEDIOL
6TD6	6TD6	NAG	2-acetamido-2-deoxy-beta-D-glucopyranose
1SE0	1SE0	ZN	ZINC ION
3NTI	3NTI
3NTH	3NTH
1JD5	1JD5	ZN	ZINC ION
3H3D	3H3D
5KLA	5KLA	EDO	1,2-ETHANEDIOL
		ACT	ACETATE ION
1XPX	1XPX
6AT0	6AT0
6ASZ	6ASZ
1MIJ	1MIJ
3SIP	3SIP	ZN	ZINC ION
7CFD	7CFD
1QRV	1QRV	NA	SODIUM ION
4V98	4V98	SO4	SULFATE ION
2FF6	2FF6	CA	CALCIUM ION
		ATP	ADENOSINE-5'-TRIPHOSPHATE
5JVU	5JVU	EDO	1,2-ETHANEDIOL
5JVS	5JVS	ZN	ZINC ION
		EDO	1,2-ETHANEDIOL
6RAZ	6RAZ	ADP	ADENOSINE-5'-DIPHOSPHATE
		ATP	ADENOSINE-5'-TRIPHOSPHATE
1Q4Q	1Q4Q	ZN	ZINC ION
1JD6	1JD6	ZN	ZINC ION
5KL8	5KL8	ZN	ZINC ION
5KL1	5KL1	ZN	ZINC ION
3DVP	3DVP
5FU7	5FU7
6RAX	6RAX	ATP	ADENOSINE-5'-TRIPHOSPHATE
		ADP	ADENOSINE-5'-DIPHOSPHATE
6RAY	6RAY	ATP	ADENOSINE-5'-TRIPHOSPHATE
		ADP	ADENOSINE-5'-DIPHOSPHATE
6RAW	6RAW	ATP	ADENOSINE-5'-TRIPHOSPHATE
		ADP	ADENOSINE-5'-DIPHOSPHATE
5WLF	5WLF	GOL	GLYCEROL
		ZN	ZINC ION
6E4R	6E4R	NAG	2-acetamido-2-deoxy-beta-D-glucopyranose
		EDO	1,2-ETHANEDIOL
		GOL	GLYCEROL
		PGE	TRIETHYLENE GLYCOL
5F87	5F87	UDP	URIDINE-5'-DIPHOSPHATE
		GOL	GLYCEROL
3TXN	3TXN	GOL	GLYCEROL
		SO4	SULFATE ION
6FP5	6FP5	ZN	ZINC ION
		GOL	GLYCEROL
2QKU	2QKU	GOL	GLYCEROL
5XPC	5XPC	GOL	GLYCEROL
4HP4	4HP4	SO4	SULFATE ION
		GOL	GLYCEROL
4NT4	4NT4	SO4	SULFATE ION
		GOL	GLYCEROL
6D69	6D69	GOL	GLYCEROL
5WRO	5WRO	CD	CADMIUM ION
		CO	COBALT (II) ION
		CL	CHLORIDE ION
		SO4	SULFATE ION
		GOL	GLYCEROL
6EFY	6EFY	GOL	GLYCEROL
4NK7	4NK7
3DMK	3DMK	GOL	GLYCEROL
		SO4	SULFATE ION
6IEW	6IEW	GOL	GLYCEROL
4XHQ	4XHQ	GOL	GLYCEROL
		CL	CHLORIDE ION
		NA	SODIUM ION
		SO4	SULFATE ION
6E4Q	6E4Q	MN	MANGANESE (II) ION
		NAG	2-acetamido-2-deoxy-beta-D-glucopyranose
		UDP	URIDINE-5'-DIPHOSPHATE
		EDO	1,2-ETHANEDIOL
		GOL	GLYCEROL
5F86	5F86	GOL	GLYCEROL
		SO4	SULFATE ION
4X8X	4X8X	GOL	GLYCEROL
4X9I	4X9I	GOL	GLYCEROL
4X9F	4X9F	GOL	GLYCEROL
		SO4	SULFATE ION
		EPE	4-(2-HYDROXYETHYL)-1-PIPERAZINE ETHANESULFONIC ACID
6JKM	6JKM	ADP	ADENOSINE-5'-DIPHOSPHATE
		MG	MAGNESIUM ION
		GOL	GLYCEROL
6JKK	6JKK	GOL	GLYCEROL
		PEG	DI(HYDROXYETHYL)ETHER
5UZG	5UZG	GOL	GLYCEROL
		SO4	SULFATE ION
5ONA	5ONA	SO4	SULFATE ION
		CL	CHLORIDE ION
5UZN	5UZN	GOL	GLYCEROL
		SO4	SULFATE ION
4CY3	4CY3	GOL	GLYCEROL
6TIS	6TIS	GTP	GUANOSINE-5'-TRIPHOSPHATE
		MG	MAGNESIUM ION
		SO4	SULFATE ION
		GOL	GLYCEROL
		GDP	GUANOSINE-5'-DIPHOSPHATE
6TIZ	6TIZ	GTP	GUANOSINE-5'-TRIPHOSPHATE
		MG	MAGNESIUM ION
		SO4	SULFATE ION
		GOL	GLYCEROL
		GDP	GUANOSINE-5'-DIPHOSPHATE
6TIY	6TIY	GTP	GUANOSINE-5'-TRIPHOSPHATE
		MG	MAGNESIUM ION
		SO4	SULFATE ION
		GOL	GLYCEROL
		G2P	PHOSPHOMETHYLPHOSPHONIC ACID GUANYLATE ESTER
5AOR	5AOR	ADP	ADENOSINE-5'-DIPHOSPHATE
		MG	MAGNESIUM ION
		ALF	TETRAFLUOROALUMINATE ION
		GOL	GLYCEROL
5F85	5F85	UDP	URIDINE-5'-DIPHOSPHATE
		GOL	GLYCEROL
		SO4	SULFATE ION
4G3A	4G3A	GOL	GLYCEROL
5CD7	5CD7	GOL	GLYCEROL
5CD8	5CD8	GOL	GLYCEROL
5OAK	5OAK	GOL	GLYCEROL
5JVR	5JVR
5FG8	5FG8	ADP	ADENOSINE-5'-DIPHOSPHATE
		MG	MAGNESIUM ION
		GOL	GLYCEROL
5H9B	5H9B	AN2	AMP PHOSPHORAMIDATE
		MG	MAGNESIUM ION
		GOL	GLYCEROL
1OO0	1OO0	SR	STRONTIUM ION
		BME	BETA-MERCAPTOETHANOL
		MPD	(4S)-2-METHYL-2,4-PENTANEDIOL
		GOL	GLYCEROL
2CB3	2CB3	GOL	GLYCEROL
		MLD	GLCNAC(BETA1-4)-MURNAC(1,6-ANHYDRO)-L-ALA-GAMMA-D-GLU-MESO-A2PM-D-ALA
5ONB	5ONB	GOL	GLYCEROL
30000000	30000000	GOL	GLYCEROL
2F2L	2F2L	NAG	2-acetamido-2-deoxy-beta-D-glucopyranose
		HSQ	2-acetylamino-2-deoxy-alpha-L-idopyranose
		SO4	SULFATE ION
		MLD	GLCNAC(BETA1-4)-MURNAC(1,6-ANHYDRO)-L-ALA-GAMMA-D-GLU-MESO-A2PM-D-ALA
		CIT	CITRIC ACID
4AA1	4AA1	ZN	ZINC ION
		NAG	2-acetamido-2-deoxy-beta-D-glucopyranose
4YL8	4YL8	GOL	GLYCEROL
		IOD	IODIDE ION
5J19	5J19	GOL	GLYCEROL
