# Supplementary material for: iORandLigandDB: A Website for Three-Dimensional Structure Prediction of Insect Odorant Receptors and Docking with Odorants
Source: Insects. 2023 Jun 15;14(6):560. doi: 10.3390/insects14060560 (PMC10299237; doi:10.3390/insects14060560)
Supplement: Supplementary file 1 [file insects-14-00560-s001.zip › insects-2353674-supplementary-conversion/insects-2353674-supplementary/Table S8-RMSD statistics.xlsx]

## Sheet: Sheet1
count	number	PDBid	Ligand	model	RMSD	note
1	88	3WQV	NAG	1	1.88445
2	119	3BKR	PLM	9	0.53881
3	60	3FE6	CMJ	1	3.76857
4	134	4LNV	NAG	9	0.128579
5	115	3BDQ	PLM	6	1.18907
6	458	5GGE	CIT	1	1.45579
7	144	4IY8	P6G	1	2.39227
8	41	3D77	NBB	2	0.53602
9	89	5WVH	NAG	1	2.0049
10	531	4ZLR	PE4	1	2.62808
11	97	1POC	GEL	2	0.3746
12	293	4BV4	NAG	1	1.64134
13	385	7NF9	ZN	2	0.209748
14	441	3LNQ	ACT	1	1.45263
15	542	4ASQ	NAG	3	1.52189
16	120	7EBV	GSH	1	1.32044
17	280	6XYY	PPI	1	0.546202
18	613	6BN1	MPD	1	0.920769
19	231	5DTB	GLU	8	0.163162
20	482	4UEC	MGT	3	2.61878
21	76	5Y29	NAG	1	3.22687
22	249	4XPA	CLR	1	14.7342
23	555	3E2B	ACT	7	1.96241
24	403	4CA7	3EF	1	1.12563
25	450	2X8Z	X8Z	2	0.21201
26	493	4M4K	GDU	3	0.457973
27	371	6EFZ	NAG	1	1.74055
28	489	2R58	MLY	3	0.3765
29	459	1TAF	ZN	6	0.30907
30	291	1M0U	SO4	1	1.11496
31	46	2PQL	TSS	1	0.15498
32	536	4BL6	ARG	1	0.729934
33	255	1QON	SO4	1	0.5507
34	672	2CB3	GOL	1	0.44846
35	73	3WL1	NAG	1	1.87643
36	388	6I0V	MG	4	0.137977
37	506	5W3D	ADP	4	0.208803
38	581	2Y5W	ADP	1	1.72777
39	11	5EL2	KBR	5	0.338799
40	184	3VPT	PGO	6	0.10754
41	20	2WCJ	M21	3	0.37808
42	652	4X9I	GOL	1	1.68485
43	582	7JK6	ATP	7	0.182655
44	6	3S0B	FNA	1	0.37454
45	575	5HNZ	GTP	2	0.177234
46	513	1N6M	ADP	2	0.2363
47	91	5WVG	NAG	1	1.35378
48	273	7PXG	8H5	5	0.421147
49	493	4M4K	GDU	3	0.457973
50	374	7POK	ZN	1	0.474775
